# Supplementary material for: Simultaneous Analysis of Proteome, Phospho- and Glycoproteome of Rat Kidney Tissue with Electrostatic Repulsion Hydrophilic Interaction Chromatography
Source: PLoS One. 2011 Feb 23;6(2):e16884. doi: 10.1371/journal.pone.0016884 (PMC3044146; doi:10.1371/journal.pone.0016884)
Supplement: Table S1 — Summary of the protein/peptide identified in all analyses. (XLS) [file pone.0016884.s005.xls]

## Sheet: SCX01
Proteins identified in SCX01
index	IPI	Gene Symbol	Mascot Score	Molecular weight	uniquePeptideNumber
1187	IPI:IPI00187628.4	Tax_Id=10116 Gene_Symbol=LOC314251 262 kDa protein	229	263179	4
2750	IPI:IPI00187694.3	Tax_Id=10116 Gene_Symbol=RGD1562975_predicted similar to Lysine-specific histone demethylase 1	48	98451	1
958	IPI:IPI00187707.1	Tax_Id=10116 Gene_Symbol=Ppic Peptidyl-prolyl cis-trans isomerase	309	23052	5
528	IPI:IPI00187731.4	Tax_Id=10116 Gene_Symbol=MGC109519 Isoform 2 of Tropomyosin beta chain	701	32995	13
541	IPI:IPI00187747.1	Tax_Id=10116 Gene_Symbol=Rap1a Ras-related protein Rap-1A precursor	671	21316	5
2324	IPI:IPI00187767.2	Tax_Id=10116 Gene_Symbol=Prkra Interferon-inducible double stranded RNA-dependent protein kinase activator A	69	34790	2
1303	IPI:IPI00187860.3	Tax_Id=10116 Gene_Symbol=Hnrpc Heterogeneous nuclear ribonucleoprotein C	198	34421	5
1502	IPI:IPI00187902.4	Tax_Id=10116 Gene_Symbol=Cd9 CD9 antigen	159	25768	4
2569	IPI:IPI00187920.5	Tax_Id=10116 Gene_Symbol=LOC499337 similar to dedicator of cytokinesis 8 isoform 1	56	253539	3
2073	IPI:IPI00188016.1	Tax_Id=10116 Gene_Symbol=Eif2s3x similar to eukaryotic translation initiation factor 2, subunit 3, structural gene X-linked isoform 2	87	51617	3
399	IPI:IPI00188059.2	Tax_Id=10116 Gene_Symbol=Rpn2 Dolichyl-diphosphooligosaccharide--protein glycosyltransferase 63 kDa subunit precursor	981	69149	15
522	IPI:IPI00188079.5	Tax_Id=10116 Gene_Symbol=Rrbp1_predicted similar to Ribosome-binding protein 1	709	144045	12
458	IPI:IPI00188111.1	Tax_Id=10116 Gene_Symbol=Cct6a Chaperonin subunit 6a	836	58437	10
1540	IPI:IPI00188112.1	Tax_Id=10116 Gene_Symbol=Psph Phosphoserine phosphatase	152	25180	3
1638	IPI:IPI00188119.1	Tax_Id=10116 Gene_Symbol=Atp12a Isoform Long of Potassium-transporting ATPase alpha chain 2	134	115643	4
199	IPI:IPI00188142.1	Tax_Id=10116 Gene_Symbol=Acy3 Aspartoacylase (Aminoacylase) 3	2194	35796	15
1680	IPI:IPI00188225.1	Tax_Id=10116 Gene_Symbol=Crp C-reactive protein precursor	129	25737	3
2080	IPI:IPI00188245.1	Tax_Id=10116 Gene_Symbol=Mtch1 similar to mitochondrial carrier homolog 1	87	41907	2
2464	IPI:IPI00188261.2	Tax_Id=10116 Gene_Symbol=Mtss1_predicted 79 kDa protein	61	79522	1
2321	IPI:IPI00188277.1	Tax_Id=10116 Gene_Symbol=Pex6 Peroxisome assembly factor 2	70	105616	2
1035	IPI:IPI00188288.2	Tax_Id=10116 Gene_Symbol=Rragc_predicted Ras-related GTP binding C	280	44478	2
1009	IPI:IPI00188304.3	Tax_Id=10116 Gene_Symbol=Glo1 Lactoylglutathione lyase	289	20977	8
752	IPI:IPI00188330.1	Tax_Id=10116 Gene_Symbol=Ndufs8_predicted NADH dehydrogenase (ubiquinone) Fe-S protein 8	435	24411	7
1600	IPI:IPI00188338.3	Tax_Id=10116 Gene_Symbol=Itih1_predicted inter-alpha trypsin inhibitor, heavy chain 1	141	100982	7
2403	IPI:IPI00188341.3	Tax_Id=10116 Gene_Symbol=LOC679430 hypothetical protein	64	13177	1
1650	IPI:IPI00188359.3	Tax_Id=10116 Gene_Symbol=Abhd14b Abhydrolase domain containing 14b	133	22718	5
1821	IPI:IPI00188468.2	Tax_Id=10116 Gene_Symbol=RGD1305453 Similar to RIKEN cDNA 2410166I05	111	32166	3
1818	IPI:IPI00188505.4	Tax_Id=10116 Gene_Symbol=Echdc1 35 kDa protein	111	35496	2
949	IPI:IPI00188541.3	Tax_Id=10116 Gene_Symbol=Itih4 inter-alpha-inhibitor H4 heavy chain	313	103862	5
1613	IPI:IPI00188584.1	Tax_Id=10116 Gene_Symbol=Psmb2 Proteasome subunit beta type-2	139	23069	2
1841	IPI:IPI00188622.5	Tax_Id=10116 Gene_Symbol=Tgfbi similar to transforming growth factor, beta induced	108	75219	5
2263	IPI:IPI00188671.1	Tax_Id=10116 Gene_Symbol=Galk1 Galactokinase 1	74	42806	3
2329	IPI:IPI00188677.3	Tax_Id=10116 Gene_Symbol=Trnt1 tRNA nucleotidyl transferase, CCA-adding, 1	69	49962	3
1664	IPI:IPI00188686.2	Tax_Id=10116 Gene_Symbol=- 25 kDa protein	131	25516	2
1757	IPI:IPI00188728.1	Tax_Id=10116 Gene_Symbol=Mfap3l Microfibrillar-associated protein 3-like precursor	118	45804	2
194	IPI:IPI00188804.1	Tax_Id=10116 Gene_Symbol=Rplp2 60S acidic ribosomal protein P2	2256	11685	10
2529	IPI:IPI00188819.1	Tax_Id=10116 Gene_Symbol=Tmx2 Thioredoxin domain-containing protein 14 precursor	58	34243	2
2207	IPI:IPI00188850.3	Tax_Id=10116 Gene_Symbol=Rpia_predicted ribose 5-phosphate isomerase A	77	32566	2
274	IPI:IPI00188858.4	Tax_Id=10116 Gene_Symbol=Amacr Alpha-methylacyl-CoA racemase	1509	42201	13
556	IPI:IPI00188879.2	Tax_Id=10116 Gene_Symbol=Lmna Lamin C2	655	52661	17
966	IPI:IPI00188881.1	Tax_Id=10116 Gene_Symbol=Slc22a2 Organic cation transporter OCT2	307	66893	6
319	IPI:IPI00188885.1	Tax_Id=10116 Gene_Symbol=Agrn Isoform 1 of Agrin precursor	1288	216549	18
612	IPI:IPI00188909.2	Tax_Id=10116 Gene_Symbol=Col1a1 Collagen alpha-1(I) chain precursor	571	138828	4
232	IPI:IPI00188924.4	Tax_Id=10116 Gene_Symbol=Uqcrc2 Cytochrome b-c1 complex subunit 2, mitochondrial precursor	1788	48423	20
2096	IPI:IPI00188956.1	Tax_Id=10116 Gene_Symbol=Thy1 Thy-1 membrane glycoprotein precursor	85	18389	3
800	IPI:IPI00188989.1	Tax_Id=10116 Gene_Symbol=Acsl1 Long-chain-fatty-acid--CoA ligase 1	397	79155	13
907	IPI:IPI00189061.3	Tax_Id=10116 Gene_Symbol=Marcksl1 MARCKS-related protein	330	19892	6
1337	IPI:IPI00189064.1	Tax_Id=10116 Gene_Symbol=Abcb10 ATP-binding cassette, sub-family B (MDR/TAP), member 10	191	77688	6
2532	IPI:IPI00189070.2	Tax_Id=10116 Gene_Symbol=RGD1559786 Uncharacterized protein C1orf123 homolog	58	18425	1
583	IPI:IPI00189074.3	Tax_Id=10116 Gene_Symbol=Pabpc1 Polyadenylate-binding protein 1	612	70884	11
1384	IPI:IPI00189098.1	Tax_Id=10116 Gene_Symbol=MGC125271 hypothetical protein LOC288480	181	35705	3
1536	IPI:IPI00189138.1	Tax_Id=10116 Gene_Symbol=Nucks Nuclear ubiquitous casein and cyclin-dependent kinases substrate	153	27124	4
970	IPI:IPI00189176.6	Tax_Id=10116 Gene_Symbol=Ndufa11 NADH dehydrogenase [ubiquinone] 1 alpha subcomplex subunit 11	305	15129	3
873	IPI:IPI00189358.2	Tax_Id=10116 Gene_Symbol=pur-beta Transcriptional activator protein Pur-beta	350	33626	4
1457	IPI:IPI00189416.2	Tax_Id=10116 Gene_Symbol=RGD1565798_predicted similar to tumor protein, translationally-controlled 1	166	19639	1
1838	IPI:IPI00189424.2	Tax_Id=10116 Gene_Symbol=Sparc SPARC precursor	108	35129	3
2425	IPI:IPI00189447.3	Tax_Id=10116 Gene_Symbol=Espn 23 kDa protein	63	23011	1
1006	IPI:IPI00189463.1	Tax_Id=10116 Gene_Symbol=Psmd6 Proteasome (Prosome, macropain) 26S subunit, non-ATPase, 6	290	45854	7
1151	IPI:IPI00189503.1	Tax_Id=10116 Gene_Symbol=Clic5 Chloride intracellular channel protein 5	240	28452	3
2596	IPI:IPI00189534.3	Tax_Id=10116 Gene_Symbol=Cpsf2_predicted cleavage and polyadenylation specific factor 2	54	89150	2
2255	IPI:IPI00189536.4	Tax_Id=10116 Gene_Symbol=RGD1564146_predicted similar to solute carrier family 5 (iodide transporter), member 8	74	66949	2
1744	IPI:IPI00189690.1	Tax_Id=10116 Gene_Symbol=Rab8b Ras-related protein Rab-8B	120	23759	4
449	IPI:IPI00189714.4	Tax_Id=10116 Gene_Symbol=Col12a1 similar to Collagen alpha-1(XII) chain precursor	860	342693	20
217	IPI:IPI00189762.1	Tax_Id=10116 Gene_Symbol=RGD1309144 Threonine synthase-like 2	1951	54844	20
2223	IPI:IPI00189772.1	Tax_Id=10116 Gene_Symbol=Dut Deoxyuridine 5~-triphosphate nucleotidohydrolase	76	22274	2
413	IPI:IPI00189773.1	Tax_Id=10116 Gene_Symbol=Acadsb Short/branched chain specific acyl-CoA dehydrogenase, mitochondrial precursor	958	48249	10
2060	IPI:IPI00189779.4	Tax_Id=10116 Gene_Symbol=Gtf2i General transcription factor II I	89	110716	1
72	IPI:IPI00189795.1	Tax_Id=10116 Gene_Symbol=Tuba1a Tubulin alpha-1A chain	5788	50788	29
2	IPI:IPI00189819.1	Tax_Id=10116 Gene_Symbol=Actb Actin, cytoplasmic 1	37435	42052	49
724	IPI:IPI00189925.1	Tax_Id=10116 Gene_Symbol=Napa Alpha-soluble NSF attachment protein	459	33627	8
1342	IPI:IPI00189989.1	Tax_Id=10116 Gene_Symbol=Spr Sepiapterin reductase	189	28510	4
1034	IPI:IPI00189991.1	Tax_Id=10116 Gene_Symbol=Mat2a S-adenosylmethionine synthetase isoform type-2	280	44030	7
585	IPI:IPI00190020.3	Tax_Id=10116 Gene_Symbol=Atp2a2 Isoform SERCA2B of Sarcoplasmic/endoplasmic reticulum calcium ATPase 2	609	116913	13
1239	IPI:IPI00190179.3	Tax_Id=10116 Gene_Symbol=Pygl Glycogen phosphorylase, liver form	211	97877	5
765	IPI:IPI00190240.1	Tax_Id=10116 Gene_Symbol=Rps27a Ribosomal protein S27a	423	18282	6
2283	IPI:IPI00190286.4	Tax_Id=10116 Gene_Symbol=MGC124653 Similar to Ribulose-5-phosphate-3-epimerase	72	21908	1
2197	IPI:IPI00190287.1	Tax_Id=10116 Gene_Symbol=Prelp Prolargin precursor	77	43494	1
1774	IPI:IPI00190290.1	Tax_Id=10116 Gene_Symbol=Rras2 Related RAS viral (R-ras) oncogene homolog 2	116	23613	4
2627	IPI:IPI00190310.3	Tax_Id=10116 Gene_Symbol=Leng4_predicted similar to leukocyte receptor cluster (LRC) member 4	53	54029	1
109	IPI:IPI00190348.1	Tax_Id=10116 Gene_Symbol=LOC682665;LOC680312 hypothetical protein LOC680312	4092	13882	10
1651	IPI:IPI00190375.1	Tax_Id=10116 Gene_Symbol=Mesdc2 Mesoderm development candidate 2	133	25314	2
1109	IPI:IPI00190377.2	Tax_Id=10116 Gene_Symbol=Taldo1 Transaldolase	254	37608	5
736	IPI:IPI00190392.3	Tax_Id=10116 Gene_Symbol=Psmc3 51 kDa protein	448	51047	9
1476	IPI:IPI00190428.1	Tax_Id=10116 Gene_Symbol=Lcn7 Tubulointerstitial nephritis antigen-like precursor	162	54155	3
2113	IPI:IPI00190462.1	Tax_Id=10116 Gene_Symbol=Ppp2cb Serine/threonine-protein phosphatase 2A catalytic subunit beta isoform	84	36123	5
1048	IPI:IPI00190499.5	Tax_Id=10116 Gene_Symbol=Tpp1 Tripeptidyl-peptidase 1 precursor	274	61750	3
1508	IPI:IPI00190530.3	Tax_Id=10116 Gene_Symbol=Mapk14 Isoform 1 of Mitogen-activated protein kinase 14	158	41523	3
825	IPI:IPI00190531.3	Tax_Id=10116 Gene_Symbol=Gsr glutathione reductase	378	46391	8
1701	IPI:IPI00190553.1	Tax_Id=10116 Gene_Symbol=Tjp2 Zonula occludens 2 protein (Fragment)	126	91006	3
1516	IPI:IPI00190555.2	Tax_Id=10116 Gene_Symbol=Folh1 Glutamate carboxypeptidase 2	156	84715	6
377	IPI:IPI00190557.2	Tax_Id=10116 Gene_Symbol=Phb2 Prohibitin-2	1048	33292	9
1674	IPI:IPI00190559.3	Tax_Id=10116 Gene_Symbol=Ube2n Ubiquitin-conjugating enzyme E2 N	130	17170	6
298	IPI:IPI00190577.4	Tax_Id=10116 Gene_Symbol=Lama5 similar to Laminin alpha-5 chain precursor	1398	416613	33
2143	IPI:IPI00190596.3	Tax_Id=10116 Gene_Symbol=Tsc22d3 TSC22 domain family protein 3	82	14826	1
1631	IPI:IPI00190606.4	Tax_Id=10116 Gene_Symbol=Myl1 Myosin light chain 1, skeletal muscle isoform	135	20781	1
1657	IPI:IPI00190616.3	Tax_Id=10116 Gene_Symbol=Loh11cr2a 88 kDa protein	132	88162	7
883	IPI:IPI00190701.5	Tax_Id=10116 Gene_Symbol=Apoe Apolipoprotein E precursor	347	35788	6
1412	IPI:IPI00190713.3	Tax_Id=10116 Gene_Symbol=- 50 kDa protein	175	49737	4
1039	IPI:IPI00190759.2	Tax_Id=10116 Gene_Symbol=Fgg Isoform Gamma-B of Fibrinogen gamma chain precursor	278	51228	5
1215	IPI:IPI00190776.1	Tax_Id=10116 Gene_Symbol=Cspg2 Isoform V0 of Versican core protein precursor (Fragment)	218	301874	4
1760	IPI:IPI00190790.1	Tax_Id=10116 Gene_Symbol=Fabp1 Fatty acid-binding protein, liver	118	14320	4
2665	IPI:IPI00190858.1	Tax_Id=10116 Gene_Symbol=Rg9mtd1 RNA (guanine-9-)-methyltransferase domain-containing protein 1, mitochondrial precursor	52	48547	3
2562	IPI:IPI00190862.1	Tax_Id=10116 Gene_Symbol=Golph3 Golgi phosphoprotein 3	56	34044	1
1633	IPI:IPI00190869.1	Tax_Id=10116 Gene_Symbol=Nras GTPase NRas precursor	135	21515	4
2517	IPI:IPI00190886.3	Tax_Id=10116 Gene_Symbol=RGD1310857 Ubiquinone biosynthesis methyltransferase COQ5, mitochondrial precursor	58	37562	2
1305	IPI:IPI00190898.6	Tax_Id=10116 Gene_Symbol=RGD1306614 ubiquitin-binding protein homolog	198	40377	5
2160	IPI:IPI00190908.2	Tax_Id=10116 Gene_Symbol=Gfpt1 79 kDa protein	81	79376	3
2055	IPI:IPI00190971.1	Tax_Id=10116 Gene_Symbol=Unr Cold shock domain-containing protein E1	89	89637	6
2466	IPI:IPI00191004.5	Tax_Id=10116 Gene_Symbol=Parp3 Poly (ADP-ribose) polymerase family, member 3	61	59898	1
2240	IPI:IPI00191068.2	Tax_Id=10116 Gene_Symbol=Camlg Calcium modulating ligand	75	33055	1
1191	IPI:IPI00191090.1	Tax_Id=10116 Gene_Symbol=Bgn Biglycan precursor	225	42079	8
1132	IPI:IPI00191103.2	Tax_Id=10116 Gene_Symbol=Ndufa2_predicted NADH dehydrogenase (ubiquinone) 1 alpha subcomplex, 2	245	10952	2
1356	IPI:IPI00191112.1	Tax_Id=10116 Gene_Symbol=Ndufab1_predicted NADH dehydrogenase (ubiquinone) 1, alpha/beta subcomplex, 1	186	17788	2
1060	IPI:IPI00191114.1	Tax_Id=10116 Gene_Symbol=Rhoc_predicted ras homolog gene family, member C	271	22364	6
1804	IPI:IPI00191142.1	Tax_Id=10116 Gene_Symbol=Rps10 40S ribosomal protein S10	112	18904	2
2126	IPI:IPI00191170.2	Tax_Id=10116 Gene_Symbol=Dgat1 Diacylglycerol acyltransferase	83	57506	1
1000	IPI:IPI00191216.1	Tax_Id=10116 Gene_Symbol=Tardbp 45 kDa protein	292	44888	7
1958	IPI:IPI00191288.1	Tax_Id=10116 Gene_Symbol=Cox4nb COX4 neighbor	99	23847	2
429	IPI:IPI00191354.2	Tax_Id=10116 Gene_Symbol=Tpm3 33 kDa protein	917	33357	21
1541	IPI:IPI00191385.4	Tax_Id=10116 Gene_Symbol=Sacm1l SAC1 (supressor of actin mutations 1, homolog)-like	152	67570	5
2184	IPI:IPI00191391.1	Tax_Id=10116 Gene_Symbol=Slc2a1 Solute carrier family 2, facilitated glucose transporter member 1	78	54270	3
1740	IPI:IPI00191397.4	Tax_Id=10116 Gene_Symbol=Nedd4l similar to E3 ubiquitin-protein ligase NEDD4-like protein	120	109770	2
170	IPI:IPI00191437.4	Tax_Id=10116 Gene_Symbol=- 64 kDa protein	2623	64012	20
1790	IPI:IPI00191442.1	Tax_Id=10116 Gene_Symbol=Arl6ip5 PRA1 family protein 3	115	21534	2
781	IPI:IPI00191444.3	Tax_Id=10116 Gene_Symbol=Capzb 31 kDa protein	410	31480	9
1157	IPI:IPI00191467.3	Tax_Id=10116 Gene_Symbol=Arl1 ADP-ribosylation factor-like protein 1	238	20513	4
628	IPI:IPI00191501.1	Tax_Id=10116 Gene_Symbol=Psma6 Proteasome subunit alpha type-6	550	27838	9
1745	IPI:IPI00191502.5	Tax_Id=10116 Gene_Symbol=Psma5 Proteasome subunit alpha type-5	120	26545	2
1268	IPI:IPI00191505.3	Tax_Id=10116 Gene_Symbol=Psmb4 Proteasome subunit beta type-4 precursor	206	29437	5
2682	IPI:IPI00191533.1	Tax_Id=10116 Gene_Symbol=Arhgef11 Rho guanine nucleotide exchange factor 11	51	169456	1
1098	IPI:IPI00191587.1	Tax_Id=10116 Gene_Symbol=LOC500282 ADP-ribosylation factor-like protein 8B	259	21753	7
2005	IPI:IPI00191593.1	Tax_Id=10116 Gene_Symbol=Trpv4 Transient receptor potential cation channel subfamily V member 4	94	98689	4
2387	IPI:IPI00191621.1	Tax_Id=10116 Gene_Symbol=Hrpap20 Hormone-regulated proliferation-associated 20 kDa protein short form	65	20146	2
254	IPI:IPI00191681.1	Tax_Id=10116 Gene_Symbol=Itgb1 Integrin beta-1 precursor	1624	91687	26
190	IPI:IPI00191707.4	Tax_Id=10116 Gene_Symbol=Pdha1 Pyruvate dehydrogenase E1 component subunit alpha, somatic form, mitochondrial precursor	2317	43883	25
24	IPI:IPI00191711.1	Tax_Id=10116 Gene_Symbol=LOC259246;LOC298116;LOC259245 Major urinary protein precursor	11720	21009	33
255	IPI:IPI00191728.1	Tax_Id=10116 Gene_Symbol=Calr Calreticulin precursor	1621	48137	15
27	IPI:IPI00191737.6	Tax_Id=10116 Gene_Symbol=Alb Serum albumin precursor	11108	70682	49
447	IPI:IPI00191738.1	Tax_Id=10116 Gene_Symbol=Gclm Glutamate--cysteine ligase regulatory subunit	863	30871	15
1259	IPI:IPI00191748.3	Tax_Id=10116 Gene_Symbol=Psma1 Proteasome subunit alpha type-1	208	29784	4
2297	IPI:IPI00191749.5	Tax_Id=10116 Gene_Symbol=Psmb1 Proteasome subunit beta type-1 precursor	71	26690	2
1228	IPI:IPI00191761.1	Tax_Id=10116 Gene_Symbol=Rab5c_predicted RAB5C, member RAS oncogene family	214	23639	3
1289	IPI:IPI00191789.1	Tax_Id=10116 Gene_Symbol=Hrg Histidine-rich glycoprotein	200	58514	4
2432	IPI:IPI00191860.3	Tax_Id=10116 Gene_Symbol=- 13 kDa protein	62	12859	1
436	IPI:IPI00191913.1	Tax_Id=10116 Gene_Symbol=Ndufv1 NADH dehydrogenase (Ubiquinone) flavoprotein 1	902	51383	14
353	IPI:IPI00191919.4	Tax_Id=10116 Gene_Symbol=Susd2_predicted sushi domain containing 2	1157	92632	14
536	IPI:IPI00191929.4	Tax_Id=10116 Gene_Symbol=Tmem27 Collectrin precursor	684	25320	5
2214	IPI:IPI00191959.6	Tax_Id=10116 Gene_Symbol=Atg3 Autophagy-related protein 3	76	36256	2
1857	IPI:IPI00191997.2	Tax_Id=10116 Gene_Symbol=RGD1560552_predicted hypothetical protein LOC500255	107	64303	3
2739	IPI:IPI00192001.1	Tax_Id=10116 Gene_Symbol=Nkiras2_predicted NFKB inhibitor interacting Ras-like protein 2	49	21766	1
223	IPI:IPI00192043.2	Tax_Id=10116 Gene_Symbol=Mccc2 Methylcrotonoyl-CoA carboxylase beta chain, mitochondrial precursor	1880	62470	22
664	IPI:IPI00192076.3	Tax_Id=10116 Gene_Symbol=- 100 kDa protein	518	101087	11
813	IPI:IPI00192078.2	Tax_Id=10116 Gene_Symbol=Bphl Biphenyl hydrolase-like	384	33030	11
2003	IPI:IPI00192133.4	Tax_Id=10116 Gene_Symbol=Pdk3 pyruvate dehydrogenase kinase, isoenzyme 3	94	48085	4
1323	IPI:IPI00192159.2	Tax_Id=10116 Gene_Symbol=Ube2d3 Ubiquitin-conjugating enzyme E2 D3	193	17176	3
919	IPI:IPI00192160.1	Tax_Id=10116 Gene_Symbol=Pllp Plasmolipin	325	19934	4
2351	IPI:IPI00192167.1	Tax_Id=10116 Gene_Symbol=RGD1311161 Ufm1-specific protease 2	68	52730	2
2167	IPI:IPI00192216.1	Tax_Id=10116 Gene_Symbol=Rab33b_predicted RAB33B, member of RAS oncogene family	80	26192	3
658	IPI:IPI00192246.1	Tax_Id=10116 Gene_Symbol=Cox5a Cytochrome c oxidase subunit 5A, mitochondrial precursor	523	16347	10
1693	IPI:IPI00192279.1	Tax_Id=10116 Gene_Symbol=- 28 kDa protein	128	28414	2
774	IPI:IPI00192301.1	Tax_Id=10116 Gene_Symbol=Gpx1 Glutathione peroxidase 1	414	22472	9
2673	IPI:IPI00192302.2	Tax_Id=10116 Gene_Symbol=Itih3 99 kDa protein	51	99249	4
776	IPI:IPI00192310.2	Tax_Id=10116 Gene_Symbol=Bcam Lutheran antigen	413	71652	12
2170	IPI:IPI00192336.1	Tax_Id=10116 Gene_Symbol=Anp32b Acidic leucine-rich nuclear phosphoprotein 32 family member B	80	31213	2
1581	IPI:IPI00192445.3	Tax_Id=10116 Gene_Symbol=Vps24 Charged multivesicular body protein 3	145	25103	1
1296	IPI:IPI00192458.4	Tax_Id=10116 Gene_Symbol=RGD1563860_predicted similar to ribosomal protein S6 kinase polypeptide 3	199	97405	6
2340	IPI:IPI00192486.1	Tax_Id=10116 Gene_Symbol=Rps6 40S ribosomal protein S6	69	28834	1
616	IPI:IPI00192495.3	Tax_Id=10116 Gene_Symbol=Ncstn Isoform 1 of Nicastrin precursor	563	79035	6
1149	IPI:IPI00192504.2	Tax_Id=10116 Gene_Symbol=Mrc2 Macrophage mannose receptor 2 precursor	240	170052	4
2309	IPI:IPI00192515.1	Tax_Id=10116 Gene_Symbol=Ppp1r1a Protein phosphatase 1 regulatory subunit 1A	70	18783	3
2493	IPI:IPI00192521.1	Tax_Id=10116 Gene_Symbol=Snf8 Vacuolar-sorting protein SNF8	59	28980	1
2707	IPI:IPI00192524.1	Tax_Id=10116 Gene_Symbol=Mt1a Metallothionein-1	50	7142	1
1856	IPI:IPI00192534.1	Tax_Id=10116 Gene_Symbol=Plcb1 1-phosphatidylinositol-4,5-bisphosphate phosphodiesterase beta-1	107	139113	5
1474	IPI:IPI00192572.1	Tax_Id=10116 Gene_Symbol=Phyh Phytanoyl-CoA dioxygenase, peroxisomal precursor	162	39077	5
1245	IPI:IPI00192586.1	Tax_Id=10116 Gene_Symbol=Csnk2a1 Casein kinase II subunit alpha	210	45159	5
2504	IPI:IPI00192627.1	Tax_Id=10116 Gene_Symbol=Ifitm3 Interferon-inducible protein	59	15133	1
473	IPI:IPI00192639.5	Tax_Id=10116 Gene_Symbol=Opa1 Isoform 3 of Dynamin-like 120 kDa protein, mitochondrial precursor	797	116002	17
1465	IPI:IPI00192733.4	Tax_Id=10116 Gene_Symbol=Eif2a eukaryotic translation initiation factor 2A	163	64852	6
2700	IPI:IPI00192753.1	Tax_Id=10116 Gene_Symbol=LOC689116;LOC684506 hypothetical protein LOC689116	50	18177	1
923	IPI:IPI00192796.3	Tax_Id=10116 Gene_Symbol=RGD1564625_predicted similar to Transmembrane 9 superfamily protein member 3 precursor	324	82660	3
1324	IPI:IPI00192903.3	Tax_Id=10116 Gene_Symbol=Afg3l2 similar to AFG3-like protein 2	193	89809	4
2427	IPI:IPI00192912.1	Tax_Id=10116 Gene_Symbol=Rcn1_predicted reticulocalbin 1	63	38067	2
1849	IPI:IPI00192973.1	Tax_Id=10116 Gene_Symbol=Nup62 Nuclear pore glycoprotein p62	108	53479	3
2302	IPI:IPI00193010.1	Tax_Id=10116 Gene_Symbol=Slc23a3_predicted solute carrier family 23 (nucleobase transporters), member 3	71	65802	1
2259	IPI:IPI00193080.3	Tax_Id=10116 Gene_Symbol=Cdc91l1 Isoform 1 of Phosphatidylinositol glycan anchor biosynthesis class U protein	74	50262	1
1571	IPI:IPI00193108.1	Tax_Id=10116 Gene_Symbol=Pycard Apoptosis-associated speck-like protein	147	21697	3
442	IPI:IPI00193151.1	Tax_Id=10116 Gene_Symbol=Qdpr Dihydropteridine reductase	874	25764	9
1099	IPI:IPI00193153.1	Tax_Id=10116 Gene_Symbol=Phyh2 2-hydroxyphytanoyl-CoA lyase	259	64431	5
2573	IPI:IPI00193171.1	Tax_Id=10116 Gene_Symbol=Npc2 Epididymal secretory protein 1 precursor	56	16753	4
1129	IPI:IPI00193233.1	Tax_Id=10116 Gene_Symbol=Cyb5b Cytochrome b5 type B precursor	247	16312	2
908	IPI:IPI00193247.1	Tax_Id=10116 Gene_Symbol=Cse1l_predicted chromosome segregation 1-like	330	110942	16
318	IPI:IPI00193258.7	Tax_Id=10116 Gene_Symbol=Pah Phenylalanine-4-hydroxylase	1297	52303	16
102	IPI:IPI00193279.1	Tax_Id=10116 Gene_Symbol=Oat Ornithine aminotransferase, mitochondrial precursor	4293	48701	31
1145	IPI:IPI00193349.1	Tax_Id=10116 Gene_Symbol=Cops4 COP9 signalosome complex subunit 4	242	46546	5
2589	IPI:IPI00193369.1	Tax_Id=10116 Gene_Symbol=Slc9a1 Sodium/hydrogen exchanger 1	54	92045	2
1213	IPI:IPI00193371.1	Tax_Id=10116 Gene_Symbol=Slc9a3 Sodium/hydrogen exchanger 3	218	93331	5
559	IPI:IPI00193397.1	Tax_Id=10116 Gene_Symbol=Slc34a1 Sodium-dependent phosphate transport protein 2A	649	69347	7
236	IPI:IPI00193425.1	Tax_Id=10116 Gene_Symbol=Bsg Isoform 2 of Basigin precursor	1784	29852	8
1936	IPI:IPI00193470.2	Tax_Id=10116 Gene_Symbol=Fip1l1 65 kDa protein	100	64977	2
42	IPI:IPI00193485.2	Tax_Id=10116 Gene_Symbol=LOC361596 Isocitrate dehydrogenase [NADP], mitochondrial precursor	8008	51391	39
1747	IPI:IPI00193490.4	Tax_Id=10116 Gene_Symbol=Itgb5 89 kDa protein	120	92689	2
1056	IPI:IPI00193500.2	Tax_Id=10116 Gene_Symbol=H2afy Isoform 2 of Core histone macro-H2A.1	272	39779	5
2483	IPI:IPI00193517.2	Tax_Id=10116 Gene_Symbol=Creb1 28 kDa protein	59	28135	1
1458	IPI:IPI00193522.3	Tax_Id=10116 Gene_Symbol=Sec22l1 Vesicle-trafficking protein SEC22b	166	24896	3
1539	IPI:IPI00193547.2	Tax_Id=10116 Gene_Symbol=Pdcd5_predicted programmed cell death 5	152	14195	3
511	IPI:IPI00193568.3	Tax_Id=10116 Gene_Symbol=Dnm1l Isoform 4 of Dynamin-1-like protein	730	83681	12
1775	IPI:IPI00193570.1	Tax_Id=10116 Gene_Symbol=Tex264 Testis expressed gene 264 homolog	116	34092	1
1402	IPI:IPI00193584.7	Tax_Id=10116 Gene_Symbol=Rnpep Aminopeptidase B	177	73372	4
495	IPI:IPI00193595.3	Tax_Id=10116 Gene_Symbol=Eif4a2 Eukaryotic initiation factor 4A-II	746	46688	12
992	IPI:IPI00193648.2	Tax_Id=10116 Gene_Symbol=G3bp similar to Ras-GTPase-activating protein binding protein 1	295	58624	4
542	IPI:IPI00193716.1	Tax_Id=10116 Gene_Symbol=Ivd Isovaleryl-CoA dehydrogenase, mitochondrial precursor	669	46862	11
1766	IPI:IPI00193753.2	Tax_Id=10116 Gene_Symbol=Cops2 Isoform 1 of COP9 signalosome complex subunit 2	117	52643	3
1514	IPI:IPI00193765.2	Tax_Id=10116 Gene_Symbol=Ctsc Dipeptidyl-peptidase 1 precursor	156	53000	6
587	IPI:IPI00193777.1	Tax_Id=10116 Gene_Symbol=Atp6v0a4_predicted ATPase, H+ transporting, lysosomal V0 subunit A isoform 4	606	95860	17
2074	IPI:IPI00193816.2	Tax_Id=10116 Gene_Symbol=Abce1 ATP-binding cassette, sub-family E (OABP), member 1	87	68226	3
1226	IPI:IPI00193854.4	Tax_Id=10116 Gene_Symbol=Pcbd1 Pterin-4-alpha-carbinolamine dehydratase	215	12049	6
161	IPI:IPI00193894.4	Tax_Id=10116 Gene_Symbol=Mgam_predicted 198 kDa protein	2803	199188	21
2085	IPI:IPI00193918.1	Tax_Id=10116 Gene_Symbol=Cox5b Cytochrome c oxidase subunit 5B, mitochondrial precursor	87	14191	1
476	IPI:IPI00193919.5	Tax_Id=10116 Gene_Symbol=Suox Sulfite oxidase, mitochondrial precursor	787	61167	12
51	IPI:IPI00193983.3	Tax_Id=10116 Gene_Symbol=Cltc Clathrin heavy chain	7455	193187	71
2553	IPI:IPI00194003.1	Tax_Id=10116 Gene_Symbol=Impa2 Inositol monophosphatase 2	56	32232	2
890	IPI:IPI00194042.3	Tax_Id=10116 Gene_Symbol=Cox6a1 Cytochrome c oxidase polypeptide VIa-liver, mitochondrial precursor	340	12293	2
121	IPI:IPI00194045.1	Tax_Id=10116 Gene_Symbol=Idh1 Isocitrate dehydrogenase [NADP] cytoplasmic	3496	47047	26
668	IPI:IPI00194047.3	Tax_Id=10116 Gene_Symbol=Idh3g Isocitrate dehydrogenase [NAD] subunit gamma, mitochondrial precursor	511	43223	7
1943	IPI:IPI00194059.1	Tax_Id=10116 Gene_Symbol=Actr10 ARP10 actin-related protein 10 homolog	100	46754	2
151	IPI:IPI00194087.3	Tax_Id=10116 Gene_Symbol=Actc1 Actin, alpha cardiac muscle 1	2983	42334	29
425	IPI:IPI00194097.5	Tax_Id=10116 Gene_Symbol=Gc Vitamin D-binding protein precursor	927	55106	12
1755	IPI:IPI00194218.4	Tax_Id=10116 Gene_Symbol=Sept9 Isoform 3 of Septin-9	118	46668	4
722	IPI:IPI00194222.1	Tax_Id=10116 Gene_Symbol=Cox4i1 Cytochrome c oxidase subunit 4 isoform 1, mitochondrial precursor	461	19559	7
1881	IPI:IPI00194277.3	Tax_Id=10116 Gene_Symbol=Golga5 Golgin subfamily A member 5	105	82356	2
2063	IPI:IPI00194285.1	Tax_Id=10116 Gene_Symbol=Rbbp7 Histone-binding protein RBBP7	88	48132	1
1791	IPI:IPI00194312.3	Tax_Id=10116 Gene_Symbol=RGD1307982 similar to RIKEN cDNA 2810409H07	114	44792	5
244	IPI:IPI00194324.2	Tax_Id=10116 Gene_Symbol=Pdhb Pyruvate dehydrogenase E1 component subunit beta, mitochondrial precursor	1713	39299	14
1858	IPI:IPI00194345.1	Tax_Id=10116 Gene_Symbol=Hmbs Isoform 1 of Porphobilinogen deaminase	106	39622	2
532	IPI:IPI00194404.5	Tax_Id=10116 Gene_Symbol=Nme1 Nucleoside diphosphate kinase A	687	17296	12
1150	IPI:IPI00194471.1	Tax_Id=10116 Gene_Symbol=Psmd5_predicted proteasome (prosome, macropain) 26S subunit, non-ATPase, 5	240	56274	4
314	IPI:IPI00194550.5	Tax_Id=10116 Gene_Symbol=Cth Cystathionine gamma-lyase	1307	44262	12
2036	IPI:IPI00194561.1	Tax_Id=10116 Gene_Symbol=Sqstm1 Isoform 1 of Sequestosome-1	91	48392	2
1262	IPI:IPI00194562.4	Tax_Id=10116 Gene_Symbol=Hnrpr Heterogeneous nuclear ribonucleoprotein R	207	71115	6
1319	IPI:IPI00194567.4	Tax_Id=10116 Gene_Symbol=Trim28 similar to Transcription intermediary factor 1-beta	194	90667	10
2332	IPI:IPI00194637.1	Tax_Id=10116 Gene_Symbol=Rnf40 E3 ubiquitin-protein ligase BRE1B	69	114626	2
2047	IPI:IPI00194647.1	Tax_Id=10116 Gene_Symbol=Wdr39 Protein CIAO1	90	38620	2
2104	IPI:IPI00194728.1	Tax_Id=10116 Gene_Symbol=Ilk Integrin-linked protein kinase	85	51853	3
2286	IPI:IPI00194731.3	Tax_Id=10116 Gene_Symbol=Pik4ca 230kDa phosphatidylinositol 4-kinase	72	234360	3
2234	IPI:IPI00194766.1	Tax_Id=10116 Gene_Symbol=Myo7a Myosin VIIA	75	252779	3
2636	IPI:IPI00194792.3	Tax_Id=10116 Gene_Symbol=Lancl1 LanC-like protein 1	53	45952	1
1040	IPI:IPI00194857.1	Tax_Id=10116 Gene_Symbol=Slc17a3 Na/Pi cotransporter 4	278	52087	2
846	IPI:IPI00194873.1	Tax_Id=10116 Gene_Symbol=Atp2b1 Isoform D of Plasma membrane calcium-transporting ATPase 1	366	139601	6
1635	IPI:IPI00194880.1	Tax_Id=10116 Gene_Symbol=Eif5 Eukaryotic translation initiation factor 5	135	49380	4
1622	IPI:IPI00194925.1	Tax_Id=10116 Gene_Symbol=Rnase4 Ribonuclease 4 precursor	138	17348	4
606	IPI:IPI00194958.1	Tax_Id=10116 Gene_Symbol=Picalm Isoform 2 of Phosphatidylinositol-binding clathrin assembly protein	587	64844	11
486	IPI:IPI00194974.2	Tax_Id=10116 Gene_Symbol=Hnrpk Hnrpk protein	763	51281	12
2559	IPI:IPI00195017.1	Tax_Id=10116 Gene_Symbol=Pts 6-pyruvoyl tetrahydrobiopterin synthase precursor	56	16287	1
1298	IPI:IPI00195036.1	Tax_Id=10116 Gene_Symbol=LOC682651;LOC689415 Metallothionein-2	199	7281	1
525	IPI:IPI00195109.3	Tax_Id=10116 Gene_Symbol=Shmt2 Serine hydroxymethyltransferase	706	56243	9
249	IPI:IPI00195123.1	Tax_Id=10116 Gene_Symbol=Atp5o ATP synthase subunit O, mitochondrial precursor	1683	23440	13
639	IPI:IPI00195148.1	Tax_Id=10116 Gene_Symbol=Es2 Liver carboxylesterase 1 precursor	539	60479	9
1266	IPI:IPI00195156.1	Tax_Id=10116 Gene_Symbol=Dpp3 Dipeptidyl-peptidase 3	206	83386	7
295	IPI:IPI00195160.1	Tax_Id=10116 Gene_Symbol=Psap Sulfated glycoprotein 1 precursor	1414	62908	13
440	IPI:IPI00195173.1	Tax_Id=10116 Gene_Symbol=Cd59 CD59 glycoprotein precursor	877	14465	5
29	IPI:IPI00195372.1	Tax_Id=10116 Gene_Symbol=Eef1a1 Elongation factor 1-alpha 1	10008	50424	41
1515	IPI:IPI00195452.1	Tax_Id=10116 Gene_Symbol=Vps45 Vacuolar protein sorting-associated protein 45	156	65252	3
2401	IPI:IPI00195515.3	Tax_Id=10116 Gene_Symbol=Pabpn1;Bcl2l2 similar to Polyadenylate-binding protein 2	64	32405	2
330	IPI:IPI00195516.6	Tax_Id=10116 Gene_Symbol=Hpx Hemopexin precursor	1234	52060	13
807	IPI:IPI00195551.1	Tax_Id=10116 Gene_Symbol=Pmpca Mitochondrial-processing peptidase subunit alpha, mitochondrial precursor	388	59083	5
1091	IPI:IPI00195593.1	Tax_Id=10116 Gene_Symbol=Cpt2 Carnitine O-palmitoyltransferase 2, mitochondrial precursor	261	74634	8
1460	IPI:IPI00195614.5	Tax_Id=10116 Gene_Symbol=Rdh2 Retinol dehydrogenase 2	165	35973	6
2291	IPI:IPI00195619.3	Tax_Id=10116 Gene_Symbol=Nudt2 Bis(5~-nucleosyl)-tetraphosphatase	72	17090	3
2764	IPI:IPI00195632.1	Tax_Id=10116 Gene_Symbol=Bcas2_predicted breast carcinoma amplified sequence 2	48	26199	1
155	IPI:IPI00195673.1	Tax_Id=10116 Gene_Symbol=Tubb6 Tubulin, beta 6	2909	50483	15
2709	IPI:IPI00195683.2	Tax_Id=10116 Gene_Symbol=RGD708545 Isoform 1 of Uncharacterized protein C3orf60 homolog	50	20912	2
567	IPI:IPI00195735.5	Tax_Id=10116 Gene_Symbol=Ephx2 Epoxide hydrolase 2	634	62927	12
2500	IPI:IPI00195750.1	Tax_Id=10116 Gene_Symbol=RGD1311186_predicted hypothetical protein LOC293587	59	16990	2
475	IPI:IPI00195772.1	Tax_Id=10116 Gene_Symbol=mt-Atp8 ATP synthase protein 8	795	7637	1
2581	IPI:IPI00195780.1	Tax_Id=10116 Gene_Symbol=Nrl_predicted neural retina leucine zipper	55	26257	1
1521	IPI:IPI00195798.1	Tax_Id=10116 Gene_Symbol=Prep RPOP	155	81659	6
351	IPI:IPI00195803.1	Tax_Id=10116 Gene_Symbol=Ugdh UDP-glucose 6-dehydrogenase	1163	55542	19
2028	IPI:IPI00195860.1	Tax_Id=10116 Gene_Symbol=LOC688386;Cox7a2 Cytochrome c oxidase polypeptide VIIa-liver/heart, mitochondrial precursor	92	9347	3
2267	IPI:IPI00195875.1	Tax_Id=10116 Gene_Symbol=Pom210 Nuclear pore membrane glycoprotein 210 precursor	74	204943	1
2694	IPI:IPI00195878.4	Tax_Id=10116 Gene_Symbol=Ccdc44_predicted coiled-coil domain containing 44	51	32455	3
1208	IPI:IPI00195904.3	Tax_Id=10116 Gene_Symbol=Utrn Rattus norvegicus utrophin	220	393112	7
474	IPI:IPI00195931.1	Tax_Id=10116 Gene_Symbol=Tspan8 D6.1A protein	797	26212	3
264	IPI:IPI00196107.1	Tax_Id=10116 Gene_Symbol=Atp5f1 ATP synthase subunit b, mitochondrial precursor	1588	28965	13
1621	IPI:IPI00196118.4	Tax_Id=10116 Gene_Symbol=Txnrd2 Isoform 1 of Thioredoxin reductase 2, mitochondrial precursor	138	57176	2
1902	IPI:IPI00196127.1	Tax_Id=10116 Gene_Symbol=RGD1359713 RNA-binding protein 47	103	64509	3
2107	IPI:IPI00196145.1	Tax_Id=10116 Gene_Symbol=Ifi30 Interferon gamma inducible protein 30	85	28424	2
1686	IPI:IPI00196226.1	Tax_Id=10116 Gene_Symbol=RGD1303130 Uncharacterized protein C1orf85 homolog precursor	129	44242	3
614	IPI:IPI00196451.1	Tax_Id=10116 Gene_Symbol=Hsd11b2 Corticosteroid 11-beta-dehydrogenase isozyme 2	564	44098	8
1973	IPI:IPI00196478.1	Tax_Id=10116 Gene_Symbol=Clpx Caseinolytic peptidase X	96	69963	3
2211	IPI:IPI00196499.2	Tax_Id=10116 Gene_Symbol=Elmo2 similar to Engulfment and cell motility protein 2	76	84118	2
2711	IPI:IPI00196506.1	Tax_Id=10116 Gene_Symbol=Igbp1 Immunoglobulin-binding protein 1	50	39282	1
1615	IPI:IPI00196562.3	Tax_Id=10116 Gene_Symbol=Ric8a similar to synembryn	139	60359	2
176	IPI:IPI00196620.1	Tax_Id=10116 Gene_Symbol=Cubn Cubilin precursor	2519	407570	46
1925	IPI:IPI00196630.1	Tax_Id=10116 Gene_Symbol=Nat1 Arylamine N-acetyltransferase 1	101	33758	2
2486	IPI:IPI00196643.2	Tax_Id=10116 Gene_Symbol=Slc2a2 Solute carrier family 2 (Facilitated glucose transporter), member 2	59	57590	1
2448	IPI:IPI00196645.1	Tax_Id=10116 Gene_Symbol=Prkag1 5~-AMP-activated protein kinase subunit gamma-1	61	37534	2
1708	IPI:IPI00196648.5	Tax_Id=10116 Gene_Symbol=Stx7 Syntaxin-7	125	29946	3
202	IPI:IPI00196656.2	Tax_Id=10116 Gene_Symbol=Srprb Ba1-667	2172	109546	36
251	IPI:IPI00196661.1	Tax_Id=10116 Gene_Symbol=Ywhaq 14-3-3 protein theta	1664	28046	16
998	IPI:IPI00196668.3	Tax_Id=10116 Gene_Symbol=Gfm G elongation factor	293	84249	8
834	IPI:IPI00196684.3	Tax_Id=10116 Gene_Symbol=Prkar2a cAMP-dependent protein kinase type II-alpha regulatory subunit	374	45797	9
1436	IPI:IPI00196703.1	Tax_Id=10116 Gene_Symbol=Dctn1 Dynactin subunit 1	170	142583	11
237	IPI:IPI00196725.5	Tax_Id=10116 Gene_Symbol=Fthfd 10-formyltetrahydrofolate dehydrogenase	1783	99976	24
599	IPI:IPI00196751.2	Tax_Id=10116 Gene_Symbol=Hspa1l;Hspa1a;Hspa1b Heat shock 70 kDa protein 1A/1B	592	70427	9
955	IPI:IPI00196789.2	Tax_Id=10116 Gene_Symbol=Rab8a Ras-related protein Rab-8A	310	23824	4
1698	IPI:IPI00196790.1	Tax_Id=10116 Gene_Symbol=Rab10 Ras-related protein Rab-10	127	23072	4
637	IPI:IPI00196794.3	Tax_Id=10116 Gene_Symbol=Rab14 Ras-related protein Rab-14	540	24140	12
1990	IPI:IPI00196795.1	Tax_Id=10116 Gene_Symbol=Rab15 Ras-related protein Rab-15	95	24610	2
1488	IPI:IPI00196808.1	Tax_Id=10116 Gene_Symbol=LOC688684 similar to 60S ribosomal protein L32	160	15126	1
1574	IPI:IPI00196913.2	Tax_Id=10116 Gene_Symbol=Ssb Ssb protein	147	44070	4
568	IPI:IPI00196994.1	Tax_Id=10116 Gene_Symbol=Arhgdia Rho GDP dissociation inhibitor (GDI) alpha	634	23450	7
1668	IPI:IPI00197074.3	Tax_Id=10116 Gene_Symbol=Dag1 similar to Dystroglycan precursor	131	96988	2
1891	IPI:IPI00197077.3	Tax_Id=10116 Gene_Symbol=Ppp2r2d Serine/threonine-protein phosphatase 2A 55 kDa regulatory subunit B delta isoform	104	52520	1
2149	IPI:IPI00197098.4	Tax_Id=10116 Gene_Symbol=RGD1561149_predicted hypothetical protein	81	106867	2
201	IPI:IPI00197129.1	Tax_Id=10116 Gene_Symbol=Acta2 Actin, aortic smooth muscle	2176	42381	27
2153	IPI:IPI00197216.3	Tax_Id=10116 Gene_Symbol=LOC316130 similar to mannose-6-phosphate receptor binding protein 1	81	47599	3
2720	IPI:IPI00197321.1	Tax_Id=10116 Gene_Symbol=RGD1565452_predicted hypothetical protein LOC500578	50	27349	1
720	IPI:IPI00197344.1	Tax_Id=10116 Gene_Symbol=Mgll Monoglyceride lipase	465	33820	9
1171	IPI:IPI00197369.1	Tax_Id=10116 Gene_Symbol=Ptges2_predicted prostaglandin E synthase 2	233	43709	4
2714	IPI:IPI00197391.1	Tax_Id=10116 Gene_Symbol=Lrrc8d Leucine-rich repeat-containing protein 8D	50	99017	1
758	IPI:IPI00197411.1	Tax_Id=10116 Gene_Symbol=Pura_predicted similar to Transcriptional activator protein Pur-alpha	431	34976	5
2158	IPI:IPI00197437.1	Tax_Id=10116 Gene_Symbol=Armc1_predicted armadillo repeat containing 1	81	31413	2
1427	IPI:IPI00197443.2	Tax_Id=10116 Gene_Symbol=Chchd2 Coiled-coil-helix-coiled-coil-helix domain containing 2	172	16000	2
2755	IPI:IPI00197488.3	Tax_Id=10116 Gene_Symbol=Ptpn12 protein tyrosine phosphatase, non-receptor type 12	48	86785	1
1441	IPI:IPI00197490.3	Tax_Id=10116 Gene_Symbol=Eif3s8 similar to eukaryotic translation initiation factor 3, subunit 8	169	117435	5
523	IPI:IPI00197553.1	Tax_Id=10116 Gene_Symbol=Npm1 Isoform B23.1 of Nucleophosmin	709	32711	8
937	IPI:IPI00197555.6	Tax_Id=10116 Gene_Symbol=Suclg1 Suclg1 protein	319	36524	8
185	IPI:IPI00197568.2	Tax_Id=10116 Gene_Symbol=Gdi2 Rab GDP dissociation inhibitor beta	2401	51018	31
77	IPI:IPI00197579.2	Tax_Id=10116 Gene_Symbol=Tubb5 Isoform 1 of Tubulin beta-5 chain	5460	50095	36
1637	IPI:IPI00197582.5	Tax_Id=10116 Gene_Symbol=Cd82 CD82 antigen	134	30152	4
2093	IPI:IPI00197585.1	Tax_Id=10116 Gene_Symbol=C12orf10 MYG1 protein	86	43318	2
959	IPI:IPI00197605.2	Tax_Id=10116 Gene_Symbol=Snap23 Synaptosomal-associated protein 23	308	23505	7
2032	IPI:IPI00197611.3	Tax_Id=10116 Gene_Symbol=RGD1559427_predicted hypothetical protein LOC498630	92	133939	1
311	IPI:IPI00197684.1	Tax_Id=10116 Gene_Symbol=Xpnpep2 Membrane-bound aminopeptidase P	1310	76545	19
144	IPI:IPI00197696.2	Tax_Id=10116 Gene_Symbol=Mdh2 Malate dehydrogenase, mitochondrial precursor	3141	36117	21
582	IPI:IPI00197703.2	Tax_Id=10116 Gene_Symbol=Apoa1 Apolipoprotein A-I precursor	614	30100	10
373	IPI:IPI00197711.1	Tax_Id=10116 Gene_Symbol=Ldha L-lactate dehydrogenase A chain	1062	36712	18
2054	IPI:IPI00197713.9	Tax_Id=10116 Gene_Symbol=Rps11 40S ribosomal protein S11	89	18590	1
1417	IPI:IPI00197723.4	Tax_Id=10116 Gene_Symbol=RGD1565681_predicted similar to proline rich 6	174	27955	3
1332	IPI:IPI00197727.1	Tax_Id=10116 Gene_Symbol=Ppp1r14a Protein phosphatase 1 regulatory subunit 14A	192	16801	1
111	IPI:IPI00197770.1	Tax_Id=10116 Gene_Symbol=Aldh2 Aldehyde dehydrogenase, mitochondrial precursor	4040	56966	24
1166	IPI:IPI00197900.5	Tax_Id=10116 Gene_Symbol=Eef1d Translation elongation factor 1-delta subunit	235	28863	4
744	IPI:IPI00197986.2	Tax_Id=10116 Gene_Symbol=Ndufv3l;LOC685005 NADH dehydrogenase (ubiquinone) flavoprotein 3-like isoform 1	442	49270	7
1580	IPI:IPI00197992.2	Tax_Id=10116 Gene_Symbol=MGC125086 Similar to RIKEN cDNA 5133401N09	146	20369	1
641	IPI:IPI00198021.3	Tax_Id=10116 Gene_Symbol=Umod Uromodulin precursor	537	73752	10
577	IPI:IPI00198039.1	Tax_Id=10116 Gene_Symbol=Ethe1_predicted ethylmalonic encephalopathy 1	620	28172	7
1649	IPI:IPI00198080.1	Tax_Id=10116 Gene_Symbol=Pcyox1 Prenylcysteine oxidase precursor	133	56480	3
1825	IPI:IPI00198153.4	Tax_Id=10116 Gene_Symbol=Sec3l1 SEC3-like 1	110	77478	2
1800	IPI:IPI00198191.2	Tax_Id=10116 Gene_Symbol=Cacybp Calcyclin-binding protein	113	26639	1
1692	IPI:IPI00198232.1	Tax_Id=10116 Gene_Symbol=Tars 83 kDa protein	128	84248	3
887	IPI:IPI00198291.1	Tax_Id=10116 Gene_Symbol=Atp6v1f Vacuolar proton pump subunit F	344	13362	4
1785	IPI:IPI00198316.1	Tax_Id=10116 Gene_Symbol=Rab18 Ras-related protein Rab-18	115	23247	2
1553	IPI:IPI00198325.1	Tax_Id=10116 Gene_Symbol=Cyp2d4v1 Cytochrome P450 2D4	151	57174	4
208	IPI:IPI00198327.2	Tax_Id=10116 Gene_Symbol=Vdac2 Voltage-dependent anion-selective channel protein 2	2049	32353	11
1107	IPI:IPI00198339.3	Tax_Id=10116 Gene_Symbol=Ablim1_predicted 78 kDa protein	254	79929	7
1100	IPI:IPI00198405.4	Tax_Id=10116 Gene_Symbol=Arsb Arylsulfatase B	259	59549	4
2604	IPI:IPI00198418.1	Tax_Id=10116 Gene_Symbol=LOC685587 similar to small nuclear ribonucleoprotein E	54	10811	1
32	IPI:IPI00198444.1	Tax_Id=10116 Gene_Symbol=Gatm Glycine amidinotransferase, mitochondrial precursor	9473	48724	39
506	IPI:IPI00198467.1	Tax_Id=10116 Gene_Symbol=Hadhb Trifunctional enzyme subunit beta, mitochondrial precursor	734	51667	9
954	IPI:IPI00198486.3	Tax_Id=10116 Gene_Symbol=Ap3d1 similar to adaptor-related protein complex 3, delta 1 subunit	312	137312	8
1646	IPI:IPI00198496.1	Tax_Id=10116 Gene_Symbol=Abcb1b Multidrug resistance protein 1	133	141925	1
2138	IPI:IPI00198498.2	Tax_Id=10116 Gene_Symbol=Cttn Cortactin isoform C	82	52764	1
1535	IPI:IPI00198559.1	Tax_Id=10116 Gene_Symbol=Mpp5_predicted membrane protein, palmitoylated 5	153	77390	5
1335	IPI:IPI00198567.1	Tax_Id=10116 Gene_Symbol=Lasp1 LIM and SH3 domain protein 1	191	30351	4
2098	IPI:IPI00198604.2	Tax_Id=10116 Gene_Symbol=RGD1563144_predicted similar to Glucosamine 6-phosphate N-acetyltransferase	85	43476	3
2092	IPI:IPI00198619.1	Tax_Id=10116 Gene_Symbol=Ppat Amidophosphoribosyltransferase precursor	86	58199	2
465	IPI:IPI00198620.1	Tax_Id=10116 Gene_Symbol=Atp5d ATP synthase subunit delta, mitochondrial precursor	818	17584	3
2268	IPI:IPI00198632.1	Tax_Id=10116 Gene_Symbol=Fadd Fas death domain associated protein	73	23281	2
233	IPI:IPI00198641.4	Tax_Id=10116 Gene_Symbol=LOC246263 Acyl-coenzyme A synthetase ACSM2, mitochondrial precursor	1786	64617	20
1454	IPI:IPI00198667.7	Tax_Id=10116 Gene_Symbol=Clu Clusterin precursor	166	51970	3
1432	IPI:IPI00198685.1	Tax_Id=10116 Gene_Symbol=Pak1 Serine/threonine-protein kinase PAK 1	171	60825	3
2287	IPI:IPI00198699.1	Tax_Id=10116 Gene_Symbol=Bsnd Barttin	72	34044	2
2508	IPI:IPI00198711.1	Tax_Id=10116 Gene_Symbol=Mrpl53_predicted mitochondrial ribosomal protein L53	58	12898	1
165	IPI:IPI00198717.8	Tax_Id=10116 Gene_Symbol=Mdh1 Malate dehydrogenase, cytoplasmic	2686	36631	20
1349	IPI:IPI00198720.1	Tax_Id=10116 Gene_Symbol=Idh3a Isocitrate dehydrogenase [NAD] subunit alpha, mitochondrial precursor	188	40044	3
1813	IPI:IPI00198796.1	Tax_Id=10116 Gene_Symbol=Rwdd1 RWD domain-containing protein 1	112	27765	2
133	IPI:IPI00198887.1	Tax_Id=10116 Gene_Symbol=P4hb Protein disulfide-isomerase precursor	3292	57315	20
2151	IPI:IPI00198897.1	Tax_Id=10116 Gene_Symbol=Ndufa6_predicted similar to NADH dehydrogenase (ubiquinone) 1 alpha subcomplex, 6	81	15214	3
2607	IPI:IPI00198904.2	Tax_Id=10116 Gene_Symbol=MGC94725 Methionine adenosyltransferase 2 subunit beta	54	37750	2
759	IPI:IPI00198978.1	Tax_Id=10116 Gene_Symbol=Psmd12 Proteasome (Prosome, macropain) 26S subunit, non-ATPase, 12	429	53302	6
1812	IPI:IPI00198988.1	Tax_Id=10116 Gene_Symbol=Nme3 Nucleoside diphosphate kinase	112	19248	3
2501	IPI:IPI00199019.1	Tax_Id=10116 Gene_Symbol=LOC690345;LOC682826 similar to Signal recognition particle 9 kDa protein	59	10244	1
2621	IPI:IPI00199044.3	Tax_Id=10116 Gene_Symbol=LOC685545;LOC682248 hypothetical protein LOC685545	53	18078	1
1697	IPI:IPI00199060.2	Tax_Id=10116 Gene_Symbol=Tgoln2 Trans golgi network (TGN) specific integral membrane protein TGN38 precursor	127	41022	3
768	IPI:IPI00199114.5	Tax_Id=10116 Gene_Symbol=Anp32a Acidic leucine-rich nuclear phosphoprotein 32 family member A	419	28718	5
2210	IPI:IPI00199145.2	Tax_Id=10116 Gene_Symbol=Pacsin3 Syndapin III	76	49039	2
1278	IPI:IPI00199169.3	Tax_Id=10116 Gene_Symbol=Ndufb4 NADH dehydrogenase (ubiquinone) 1 beta subcomplex, 4, 15kDa	203	15055	2
2293	IPI:IPI00199271.1	Tax_Id=10116 Gene_Symbol=Eif4e Eukaryotic translation initiation factor 4E	72	25266	1
1723	IPI:IPI00199273.1	Tax_Id=10116 Gene_Symbol=St13 Hsc70-interacting protein	123	41424	3
214	IPI:IPI00199305.1	Tax_Id=10116 Gene_Symbol=Atp6v1b2 Vacuolar ATP synthase subunit B, brain isoform	1992	56857	27
2002	IPI:IPI00199421.1	Tax_Id=10116 Gene_Symbol=Tsnax Translin-associated protein X	94	33099	1
218	IPI:IPI00199426.8	Tax_Id=10116 Gene_Symbol=Abat 4-aminobutyrate aminotransferase, mitochondrial precursor	1939	57161	16
306	IPI:IPI00199445.2	Tax_Id=10116 Gene_Symbol=Ank3 ankyrin 3, epithelial isoform 2	1335	285692	30
855	IPI:IPI00199448.3	Tax_Id=10116 Gene_Symbol=Lgals3bp Mama	359	64644	4
636	IPI:IPI00199465.1	Tax_Id=10116 Gene_Symbol=Gls Glutaminase kidney isoform, mitochondrial precursor	541	74831	14
1211	IPI:IPI00199482.2	Tax_Id=10116 Gene_Symbol=MGC108896 Similar to glutathione transferase GSTM7-7	219	25708	5
497	IPI:IPI00199585.1	Tax_Id=10116 Gene_Symbol=Slc22a5 Organic cation/carnitine transporter 2	743	62926	8
2354	IPI:IPI00199588.2	Tax_Id=10116 Gene_Symbol=Pex11a Peroxisomal membrane protein 11A	68	30211	2
1338	IPI:IPI00199600.1	Tax_Id=10116 Gene_Symbol=Atp6v1g1_predicted ATPase, H transporting, lysosomal V1 subunit G1	190	13816	5
2029	IPI:IPI00199607.1	Tax_Id=10116 Gene_Symbol=Ceacam1_v4;Ceacam1_v1;Ceacam1;Ceacam1_v3 carcinoembryonic antigen-related cell adhesion molecule isoform 2	92	51725	3
2274	IPI:IPI00199609.1	Tax_Id=10116 Gene_Symbol=Ide Insulin-degrading enzyme	73	118376	2
993	IPI:IPI00199636.1	Tax_Id=10116 Gene_Symbol=Canx Calnexin precursor	295	67612	4
2350	IPI:IPI00199641.5	Tax_Id=10116 Gene_Symbol=Gcs1 Mannosyl-oligosaccharide glucosidase	68	91986	1
2181	IPI:IPI00199655.1	Tax_Id=10116 Gene_Symbol=LOC679886;RGD1309846_predicted similar to Charged multivesicular body protein 4b	78	25094	2
2108	IPI:IPI00199663.1	Tax_Id=10116 Gene_Symbol=Gpd2 Glycerol-3-phosphate dehydrogenase, mitochondrial precursor	85	81549	4
739	IPI:IPI00199670.4	Tax_Id=10116 Gene_Symbol=Serpinf1 Alpha-2 antiplasmin	446	46493	4
1386	IPI:IPI00199688.3	Tax_Id=10116 Gene_Symbol=Mapk1 Mitogen-activated protein kinase 1	181	41648	4
1173	IPI:IPI00199716.1	Tax_Id=10116 Gene_Symbol=Sec23b_predicted SEC23B	233	87212	8
2179	IPI:IPI00199842.1	Tax_Id=10116 Gene_Symbol=Exoc7 Exocyst complex component 7	79	75227	1
1678	IPI:IPI00199846.1	Tax_Id=10116 Gene_Symbol=Exoc8 Exocyst complex component 8	130	81676	2
1290	IPI:IPI00199861.1	Tax_Id=10116 Gene_Symbol=Dcn Decorin precursor	200	40122	5
821	IPI:IPI00199865.1	Tax_Id=10116 Gene_Symbol=Farsla Phenylalanyl-tRNA synthetase alpha chain	379	57798	6
608	IPI:IPI00199867.1	Tax_Id=10116 Gene_Symbol=Emilin1_predicted elastin microfibril interfacer 1	583	108805	7
1114	IPI:IPI00199872.2	Tax_Id=10116 Gene_Symbol=Gnas Isoform Gnas-1 of Guanine nucleotide-binding protein G(s) subunit alpha isoforms short	252	46091	8
2446	IPI:IPI00199911.1	Tax_Id=10116 Gene_Symbol=Arfip1 Arfaptin-1	62	40868	3
604	IPI:IPI00200041.4	Tax_Id=10116 Gene_Symbol=Mawbp Phenazine biosynthesis-like domain-containing protein	589	31952	9
2447	IPI:IPI00200044.1	Tax_Id=10116 Gene_Symbol=Stambp STAM-binding protein	62	49165	1
1784	IPI:IPI00200047.4	Tax_Id=10116 Gene_Symbol=Rbm14 similar to RNA-binding protein 14	115	69622	3
404	IPI:IPI00200054.1	Tax_Id=10116 Gene_Symbol=Xpnpep1 Xaa-Pro aminopeptidase 1	971	70354	20
815	IPI:IPI00200067.1	Tax_Id=10116 Gene_Symbol=F11r Junctional adhesion molecule A precursor	383	32634	1
1463	IPI:IPI00200069.3	Tax_Id=10116 Gene_Symbol=Sfxn3 Sideroflexin-3	164	35696	3
2180	IPI:IPI00200121.1	Tax_Id=10116 Gene_Symbol=Man2c1 Alpha-mannosidase 2C1	78	117152	3
516	IPI:IPI00200145.1	Tax_Id=10116 Gene_Symbol=Rplp1 60S acidic ribosomal protein P1	724	11605	3
331	IPI:IPI00200147.1	Tax_Id=10116 Gene_Symbol=Arbp 60S acidic ribosomal protein P0	1234	34365	11
2303	IPI:IPI00200195.2	Tax_Id=10116 Gene_Symbol=LOC246120 Putative phospholipase B-like 2 precursor	71	65756	1
1299	IPI:IPI00200213.1	Tax_Id=10116 Gene_Symbol=Wbp2 WW domain-binding protein 2	199	28227	1
483	IPI:IPI00200258.2	Tax_Id=10116 Gene_Symbol=Ehd3 EH-domain containing protein 2	772	60810	14
899	IPI:IPI00200271.1	Tax_Id=10116 Gene_Symbol=Ehd4 Pincher	337	61657	9
464	IPI:IPI00200344.1	Tax_Id=10116 Gene_Symbol=Scpep1 Retinoid-inducible serine carboxypeptidase precursor	818	51427	4
1247	IPI:IPI00200352.1	Tax_Id=10116 Gene_Symbol=Crip2 Cysteine-rich protein 2	210	23479	1
2616	IPI:IPI00200360.1	Tax_Id=10116 Gene_Symbol=G6pc Glucose-6-phosphatase	53	41042	2
2169	IPI:IPI00200370.4	Tax_Id=10116 Gene_Symbol=RGD1566426_predicted similar to nuclear receptor coactivator 7	80	105961	4
1842	IPI:IPI00200409.3	Tax_Id=10116 Gene_Symbol=Nmt1 Glycylpeptide N-tetradecanoyltransferase 1	108	57329	1
775	IPI:IPI00200419.3	Tax_Id=10116 Gene_Symbol=Dhfr Dihydrofolate reductase	413	21681	9
2541	IPI:IPI00200437.1	Tax_Id=10116 Gene_Symbol=Gna11 Guanine nucleotide-binding protein alpha-11 subunit	57	42285	2
2310	IPI:IPI00200460.4	Tax_Id=10116 Gene_Symbol=RGD1559923_predicted hypothetical protein LOC498489	70	39715	1
1786	IPI:IPI00200465.1	Tax_Id=10116 Gene_Symbol=Ces2 Carboxylesterase precursor	115	62662	2
44	IPI:IPI00200466.3	Tax_Id=10116 Gene_Symbol=Slc25a5 ADP/ATP translocase 2	7749	33108	21
912	IPI:IPI00200472.1	Tax_Id=10116 Gene_Symbol=mt-Co1 Cytochrome c oxidase subunit 1	327	56956	1
2218	IPI:IPI00200481.1	Tax_Id=10116 Gene_Symbol=mt-Nd3 NADH-ubiquinone oxidoreductase chain 3	76	13119	1
1388	IPI:IPI00200487.1	Tax_Id=10116 Gene_Symbol=mt-Nd4 NADH-ubiquinone oxidoreductase chain 4	180	51937	3
1743	IPI:IPI00200489.1	Tax_Id=10116 Gene_Symbol=Mlycd Isoform Mitochondrial of Malonyl-CoA decarboxylase, mitochondrial precursor	120	55298	5
1559	IPI:IPI00200498.5	Tax_Id=10116 Gene_Symbol=LOC679682 126 kDa protein	149	127566	4
967	IPI:IPI00200523.3	Tax_Id=10116 Gene_Symbol=Slc9a3r2 Na(+)/H(+) exchange regulatory cofactor NHE-RF2	306	37688	8
2372	IPI:IPI00200542.2	Tax_Id=10116 Gene_Symbol=Abcb8 ABC transporter 8	66	78657	3
2196	IPI:IPI00200580.1	Tax_Id=10116 Gene_Symbol=Arrb1 Beta-arrestin-1	77	47389	2
123	IPI:IPI00200591.1	Tax_Id=10116 Gene_Symbol=LOC299282 Serine protease inhibitor A3L precursor	3462	46419	21
146	IPI:IPI00200593.1	Tax_Id=10116 Gene_Symbol=Serpina3k Serine protease inhibitor A3K precursor	3107	46760	20
644	IPI:IPI00200601.3	Tax_Id=10116 Gene_Symbol=Txnl1 Thioredoxin-like protein 1	536	32628	9
841	IPI:IPI00200640.1	Tax_Id=10116 Gene_Symbol=Mucdhl Isoform 1 of Mucin and cadherin-like protein precursor	369	91262	8
1654	IPI:IPI00200651.5	Tax_Id=10116 Gene_Symbol=Nans_predicted N-acetylneuraminic acid synthase	132	40482	4
82	IPI:IPI00200659.1	Tax_Id=10116 Gene_Symbol=Sdha Succinate dehydrogenase [ubiquinone] flavoprotein subunit, mitochondrial precursor	5205	72596	28
515	IPI:IPI00200661.1	Tax_Id=10116 Gene_Symbol=Fasn Fatty acid synthase	725	275101	16
1153	IPI:IPI00200674.1	Tax_Id=10116 Gene_Symbol=Ilf3 Isoform 2 of Interleukin enhancer-binding factor 3	239	98018	4
1981	IPI:IPI00200739.1	Tax_Id=10116 Gene_Symbol=Mrpl15_predicted mitochondrial ribosomal protein L15	96	23322	1
246	IPI:IPI00200757.1	Tax_Id=10116 Gene_Symbol=Fn1 Isoform 1 of Fibronectin precursor	1694	275990	20
596	IPI:IPI00200794.1	Tax_Id=10116 Gene_Symbol=Dcxr L-xylulose reductase	596	25931	6
1401	IPI:IPI00200806.3	Tax_Id=10116 Gene_Symbol=Ada Adenosine deaminase	177	40159	4
1357	IPI:IPI00200828.1	Tax_Id=10116 Gene_Symbol=Cops3 COP9 signalosome complex subunit 3	186	48398	3
2133	IPI:IPI00200845.1	Tax_Id=10116 Gene_Symbol=Arpc1a Actin-related protein 2/3 complex subunit 1A	83	42143	3
671	IPI:IPI00200847.1	Tax_Id=10116 Gene_Symbol=Tcp1 T-complex protein 1 subunit alpha	509	60835	13
2322	IPI:IPI00200859.1	Tax_Id=10116 Gene_Symbol=Slc34a2 Sodium-dependent phosphate transport protein 2B	69	77596	1
2075	IPI:IPI00200861.1	Tax_Id=10116 Gene_Symbol=Pcna Proliferating cell nuclear antigen	87	29072	2
137	IPI:IPI00200898.3	Tax_Id=10116 Gene_Symbol=Slc9a3r1 Ezrin-radixin-moesin-binding phosphoprotein 50	3248	39149	31
2027	IPI:IPI00200918.1	Tax_Id=10116 Gene_Symbol=Apex1 APEX (Fragment)	92	32732	4
881	IPI:IPI00200920.1	Tax_Id=10116 Gene_Symbol=Khsrp Far upstream element-binding protein 2	347	74466	11
75	IPI:IPI00200998.4	Tax_Id=10116 Gene_Symbol=Pdzk1 PDZ domain-containing protein 1	5580	57164	42
974	IPI:IPI00201021.3	Tax_Id=10116 Gene_Symbol=- 65 kDa protein	304	65280	6
2574	IPI:IPI00201027.1	Tax_Id=10116 Gene_Symbol=Hgs Isoform 1 of Hepatocyte growth factor-regulated tyrosine kinase substrate	56	86819	1
1391	IPI:IPI00201032.1	Tax_Id=10116 Gene_Symbol=Hnrpd Isoform 1 of Heterogeneous nuclear ribonucleoprotein D0	180	38339	4
359	IPI:IPI00201060.4	Tax_Id=10116 Gene_Symbol=Lmna Lamin-A	1131	74564	21
2442	IPI:IPI00201083.2	Tax_Id=10116 Gene_Symbol=Fnbp1 Isoform 2 of Formin-binding protein 1	62	72137	1
2557	IPI:IPI00201106.1	Tax_Id=10116 Gene_Symbol=Fhit Bis(5~-adenosyl)-triphosphatase	56	17394	1
897	IPI:IPI00201137.1	Tax_Id=10116 Gene_Symbol=Cope_predicted coatomer protein complex, subunit epsilon	337	34860	10
2245	IPI:IPI00201190.1	Tax_Id=10116 Gene_Symbol=Pdzd11_predicted PDZ domain containing 11	75	16172	2
1683	IPI:IPI00201213.3	Tax_Id=10116 Gene_Symbol=LOC501546 LOC501546 protein	129	422987	5
2695	IPI:IPI00201216.3	Tax_Id=10116 Gene_Symbol=RGD1559961_predicted similar to myosin head domain containing 1 isoform 2	50	110087	1
1370	IPI:IPI00201261.2	Tax_Id=10116 Gene_Symbol=Nes Isoform 2 of Nestin	184	199301	6
89	IPI:IPI00201262.1	Tax_Id=10116 Gene_Symbol=LOC297568;Mug2;Mug1 Alpha-1-inhibitor 3 precursor	4827	165038	36
2538	IPI:IPI00201276.5	Tax_Id=10116 Gene_Symbol=Acp2 Lysosomal acid phosphatase precursor	57	48745	1
1146	IPI:IPI00201300.2	Tax_Id=10116 Gene_Symbol=Ptrf_predicted Polymerase I and transcript release factor	241	43882	3
806	IPI:IPI00201307.1	Tax_Id=10116 Gene_Symbol=LOC687741;Uqcrb_predicted;LOC690049 similar to ubiquinol-cytochrome c reductase binding protein	388	13550	7
1375	IPI:IPI00201325.1	Tax_Id=10116 Gene_Symbol=Txnl5_predicted thioredoxin-like 5	183	14368	3
504	IPI:IPI00201333.4	Tax_Id=10116 Gene_Symbol=Ganab_predicted 109 kDa protein	735	109819	10
391	IPI:IPI00201399.1	Tax_Id=10116 Gene_Symbol=Alad Delta-aminolevulinic acid dehydratase	1020	36465	10
2208	IPI:IPI00201400.1	Tax_Id=10116 Gene_Symbol=Cygb Cytoglobin	76	21597	2
1180	IPI:IPI00201403.1	Tax_Id=10116 Gene_Symbol=Ppm1a Protein phosphatase 1A	231	42960	6
1776	IPI:IPI00201410.1	Tax_Id=10116 Gene_Symbol=Ppp3ca Isoform 1 of Serine/threonine-protein phosphatase 2B catalytic subunit alpha isoform	116	59291	4
62	IPI:IPI00201413.1	Tax_Id=10116 Gene_Symbol=Acaa2 3-ketoacyl-CoA thiolase, mitochondrial	6538	42244	27
1624	IPI:IPI00201443.1	Tax_Id=10116 Gene_Symbol=Rtcd1 RNA terminal phosphate cyclase domain 1	137	39744	4
2269	IPI:IPI00201455.1	Tax_Id=10116 Gene_Symbol=Yes1 Protein tyrosine kinase c-Yes (Fragment)	73	61006	2
2288	IPI:IPI00201456.5	Tax_Id=10116 Gene_Symbol=Neu1 Sialidase-1 precursor	72	45123	2
1286	IPI:IPI00201489.1	Tax_Id=10116 Gene_Symbol=Ppif Peptidyl-prolyl cis-trans isomerase, mitochondrial precursor	201	22138	5
2659	IPI:IPI00201490.3	Tax_Id=10116 Gene_Symbol=Sfrs5 Isoform 1 of Splicing factor, arginine/serine-rich 5	52	30987	3
1989	IPI:IPI00201494.2	Tax_Id=10116 Gene_Symbol=Spfh2_predicted ER lipid raft associated 2	95	37915	3
1567	IPI:IPI00201500.8	Tax_Id=10116 Gene_Symbol=Rps14 40S ribosomal protein S14	148	16420	4
2248	IPI:IPI00201505.2	Tax_Id=10116 Gene_Symbol=Cnbp1 Cellular nucleic acid-binding protein	74	20905	2
1029	IPI:IPI00201528.1	Tax_Id=10116 Gene_Symbol=Tsta3_predicted similar to tissue specific transplantation antigen P35B	283	36059	7
1604	IPI:IPI00201548.1	Tax_Id=10116 Gene_Symbol=Carhsp1 Calcium-regulated heat stable protein 1	140	16124	3
711	IPI:IPI00201561.3	Tax_Id=10116 Gene_Symbol=Prdx2 Peroxiredoxin-2	475	21941	6
918	IPI:IPI00201564.4	Tax_Id=10116 Gene_Symbol=Fmo1 Dimethylaniline monooxygenase [N-oxide-forming] 1	325	60471	6
1112	IPI:IPI00201586.1	Tax_Id=10116 Gene_Symbol=Hspb1 Heat shock protein beta-1	253	22936	5
1312	IPI:IPI00201616.1	Tax_Id=10116 Gene_Symbol=LOC259246;LOC298116;LOC259245 Alpha-2u globulin	196	21094	11
624	IPI:IPI00201617.1	Tax_Id=10116 Gene_Symbol=LOC259244;Obp3 Alpha-2u globulin	555	20923	16
480	IPI:IPI00201636.3	Tax_Id=10116 Gene_Symbol=Bckdhb 2-oxoisovalerate dehydrogenase subunit beta, mitochondrial precursor	779	43537	8
554	IPI:IPI00201699.3	Tax_Id=10116 Gene_Symbol=Rhoa Transforming protein RhoA precursor	656	22110	7
2471	IPI:IPI00201792.5	Tax_Id=10116 Gene_Symbol=Prkca Protein kinase C alpha type	60	77883	2
2081	IPI:IPI00201819.1	Tax_Id=10116 Gene_Symbol=LOC619440 Alanyl-tRNA synthetase domain-containing protein 1	87	45464	2
2282	IPI:IPI00201858.4	Tax_Id=10116 Gene_Symbol=Pbxip1 Pre-B-cell leukemia transcription factor-interacting protein 1	72	80626	2
1866	IPI:IPI00201932.2	Tax_Id=10116 Gene_Symbol=Ssr4 Translocon-associated protein subunit delta precursor	106	19323	2
2660	IPI:IPI00201940.2	Tax_Id=10116 Gene_Symbol=Stx6 29 kDa protein	52	29176	1
683	IPI:IPI00201953.1	Tax_Id=10116 Gene_Symbol=Acmsd 2-amino-3-carboxymuconate-6-semialdehyde decarboxylase	498	38465	10
494	IPI:IPI00201969.1	Tax_Id=10116 Gene_Symbol=Vat1 Vesicle amine transport protein 1 homolog	747	43319	11
647	IPI:IPI00202027.4	Tax_Id=10116 Gene_Symbol=Hnrph1 Isoform 1 of Heterogeneous nuclear ribonucleoprotein H	530	49442	8
1224	IPI:IPI00202111.1	Tax_Id=10116 Gene_Symbol=Usmg5 Up-regulated during skeletal muscle growth protein 5	216	6460	2
2718	IPI:IPI00202120.5	Tax_Id=10116 Gene_Symbol=Atp6v0a1 V-H+ATPase subunit a1-IV	50	97835	3
2637	IPI:IPI00202139.1	Tax_Id=10116 Gene_Symbol=Ccs Copper chaperone for superoxide dismutase	53	29384	2
1653	IPI:IPI00202159.1	Tax_Id=10116 Gene_Symbol=Aip1 AIP1	133	11194	1
2128	IPI:IPI00202231.1	Tax_Id=10116 Gene_Symbol=RGD1306324 Protein RER1	83	23087	2
460	IPI:IPI00202238.1	Tax_Id=10116 Gene_Symbol=LOC681867;LOC681418 hypothetical protein LOC681418	828	21131	6
1742	IPI:IPI00202283.1	Tax_Id=10116 Gene_Symbol=Psmd13_predicted proteasome (prosome, macropain) 26S subunit, non-ATPase, 13	120	43075	4
1163	IPI:IPI00202370.3	Tax_Id=10116 Gene_Symbol=Maoa similar to Amine oxidase [flavin-containing] A	236	98754	5
1069	IPI:IPI00202379.1	Tax_Id=10116 Gene_Symbol=Farslb Phenylalanine-tRNA synthetase-like, beta subunit	267	66294	8
2279	IPI:IPI00202438.1	Tax_Id=10116 Gene_Symbol=Adpgk similar to ATP-dependent glucokinase	72	54227	1
2244	IPI:IPI00202443.7	Tax_Id=10116 Gene_Symbol=Numb Numb isoform o/i	75	69892	2
2640	IPI:IPI00202483.3	Tax_Id=10116 Gene_Symbol=Ap1gbp1 Isoform 3 of AP1 subunit gamma-binding protein 1	53	122347	1
1602	IPI:IPI00202484.1	Tax_Id=10116 Gene_Symbol=Sfrs10 Splicing factor, arginine/serine-rich 10	141	33760	2
574	IPI:IPI00202543.1	Tax_Id=10116 Gene_Symbol=Hk1 Hexokinase-1	629	103540	14
461	IPI:IPI00202549.1	Tax_Id=10116 Gene_Symbol=Pklr Isoform R-type of Pyruvate kinase isozymes R/L	823	62504	12
934	IPI:IPI00202570.1	Tax_Id=10116 Gene_Symbol=Rab2 Ras-related protein Rab-2A	320	23692	8
997	IPI:IPI00202584.1	Tax_Id=10116 Gene_Symbol=Cyp2d5 Cytochrome P450 2D10	293	57495	9
421	IPI:IPI00202616.1	Tax_Id=10116 Gene_Symbol=Ndufs3_predicted NADH dehydrogenase (ubiquinone) Fe-S protein 3	942	30379	10
1111	IPI:IPI00202651.1	Tax_Id=10116 Gene_Symbol=Fga Isoform 1 of Fibrinogen alpha chain precursor	253	87373	8
302	IPI:IPI00202658.1	Tax_Id=10116 Gene_Symbol=Hibadh 3-hydroxyisobutyrate dehydrogenase, mitochondrial precursor	1363	35679	9
1889	IPI:IPI00202697.1	Tax_Id=10116 Gene_Symbol=Rab13 Ras-related protein Rab-13	104	23058	4
1836	IPI:IPI00202703.4	Tax_Id=10116 Gene_Symbol=Ostf1 Osteoclast-stimulating factor 1	109	23882	4
847	IPI:IPI00202725.1	Tax_Id=10116 Gene_Symbol=Rps21 40S ribosomal protein S21	366	9236	3
2571	IPI:IPI00202759.2	Tax_Id=10116 Gene_Symbol=Sfrs12 Splicing factor, arginine/serine-rich 12	56	69462	1
732	IPI:IPI00202950.1	Tax_Id=10116 Gene_Symbol=Folr1 Folate binding protein	452	30521	6
1644	IPI:IPI00202971.1	Tax_Id=10116 Gene_Symbol=Dhrs1 Dehydrogenase/reductase (SDR family) member 1	134	34507	3
571	IPI:IPI00203054.2	Tax_Id=10116 Gene_Symbol=LOC619561 Acyl-CoA synthetase family member 2, mitochondrial precursor	631	68641	14
1978	IPI:IPI00203090.1	Tax_Id=10116 Gene_Symbol=Fmo4 Flavin-containing monooxygenase 4 shortened form	96	56498	4
2363	IPI:IPI00203102.1	Tax_Id=10116 Gene_Symbol=Ptgds Prostaglandin-H2 D-isomerase precursor	66	21459	1
2253	IPI:IPI00203106.6	Tax_Id=10116 Gene_Symbol=Fmo5 Dimethylaniline monooxygenase [N-oxide-forming] 5	74	60530	3
2154	IPI:IPI00203137.1	Tax_Id=10116 Gene_Symbol=RGD1311147_predicted hypothetical protein LOC290230	81	18656	1
996	IPI:IPI00203176.4	Tax_Id=10116 Gene_Symbol=Tpcn1 Two pore calcium channel protein 1	293	94800	1
1058	IPI:IPI00203181.2	Tax_Id=10116 Gene_Symbol=Bat3 Large proline-rich protein BAT3	272	115089	4
1352	IPI:IPI00203199.1	Tax_Id=10116 Gene_Symbol=Dcps Scavenger mRNA-decapping enzyme DcpS	187	38804	4
131	IPI:IPI00203214.6	Tax_Id=10116 Gene_Symbol=Eef2 Elongation factor 2	3314	96192	26
836	IPI:IPI00203232.5	Tax_Id=10116 Gene_Symbol=Lrp16 LRP16 protein	372	35785	4
1088	IPI:IPI00203237.2	Tax_Id=10116 Gene_Symbol=Epb4.1l1 Isoform S of Band 4.1-like protein 1	262	98866	4
1423	IPI:IPI00203250.1	Tax_Id=10116 Gene_Symbol=Dpysl3 Isoform 2 of Dihydropyrimidinase-related protein 3	172	74309	3
2416	IPI:IPI00203255.1	Tax_Id=10116 Gene_Symbol=Pdcd6_predicted programmed cell death 6	63	21948	2
2518	IPI:IPI00203307.1	Tax_Id=10116 Gene_Symbol=RGD1562501_predicted hypothetical protein LOC295234	58	13586	2
287	IPI:IPI00203317.1	Tax_Id=10116 Gene_Symbol=Cyp4a2 Cytochrome P450 4A2 precursor	1456	58274	15
1860	IPI:IPI00203356.4	Tax_Id=10116 Gene_Symbol=Fbxo22 F-box only protein 22	106	44864	1
479	IPI:IPI00203390.3	Tax_Id=10116 Gene_Symbol=Ppp1cb Serine/threonine-protein phosphatase PP1-beta catalytic subunit	782	37961	10
1414	IPI:IPI00203391.3	Tax_Id=10116 Gene_Symbol=Paics Multifunctional protein ADE2	174	47807	7
2251	IPI:IPI00203438.2	Tax_Id=10116 Gene_Symbol=LOC691075;Mrpl10_predicted;LOC688165 39S ribosomal protein L10, mitochondrial precursor	74	30149	2
1255	IPI:IPI00203443.3	Tax_Id=10116 Gene_Symbol=Ltb4dh NADP-dependent leukotriene B4 12-hydroxydehydrogenase	208	35980	4
906	IPI:IPI00203446.1	Tax_Id=10116 Gene_Symbol=Slc23a1 Solute carrier family 23 member 1	331	66133	6
2680	IPI:IPI00203464.2	Tax_Id=10116 Gene_Symbol=Lsr Isoform 2 of Lipolysis-stimulated lipoprotein receptor precursor	51	64955	2
1727	IPI:IPI00203473.3	Tax_Id=10116 Gene_Symbol=Ugt2b4 UDP-glucuronosyltransferase 2B4 precursor	123	61590	2
2064	IPI:IPI00203481.1	Tax_Id=10116 Gene_Symbol=LOC687680;LOC691716 similar to ribosomal protein S15a	88	14562	3
1623	IPI:IPI00203502.1	Tax_Id=10116 Gene_Symbol=NTF2 Nuclear transport factor 2	138	14640	2
593	IPI:IPI00203522.2	Tax_Id=10116 Gene_Symbol=Rnh1 Ribonuclease inhibitor	598	51653	10
927	IPI:IPI00203528.1	Tax_Id=10116 Gene_Symbol=Stoml2 Stomatin-like protein 2	321	38504	12
999	IPI:IPI00203529.1	Tax_Id=10116 Gene_Symbol=Slc34a3 Sodium-dependent phosphate transport protein 2C	292	64433	4
1828	IPI:IPI00203532.1	Tax_Id=10116 Gene_Symbol=Apeh Acylamino-acid-releasing enzyme	110	82415	4
1713	IPI:IPI00203558.1	Tax_Id=10116 Gene_Symbol=LOC688746 similar to haloacid dehalogenase-like hydrolase domain containing 3	125	28004	5
1767	IPI:IPI00203574.4	Tax_Id=10116 Gene_Symbol=Hspbp1 Hsp70-binding protein 1	117	39907	2
2737	IPI:IPI00203604.1	Tax_Id=10116 Gene_Symbol=Brp44l Brain protein 44-like protein	49	12617	1
1011	IPI:IPI00203610.2	Tax_Id=10116 Gene_Symbol=Tor1aip1 59 kDa protein	288	59224	5
2763	IPI:IPI00203630.1	Tax_Id=10116 Gene_Symbol=Grb2 Isoform 1 of Growth factor receptor-bound protein 2	48	25304	3
2757	IPI:IPI00203641.4	Tax_Id=10116 Gene_Symbol=Snx27 Isoform 2 of Sorting nexin-27	48	60150	2
250	IPI:IPI00203690.5	Tax_Id=10116 Gene_Symbol=Aldh9a1 4-trimethylaminobutyraldehyde dehydrogenase	1681	57345	18
1685	IPI:IPI00203723.1	Tax_Id=10116 Gene_Symbol=Arg2 Arginase-related protein	129	38119	2
2044	IPI:IPI00203725.2	Tax_Id=10116 Gene_Symbol=Hmga1 Isoform HMG-I of High mobility group protein HMG-I/HMG-Y	90	11699	3
2458	IPI:IPI00203730.1	Tax_Id=10116 Gene_Symbol=- GTP-binding nuclear protein Ran, testis-specific isoform	61	24607	4
2393	IPI:IPI00203732.2	Tax_Id=10116 Gene_Symbol=LOC678975;LOC685607 hypothetical protein LOC685607	65	16627	1
2292	IPI:IPI00203753.1	Tax_Id=10116 Gene_Symbol=Pspc1 Paraspeckle component 1	72	58836	3
2168	IPI:IPI00203760.3	Tax_Id=10116 Gene_Symbol=Rab39_predicted RAB39, member RAS oncogene family	80	25304	2
512	IPI:IPI00203766.1	Tax_Id=10116 Gene_Symbol=Msra Peptide methionine sulfoxide reductase	729	26120	9
1397	IPI:IPI00203773.3	Tax_Id=10116 Gene_Symbol=Mrpl12 ribosomal protein, mitochondrial, L12	178	29708	4
2713	IPI:IPI00203796.3	Tax_Id=10116 Gene_Symbol=Trove2_predicted TROVE domain family, member 2	50	60688	2
1453	IPI:IPI00203829.1	Tax_Id=10116 Gene_Symbol=Atox1 Copper transport protein ATOX1	166	7459	3
2600	IPI:IPI00203991.1	Tax_Id=10116 Gene_Symbol=Cox17 Cytochrome C oxidase assembly protein COX17	54	7121	2
833	IPI:IPI00203992.1	Tax_Id=10116 Gene_Symbol=Pdzk1ip1 PDZK1-interacting protein 1	375	12349	2
539	IPI:IPI00204006.1	Tax_Id=10116 Gene_Symbol=Fbn1 Fibrillin-1	672	332271	23
1758	IPI:IPI00204088.1	Tax_Id=10116 Gene_Symbol=Shank3 Isoform 2 of SH3 and multiple ankyrin repeat domains protein 3	118	193824	3
2010	IPI:IPI00204099.5	Tax_Id=10116 Gene_Symbol=Mcfd2 Multiple coagulation factor deficiency protein 2 homolog precursor	93	16252	2
1186	IPI:IPI00204111.1	Tax_Id=10116 Gene_Symbol=Sep15 15 kDa selenoprotein precursor	229	18220	3
340	IPI:IPI00204118.1	Tax_Id=10116 Gene_Symbol=Pdcd8 Apoptosis-inducing factor 1, mitochondrial precursor	1207	66966	22
1893	IPI:IPI00204135.4	Tax_Id=10116 Gene_Symbol=LOC497876 similar to 39S ribosomal protein L28, mitochondrial precursor	104	34888	1
1611	IPI:IPI00204140.4	Tax_Id=10116 Gene_Symbol=Stxbp3 Syntaxin binding protein Munc18-3	139	68889	1
1189	IPI:IPI00204162.2	Tax_Id=10116 Gene_Symbol=Renbp N-acylglucosamine 2-epimerase	229	50086	3
533	IPI:IPI00204206.1	Tax_Id=10116 Gene_Symbol=Tpm1;Tpm1_v1;Tpm1_v4;Tpm1_v3;Tpm1_v5 tropomyosin 1, alpha isoform d	687	32773	17
793	IPI:IPI00204261.2	Tax_Id=10116 Gene_Symbol=Kpnb1 Importin subunit beta-1	402	98377	7
631	IPI:IPI00204295.1	Tax_Id=10116 Gene_Symbol=Pabpc4 68 kDa protein	543	68264	11
362	IPI:IPI00204311.1	Tax_Id=10116 Gene_Symbol=Ak3l1 Adenylate kinase isoenzyme 4, mitochondrial	1123	25301	15
1103	IPI:IPI00204315.5	Tax_Id=10116 Gene_Symbol=Siahbp1 Isoform 2 of Poly	257	58679	5
1003	IPI:IPI00204316.1	Tax_Id=10116 Gene_Symbol=Atp5j ATP synthase-coupling factor 6, mitochondrial precursor	292	12487	7
1827	IPI:IPI00204344.1	Tax_Id=10116 Gene_Symbol=Bckdk [3-methyl-2-oxobutanoate dehydrogenase [lipoamide]] kinase, mitochondrial precursor	110	46673	4
686	IPI:IPI00204348.5	Tax_Id=10116 Gene_Symbol=Nt5e 5~-nucleotidase precursor	497	64384	6
2090	IPI:IPI00204359.1	Tax_Id=10116 Gene_Symbol=B2m Beta-2-microglobulin precursor	86	13825	3
828	IPI:IPI00204365.2	Tax_Id=10116 Gene_Symbol=Rpn1 Ribophorin I	377	68473	9
1507	IPI:IPI00204381.1	Tax_Id=10116 Gene_Symbol=Mrps34_predicted mitochondrial ribosomal protein S34	158	25841	1
2472	IPI:IPI00204416.1	Tax_Id=10116 Gene_Symbol=Tsc22d1 TSC22 domain family protein 1	60	15630	1
1959	IPI:IPI00204447.3	Tax_Id=10116 Gene_Symbol=Vamp2 Vesicle associated membrane protein 2B	99	14557	2
2225	IPI:IPI00204451.1	Tax_Id=10116 Gene_Symbol=Cfi Complement factor I precursor	75	69534	2
48	IPI:IPI00204467.1	Tax_Id=10116 Gene_Symbol=Sult1c2 Sulfotransferase 1C2	7579	34961	20
33	IPI:IPI00204469.2	Tax_Id=10116 Gene_Symbol=Sult1c2a Sulfotransferase 1C2A	9262	35178	36
782	IPI:IPI00204504.1	Tax_Id=10116 Gene_Symbol=Plvap Plasmalemma vesicle-associated protein	409	50572	4
1455	IPI:IPI00204532.2	Tax_Id=10116 Gene_Symbol=Usp14 52 kDa protein	166	52764	4
1131	IPI:IPI00204641.1	Tax_Id=10116 Gene_Symbol=Ndufb9_predicted similar to NADH dehydrogenase (ubiquinone) 1 beta subcomplex, 9	246	22163	5
1810	IPI:IPI00204675.5	Tax_Id=10116 Gene_Symbol=LOC500199 similar to CG4679-PA	112	78486	4
1449	IPI:IPI00204698.3	Tax_Id=10116 Gene_Symbol=RGD1305081_predicted hypothetical protein LOC362107	167	17070	2
898	IPI:IPI00204703.5	Tax_Id=10116 Gene_Symbol=Serpinh1 Serpin H1 precursor	337	46602	7
2161	IPI:IPI00204705.1	Tax_Id=10116 Gene_Symbol=Stx3 Syntaxin-3	81	33236	2
2276	IPI:IPI00204737.2	Tax_Id=10116 Gene_Symbol=Rab43 Ras-related protein Rab-43	73	23443	3
1104	IPI:IPI00204772.4	Tax_Id=10116 Gene_Symbol=Prpf19 Pre-mRNA-processing factor 19	256	57723	8
333	IPI:IPI00204774.1	Tax_Id=10116 Gene_Symbol=Ces1 Liver carboxylesterase B-1 precursor	1225	62968	14
1691	IPI:IPI00204776.1	Tax_Id=10116 Gene_Symbol=Akap8 A-kinase anchor protein 8	129	76685	4
142	IPI:IPI00204808.5	Tax_Id=10116 Gene_Symbol=Mep1b Meprin A subunit beta precursor	3162	80169	15
1736	IPI:IPI00204823.3	Tax_Id=10116 Gene_Symbol=RGD1564930_predicted similar to tensin-like SH2 domain containing 1	122	170299	2
1450	IPI:IPI00204831.1	Tax_Id=10116 Gene_Symbol=Timm8a Mitochondrial import inner membrane translocase subunit Tim8 A	167	11263	5
1113	IPI:IPI00204888.1	Tax_Id=10116 Gene_Symbol=Tcte1l T-complex associated-testis-expressed 1-like	253	13231	1
1481	IPI:IPI00204899.3	Tax_Id=10116 Gene_Symbol=Sept7 septin 7 isoform a	162	50890	3
1598	IPI:IPI00204923.4	Tax_Id=10116 Gene_Symbol=Usp9x_predicted similar to Probable ubiquitin carboxyl-terminal hydrolase FAF-X (Ubiquitin thioesterase FAF-X) (Ubiquitin-specific-processing protease FAF-X) (Deubiquitinating enzyme FAF-X) (Fat facets protein-related, X-lin	142	293887	7
1406	IPI:IPI00204941.2	Tax_Id=10116 Gene_Symbol=Dnaja3 Tid-1 long isoform	176	53051	6
2289	IPI:IPI00205009.3	Tax_Id=10116 Gene_Symbol=LOC309016 similar to bromodomain and WD repeat domain containing 2	72	137631	1
19	IPI:IPI00205018.2	Tax_Id=10116 Gene_Symbol=Aldh6a1 Methylmalonate-semialdehyde dehydrogenase [acylating], mitochondrial precursor	12295	58396	53
1096	IPI:IPI00205022.1	Tax_Id=10116 Gene_Symbol=Nucb1 Nucleobindin-1 precursor	260	53474	8
1853	IPI:IPI00205029.1	Tax_Id=10116 Gene_Symbol=Slc22a1 Organic cation transporter	107	62413	4
35	IPI:IPI00205036.1	Tax_Id=10116 Gene_Symbol=LOC360504 hemoglobin alpha 2 chain	9073	15446	13
446	IPI:IPI00205068.3	Tax_Id=10116 Gene_Symbol=Ap1b1 105 kDa protein	865	105816	17
293	IPI:IPI00205076.1	Tax_Id=10116 Gene_Symbol=Prss15 Lon protease homolog, mitochondrial precursor	1428	106296	26
2645	IPI:IPI00205084.2	Tax_Id=10116 Gene_Symbol=Wnk4 Vacuolar protein-sorting-associated protein 25	52	20863	2
1489	IPI:IPI00205097.1	Tax_Id=10116 Gene_Symbol=Khdrbs1 KH domain-containing, RNA-binding, signal transduction-associated protein 1	160	48456	4
1138	IPI:IPI00205107.4	Tax_Id=10116 Gene_Symbol=Prodh2 Probable proline dehydrogenase 2	244	51597	6
2275	IPI:IPI00205132.1	Tax_Id=10116 Gene_Symbol=Synj2bp Synaptojanin-2-binding protein	73	22606	3
370	IPI:IPI00205135.6	Tax_Id=10116 Gene_Symbol=Tgm2 Transglutaminase 2, C polypeptide	1069	78028	25
868	IPI:IPI00205155.1	Tax_Id=10116 Gene_Symbol=Ces1 Carboxylesterase RL1	353	62722	9
122	IPI:IPI00205157.1	Tax_Id=10116 Gene_Symbol=Hadhsc Hydroxyacyl-coenzyme A dehydrogenase, mitochondrial precursor	3477	34540	8
1385	IPI:IPI00205163.3	Tax_Id=10116 Gene_Symbol=MGC156825 Similar to MIR-interacting saposin-like protein	181	21038	5
1192	IPI:IPI00205166.3	Tax_Id=10116 Gene_Symbol=Itga6 similar to integrin alpha 6 isoform 2	225	120544	10
1275	IPI:IPI00205168.2	Tax_Id=10116 Gene_Symbol=Hrmt1l2 Protein arginine N-methyltransferase 1	204	43035	6
2690	IPI:IPI00205255.1	Tax_Id=10116 Gene_Symbol=Pigr Polymeric immunoglobulin receptor precursor	51	86057	1
2414	IPI:IPI00205264.1	Tax_Id=10116 Gene_Symbol=MGC95155 Similar to cDNA sequence BC021608	64	20195	1
1797	IPI:IPI00205274.3	Tax_Id=10116 Gene_Symbol=Mybbp1a Myb-binding protein 1A	113	153046	4
2338	IPI:IPI00205295.1	Tax_Id=10116 Gene_Symbol=Slc7a8 Large neutral amino acids transporter small subunit 2	69	58780	2
1880	IPI:IPI00205297.1	Tax_Id=10116 Gene_Symbol=Ppm1f Protein phosphatase 1F	105	49477	4
10	IPI:IPI00205325.1	Tax_Id=10116 Gene_Symbol=Lrp2 Low-density lipoprotein receptor-related protein 2 precursor	18857	537697	192
74	IPI:IPI00205332.4	Tax_Id=10116 Gene_Symbol=Etfa Electron transfer flavoprotein subunit alpha, mitochondrial precursor	5615	35272	15
350	IPI:IPI00205374.1	Tax_Id=10116 Gene_Symbol=Hmgcl Hydroxymethylglutaryl-CoA lyase, mitochondrial precursor	1163	34626	8
2254	IPI:IPI00205383.2	Tax_Id=10116 Gene_Symbol=RGD1561347_predicted splicing factor, arginine/serine-rich 4	74	55757	3
408	IPI:IPI00205389.6	Tax_Id=10116 Gene_Symbol=Fgb Isoform 1 of Fibrinogen beta chain precursor	963	54828	20
892	IPI:IPI00205394.1	Tax_Id=10116 Gene_Symbol=Timm44 Import inner membrane translocase subunit TIM44, mitochondrial precursor	340	51370	8
1415	IPI:IPI00205413.1	Tax_Id=10116 Gene_Symbol=Slc25a20 Mitochondrial carnitine/acylcarnitine carrier protein	174	33474	6
398	IPI:IPI00205417.5	Tax_Id=10116 Gene_Symbol=Slc27a2 Very long-chain acyl-CoA synthetase	981	71447	16
540	IPI:IPI00205466.1	Tax_Id=10116 Gene_Symbol=Cand1 Cullin-associated NEDD8-dissociated protein 1	672	137985	17
1547	IPI:IPI00205490.1	Tax_Id=10116 Gene_Symbol=Ppap2b Lipid phosphate phosphohydrolase 3	152	35922	1
796	IPI:IPI00205519.4	Tax_Id=10116 Gene_Symbol=Ugcgl1 UDP-glucose:glycoprotein glucosyltransferase 1 precursor	398	177219	13
2193	IPI:IPI00205531.3	Tax_Id=10116 Gene_Symbol=Csnk2b Casein kinase II subunit beta	78	25268	2
843	IPI:IPI00205566.1	Tax_Id=10116 Gene_Symbol=Cnn3 Calponin-3	368	36583	8
1368	IPI:IPI00205598.1	Tax_Id=10116 Gene_Symbol=Grpel1 GrpE protein homolog 1, mitochondrial precursor	184	24510	6
2618	IPI:IPI00205606.3	Tax_Id=10116 Gene_Symbol=Sel1h Protein sel-1 homolog 1 precursor	53	89140	2
2677	IPI:IPI00205639.1	Tax_Id=10116 Gene_Symbol=Smad1 Mothers against decapentaplegic homolog 1	51	53478	2
2277	IPI:IPI00205668.2	Tax_Id=10116 Gene_Symbol=Nphs1 Isoform 1 of Nephrin precursor	72	138661	2
2045	IPI:IPI00205681.1	Tax_Id=10116 Gene_Symbol=MGC94604 Mitochondrial protein, 18 kDa	90	18412	2
39	IPI:IPI00205693.1	Tax_Id=10116 Gene_Symbol=Atp1a2 Sodium/potassium-transporting ATPase subunit alpha-2 precursor	8339	113457	31
1004	IPI:IPI00205749.1	Tax_Id=10116 Gene_Symbol=Ces1 Liver carboxylesterase 3 precursor	292	61961	7
470	IPI:IPI00205906.2	Tax_Id=10116 Gene_Symbol=Dpys Dihydropyrimidinase	802	57292	10
2523	IPI:IPI00205908.1	Tax_Id=10116 Gene_Symbol=Acsl3 Isoform Long of Long-chain-fatty-acid--CoA ligase 3	58	81433	2
1968	IPI:IPI00205912.3	Tax_Id=10116 Gene_Symbol=Nono Non-POU domain-containing octamer-binding protein	97	55005	4
2316	IPI:IPI00205990.5	Tax_Id=10116 Gene_Symbol=Ppp5c Serine/threonine-protein phosphatase 5	70	57507	1
1682	IPI:IPI00206005.5	Tax_Id=10116 Gene_Symbol=Luc7l 44 kDa protein	129	44422	3
1802	IPI:IPI00206010.1	Tax_Id=10116 Gene_Symbol=Rras_predicted Harvey rat sarcoma oncogene, subgroup R	113	24065	3
1495	IPI:IPI00206015.1	Tax_Id=10116 Gene_Symbol=Tceb1 Transcription elongation factor B polypeptide 1	160	12636	1
1699	IPI:IPI00206020.1	Tax_Id=10116 Gene_Symbol=Lrrc59 Leucine-rich repeat-containing protein 59	127	35304	3
2626	IPI:IPI00206030.3	Tax_Id=10116 Gene_Symbol=RGD1307161 BRO1 domain-containing protein BROX	53	46676	1
1445	IPI:IPI00206037.6	Tax_Id=10116 Gene_Symbol=Scamp3 similar to Secretory carrier-associated membrane protein 3	169	38898	1
2413	IPI:IPI00206065.1	Tax_Id=10116 Gene_Symbol=Yme1l1 ATP-dependent metalloprotease YME1L1	64	79988	1
1809	IPI:IPI00206092.1	Tax_Id=10116 Gene_Symbol=Akr1b8 Aldose reductase-like protein	112	36510	3
2455	IPI:IPI00206152.3	Tax_Id=10116 Gene_Symbol=Eif1a Eukaryotic translation initiation factor 1A	61	16606	2
1181	IPI:IPI00206172.2	Tax_Id=10116 Gene_Symbol=Mapk3 Isoform 1 of Mitogen-activated protein kinase 3	231	43395	6
2295	IPI:IPI00206185.1	Tax_Id=10116 Gene_Symbol=Clcnkb Isoform 1 of Chloride channel protein ClC-Kb	71	75796	2
1895	IPI:IPI00206188.1	Tax_Id=10116 Gene_Symbol=Alcam CD166 antigen precursor	104	65665	4
1494	IPI:IPI00206193.1	Tax_Id=10116 Gene_Symbol=Fhl2 Four and a half LIM domains protein 2	160	34060	6
826	IPI:IPI00206222.3	Tax_Id=10116 Gene_Symbol=- 29 kDa protein	378	29278	5
738	IPI:IPI00206224.1	Tax_Id=10116 Gene_Symbol=Dars Aspartyl-tRNA synthetase, cytoplasmic	446	57546	5
2367	IPI:IPI00206234.2	Tax_Id=10116 Gene_Symbol=Ipo7_predicted importin 7	66	120938	3
2313	IPI:IPI00206239.1	Tax_Id=10116 Gene_Symbol=Igfbp4 Insulin-like growth factor-binding protein 4 precursor	70	28867	1
1170	IPI:IPI00206248.4	Tax_Id=10116 Gene_Symbol=- 83 kDa protein	233	83229	3
31	IPI:IPI00206254.4	Tax_Id=10116 Gene_Symbol=Ggt1 Gamma-glutamyltranspeptidase 1 precursor	9519	61913	25
549	IPI:IPI00206268.4	Tax_Id=10116 Gene_Symbol=- 32 kDa protein	664	32880	7
2556	IPI:IPI00206270.1	Tax_Id=10116 Gene_Symbol=Pip5k2a Phosphatidylinositol-5-phosphate 4-kinase type-2 alpha	56	46409	1
452	IPI:IPI00206298.3	Tax_Id=10116 Gene_Symbol=Lgmn Legumain precursor	853	49834	6
750	IPI:IPI00206336.1	Tax_Id=10116 Gene_Symbol=Lamp1 Lysosome-associated membrane glycoprotein 1 precursor	437	44397	7
2204	IPI:IPI00206399.1	Tax_Id=10116 Gene_Symbol=Txn2 Thioredoxin, mitochondrial precursor	77	18392	4
1233	IPI:IPI00206403.1	Tax_Id=10116 Gene_Symbol=Lum Lumican precursor	213	38654	6
2525	IPI:IPI00206406.2	Tax_Id=10116 Gene_Symbol=Ppp3r1 Isoform 1 of Calcineurin subunit B isoform 1	58	19402	1
2578	IPI:IPI00206434.3	Tax_Id=10116 Gene_Symbol=Lnpep Leucyl-cystinyl aminopeptidase	55	117640	2
1617	IPI:IPI00206467.2	Tax_Id=10116 Gene_Symbol=Pecam Platelet endothelial cell adhesion molecule precursor	138	76939	2
115	IPI:IPI00206624.1	Tax_Id=10116 Gene_Symbol=Hspa5 78 kDa glucose-regulated protein precursor	3731	72473	31
947	IPI:IPI00206662.1	Tax_Id=10116 Gene_Symbol=Cdh1 Epithelial cadherin precursor	315	99167	6
895	IPI:IPI00206664.1	Tax_Id=10116 Gene_Symbol=Acp1 Isoform 1 of Low molecular weight phosphotyrosine protein phosphatase	338	18596	4
1265	IPI:IPI00206668.1	Tax_Id=10116 Gene_Symbol=Entpd1 Ectonucleoside triphosphate diphosphohydrolase 1	206	57998	2
1731	IPI:IPI00206698.1	Tax_Id=10116 Gene_Symbol=Slc22a4 Organic cation/carnitine transporter 1	123	62835	2
1505	IPI:IPI00206703.1	Tax_Id=10116 Gene_Symbol=Ralb Ras-related protein Ral-B precursor	158	23417	3
2384	IPI:IPI00206712.2	Tax_Id=10116 Gene_Symbol=Impa1 Inositol monophosphatase	65	30834	1
844	IPI:IPI00206780.1	Tax_Id=10116 Gene_Symbol=Plg Plasminogen precursor	367	93214	13
763	IPI:IPI00206823.1	Tax_Id=10116 Gene_Symbol=Obp3 Alpha-2u globulin	426	20834	17
1854	IPI:IPI00206948.1	Tax_Id=10116 Gene_Symbol=Retsat All-trans-retinol 13,14-reductase precursor	107	68001	4
1023	IPI:IPI00206977.1	Tax_Id=10116 Gene_Symbol=Cs Citrate synthase, mitochondrial precursor	285	52176	7
1174	IPI:IPI00207014.2	Tax_Id=10116 Gene_Symbol=Krt1-19 Keratin, type I cytoskeletal 19	233	44609	8
1679	IPI:IPI00207040.1	Tax_Id=10116 Gene_Symbol=Pawr PRKC apoptosis WT1 regulator protein	129	36015	2
1608	IPI:IPI00207068.1	Tax_Id=10116 Gene_Symbol=Glg1 Golgi apparatus protein 1 precursor	140	137347	7
1846	IPI:IPI00207070.1	Tax_Id=10116 Gene_Symbol=Rheb GTP-binding protein Rheb precursor	108	20524	2
872	IPI:IPI00207110.1	Tax_Id=10116 Gene_Symbol=Acot8 Acyl-coenzyme A thioesterase 8	352	36322	4
1167	IPI:IPI00207123.1	Tax_Id=10116 Gene_Symbol=Tnc Tenascin (Fragment)	235	62435	3
2533	IPI:IPI00207130.1	Tax_Id=10116 Gene_Symbol=Fxc1 Mitochondrial import inner membrane translocase subunit Tim9 B	58	11572	1
248	IPI:IPI00207146.1	Tax_Id=10116 Gene_Symbol=MGC72973 Zero beta-1 globin	1686	16069	12
1001	IPI:IPI00207180.1	Tax_Id=10116 Gene_Symbol=Slc6a18 Sodium- and chloride-dependent transporter XTRP2	292	70480	4
1065	IPI:IPI00207184.1	Tax_Id=10116 Gene_Symbol=Erp29 Endoplasmic reticulum protein ERp29 precursor	269	28614	5
162	IPI:IPI00207217.1	Tax_Id=10116 Gene_Symbol=Echs1 Enoyl-CoA hydratase, mitochondrial precursor	2790	31895	16
364	IPI:IPI00207252.1	Tax_Id=10116 Gene_Symbol=Asrgl1 L-asparaginase	1106	34845	9
2443	IPI:IPI00207292.2	Tax_Id=10116 Gene_Symbol=Flot2 Isoform 4 of Flotillin-2	62	41953	3
1630	IPI:IPI00207298.5	Tax_Id=10116 Gene_Symbol=Slc26a1 Sulfate anion transporter 1	135	76482	2
2643	IPI:IPI00207299.1	Tax_Id=10116 Gene_Symbol=LOC246266 60 kDa lysophospholipase	52	61269	2
2264	IPI:IPI00207328.3	Tax_Id=10116 Gene_Symbol=As3mt Arsenite methyltransferase	74	41771	1
2671	IPI:IPI00207333.1	Tax_Id=10116 Gene_Symbol=Pafah1b3 Platelet-activating factor acetylhydrolase IB subunit gamma	51	25961	3
931	IPI:IPI00207335.1	Tax_Id=10116 Gene_Symbol=Pafah1b2 Platelet-activating factor acetylhydrolase IB subunit beta	321	25736	3
367	IPI:IPI00207355.4	Tax_Id=10116 Gene_Symbol=Hspa2 Heat shock-related 70 kDa protein 2	1087	69884	13
1451	IPI:IPI00207390.9	Tax_Id=10116 Gene_Symbol=Anxa3 Annexin A3	167	36569	4
1972	IPI:IPI00207474.3	Tax_Id=10116 Gene_Symbol=Gcat Glycine C-acetyltransferase	97	45821	2
2646	IPI:IPI00207475.1	Tax_Id=10116 Gene_Symbol=Esam Endothelial cell-selective adhesion molecule precursor	52	42195	1
2256	IPI:IPI00207480.3	Tax_Id=10116 Gene_Symbol=RGD1565180_predicted hypothetical protein LOC363158	74	47088	1
2394	IPI:IPI00207486.1	Tax_Id=10116 Gene_Symbol=- 14 kDa protein	65	14311	2
2420	IPI:IPI00207643.4	Tax_Id=10116 Gene_Symbol=LOC361399;RGD1309136_predicted LRRG00115	63	164920	1
401	IPI:IPI00207657.1	Tax_Id=10116 Gene_Symbol=Usp5_predicted ubiquitin specific protease 5	976	96631	11
1318	IPI:IPI00207659.1	Tax_Id=10116 Gene_Symbol=Banf1 Barrier-to-autointegration factor	194	10266	2
1225	IPI:IPI00207667.2	Tax_Id=10116 Gene_Symbol=Aspa Aspartoacylase	215	35747	3
1377	IPI:IPI00207668.1	Tax_Id=10116 Gene_Symbol=Afm Afamin precursor	183	71172	4
839	IPI:IPI00207702.7	Tax_Id=10116 Gene_Symbol=Slc22a8 Solute carrier family 22 member 8	371	59718	3
2729	IPI:IPI00207707.1	Tax_Id=10116 Gene_Symbol=MGC72560 UPF0404 protein C11orf59 homolog	49	17824	3
2615	IPI:IPI00207712.3	Tax_Id=10116 Gene_Symbol=Nub1 78 kDa protein	54	78735	1
2555	IPI:IPI00207732.1	Tax_Id=10116 Gene_Symbol=Ptpmt1 protein tyrosine phosphatase, mitochondrial 1	56	27683	1
982	IPI:IPI00207766.2	Tax_Id=10116 Gene_Symbol=Mgst3_predicted similar to microsomal glutathione S-transferase 3	299	24680	4
1348	IPI:IPI00207794.3	Tax_Id=10116 Gene_Symbol=Chp 23 kDa protein	188	22713	2
493	IPI:IPI00207820.4	Tax_Id=10116 Gene_Symbol=Dnm1l Isoform 3 of Dynamin-1-like protein	748	81300	12
2424	IPI:IPI00207847.1	Tax_Id=10116 Gene_Symbol=RGD1309228 Uncharacterized protein C2orf18 homolog precursor	63	41408	1
2326	IPI:IPI00207890.1	Tax_Id=10116 Gene_Symbol=Fabp4 Adipocyte lipid-binding protein	69	16574	4
968	IPI:IPI00207933.2	Tax_Id=10116 Gene_Symbol=Dhrs4 dehydrogenase/reductase (SDR family) member 4	305	30031	2
372	IPI:IPI00207941.1	Tax_Id=10116 Gene_Symbol=Dmgdh Dimethylglycine dehydrogenase, mitochondrial precursor	1064	96273	26
625	IPI:IPI00207947.6	Tax_Id=10116 Gene_Symbol=Lta4h Leukotriene A4 hydrolase	555	69729	7
2122	IPI:IPI00207980.1	Tax_Id=10116 Gene_Symbol=Rpl23 60S ribosomal protein L23	83	14970	1
1867	IPI:IPI00207988.1	Tax_Id=10116 Gene_Symbol=Myo1e Myosin-Ie	106	127374	2
905	IPI:IPI00207989.2	Tax_Id=10116 Gene_Symbol=Myo1d Myosin-Id	331	116820	9
2760	IPI:IPI00208011.2	Tax_Id=10116 Gene_Symbol=RGD1305013_predicted 27 kDa protein	48	26768	1
310	IPI:IPI00208026.1	Tax_Id=10116 Gene_Symbol=Selenbp1 Selenium-binding protein 1	1312	53069	18
2319	IPI:IPI00208033.1	Tax_Id=10116 Gene_Symbol=Ncoa1_predicted 156 kDa protein	70	157643	2
858	IPI:IPI00208036.5	Tax_Id=10116 Gene_Symbol=RGD1560961_predicted similar to riboflavin kinase	357	26296	2
909	IPI:IPI00208038.1	Tax_Id=10116 Gene_Symbol=Eif3s3 Eukaryotic translation initiation factor 3, subunit 3 gamma	329	40051	4
1256	IPI:IPI00208061.3	Tax_Id=10116 Gene_Symbol=Atp1b3 Sodium/potassium-transporting ATPase subunit beta-3	208	32151	5
2062	IPI:IPI00208098.4	Tax_Id=10116 Gene_Symbol=Gpx4 Phospholipid hydroperoxide glutathione peroxidase, nuclear	89	29969	2
1478	IPI:IPI00208114.3	Tax_Id=10116 Gene_Symbol=Tmpo Lamina-associated polypeptide 2 isoform beta	162	50304	4
1718	IPI:IPI00208118.1	Tax_Id=10116 Gene_Symbol=Cald1 Non-muscle caldesmon	124	60662	3
2609	IPI:IPI00208123.4	Tax_Id=10116 Gene_Symbol=Sub1 Activated RNA polymerase II transcriptional coactivator p15	54	14432	1
555	IPI:IPI00208135.1	Tax_Id=10116 Gene_Symbol=LOC681730;Ocln;Tpmt Thiopurine S-methyltransferase	655	27959	7
1534	IPI:IPI00208152.2	Tax_Id=10116 Gene_Symbol=Mgea5 Isoform 1 of Bifunctional protein NCOAT	153	103935	2
2142	IPI:IPI00208154.1	Tax_Id=10116 Gene_Symbol=Cd81 CD81 antigen	82	26555	2
1738	IPI:IPI00208184.1	Tax_Id=10116 Gene_Symbol=RGD1304825_predicted hypothetical protein LOC297415	121	16128	4
1687	IPI:IPI00208186.2	Tax_Id=10116 Gene_Symbol=Ireb2 Iron-responsive element-binding protein 2	129	105762	2
1198	IPI:IPI00208188.1	Tax_Id=10116 Gene_Symbol=Stxbp2 Syntaxin-binding protein 2	223	67110	3
1695	IPI:IPI00208200.2	Tax_Id=10116 Gene_Symbol=Cds2 Phosphatidate cytidylyltransferase 2	127	51972	4
674	IPI:IPI00208203.2	Tax_Id=10116 Gene_Symbol=Peci Peroxisomal delta3, delta2-enoyl-Coenzyme A isomerase	508	43336	7
124	IPI:IPI00208205.1	Tax_Id=10116 Gene_Symbol=Hspa8 Heat shock cognate 71 kDa protein	3429	71055	44
2135	IPI:IPI00208207.6	Tax_Id=10116 Gene_Symbol=Tomm20 Mitochondrial import receptor subunit TOM20 homolog	82	16445	1
1197	IPI:IPI00208209.1	Tax_Id=10116 Gene_Symbol=Prdx4 PRx IV	223	31216	5
2371	IPI:IPI00208213.1	Tax_Id=10116 Gene_Symbol=Zwint ZW10 interactor	66	30295	1
158	IPI:IPI00208215.2	Tax_Id=10116 Gene_Symbol=Prdx3 Thioredoxin-dependent peroxide reductase, mitochondrial precursor	2880	28563	15
951	IPI:IPI00208217.3	Tax_Id=10116 Gene_Symbol=Csda Isoform 1 of DNA-binding protein A	313	38828	2
1095	IPI:IPI00208224.2	Tax_Id=10116 Gene_Symbol=Stat3 Signal transducer and activator of transcription 3	260	88966	5
2759	IPI:IPI00208245.1	Tax_Id=10116 Gene_Symbol=Pacsin1 Protein kinase C and casein kinase substrate in neurons protein 1	48	50760	1
380	IPI:IPI00208249.3	Tax_Id=10116 Gene_Symbol=Clic4 Chloride intracellular channel protein 4	1044	28843	10
444	IPI:IPI00208265.1	Tax_Id=10116 Gene_Symbol=Ppp1ca Serine/threonine-protein phosphatase PP1-alpha catalytic subunit	871	38229	11
1527	IPI:IPI00208277.1	Tax_Id=10116 Gene_Symbol=Pdap1 28 kDa heat- and acid-stable phosphoprotein	154	20593	4
2575	IPI:IPI00208285.1	Tax_Id=10116 Gene_Symbol=Slc16a10 Monocarboxylate transporter 10	56	56368	2
1587	IPI:IPI00208286.1	Tax_Id=10116 Gene_Symbol=Uchl3;LOC679036;RGD1561196_predicted Ubiquitin carboxyl-terminal hydrolase isozyme L3	144	26278	4
589	IPI:IPI00208288.4	Tax_Id=10116 Gene_Symbol=Sdhb_predicted similar to succinate dehydrogenase Ip subunit	604	32607	11
694	IPI:IPI00208304.1	Tax_Id=10116 Gene_Symbol=Sept2 Septin-2	490	41737	10
552	IPI:IPI00208306.1	Tax_Id=10116 Gene_Symbol=Tpt1 Translationally-controlled tumor protein	658	19564	11
2004	IPI:IPI00208315.4	Tax_Id=10116 Gene_Symbol=RGD1561153_predicted similar to myosin VIIb	94	243085	7
2590	IPI:IPI00208326.1	Tax_Id=10116 Gene_Symbol=Eef1e1_predicted eukaryotic translation elongation factor 1 epsilon 1	54	19887	1
2753	IPI:IPI00208337.1	Tax_Id=10116 Gene_Symbol=Chchd4 Mitochondrial intermembrane space import and assembly protein 40	48	15856	1
360	IPI:IPI00208348.1	Tax_Id=10116 Gene_Symbol=Pdxk Pyridoxal kinase	1131	35114	16
1977	IPI:IPI00208382.1	Tax_Id=10116 Gene_Symbol=Ppt1 Palmitoyl-protein thioesterase 1 precursor	96	34946	3
1557	IPI:IPI00208471.1	Tax_Id=10116 Gene_Symbol=Psmd4 Antisecretory factor	150	41275	4
1732	IPI:IPI00208515.1	Tax_Id=10116 Gene_Symbol=Epn1 Epsin-1	122	60235	2
2246	IPI:IPI00208551.3	Tax_Id=10116 Gene_Symbol=LOC679934 similar to chromosome 3 open reading frame 10	75	8812	1
2106	IPI:IPI00208644.1	Tax_Id=10116 Gene_Symbol=Gps1 COP9 signalosome complex subunit 1	85	53964	3
2412	IPI:IPI00208645.6	Tax_Id=10116 Gene_Symbol=Hsd17b12 Estradiol 17-beta-dehydrogenase 12	64	34990	2
1548	IPI:IPI00208659.1	Tax_Id=10116 Gene_Symbol=Cfh Complement inhibitory factor H	152	144814	6
2103	IPI:IPI00208679.4	Tax_Id=10116 Gene_Symbol=LOC501069 similar to golgi autoantigen, golgin subfamily a, 4	85	264248	4
1862	IPI:IPI00208707.2	Tax_Id=10116 Gene_Symbol=LOC680988 similar to ribosomal protein S12	106	14001	3
1665	IPI:IPI00208759.2	Tax_Id=10116 Gene_Symbol=Stx12 syntaxin 12	131	31282	1
2094	IPI:IPI00208824.1	Tax_Id=10116 Gene_Symbol=Gak Cyclin G-associated kinase	86	144981	3
71	IPI:IPI00208917.4	Tax_Id=10116 Gene_Symbol=Aldh7a1 similar to aldehyde dehydrogenase family 7, member A1	5935	59225	23
2174	IPI:IPI00208963.1	Tax_Id=10116 Gene_Symbol=Adam17 ADAM 17 precursor	79	94953	1
790	IPI:IPI00208970.1	Tax_Id=10116 Gene_Symbol=Upb1 Beta-ureidopropionase	405	44584	4
356	IPI:IPI00209000.2	Tax_Id=10116 Gene_Symbol=Plec1 Plectin 6	1136	535379	25
2058	IPI:IPI00209033.5	Tax_Id=10116 Gene_Symbol=Plcb3 Phospholipase C beta 3	89	140437	2
2489	IPI:IPI00209037.3	Tax_Id=10116 Gene_Symbol=Fkbp2_predicted similar to FK506-binding protein 2 precursor	59	20893	2
845	IPI:IPI00209042.1	Tax_Id=10116 Gene_Symbol=Bpnt1 3~(2~),5~-bisphosphate nucleotidase 1	366	33495	5
1320	IPI:IPI00209045.2	Tax_Id=10116 Gene_Symbol=Acox3 76 kDa protein	194	76666	5
304	IPI:IPI00209082.1	Tax_Id=10116 Gene_Symbol=Actn1 Alpha-actinin-1	1350	103466	24
2301	IPI:IPI00209084.4	Tax_Id=10116 Gene_Symbol=Mcl1 Induced myeloid leukemia cell differentiation protein Mcl-1 homolog	71	35363	1
2198	IPI:IPI00209086.1	Tax_Id=10116 Gene_Symbol=Timm10 Mitochondrial import inner membrane translocase subunit Tim10	77	10554	2
67	IPI:IPI00209113.3	Tax_Id=10116 Gene_Symbol=Myh9 Myosin-9	6081	227566	86
1037	IPI:IPI00209115.2	Tax_Id=10116 Gene_Symbol=Slc25a3 Slc25a3 protein	279	40052	8
2468	IPI:IPI00209122.5	Tax_Id=10116 Gene_Symbol=Eif2b2 Translation initiation factor eIF-2B subunit beta	60	39079	2
2410	IPI:IPI00209145.1	Tax_Id=10116 Gene_Symbol=Rab7l1 Ras-related protein Rab-7L1	64	23330	1
917	IPI:IPI00209148.5	Tax_Id=10116 Gene_Symbol=Hnrpm Isoform 1 of Heterogeneous nuclear ribonucleoprotein M	325	74076	13
1750	IPI:IPI00209181.3	Tax_Id=10116 Gene_Symbol=Rabep2 Rab GTPase-binding effector protein 2	119	62221	1
1376	IPI:IPI00209187.1	Tax_Id=10116 Gene_Symbol=Golga2 Golgin subfamily A member 2	183	111816	2
1520	IPI:IPI00209216.3	Tax_Id=10116 Gene_Symbol=Add3 Isoform 2 of Gamma-adducin	155	79097	6
37	IPI:IPI00209258.4	Tax_Id=10116 Gene_Symbol=Spna2 Spectrin alpha chain, brain	8496	285336	111
1355	IPI:IPI00209283.3	Tax_Id=10116 Gene_Symbol=Vapb Vesicle-associated membrane protein-associated protein B	186	27127	3
1951	IPI:IPI00209290.3	Tax_Id=10116 Gene_Symbol=Vapa Vesicle-associated membrane protein-associated protein A	99	28051	4
2233	IPI:IPI00209291.1	Tax_Id=10116 Gene_Symbol=Mbc2 Extended-synaptotagmin-1	75	121369	2
2067	IPI:IPI00209348.2	Tax_Id=10116 Gene_Symbol=Epn2 Epsin-2	88	63666	1
203	IPI:IPI00209363.1	Tax_Id=10116 Gene_Symbol=Slc25a10 Mitochondrial dicarboxylate carrier	2153	31890	8
1220	IPI:IPI00209373.3	Tax_Id=10116 Gene_Symbol=- 35 kDa protein	217	35226	2
1442	IPI:IPI00209412.1	Tax_Id=10116 Gene_Symbol=Cul3_predicted cullin 3	169	89446	5
2021	IPI:IPI00209414.4	Tax_Id=10116 Gene_Symbol=LOC361635 105 kDa protein	92	106663	3
189	IPI:IPI00209480.5	Tax_Id=10116 Gene_Symbol=Pccb Propionyl-CoA carboxylase beta chain, mitochondrial precursor	2320	59216	15
2243	IPI:IPI00209527.3	Tax_Id=10116 Gene_Symbol=RGD1562232_predicted similar to microfibrillar-associated protein 1	75	51937	1
2522	IPI:IPI00209570.2	Tax_Id=10116 Gene_Symbol=Me2_predicted malic enzyme 2, NAD(+)-dependent, mitochondrial	58	65994	3
1717	IPI:IPI00209618.2	Tax_Id=10116 Gene_Symbol=Safb Scaffold attachment factor B1	124	104960	3
789	IPI:IPI00209690.1	Tax_Id=10116 Gene_Symbol=Ephx1 Epoxide hydrolase 1	405	52719	9
2693	IPI:IPI00209731.3	Tax_Id=10116 Gene_Symbol=RGD1560307_predicted similar to lethal giant larvae homolog 2 isoform 2	51	113288	4
1420	IPI:IPI00209744.1	Tax_Id=10116 Gene_Symbol=Agt Angiotensinogen precursor	173	52177	4
2460	IPI:IPI00209753.1	Tax_Id=10116 Gene_Symbol=Pdp2 [Pyruvate dehydrogenase [lipoamide]]-phosphatase 2, mitochondrial precursor	61	60016	1
1820	IPI:IPI00209789.1	Tax_Id=10116 Gene_Symbol=Fkbp3_predicted FK506 binding protein 3	111	25220	3
851	IPI:IPI00209807.10	Tax_Id=10116 Gene_Symbol=Sardh Sarcosine dehydrogenase, mitochondrial precursor	364	102719	10
1172	IPI:IPI00209836.4	Tax_Id=10116 Gene_Symbol=Palm Paralemmin	233	42072	4
2547	IPI:IPI00209848.1	Tax_Id=10116 Gene_Symbol=Cstb Cystatin-B	57	11303	2
2721	IPI:IPI00209863.2	Tax_Id=10116 Gene_Symbol=P4ha1 Prolyl 4-hydroxylase subunit alpha-1 precursor	49	61202	1
743	IPI:IPI00209893.4	Tax_Id=10116 Gene_Symbol=RGD1308772_predicted similar to F11C1.5a	442	227506	9
2670	IPI:IPI00209905.1	Tax_Id=10116 Gene_Symbol=Sar1b GTP-binding protein SAR1b	51	22510	4
756	IPI:IPI00209916.1	Tax_Id=10116 Gene_Symbol=LOC362855 UPF0027 protein C22orf28 homolog	432	55727	10
2364	IPI:IPI00209973.2	Tax_Id=10116 Gene_Symbol=C4bpa Complement component 4 binding protein, alpha	66	69267	2
2672	IPI:IPI00209975.1	Tax_Id=10116 Gene_Symbol=C4bpb C4b-binding protein beta chain precursor	51	29535	1
1579	IPI:IPI00209980.6	Tax_Id=10116 Gene_Symbol=Pmpcb Mitochondrial-processing peptidase subunit beta, mitochondrial precursor	146	55029	4
2423	IPI:IPI00210002.1	Tax_Id=10116 Gene_Symbol=Rbm8_predicted RNA-binding motif protein 8 (Fragment)	63	19934	1
1939	IPI:IPI00210008.1	Tax_Id=10116 Gene_Symbol=Tmed2 Transmembrane emp24 domain-containing protein 2 precursor	100	22832	2
2473	IPI:IPI00210012.1	Tax_Id=10116 Gene_Symbol=Tceb2 Transcription elongation factor B polypeptide 2	60	13219	3
1253	IPI:IPI00210027.3	Tax_Id=10116 Gene_Symbol=Itpr1 Isoform 1 of Inositol 1,4,5-trisphosphate receptor type 1	209	316653	6
1144	IPI:IPI00210029.1	Tax_Id=10116 Gene_Symbol=Decr2 Peroxisomal 2,4-dienoyl-CoA reductase	242	31614	6
2300	IPI:IPI00210033.1	Tax_Id=10116 Gene_Symbol=Rps6ka1 Ribosomal protein S6 kinase alpha-1	71	83230	3
1083	IPI:IPI00210071.3	Tax_Id=10116 Gene_Symbol=Coro1a Coronin-1A	264	51717	5
414	IPI:IPI00210090.3	Tax_Id=10116 Gene_Symbol=Hnrpu SP120	952	88492	14
2628	IPI:IPI00210091.3	Tax_Id=10116 Gene_Symbol=Serpina3m similar to Serine protease inhibitor A3M precursor	53	46926	1
1830	IPI:IPI00210116.2	Tax_Id=10116 Gene_Symbol=Lman1 Protein ERGIC-53 precursor	110	58194	2
2299	IPI:IPI00210120.2	Tax_Id=10116 Gene_Symbol=Vtn Aa1018	71	56723	1
657	IPI:IPI00210147.2	Tax_Id=10116 Gene_Symbol=Sec31l1 Isoform 1 of Protein transport protein Sec31A	525	136328	13
1045	IPI:IPI00210158.1	Tax_Id=10116 Gene_Symbol=Psmc4 26S protease regulatory subunit 6B	276	47493	8
2119	IPI:IPI00210181.1	Tax_Id=10116 Gene_Symbol=Tubg1 Tubulin gamma-1 chain	83	51411	2
1062	IPI:IPI00210183.1	Tax_Id=10116 Gene_Symbol=Mecr Trans-2-enoyl-CoA reductase, mitochondrial precursor	270	40529	5
975	IPI:IPI00210187.1	Tax_Id=10116 Gene_Symbol=Pdlim5 PDZ and LIM domain protein 5	303	64416	8
1607	IPI:IPI00210212.5	Tax_Id=10116 Gene_Symbol=- 38 kDa protein	140	38127	3
1929	IPI:IPI00210228.5	Tax_Id=10116 Gene_Symbol=Ctss Cathepsin S precursor	101	37437	2
2359	IPI:IPI00210233.1	Tax_Id=10116 Gene_Symbol=Fdft1 Squalene synthetase	67	48703	1
988	IPI:IPI00210234.4	Tax_Id=10116 Gene_Symbol=Pls3 Plastin-3	296	70773	11
2742	IPI:IPI00210239.2	Tax_Id=10116 Gene_Symbol=Sdf4 Stromal cell derived factor 4	49	44408	1
1822	IPI:IPI00210257.1	Tax_Id=10116 Gene_Symbol=Tctex1 Dynein light chain Tctex-type 1	111	12672	1
570	IPI:IPI00210264.3	Tax_Id=10116 Gene_Symbol=Gsto1 Glutathione transferase omega-1	632	27936	7
375	IPI:IPI00210280.1	Tax_Id=10116 Gene_Symbol=Comt Isoform 1 of Catechol O-methyltransferase	1056	29806	19
879	IPI:IPI00210319.2	Tax_Id=10116 Gene_Symbol=Dnm2 Isoform IIBA of Dynamin-2	348	98527	8
635	IPI:IPI00210351.2	Tax_Id=10116 Gene_Symbol=Ak1 Adenylate kinase isoenzyme 1	541	21684	7
580	IPI:IPI00210357.1	Tax_Id=10116 Gene_Symbol=Hnrpf Heterogeneous nuclear ribonucleoprotein F	616	46043	9
305	IPI:IPI00210381.4	Tax_Id=10116 Gene_Symbol=Rab11b Ras-related protein Rab-11B	1336	24588	10
2023	IPI:IPI00210389.1	Tax_Id=10116 Gene_Symbol=Scfd1 Sec1 family domain-containing protein 1	92	72559	1
2608	IPI:IPI00210423.4	Tax_Id=10116 Gene_Symbol=Pex14 Peroxisomal biogenesis factor 14	54	40912	1
2360	IPI:IPI00210431.1	Tax_Id=10116 Gene_Symbol=Dhcr7 7-dehydrocholesterol reductase	67	54861	2
54	IPI:IPI00210435.2	Tax_Id=10116 Gene_Symbol=Pc Pyruvate carboxylase, mitochondrial precursor	7250	130436	48
2132	IPI:IPI00210444.5	Tax_Id=10116 Gene_Symbol=Hmgcs2 Hydroxymethylglutaryl-CoA synthase, mitochondrial precursor	83	57332	2
2356	IPI:IPI00210467.1	Tax_Id=10116 Gene_Symbol=RGD1305274_predicted hypothetical protein LOC298377	67	26435	1
1906	IPI:IPI00210521.4	Tax_Id=10116 Gene_Symbol=RGD1562691_predicted hypothetical protein LOC361185	103	36951	2
1347	IPI:IPI00210524.1	Tax_Id=10116 Gene_Symbol=- 40 kDa protein	188	40709	3
2034	IPI:IPI00210537.2	Tax_Id=10116 Gene_Symbol=Stk39 STE20/SPS1-related proline-alanine-rich protein kinase	92	60662	2
747	IPI:IPI00210542.1	Tax_Id=10116 Gene_Symbol=Gsta4 Glutathione S-transferase alpha-4	440	25550	7
106	IPI:IPI00210566.3	Tax_Id=10116 Gene_Symbol=Hspca Heat shock protein HSP 90-alpha	4136	85161	31
1068	IPI:IPI00210635.2	Tax_Id=10116 Gene_Symbol=Nsf Vesicle-fusing ATPase	267	83170	6
920	IPI:IPI00210644.1	Tax_Id=10116 Gene_Symbol=Cps1 Carbamoyl-phosphate synthase [ammonia], mitochondrial precursor	324	165673	12
1768	IPI:IPI00210691.4	Tax_Id=10116 Gene_Symbol=RGD1307018 hypothetical protein LOC362115	117	85304	5
1493	IPI:IPI00210692.1	Tax_Id=10116 Gene_Symbol=Casp7 Caspase-7	160	34986	1
2078	IPI:IPI00210767.1	Tax_Id=10116 Gene_Symbol=Rnf135 50 kDa protein	87	50793	2
2014	IPI:IPI00210812.1	Tax_Id=10116 Gene_Symbol=Commd9 COMM domain containing 9	93	22188	3
1572	IPI:IPI00210821.1	Tax_Id=10116 Gene_Symbol=Dctn4 Isoform 1 of Dynactin subunit 4	147	53910	3
1872	IPI:IPI00210824.3	Tax_Id=10116 Gene_Symbol=Serpina6 Corticosteroid-binding globulin precursor	105	44814	4
2049	IPI:IPI00210871.1	Tax_Id=10116 Gene_Symbol=Timm8b Mitochondrial import inner membrane translocase subunit Tim8 B	90	9509	2
448	IPI:IPI00210872.5	Tax_Id=10116 Gene_Symbol=Mep1a Meprin A subunit alpha precursor	861	86168	12
1136	IPI:IPI00210874.1	Tax_Id=10116 Gene_Symbol=Gpsn2 Synaptic glycoprotein SC2	245	36498	3
727	IPI:IPI00210884.1	Tax_Id=10116 Gene_Symbol=Dnaja1 DnaJ homolog subfamily A member 1	457	45581	12
705	IPI:IPI00210900.1	Tax_Id=10116 Gene_Symbol=Ambp AMBP protein precursor	481	39738	9
105	IPI:IPI00210920.1	Tax_Id=10116 Gene_Symbol=Got2 Aspartate aminotransferase, mitochondrial precursor	4151	47683	16
609	IPI:IPI00210975.1	Tax_Id=10116 Gene_Symbol=Hyou1 Hypoxia up-regulated protein 1 precursor	581	111448	14
2654	IPI:IPI00210977.2	Tax_Id=10116 Gene_Symbol=Coq7 Ubiquinone biosynthesis protein COQ7 homolog	52	24083	2
2509	IPI:IPI00211023.2	Tax_Id=10116 Gene_Symbol=Slc12a4 Solute carrier family 12 member 4	58	121876	1
230	IPI:IPI00211075.1	Tax_Id=10116 Gene_Symbol=Serpina3n Serine protease inhibitor A3N precursor	1827	46793	13
2664	IPI:IPI00211080.1	Tax_Id=10116 Gene_Symbol=Gbp2 Guanylate nucleotide binding protein 2	52	67883	2
1047	IPI:IPI00211096.1	Tax_Id=10116 Gene_Symbol=Hsd11b1 Isoform 11-HSD1A of Corticosteroid 11-beta-dehydrogenase isozyme 1	274	32091	7
1805	IPI:IPI00211110.1	Tax_Id=10116 Gene_Symbol=Ppp2r5a_predicted protein phosphatase 2, regulatory subunit B (B56), alpha isoform	112	56700	3
112	IPI:IPI00211127.1	Tax_Id=10116 Gene_Symbol=Ass Argininosuccinate synthase	3959	46752	24
1837	IPI:IPI00211133.4	Tax_Id=10116 Gene_Symbol=Cdc37 Hsp90 co-chaperone Cdc37	109	44995	2
2011	IPI:IPI00211201.4	Tax_Id=10116 Gene_Symbol=F9 similar to coagulation factor IX	93	56101	2
1491	IPI:IPI00211206.7	Tax_Id=10116 Gene_Symbol=Pdlim1 PDZ and LIM domain protein 1	160	36018	2
206	IPI:IPI00211216.4	Tax_Id=10116 Gene_Symbol=Eif5a Eukaryotic translation initiation factor 5A-1	2074	17049	12
285	IPI:IPI00211225.1	Tax_Id=10116 Gene_Symbol=Acadl Long-chain specific acyl-CoA dehydrogenase, mitochondrial precursor	1464	48242	14
1524	IPI:IPI00211317.1	Tax_Id=10116 Gene_Symbol=Dynll2 Dynein light chain 2, cytoplasmic	154	10457	2
2230	IPI:IPI00211438.4	Tax_Id=10116 Gene_Symbol=Sptlc1_predicted serine palmitoyltransferase, long chain base subunit 1	75	53143	1
2296	IPI:IPI00211445.2	Tax_Id=10116 Gene_Symbol=Pcyt2 Isoform 1 of Ethanolamine-phosphate cytidylyltransferase	71	45705	2
1369	IPI:IPI00211448.2	Tax_Id=10116 Gene_Symbol=Ehd2 EH-domain containing 2	184	61370	6
496	IPI:IPI00211507.3	Tax_Id=10116 Gene_Symbol=Hpd 4-hydroxyphenylpyruvate dioxygenase	744	45312	11
347	IPI:IPI00211510.1	Tax_Id=10116 Gene_Symbol=Acox1 Isoform 1 of Acyl-coenzyme A oxidase 1, peroxisomal	1175	75030	17
1204	IPI:IPI00211512.7	Tax_Id=10116 Gene_Symbol=Arpc1b Actin-related protein 2/3 complex subunit 1B	221	41829	4
267	IPI:IPI00211593.1	Tax_Id=10116 Gene_Symbol=Sod2 Superoxide dismutase [Mn], mitochondrial precursor	1552	24887	10
1188	IPI:IPI00211615.7	Tax_Id=10116 Gene_Symbol=Pak2 Serine/threonine-protein kinase PAK 2	229	58209	3
355	IPI:IPI00211616.1	Tax_Id=10116 Gene_Symbol=Slc3a2 4F2 cell-surface antigen heavy chain	1138	58150	16
63	IPI:IPI00211648.1	Tax_Id=10116 Gene_Symbol=Slc3a1 Neutral and basic amino acid transport protein rBAT	6423	78913	52
1568	IPI:IPI00211695.1	Tax_Id=10116 Gene_Symbol=Ppp1r12a Isoform 3 of Protein phosphatase 1 regulatory subunit 12A	148	109996	4
1986	IPI:IPI00211698.1	Tax_Id=10116 Gene_Symbol=Fliih Flightless I homolog	95	146191	1
1870	IPI:IPI00211730.2	Tax_Id=10116 Gene_Symbol=Eif2b5 Translation initiation factor eIF-2B subunit epsilon	106	80898	2
2404	IPI:IPI00211733.1	Tax_Id=10116 Gene_Symbol=Psmc1 26S protease regulatory subunit 4	64	49325	4
346	IPI:IPI00211756.1	Tax_Id=10116 Gene_Symbol=Phb Prohibitin	1176	29859	9
2702	IPI:IPI00211776.1	Tax_Id=10116 Gene_Symbol=Golgb1 Rat GCP360	50	365615	2
1194	IPI:IPI00211777.4	Tax_Id=10116 Gene_Symbol=Thop1 Thimet oligopeptidase	224	79063	6
665	IPI:IPI00211779.1	Tax_Id=10116 Gene_Symbol=Prdx1 Peroxiredoxin-1	517	22323	15
2320	IPI:IPI00211800.2	Tax_Id=10116 Gene_Symbol=Gphn Isoform 6 of Gephyrin	70	83954	2
780	IPI:IPI00211812.1	Tax_Id=10116 Gene_Symbol=Copb1 Coatomer subunit beta	411	108083	7
205	IPI:IPI00211813.2	Tax_Id=10116 Gene_Symbol=Myh10 Myosin-10	2109	233515	36
1367	IPI:IPI00211893.1	Tax_Id=10116 Gene_Symbol=Crk Isoform Crk-II of Proto-oncogene C-crk	184	33881	4
284	IPI:IPI00211895.1	Tax_Id=10116 Gene_Symbol=Gss Glutathione synthetase	1465	52597	14
2016	IPI:IPI00211897.4	Tax_Id=10116 Gene_Symbol=Gsta3;Yc2;Gsta2 Glutathione S-transferase alpha-5	93	25388	4
153	IPI:IPI00211927.1	Tax_Id=10116 Gene_Symbol=Lyz Lysozyme C type 1 precursor	2941	17174	21
2545	IPI:IPI00211946.1	Tax_Id=10116 Gene_Symbol=Pik3r1 Isoform p85-alpha of Phosphatidylinositol 3-kinase regulatory subunit alpha	57	83821	3
696	IPI:IPI00211970.5	Tax_Id=10116 Gene_Symbol=Psme2 Proteasome activator complex subunit 2	487	27068	6
160	IPI:IPI00211989.2	Tax_Id=10116 Gene_Symbol=Khk Isoform C of Ketohexokinase	2805	33352	13
1707	IPI:IPI00211999.2	Tax_Id=10116 Gene_Symbol=Rnmt 46 kDa protein	126	46619	3
183	IPI:IPI00212014.2	Tax_Id=10116 Gene_Symbol=Vcp Transitional endoplasmic reticulum ATPase	2407	90162	31
175	IPI:IPI00212015.1	Tax_Id=10116 Gene_Symbol=Acadm Medium-chain specific acyl-CoA dehydrogenase, mitochondrial precursor	2564	46925	17
1130	IPI:IPI00212052.3	Tax_Id=10116 Gene_Symbol=Ndufs4 NADH dehydrogenase [ubiquinone] iron-sulfur protein 4, mitochondrial precursor	247	19785	3
2722	IPI:IPI00212137.3	Tax_Id=10116 Gene_Symbol=Atp13a1_predicted 132 kDa protein	49	133371	1
2306	IPI:IPI00212186.1	Tax_Id=10116 Gene_Symbol=RGD1562259_predicted similar to 40S ribosomal protein S20	70	13482	2
1055	IPI:IPI00212226.1	Tax_Id=10116 Gene_Symbol=Camk2d Isoform Delta 1 of Calcium/calmodulin-dependent protein kinase type II delta chain	272	60670	4
1353	IPI:IPI00212258.3	Tax_Id=10116 Gene_Symbol=Phpt1_predicted phosphohistidine phosphatase 1	187	14173	3
2676	IPI:IPI00212268.1	Tax_Id=10116 Gene_Symbol=Ruvbl1 RuvB-like 1	51	50524	3
2606	IPI:IPI00212270.6	Tax_Id=10116 Gene_Symbol=Gng12 similar to guanine nucleotide binding protein (G protein), gamma 12	54	8252	4
2177	IPI:IPI00212307.1	Tax_Id=10116 Gene_Symbol=Nrp1 Neuropilin-1 precursor	79	104271	2
169	IPI:IPI00212314.5	Tax_Id=10116 Gene_Symbol=Msn Moesin	2634	67868	31
2418	IPI:IPI00212499.1	Tax_Id=10116 Gene_Symbol=RGD1309288 Iodotyrosine dehalogenase 1 precursor	63	32996	2
544	IPI:IPI00212512.1	Tax_Id=10116 Gene_Symbol=Psmd1 26S proteasome non-ATPase regulatory subunit 1	668	106707	10
1733	IPI:IPI00212516.1	Tax_Id=10116 Gene_Symbol=Tmed4_predicted transmembrane emp24 protein transport domain containing 4	122	26272	3
352	IPI:IPI00212523.1	Tax_Id=10116 Gene_Symbol=Park7 Protein DJ-1	1163	20190	7
877	IPI:IPI00212546.1	Tax_Id=10116 Gene_Symbol=Emb Embigin precursor	348	37438	2
804	IPI:IPI00212608.1	Tax_Id=10116 Gene_Symbol=Dab2 Isoform p82 of Disabled homolog 2	390	82497	10
81	IPI:IPI00212622.1	Tax_Id=10116 Gene_Symbol=Hadha Trifunctional enzyme subunit alpha, mitochondrial precursor	5291	83202	31
933	IPI:IPI00212651.1	Tax_Id=10116 Gene_Symbol=Timm13 Mitochondrial import inner membrane translocase subunit Tim13	320	10679	3
709	IPI:IPI00212655.4	Tax_Id=10116 Gene_Symbol=Gnb1 Guanine nucleotide-binding protein G(I)/G(S)/G(T) subunit beta-1	477	38151	7
869	IPI:IPI00212658.4	Tax_Id=10116 Gene_Symbol=Gnb2 Guanine nucleotide-binding protein G(I)/G(S)/G(T) subunit beta-2	353	38048	4
182	IPI:IPI00212666.2	Tax_Id=10116 Gene_Symbol=Mug1 Isoform 1 of Murinoglobulin-1 precursor	2440	166590	23
312	IPI:IPI00212697.1	Tax_Id=10116 Gene_Symbol=Napsa napsin A aspartic peptidase	1308	46000	4
459	IPI:IPI00212708.2	Tax_Id=10116 Gene_Symbol=Fetub Fetub protein	835	44054	12
2051	IPI:IPI00212721.3	Tax_Id=10116 Gene_Symbol=RGD1305976_predicted similar to RIKEN cDNA C920006C10	89	93377	1
1511	IPI:IPI00212723.2	Tax_Id=10116 Gene_Symbol=Hnrpab heterogeneous nuclear ribonucleoprotein A/B	157	30948	5
1932	IPI:IPI00212725.1	Tax_Id=10116 Gene_Symbol=Cd164 Endolyn precursor	101	21090	1
987	IPI:IPI00212730.5	Tax_Id=10116 Gene_Symbol=Lamp2 Lysosome-associated membrane glycoprotein 2 precursor	296	45591	4
1294	IPI:IPI00212731.1	Tax_Id=10116 Gene_Symbol=Ctsd Cathepsin D precursor	200	45165	5
1036	IPI:IPI00212741.8	Tax_Id=10116 Gene_Symbol=Pfkl 6-phosphofructokinase, liver type	280	86083	8
548	IPI:IPI00212776.1	Tax_Id=10116 Gene_Symbol=Rps3 40S ribosomal protein S3	664	26828	10
2376	IPI:IPI00212787.2	Tax_Id=10116 Gene_Symbol=RGD1306925 Similar to RIKEN cDNA 0610009B22	66	16430	1
407	IPI:IPI00212809.1	Tax_Id=10116 Gene_Symbol=Ctsh Cathepsin H precursor	965	37650	11
88	IPI:IPI00212811.1	Tax_Id=10116 Gene_Symbol=Ctsb Cathepsin B precursor	4851	38358	23
875	IPI:IPI00212868.1	Tax_Id=10116 Gene_Symbol=Lamb2 Laminin subunit beta-2 precursor	350	203474	11
2666	IPI:IPI00212901.1	Tax_Id=10116 Gene_Symbol=RGD1359600 Uncharacterized protein C18orf19 homolog	51	31512	1
1025	IPI:IPI00212933.1	Tax_Id=10116 Gene_Symbol=Slc5a1 Sodium/glucose cotransporter 1	284	73987	4
336	IPI:IPI00212934.1	Tax_Id=10116 Gene_Symbol=Slc5a2 Sodium/glucose cotransporter 2	1214	73940	12
1325	IPI:IPI00212980.1	Tax_Id=10116 Gene_Symbol=RGD1563422_predicted Isoform Long of Brain protein 44	193	14306	4
2400	IPI:IPI00212981.5	Tax_Id=10116 Gene_Symbol=Jak1 similar to Tyrosine-protein kinase JAK1	64	139438	1
1374	IPI:IPI00213013.1	Tax_Id=10116 Gene_Symbol=Stip1 Stress-induced-phosphoprotein 1	183	63158	5
962	IPI:IPI00213015.1	Tax_Id=10116 Gene_Symbol=Dctn2 Dynactin subunit 2	308	44235	6
1667	IPI:IPI00213036.4	Tax_Id=10116 Gene_Symbol=C4a Complement C4 precursor	131	193639	5
242	IPI:IPI00213057.2	Tax_Id=10116 Gene_Symbol=Acadvl Very long-chain specific acyl-CoA dehydrogenase, mitochondrial precursor	1738	71587	18
816	IPI:IPI00213190.1	Tax_Id=10116 Gene_Symbol=Bcat2 Branched-chain-amino-acid aminotransferase, mitochondrial precursor	383	44817	6
1010	IPI:IPI00213205.2	Tax_Id=10116 Gene_Symbol=RGD1565940_predicted hypothetical protein LOC498234	289	21604	6
1538	IPI:IPI00213299.5	Tax_Id=10116 Gene_Symbol=Mapre1 Microtubule-associated protein RP/EB family member 1	152	30156	3
1038	IPI:IPI00213334.3	Tax_Id=10116 Gene_Symbol=- 36 kDa protein	279	35808	5
1032	IPI:IPI00213335.2	Tax_Id=10116 Gene_Symbol=Slc12a1 120 kDa protein	281	121376	7
1156	IPI:IPI00213347.1	Tax_Id=10116 Gene_Symbol=Af6 Isoform 1 of Afadin	239	208461	5
1811	IPI:IPI00213380.2	Tax_Id=10116 Gene_Symbol=Miox Inositol oxygenase	112	33505	7
1178	IPI:IPI00213422.1	Tax_Id=10116 Gene_Symbol=Kmo Kynurenine 3-monooxygenase	232	54945	7
1028	IPI:IPI00213436.2	Tax_Id=10116 Gene_Symbol=LOC681024 similar to NADH-ubiquinone oxidoreductase MLRQ subunit	284	9321	1
1251	IPI:IPI00213457.1	Tax_Id=10116 Gene_Symbol=Atp6v1c1 Vacuolar proton pump subunit C 1	209	44044	8
1092	IPI:IPI00213458.1	Tax_Id=10116 Gene_Symbol=Surf4 surfeit 4	261	30589	3
110	IPI:IPI00213463.2	Tax_Id=10116 Gene_Symbol=Actn4 Alpha-actinin-4	4089	105306	50
1570	IPI:IPI00213479.3	Tax_Id=10116 Gene_Symbol=Akap1 Isoform 1 of A kinase anchor protein 1, mitochondrial precursor	148	92660	1
1950	IPI:IPI00213532.1	Tax_Id=10116 Gene_Symbol=Cml4 Probable N-acetyltransferase CML4	100	24992	2
1238	IPI:IPI00213536.4	Tax_Id=10116 Gene_Symbol=Capns1 Calpain small subunit 1	212	28666	3
1026	IPI:IPI00213538.6	Tax_Id=10116 Gene_Symbol=Cpt1a Carnitine O-palmitoyltransferase I, liver isoform	284	88810	2
1078	IPI:IPI00213546.2	Tax_Id=10116 Gene_Symbol=Hspa1l Heat shock 70 kDa protein 1L	264	70904	4
1681	IPI:IPI00213552.1	Tax_Id=10116 Gene_Symbol=Dync1li1 Cytoplasmic dynein 1 light intermediate chain 1	129	56985	6
1077	IPI:IPI00213557.2	Tax_Id=10116 Gene_Symbol=Atp2b4 Isoform XB of Plasma membrane calcium-transporting ATPase 4	264	134224	6
290	IPI:IPI00213569.1	Tax_Id=10116 Gene_Symbol=Ugt1a1 UDP-glucuronosyltransferase 1-1 precursor	1439	60422	13
584	IPI:IPI00213579.3	Tax_Id=10116 Gene_Symbol=Tpp2 Tripeptidyl-peptidase 2	611	139688	12
20	IPI:IPI00213584.3	Tax_Id=10116 Gene_Symbol=Agxt2 Alanine--glyoxylate aminotransferase 2, mitochondrial precursor	12078	58194	55
2488	IPI:IPI00213585.1	Tax_Id=10116 Gene_Symbol=Atp2c1 Isoform Short of Calcium-transporting ATPase type 2C member 1	59	101519	1
764	IPI:IPI00213587.1	Tax_Id=10116 Gene_Symbol=Psmc5 26S protease regulatory subunit 8	425	45768	9
2674	IPI:IPI00213598.1	Tax_Id=10116 Gene_Symbol=Wasf1 Wiskott-Aldrich syndrome protein family member 1	51	61762	2
2620	IPI:IPI00213608.1	Tax_Id=10116 Gene_Symbol=Ikbkb Inhibitor of nuclear factor kappa-B kinase subunit beta	53	87951	2
128	IPI:IPI00213610.3	Tax_Id=10116 Gene_Symbol=Cryl1 Lambda-crystallin homolog	3363	35717	25
1281	IPI:IPI00213611.1	Tax_Id=10116 Gene_Symbol=LOC287167 Alpha globin	202	15572	6
1168	IPI:IPI00213644.3	Tax_Id=10116 Gene_Symbol=Ppib Peptidyl-prolyl cis-trans isomerase B precursor	234	23845	7
530	IPI:IPI00213659.3	Tax_Id=10116 Gene_Symbol=Decr1 2,4-dienoyl-CoA reductase, mitochondrial precursor	688	36395	9
1322	IPI:IPI00213684.1	Tax_Id=10116 Gene_Symbol=Fuca Tissue alpha-L-fucosidase precursor	194	53737	5
2147	IPI:IPI00213688.1	Tax_Id=10116 Gene_Symbol=Set_predicted Isoform 1 of Protein SET	81	33386	2
601	IPI:IPI00213735.3	Tax_Id=10116 Gene_Symbol=Sfxn1 Sideroflexin-1	591	35808	7
1209	IPI:IPI00213847.2	Tax_Id=10116 Gene_Symbol=Grn Granulins precursor	220	68510	5
2379	IPI:IPI00214031.1	Tax_Id=10116 Gene_Symbol=Slco1a4 Solute carrier organic anion transporter family member 1A4	66	74857	3
1704	IPI:IPI00214052.1	Tax_Id=10116 Gene_Symbol=RGD1306952 Carboxymethylenebutenolidase homolog	126	28227	5
2375	IPI:IPI00214079.6	Tax_Id=10116 Gene_Symbol=Pkn2 Serine/threonine-protein kinase N2	66	112740	3
900	IPI:IPI00214152.1	Tax_Id=10116 Gene_Symbol=Hagh Hydroxyacylglutathione hydrolase	337	29163	6
994	IPI:IPI00214158.1	Tax_Id=10116 Gene_Symbol=Slc22a6 Renal organic anion transporter 1	294	61468	6
838	IPI:IPI00214210.2	Tax_Id=10116 Gene_Symbol=Slk 141 kDa protein	371	141937	6
1564	IPI:IPI00214246.1	Tax_Id=10116 Gene_Symbol=Lypla2 Acyl-protein thioesterase 2	148	25133	2
778	IPI:IPI00214262.1	Tax_Id=10116 Gene_Symbol=Nsfl1c NSFL1 cofactor p47	412	40655	6
441	IPI:IPI00214299.6	Tax_Id=10116 Gene_Symbol=Cbs Isoform I of Cystathionine beta-synthase	875	62157	12
1074	IPI:IPI00214300.1	Tax_Id=10116 Gene_Symbol=Lin7c Lin-7 homolog C	266	21935	5
546	IPI:IPI00214328.3	Tax_Id=10116 Gene_Symbol=Naglt1 Sodium-dependent glucose transporter 1	665	52141	4
108	IPI:IPI00214373.1	Tax_Id=10116 Gene_Symbol=Aadat Kynurenine/alpha-aminoadipate aminotransferase mitochondrial precursor	4093	48096	30
1123	IPI:IPI00214394.1	Tax_Id=10116 Gene_Symbol=Csad Cysteine sulfinic acid decarboxylase	249	55841	8
814	IPI:IPI00214398.1	Tax_Id=10116 Gene_Symbol=Mosc2 MOSC domain-containing protein 2, mitochondrial precursor	384	38851	5
697	IPI:IPI00214434.3	Tax_Id=10116 Gene_Symbol=Rab11a Ras-related protein Rab-11A	486	24492	6
534	IPI:IPI00214448.1	Tax_Id=10116 Gene_Symbol=Crym Mu-crystallin homolog	686	33704	8
215	IPI:IPI00214454.2	Tax_Id=10116 Gene_Symbol=Gcsh Glycine cleavage system H protein, mitochondrial precursor	1977	18701	5
969	IPI:IPI00214456.2	Tax_Id=10116 Gene_Symbol=Adk Adenosine kinase	305	40450	7
209	IPI:IPI00214480.1	Tax_Id=10116 Gene_Symbol=Fah Fumarylacetoacetase	2038	46231	15
2035	IPI:IPI00214499.1	Tax_Id=10116 Gene_Symbol=P2rx7 P2X purinoceptor 7	91	70001	1
1164	IPI:IPI00214540.2	Tax_Id=10116 Gene_Symbol=Cyp4a8 Cytochrome P450 4A12	236	58807	6
1761	IPI:IPI00214561.2	Tax_Id=10116 Gene_Symbol=RGD1560732_predicted 46 kDa protein	118	47522	3
457	IPI:IPI00214582.1	Tax_Id=10116 Gene_Symbol=LOC497813;Rps7 40S ribosomal protein S7	839	22113	12
1139	IPI:IPI00214665.2	Tax_Id=10116 Gene_Symbol=Acly ATP citrate lyase isoform 1	244	121616	7
1343	IPI:IPI00214674.1	Tax_Id=10116 Gene_Symbol=Slco1a1 Solute carrier organic anion transporter family member 1A1	189	75782	7
921	IPI:IPI00214787.1	Tax_Id=10116 Gene_Symbol=Slc16a1 Monocarboxylate transporter 1	324	53831	4
1941	IPI:IPI00214825.1	Tax_Id=10116 Gene_Symbol=Grb7 Growth factor receptor binding protein GRB7	100	60821	2
678	IPI:IPI00214859.5	Tax_Id=10116 Gene_Symbol=Col18a1 similar to Collagen alpha-1(XVIII) chain precursor	504	185965	8
2422	IPI:IPI00214881.1	Tax_Id=10116 Gene_Symbol=LOC690848;LOC686951 Putative uncharacterized protein	63	6534	1
1754	IPI:IPI00214889.1	Tax_Id=10116 Gene_Symbol=Psmb3 Proteasome subunit beta type-3	119	23235	3
357	IPI:IPI00214905.3	Tax_Id=10116 Gene_Symbol=Tpm4 Tropomyosin alpha-4 chain	1136	28549	20
2453	IPI:IPI00214915.1	Tax_Id=10116 Gene_Symbol=Tm6p1 Transmembrane protein 150 precursor	61	29772	1
2285	IPI:IPI00214953.3	Tax_Id=10116 Gene_Symbol=Cbx5_predicted chromobox homolog 5	72	22343	1
1434	IPI:IPI00215012.4	Tax_Id=10116 Gene_Symbol=Nhlrc2_predicted NHL repeat containing 2	171	79254	6
2076	IPI:IPI00215030.1	Tax_Id=10116 Gene_Symbol=Sf3a1_predicted splicing factor 3a, subunit 1	87	88589	4
119	IPI:IPI00215093.1	Tax_Id=10116 Gene_Symbol=LOC360975 2-oxoglutarate dehydrogenase E1 component, mitochondrial precursor	3570	117419	45
702	IPI:IPI00215107.3	Tax_Id=10116 Gene_Symbol=Rpsa 40S ribosomal protein SA	483	32917	7
914	IPI:IPI00215243.3	Tax_Id=10116 Gene_Symbol=Psma7 Isoform RC6-IL of Proteasome subunit alpha type-7	327	28480	6
1005	IPI:IPI00215291.3	Tax_Id=10116 Gene_Symbol=Bat1a;Atp6v1g2 Spliceosome RNA helicase Bat1	290	49460	8
1361	IPI:IPI00215294.1	Tax_Id=10116 Gene_Symbol=Ddah2 N(G),N(G)-dimethylarginine dimethylaminohydrolase 2	185	30011	3
2704	IPI:IPI00215296.2	Tax_Id=10116 Gene_Symbol=C1qa Complement C1q subcomponent subunit A precursor	50	26186	1
2191	IPI:IPI00215334.1	Tax_Id=10116 Gene_Symbol=RGD621605 Probable N-acetyltransferase CML6	78	24964	1
422	IPI:IPI00215349.5	Tax_Id=10116 Gene_Symbol=Wdr1 WD repeat-containing protein 1	941	66824	12
1618	IPI:IPI00215357.1	Tax_Id=10116 Gene_Symbol=Cdh6 Cadherin-6 precursor	138	88571	2
2231	IPI:IPI00215377.2	Tax_Id=10116 Gene_Symbol=Agpat1 1-acylglycerol-3-phosphate O-acyltransferase 1	75	36199	2
2725	IPI:IPI00215463.1	Tax_Id=10116 Gene_Symbol=Calml3 Calmodulin-like protein 3	49	16849	3
1711	IPI:IPI00215465.1	Tax_Id=10116 Gene_Symbol=Cryab Alpha-crystallin B chain	125	20076	3
1619	IPI:IPI00215495.1	Tax_Id=10116 Gene_Symbol=Ke2 H2-K region expressed gene 2, rat orthologue	138	14489	2
2454	IPI:IPI00215532.2	Tax_Id=10116 Gene_Symbol=Cuta Protein CutA precursor	61	18818	2
1133	IPI:IPI00215564.1	Tax_Id=10116 Gene_Symbol=Rab7 Ras-related protein Rab-7a	245	23774	7
675	IPI:IPI00215574.5	Tax_Id=10116 Gene_Symbol=Dci 3,2-trans-enoyl-CoA isomerase, mitochondrial precursor	507	32348	7
2614	IPI:IPI00230778.1	Tax_Id=10116 Gene_Symbol=Tsc2 Isoform 2 of Tuberin	54	198626	1
2377	IPI:IPI00230781.4	Tax_Id=10116 Gene_Symbol=Exoc6 Exocyst complex component 6	66	93860	1
147	IPI:IPI00230787.5	Tax_Id=10116 Gene_Symbol=Ca2 Carbonic anhydrase 2	3052	29267	14
2678	IPI:IPI00230788.6	Tax_Id=10116 Gene_Symbol=Ca3 Carbonic anhydrase 3	51	29698	2
591	IPI:IPI00230830.5	Tax_Id=10116 Gene_Symbol=Eif2s1 Eukaryotic translation initiation factor 2 subunit 1	601	36371	9
1672	IPI:IPI00230832.7	Tax_Id=10116 Gene_Symbol=Cox6c Cytochrome c oxidase polypeptide VIc-2	130	8449	4
243	IPI:IPI00230835.5	Tax_Id=10116 Gene_Symbol=Ywhag 14-3-3 protein gamma	1729	28456	8
424	IPI:IPI00230837.5	Tax_Id=10116 Gene_Symbol=Ywhab Isoform Long of 14-3-3 protein beta/alpha	934	28151	10
301	IPI:IPI00230838.5	Tax_Id=10116 Gene_Symbol=Atp5h ATP synthase subunit d, mitochondrial	1366	18809	20
1240	IPI:IPI00230848.7	Tax_Id=10116 Gene_Symbol=Mtpn Myotrophin	211	13024	3
757	IPI:IPI00230855.5	Tax_Id=10116 Gene_Symbol=S100a1 Protein S100-A1	431	10610	3
231	IPI:IPI00230857.7	Tax_Id=10116 Gene_Symbol=Ak2 Adenylate kinase isoenzyme 2, mitochondrial	1823	26648	12
83	IPI:IPI00230859.5	Tax_Id=10116 Gene_Symbol=Akr1a1 Alcohol dehydrogenase	5195	36711	22
46	IPI:IPI00230862.7	Tax_Id=10116 Gene_Symbol=Anpep Aminopeptidase N	7631	109779	40
942	IPI:IPI00230865.7	Tax_Id=10116 Gene_Symbol=Gmfb Glia maturation factor beta	316	16897	5
886	IPI:IPI00230870.1	Tax_Id=10116 Gene_Symbol=Clta Isoform Non-brain of Clathrin light chain A	344	23608	3
602	IPI:IPI00230874.10	Tax_Id=10116 Gene_Symbol=Blvra Biliverdin reductase A precursor	591	33716	12
2716	IPI:IPI00230882.4	Tax_Id=10116 Gene_Symbol=Nln Neurolysin, mitochondrial precursor	50	80944	3
1819	IPI:IPI00230889.5	Tax_Id=10116 Gene_Symbol=Mgst1 Microsomal glutathione S-transferase 1	111	17517	3
14	IPI:IPI00230897.5	Tax_Id=10116 Gene_Symbol=Hbb Hemoglobin subunit beta-1	14927	16083	30
1287	IPI:IPI00230903.9	Tax_Id=10116 Gene_Symbol=Hnmt Histamine N-methyltransferase	201	34262	3
299	IPI:IPI00230907.5	Tax_Id=10116 Gene_Symbol=Mif Macrophage migration inhibitory factor	1385	12640	13
1426	IPI:IPI00230914.5	Tax_Id=10116 Gene_Symbol=Rpl5 60S ribosomal protein L5	172	34665	8
2072	IPI:IPI00230915.5	Tax_Id=10116 Gene_Symbol=Rpl10 60S ribosomal protein L10	88	25044	2
1840	IPI:IPI00230917.7	Tax_Id=10116 Gene_Symbol=Rpl18 60S ribosomal protein L18	108	21702	2
2314	IPI:IPI00230925.5	Tax_Id=10116 Gene_Symbol=Tmsb4x Thymosin beta-4	70	5050	2
186	IPI:IPI00230937.5	Tax_Id=10116 Gene_Symbol=Pebp1 Phosphatidylethanolamine-binding protein 1	2400	20902	15
538	IPI:IPI00230941.5	Tax_Id=10116 Gene_Symbol=Vim Vimentin	679	53757	17
1137	IPI:IPI00230942.5	Tax_Id=10116 Gene_Symbol=Gstm3 Glutathione S-transferase Yb-3	244	25835	6
695	IPI:IPI00230946.4	Tax_Id=10116 Gene_Symbol=Dpp7 Dipeptidyl-peptidase 2 precursor	488	55649	11
687	IPI:IPI00230954.3	Tax_Id=10116 Gene_Symbol=Dncic2 Isoform 2B of Cytoplasmic dynein 1 intermediate chain 2	495	70748	8
888	IPI:IPI00230979.1	Tax_Id=10116 Gene_Symbol=Pbef1 Nicotinamide phosphoribosyltransferase	342	55689	7
2336	IPI:IPI00230981.1	Tax_Id=10116 Gene_Symbol=Vac14 Protein VAC14 homolog	69	89095	4
1737	IPI:IPI00230987.1	Tax_Id=10116 Gene_Symbol=Rtn4 Isoform 3 of Reticulon-4	121	22389	3
505	IPI:IPI00231013.2	Tax_Id=10116 Gene_Symbol=Cyb5 Isoform Short of Cytochrome b5	735	11400	4
643	IPI:IPI00231028.2	Tax_Id=10116 Gene_Symbol=RGD1303003 ES1 protein homolog, mitochondrial precursor	536	28497	9
1884	IPI:IPI00231043.4	Tax_Id=10116 Gene_Symbol=Slc12a3 Solute carrier family 12 member 3	105	111567	3
662	IPI:IPI00231046.8	Tax_Id=10116 Gene_Symbol=Psma4 Proteasome subunit alpha type-4	519	29764	4
862	IPI:IPI00231069.5	Tax_Id=10116 Gene_Symbol=Dbi Acyl-CoA-binding protein	356	10021	7
379	IPI:IPI00231106.5	Tax_Id=10116 Gene_Symbol=Mpst 3-mercaptopyruvate sulfurtransferase	1045	33205	9
902	IPI:IPI00231107.5	Tax_Id=10116 Gene_Symbol=Ptms Parathymosin	335	11552	1
98	IPI:IPI00231118.5	Tax_Id=10116 Gene_Symbol=Calb1 Calbindin	4462	30203	25
1988	IPI:IPI00231124.8	Tax_Id=10116 Gene_Symbol=Rpl13a 20 kDa protein	95	20534	2
463	IPI:IPI00231134.4	Tax_Id=10116 Gene_Symbol=Gnb2l1 Guanine nucleotide-binding protein subunit beta-2-like 1	820	35853	13
535	IPI:IPI00231136.5	Tax_Id=10116 Gene_Symbol=Nid1 similar to Nidogen-1 precursor	685	139746	17
1108	IPI:IPI00231137.5	Tax_Id=10116 Gene_Symbol=Csrp2 Cysteine and glycine-rich protein 2	254	21838	5
85	IPI:IPI00231139.6	Tax_Id=10116 Gene_Symbol=Tkt transketolase	5116	71912	29
484	IPI:IPI00231148.8	Tax_Id=10116 Gene_Symbol=Gpd1 Glycerol-3-phosphate dehydrogenase [NAD+], cytoplasmic	771	38112	13
43	IPI:IPI00231150.4	Tax_Id=10116 Gene_Symbol=Gsta3;Yc2;Gsta2 Glutathione S-transferase alpha (Fragment)	7768	26029	11
1393	IPI:IPI00231176.1	Tax_Id=10116 Gene_Symbol=Slc21a4 Isoform 2 of Solute carrier organic anion transporter family member 1A3	179	75462	6
100	IPI:IPI00231192.5	Tax_Id=10116 Gene_Symbol=LOC100134871;LOC689064;MGC72973 Hemoglobin subunit beta-2	4391	16086	24
410	IPI:IPI00231194.5	Tax_Id=10116 Gene_Symbol=Ddah1 N(G),N(G)-dimethylarginine dimethylaminohydrolase 1	960	31805	16
1063	IPI:IPI00231196.5	Tax_Id=10116 Gene_Symbol=Tagln Transgelin	270	22645	6
1326	IPI:IPI00231197.6	Tax_Id=10116 Gene_Symbol=Cd36 Platelet glycoprotein 4	193	53268	3
653	IPI:IPI00231200.5	Tax_Id=10116 Gene_Symbol=Por NADPH--cytochrome P450 reductase	527	77313	8
1135	IPI:IPI00231202.6	Tax_Id=10116 Gene_Symbol=Rps8 40S ribosomal protein S8	245	24475	5
650	IPI:IPI00231217.1	Tax_Id=10116 Gene_Symbol=Pacsin2 Isoform 4 of Protein kinase C and casein kinase substrate in neurons 2 protein	528	51604	9
1920	IPI:IPI00231228.5	Tax_Id=10116 Gene_Symbol=Arl3 ADP-ribosylation factor-like protein 3	102	20615	3
184	IPI:IPI00231229.9	Tax_Id=10116 Gene_Symbol=Gstp1;Gstp2 Glutathione S-transferase P	2406	23652	16
4	IPI:IPI00231245.5	Tax_Id=10116 Gene_Symbol=Hao2 Hydroxyacid oxidase 2	26262	39633	38
120	IPI:IPI00231253.5	Tax_Id=10116 Gene_Symbol=Hadh2 3-hydroxyacyl-CoA dehydrogenase type-2	3543	27343	29
297	IPI:IPI00231260.5	Tax_Id=10116 Gene_Symbol=Prdx6 Peroxiredoxin-6	1407	24860	14
603	IPI:IPI00231261.7	Tax_Id=10116 Gene_Symbol=Slc25a11 Mitochondrial 2-oxoglutarate/malate carrier protein	590	34393	8
2355	IPI:IPI00231263.3	Tax_Id=10116 Gene_Symbol=Ssrp1 FACT complex subunit SSRP1	68	81206	2
2653	IPI:IPI00231264.6	Tax_Id=10116 Gene_Symbol=Pon1 Serum paraoxonase/arylesterase 1	52	39699	1
1490	IPI:IPI00231275.7	Tax_Id=10116 Gene_Symbol=Lgals1 Galectin-1	160	15189	2
1592	IPI:IPI00231284.6	Tax_Id=10116 Gene_Symbol=Rabggta Geranylgeranyl transferase type-2 subunit alpha	143	66117	4
26	IPI:IPI00231292.6	Tax_Id=10116 Gene_Symbol=Hrsp12 Ribonuclease UK114	11612	14533	10
1248	IPI:IPI00231293.7	Tax_Id=10116 Gene_Symbol=Pfkm 6-phosphofructokinase, muscle type	210	86361	6
2059	IPI:IPI00231294.3	Tax_Id=10116 Gene_Symbol=Clns1a Clns1a protein	89	26689	3
1106	IPI:IPI00231298.5	Tax_Id=10116 Gene_Symbol=Pafah1b1 Platelet-activating factor acetylhydrolase IB subunit alpha	256	47210	7
1378	IPI:IPI00231303.4	Tax_Id=10116 Gene_Symbol=LOC314140 ribose-phosphate pyrophosphokinase I -like	183	35297	4
1792	IPI:IPI00231318.5	Tax_Id=10116 Gene_Symbol=Pitpnb Isoform 1 of Phosphatidylinositol transfer protein beta isoform	114	31715	2
2598	IPI:IPI00231341.8	Tax_Id=10116 Gene_Symbol=Sec61a1 Protein transport protein Sec61 subunit alpha isoform 1	54	52687	2
1271	IPI:IPI00231346.5	Tax_Id=10116 Gene_Symbol=Rpl30 60S ribosomal protein L30	205	12947	3
481	IPI:IPI00231356.9	Tax_Id=10116 Gene_Symbol=Mthfd1 C-1-tetrahydrofolate synthase, cytoplasmic	775	101616	20
178	IPI:IPI00231358.6	Tax_Id=10116 Gene_Symbol=Pfn1 Profilin-1	2514	15119	8
361	IPI:IPI00231359.3	Tax_Id=10116 Gene_Symbol=Acads Acetyl-Coenzyme A dehydrogenase, short chain	1124	45224	15
227	IPI:IPI00231368.5	Tax_Id=10116 Gene_Symbol=Txn1 Thioredoxin	1844	12008	7
1079	IPI:IPI00231379.2	Tax_Id=10116 Gene_Symbol=Slc4a1 solute carrier family 4, member 1	264	103463	8
490	IPI:IPI00231381.7	Tax_Id=10116 Gene_Symbol=Mvp Major vault protein	754	97107	17
1200	IPI:IPI00231407.4	Tax_Id=10116 Gene_Symbol=Dbn1 Isoform A of Drebrin	223	78223	2
2236	IPI:IPI00231410.5	Tax_Id=10116 Gene_Symbol=Exoc5 Exocyst complex component 5	75	83034	3
1237	IPI:IPI00231418.5	Tax_Id=10116 Gene_Symbol=Lmnb1 Lamin-B1	212	66794	7
1469	IPI:IPI00231419.3	Tax_Id=10116 Gene_Symbol=Blmh bleomycin hydrolase	163	53045	4
818	IPI:IPI00231423.6	Tax_Id=10116 Gene_Symbol=C9 C9 protein	382	64988	9
64	IPI:IPI00231426.6	Tax_Id=10116 Gene_Symbol=Pgk1 Phosphoglycerate kinase 1	6386	44909	28
2470	IPI:IPI00231427.5	Tax_Id=10116 Gene_Symbol=Gstt1 Glutathione S-transferase theta-1	60	27735	2
1390	IPI:IPI00231434.6	Tax_Id=10116 Gene_Symbol=Fkbp1a FK506-binding protein 1A	180	11972	3
38	IPI:IPI00231451.4	Tax_Id=10116 Gene_Symbol=Atp1a3 Sodium/potassium-transporting ATPase subunit alpha-3	8364	113045	32
939	IPI:IPI00231473.4	Tax_Id=10116 Gene_Symbol=Cyp2d2 Cytochrome P450 2D26	318	57620	6
630	IPI:IPI00231475.7	Tax_Id=10116 Gene_Symbol=H3f3b Histone H3.3	544	15376	3
981	IPI:IPI00231478.5	Tax_Id=10116 Gene_Symbol=Scarb2 Lysosome membrane protein 2	299	54513	4
2333	IPI:IPI00231499.3	Tax_Id=10116 Gene_Symbol=Abcc3 ATP-binding cassette, sub-family C (CFTR/MRP), member 3	69	170752	2
412	IPI:IPI00231502.3	Tax_Id=10116 Gene_Symbol=Ap2b1 Isoform 2 of AP-2 complex subunit beta-1	959	106537	18
1345	IPI:IPI00231512.5	Tax_Id=10116 Gene_Symbol=Hpcal1 Hippocalcin-like protein 1	188	22438	4
2124	IPI:IPI00231553.4	Tax_Id=10116 Gene_Symbol=Atxn10 Ataxin-10	83	54320	4
837	IPI:IPI00231555.1	Tax_Id=10116 Gene_Symbol=Ptbp1 Isoform PYBP1 of Polypyrimidine tract-binding protein 1	372	57072	6
957	IPI:IPI00231610.5	Tax_Id=10116 Gene_Symbol=Capn1 Calpain-1 catalytic subunit	309	82752	11
95	IPI:IPI00231611.7	Tax_Id=10116 Gene_Symbol=Fh1 Isoform Mitochondrial of Fumarate hydratase, mitochondrial precursor	4577	54714	25
309	IPI:IPI00231615.5	Tax_Id=10116 Gene_Symbol=Anxa1 Annexin A1	1319	39147	15
1781	IPI:IPI00231629.1	Tax_Id=10116 Gene_Symbol=Flot1 Isoform 2 of Flotillin-1	115	40144	4
16	IPI:IPI00231631.13	Tax_Id=10116 Gene_Symbol=Eno3 Beta-enolase	12831	47326	7
1161	IPI:IPI00231637.5	Tax_Id=10116 Gene_Symbol=G6pdx Glucose-6-phosphate 1-dehydrogenase	236	59794	5
157	IPI:IPI00231638.6	Tax_Id=10116 Gene_Symbol=Gsta3;Yc2;Gsta2 Glutathione S-transferase alpha-1	2888	25705	9
1647	IPI:IPI00231639.7	Tax_Id=10116 Gene_Symbol=Gstm1 Glutathione S-transferase Mu 1	133	26068	4
198	IPI:IPI00231643.5	Tax_Id=10116 Gene_Symbol=Sod1 Superoxide dismutase	2197	16073	12
1734	IPI:IPI00231648.5	Tax_Id=10116 Gene_Symbol=Gnmt Glycine N-methyltransferase	122	32928	7
2188	IPI:IPI00231650.7	Tax_Id=10116 Gene_Symbol=H1f4 Histone H1.2	78	21974	5
129	IPI:IPI00231651.6	Tax_Id=10116 Gene_Symbol=Basp1 Brain acid soluble protein 1	3353	21804	13
801	IPI:IPI00231659.3	Tax_Id=10116 Gene_Symbol=Tmed10 Transmembrane emp24 domain-containing protein 10 precursor	395	25013	2
1128	IPI:IPI00231662.6	Tax_Id=10116 Gene_Symbol=Cyb5r3 Isoform 1 of NADH-cytochrome b5 reductase 3	247	34381	6
435	IPI:IPI00231677.5	Tax_Id=10116 Gene_Symbol=Ywhah 14-3-3 protein eta	904	28365	12
852	IPI:IPI00231686.5	Tax_Id=10116 Gene_Symbol=Cd63 CD63 antigen	363	26537	4
794	IPI:IPI00231690.5	Tax_Id=10116 Gene_Symbol=Csrp1 Cysteine and glycine-rich protein 1	399	21455	6
2145	IPI:IPI00231692.5	Tax_Id=10116 Gene_Symbol=Rps15 40S ribosomal protein S15	82	17029	1
977	IPI:IPI00231693.5	Tax_Id=10116 Gene_Symbol=Rps3a 40S ribosomal protein S3a	301	30154	5
617	IPI:IPI00231694.7	Tax_Id=10116 Gene_Symbol=Xdh Xanthine dehydrogenase/oxidase	563	148259	9
400	IPI:IPI00231714.3	Tax_Id=10116 Gene_Symbol=Dlat Dihydrolipoyllysine-residue acetyltransferase component of pyruvate dehydrogenase complex, mitochondrial precursor	976	67637	13
1246	IPI:IPI00231726.5	Tax_Id=10116 Gene_Symbol=Gnai3 Guanine nucleotide-binding protein G	210	41066	6
1201	IPI:IPI00231733.7	Tax_Id=10116 Gene_Symbol=Gnai1 Guanine nucleotide-binding protein G(i), alpha-1 subunit	223	40889	5
113	IPI:IPI00231734.5	Tax_Id=10116 Gene_Symbol=Aldoa Fructose-bisphosphate aldolase A	3846	39783	35
579	IPI:IPI00231736.9	Tax_Id=10116 Gene_Symbol=Aldoc Fructose-bisphosphate aldolase C	618	39658	10
913	IPI:IPI00231737.5	Tax_Id=10116 Gene_Symbol=Akr1b4 Aldose reductase	327	36230	11
132	IPI:IPI00231742.5	Tax_Id=10116 Gene_Symbol=Cat Catalase	3307	60062	35
78	IPI:IPI00231745.8	Tax_Id=10116 Gene_Symbol=Fbp1 Fructose-1,6-bisphosphatase 1	5374	40040	30
2437	IPI:IPI00231749.5	Tax_Id=10116 Gene_Symbol=Pitpna Phosphatidylinositol transfer protein alpha isoform	62	32115	3
755	IPI:IPI00231756.7	Tax_Id=10116 Gene_Symbol=Aldh1a7 Aldehyde dehydrogenase, cytosolic 1	434	55038	8
1985	IPI:IPI00231757.12	Tax_Id=10116 Gene_Symbol=Psma2 Proteasome subunit alpha type-2	95	26024	3
799	IPI:IPI00231765.4	Tax_Id=10116 Gene_Symbol=Rtn4 Isoform 1 of Reticulon-4	397	126766	5
76	IPI:IPI00231767.5	Tax_Id=10116 Gene_Symbol=Tpi1 Triosephosphate isomerase	5486	27345	17
1793	IPI:IPI00231770.5	Tax_Id=10116 Gene_Symbol=Prkar1a cAMP-dependent protein kinase type I-alpha regulatory subunit	114	43296	4
2281	IPI:IPI00231780.5	Tax_Id=10116 Gene_Symbol=H1f0 Histone H1.0	72	20872	1
181	IPI:IPI00231783.5	Tax_Id=10116 Gene_Symbol=Ldhb L-lactate dehydrogenase B chain	2484	36874	18
672	IPI:IPI00231786.4	Tax_Id=10116 Gene_Symbol=Me1 NADP-dependent malic enzyme	509	66007	10
166	IPI:IPI00231789.5	Tax_Id=10116 Gene_Symbol=Mme Neprilysin	2679	86425	28
835	IPI:IPI00231801.3	Tax_Id=10116 Gene_Symbol=Cst3 Cystatin-C precursor	373	15655	2
547	IPI:IPI00231825.5	Tax_Id=10116 Gene_Symbol=Rbp1 Retinol-binding protein I, cellular	664	15995	11
770	IPI:IPI00231827.6	Tax_Id=10116 Gene_Symbol=Ncl Nucleolin	417	77287	9
1428	IPI:IPI00231829.4	Tax_Id=10116 Gene_Symbol=Arg2 Arginase-2, mitochondrial precursor	172	38958	4
1671	IPI:IPI00231857.5	Tax_Id=10116 Gene_Symbol=Gamt Guanidinoacetate N-methyltransferase	130	26675	6
1008	IPI:IPI00231858.5	Tax_Id=10116 Gene_Symbol=Gstt2 Glutathione S-transferase theta-2	290	27593	9
405	IPI:IPI00231860.5	Tax_Id=10116 Gene_Symbol=Abcd3 ATP-binding cassette sub-family D member 3	969	75780	12
40	IPI:IPI00231862.5	Tax_Id=10116 Gene_Symbol=Gclc Glutamate--cysteine ligase catalytic subunit	8079	73371	62
180	IPI:IPI00231864.5	Tax_Id=10116 Gene_Symbol=Cycs Cytochrome c, somatic	2514	11712	13
2109	IPI:IPI00231880.7	Tax_Id=10116 Gene_Symbol=H2afz Histone H2A.Z	85	13545	3
953	IPI:IPI00231925.8	Tax_Id=10116 Gene_Symbol=Gnai2 Guanine nucleotide-binding protein G(i), alpha-2 subunit	312	41043	7
80	IPI:IPI00231927.11	Tax_Id=10116 Gene_Symbol=Slc25a4 ADP/ATP translocase 1	5339	33196	14
348	IPI:IPI00231941.1	Tax_Id=10116 Gene_Symbol=Acox1 Isoform 2 of Acyl-coenzyme A oxidase 1, peroxisomal	1174	75042	17
1110	IPI:IPI00231953.10	Tax_Id=10116 Gene_Symbol=Copb2 Coatomer subunit beta~	253	103342	8
1013	IPI:IPI00231954.5	Tax_Id=10116 Gene_Symbol=Pfkp 6-phosphofructokinase type C	287	86635	6
426	IPI:IPI00231955.6	Tax_Id=10116 Gene_Symbol=Calm2;Calm3;Calm1 Calmodulin	925	16827	10
324	IPI:IPI00231963.5	Tax_Id=10116 Gene_Symbol=Ddt D-dopachrome decarboxylase	1265	13239	6
240	IPI:IPI00231965.5	Tax_Id=10116 Gene_Symbol=Arf5 ADP-ribosylation factor 5	1741	20631	9
226	IPI:IPI00231966.5	Tax_Id=10116 Gene_Symbol=Arf4 ADP-ribosylation factor 4	1854	20498	12
1360	IPI:IPI00231967.9	Tax_Id=10116 Gene_Symbol=Arf6 ADP-ribosylation factor 6	185	20183	4
610	IPI:IPI00231968.4	Tax_Id=10116 Gene_Symbol=Anxa4 Annexin A4	578	36213	10
817	IPI:IPI00231971.5	Tax_Id=10116 Gene_Symbol=Fabp3 Fatty acid-binding protein, heart	382	14766	6
622	IPI:IPI00231978.5	Tax_Id=10116 Gene_Symbol=Atp5i ATP synthase subunit e, mitochondrial	557	8249	4
1851	IPI:IPI00231988.3	Tax_Id=10116 Gene_Symbol=Ptprf Leukocyte common antigen-related phosphatase precursor	107	212501	3
376	IPI:IPI00231997.6	Tax_Id=10116 Gene_Symbol=Ndufa5 NADH dehydrogenase [ubiquinone] 1 alpha subcomplex subunit 5	1053	13460	8
1852	IPI:IPI00232010.5	Tax_Id=10116 Gene_Symbol=Gchfr GTP cyclohydrolase 1 feedback regulatory protein	107	9780	3
655	IPI:IPI00232011.9	Tax_Id=10116 Gene_Symbol=Ehhadh Peroxisomal bifunctional enzyme	526	79179	11
1373	IPI:IPI00285606.6	Tax_Id=10116 Gene_Symbol=Cdc42 Isoform 1 of Cell division control protein 42 homolog precursor	183	21587	2
995	IPI:IPI00287338.2	Tax_Id=10116 Gene_Symbol=Xpo1 Exportin-1	294	124396	8
34	IPI:IPI00287835.7	Tax_Id=10116 Gene_Symbol=Hba-a1 Hemoglobin subunit alpha-1/2	9121	15490	13
1085	IPI:IPI00288140.7	Tax_Id=10116 Gene_Symbol=Prps2 Ribose-phosphate pyrophosphokinase 2	263	35190	6
279	IPI:IPI00324019.1	Tax_Id=10116 Gene_Symbol=Serpina1 Alpha-1-antiproteinase precursor	1478	46278	18
292	IPI:IPI00324020.6	Tax_Id=10116 Gene_Symbol=Glul Glutamine synthetase	1428	42982	18
2558	IPI:IPI00324047.3	Tax_Id=10116 Gene_Symbol=Lypla1 Acyl-protein thioesterase 1	56	25034	2
1689	IPI:IPI00324168.1	Tax_Id=10116 Gene_Symbol=Gsk3b Glycogen synthase kinase-3 beta	129	47226	3
777	IPI:IPI00324272.1	Tax_Id=10116 Gene_Symbol=Apoa4 Apolipoprotein A-IV precursor	413	44429	12
2118	IPI:IPI00324275.3	Tax_Id=10116 Gene_Symbol=Exoc2 Exocyst complex component 2	83	105243	4
116	IPI:IPI00324302.3	Tax_Id=10116 Gene_Symbol=Acat1 Acetyl-CoA acetyltransferase, mitochondrial precursor	3650	45009	35
2164	IPI:IPI00324309.4	Tax_Id=10116 Gene_Symbol=Cybb Endothelial type gp91-phox	80	66163	1
563	IPI:IPI00324380.3	Tax_Id=10116 Gene_Symbol=Ttr Transthyretin precursor	641	15824	6
860	IPI:IPI00324443.1	Tax_Id=10116 Gene_Symbol=Cyp2d1 Cytochrome P450 2D1	356	57595	7
1002	IPI:IPI00324451.3	Tax_Id=10116 Gene_Symbol=Ddb1 DNA damage-binding protein 1	292	128290	6
489	IPI:IPI00324585.3	Tax_Id=10116 Gene_Symbol=Itga1 Integrin alpha-1 precursor	755	132151	17
792	IPI:IPI00324618.3	Tax_Id=10116 Gene_Symbol=Vdp General vesicular transport factor p115	403	108122	15
101	IPI:IPI00324633.2	Tax_Id=10116 Gene_Symbol=Glud1 Glutamate dehydrogenase 1, mitochondrial precursor	4317	61719	32
329	IPI:IPI00324741.2	Tax_Id=10116 Gene_Symbol=Pdia3 Protein disulfide-isomerase A3 precursor	1237	57499	24
779	IPI:IPI00324820.3	Tax_Id=10116 Gene_Symbol=Tacstd1 EGP-314 protein homologue	411	35869	7
2030	IPI:IPI00324875.6	Tax_Id=10116 Gene_Symbol=Arhgap17 Isoform 2 of Rho GTPase-activating protein 17	92	86227	4
104	IPI:IPI00324893.4	Tax_Id=10116 Gene_Symbol=Ywhaz 14-3-3 protein zeta/delta	4200	27925	17
564	IPI:IPI00324983.9	Tax_Id=10116 Gene_Symbol=Rps17 40S ribosomal protein S17	640	15557	5
551	IPI:IPI00324986.1	Tax_Id=10116 Gene_Symbol=Gdi1 Rab GDP dissociation inhibitor alpha	662	51074	14
1583	IPI:IPI00324987.4	Tax_Id=10116 Gene_Symbol=P2rx4 P2X purinoceptor 4	145	44271	3
273	IPI:IPI00325135.3	Tax_Id=10116 Gene_Symbol=Ywhae 14-3-3 protein epsilon	1510	29326	12
857	IPI:IPI00325136.5	Tax_Id=10116 Gene_Symbol=Scp2 Isoform SCPx of Non-specific lipid-transfer protein	357	59517	5
526	IPI:IPI00325146.6	Tax_Id=10116 Gene_Symbol=Anxa2 Isoform Short of Annexin A2	705	38939	11
2235	IPI:IPI00325147.1	Tax_Id=10116 Gene_Symbol=Fdps Farnesyl pyrophosphate synthetase	75	41146	4
270	IPI:IPI00325189.4	Tax_Id=10116 Gene_Symbol=Nme2 Nucleoside diphosphate kinase B	1533	17386	15
562	IPI:IPI00325312.3	Tax_Id=10116 Gene_Symbol=Prom1 prominin 1 isoform 1	645	97710	8
1051	IPI:IPI00325377.2	Tax_Id=10116 Gene_Symbol=Nfs1 Nitrogen fixation gene 1	273	51039	7
2603	IPI:IPI00325384.3	Tax_Id=10116 Gene_Symbol=Slc2a5 Solute carrier family 2, facilitated glucose transporter member 5	54	55849	1
2736	IPI:IPI00325525.4	Tax_Id=10116 Gene_Symbol=Mfn2 Mitofusin-2	49	87498	1
946	IPI:IPI00325599.4	Tax_Id=10116 Gene_Symbol=Asl Argininosuccinate lyase	316	51745	11
2698	IPI:IPI00325655.2	Tax_Id=10116 Gene_Symbol=Slc6a8 Sodium- and chloride-dependent creatine transporter 1	50	72267	2
222	IPI:IPI00325765.2	Tax_Id=10116 Gene_Symbol=Akr7a2 Aflatoxin B1 aldehyde reductase member 2	1898	41105	19
477	IPI:IPI00325847.3	Tax_Id=10116 Gene_Symbol=Cp GPI-anchored ceruloplasmin	785	124469	10
820	IPI:IPI00325860.4	Tax_Id=10116 Gene_Symbol=Podxl Podocalyxin precursor	380	52026	9
1229	IPI:IPI00325884.5	Tax_Id=10116 Gene_Symbol=Gda Guanine deaminase	214	51554	7
753	IPI:IPI00325912.1	Tax_Id=10116 Gene_Symbol=Ctnnb1 Catenin beta-1	435	86027	6
234	IPI:IPI00326070.3	Tax_Id=10116 Gene_Symbol=Ctsl Cathepsin L1 precursor	1786	38206	21
275	IPI:IPI00326140.3	Tax_Id=10116 Gene_Symbol=Pzp Alpha-1-macroglobulin precursor	1504	168388	26
381	IPI:IPI00326195.3	Tax_Id=10116 Gene_Symbol=Pecr Peroxisomal trans-2-enoyl-CoA reductase	1043	33116	10
150	IPI:IPI00326225.2	Tax_Id=10116 Gene_Symbol=Dao1 D-amino-acid oxidase	3002	39285	15
1301	IPI:IPI00326242.3	Tax_Id=10116 Gene_Symbol=Clcn5 Chloride channel protein 5	199	83983	4
1064	IPI:IPI00326260.3	Tax_Id=10116 Gene_Symbol=Sdfr1 Isoform 2 of Neuroplastin precursor	270	44246	3
12	IPI:IPI00326305.3	Tax_Id=10116 Gene_Symbol=Atp1a1 Sodium/potassium-transporting ATPase subunit alpha-1 precursor	16725	114293	71
2570	IPI:IPI00326419.4	Tax_Id=10116 Gene_Symbol=Gosr2 Golgi SNAP receptor complex member 2	56	24649	1
187	IPI:IPI00326433.11	Tax_Id=10116 Gene_Symbol=Hspe1 10 kDa heat shock protein, mitochondrial	2378	10895	5
241	IPI:IPI00326436.3	Tax_Id=10116 Gene_Symbol=Oplah 5-oxoprolinase	1740	139002	28
725	IPI:IPI00326462.1	Tax_Id=10116 Gene_Symbol=Enpp3 Ectonucleotide pyrophosphatase/phosphodiesterase family member 3	459	100946	7
684	IPI:IPI00326561.3	Tax_Id=10116 Gene_Symbol=Ech1 Delta(3,5)-Delta(2,4)-dienoyl-CoA isomerase, mitochondrial precursor	497	36491	7
1409	IPI:IPI00326566.2	Tax_Id=10116 Gene_Symbol=Hdgf Hepatoma-derived growth factor	175	26586	5
1921	IPI:IPI00326606.4	Tax_Id=10116 Gene_Symbol=Ndrg2 Isoform 2 of Protein NDRG2	101	39587	2
520	IPI:IPI00326667.1	Tax_Id=10116 Gene_Symbol=Cte1 Acyl-coenzyme A thioesterase 1	718	46212	7
1640	IPI:IPI00326759.6	Tax_Id=10116 Gene_Symbol=Rcn2 Reticulocalbin-2 precursor	134	41134	3
1997	IPI:IPI00326775.3	Tax_Id=10116 Gene_Symbol=Rod1 Regulator of differentiation 1	94	56965	2
2175	IPI:IPI00326901.4	Tax_Id=10116 Gene_Symbol=Mipep Mitochondrial intermediate peptidase, mitochondrial precursor	79	81648	2
2452	IPI:IPI00326978.3	Tax_Id=10116 Gene_Symbol=Slc1a7;Slc1a5 58 kDa protein	61	59198	1
811	IPI:IPI00326990.3	Tax_Id=10116 Gene_Symbol=Slc15a2 Oligopeptide transporter, kidney isoform	386	83308	6
1316	IPI:IPI00327079.5	Tax_Id=10116 Gene_Symbol=Gstk1 Glutathione S-transferase kappa 1	195	25590	5
885	IPI:IPI00327093.4	Tax_Id=10116 Gene_Symbol=Abcg2 ATP-binding cassette sub-family G member 2	344	73427	10
2433	IPI:IPI00327108.1	Tax_Id=10116 Gene_Symbol=Spg7 Paraplegin	62	82242	2
432	IPI:IPI00327143.1	Tax_Id=10116 Gene_Symbol=Alpl Alkaline phosphatase, tissue-nonspecific isozyme precursor	909	57965	12
114	IPI:IPI00327144.7	Tax_Id=10116 Gene_Symbol=Cfl1 Cofilin-1	3756	18749	7
654	IPI:IPI00327182.13	Tax_Id=10116 Gene_Symbol=Kng1 T-kininogen 1 precursor	526	49003	9
1484	IPI:IPI00327185.3	Tax_Id=10116 Gene_Symbol=Nap1l1 nucleosome assembly protein 1-like 1	161	45630	4
207	IPI:IPI00327202.8	Tax_Id=10116 Gene_Symbol=Aqp1 Aquaporin-1	2053	29066	7
1027	IPI:IPI00327244.1	Tax_Id=10116 Gene_Symbol=Add1 Isoform 1 of Alpha-adducin	284	80704	12
1826	IPI:IPI00327330.2	Tax_Id=10116 Gene_Symbol=Cd2ap CD2-associated protein	110	70605	5
2612	IPI:IPI00327334.4	Tax_Id=10116 Gene_Symbol=Tfam Transcription factor A, mitochondrial precursor	54	28397	1
2439	IPI:IPI00327335.3	Tax_Id=10116 Gene_Symbol=Sult1b1 Sulfotransferase family cytosolic 1B member 1	62	35041	6
1603	IPI:IPI00327389.1	Tax_Id=10116 Gene_Symbol=Arfgef2 Brefeldin A-inhibited guanine nucleotide-exchange factor 2	141	204297	6
172	IPI:IPI00327398.1	Tax_Id=10116 Gene_Symbol=Enpep Isoform 1 of Glutamyl aminopeptidase	2618	108440	23
148	IPI:IPI00327469.1	Tax_Id=10116 Gene_Symbol=Ahsg Alpha-2-HS-glycoprotein precursor	3011	38757	14
2337	IPI:IPI00327582.2	Tax_Id=10116 Gene_Symbol=Snrpn Small nuclear ribonucleoprotein-associated protein N	69	24769	2
163	IPI:IPI00327630.1	Tax_Id=10116 Gene_Symbol=Dync1h1 Dynein heavy chain, cytosolic	2752	534653	51
760	IPI:IPI00327662.3	Tax_Id=10116 Gene_Symbol=Spnb3 Spectrin beta chain, brain 2	428	272151	19
1641	IPI:IPI00327694.3	Tax_Id=10116 Gene_Symbol=Slc25a1 Tricarboxylate transport protein, mitochondrial precursor	134	34156	7
386	IPI:IPI00327697.4	Tax_Id=10116 Gene_Symbol=Dpep1 Dipeptidase 1 precursor	1031	45949	15
2271	IPI:IPI00327830.3	Tax_Id=10116 Gene_Symbol=Fabp5 Fatty acid-binding protein, epidermal	73	15335	2
809	IPI:IPI00327834.5	Tax_Id=10116 Gene_Symbol=Pdk2 [Pyruvate dehydrogenase [lipoamide]] kinase isozyme 2, mitochondrial precursor	387	46304	8
1903	IPI:IPI00327895.7	Tax_Id=10116 Gene_Symbol=Spp1 Osteopontin precursor	103	35113	2
501	IPI:IPI00327991.3	Tax_Id=10116 Gene_Symbol=Cyp2c23 Cytochrome P450 2C23	739	57024	13
99	IPI:IPI00328013.4	Tax_Id=10116 Gene_Symbol=Akr7a3 Aflatoxin B1 aldehyde reductase member 3	4439	37122	30
2639	IPI:IPI00331789.1	Tax_Id=10116 Gene_Symbol=Gnl3 Guanine nucleotide-binding protein-like 3	53	61307	1
1205	IPI:IPI00331856.9	Tax_Id=10116 Gene_Symbol=Cbr1 Carbonyl reductase [NADPH] 1	220	30844	3
1552	IPI:IPI00331865.3	Tax_Id=10116 Gene_Symbol=Dbnl Isoform 2 of Drebrin-like protein	151	48654	4
2507	IPI:IPI00331898.2	Tax_Id=10116 Gene_Symbol=LOC297530 hypothetical protein LOC297530	59	145196	2
1214	IPI:IPI00331919.6	Tax_Id=10116 Gene_Symbol=Psat1 Phosphoserine aminotransferase 1	218	40943	6
1904	IPI:IPI00331931.1	Tax_Id=10116 Gene_Symbol=Pafah2 Platelet-activating factor acetylhydrolase 2, cytoplasmic	103	44091	2
228	IPI:IPI00331953.5	Tax_Id=10116 Gene_Symbol=Arf1 ADP-ribosylation factor 1	1843	20741	14
691	IPI:IPI00331983.5	Tax_Id=10116 Gene_Symbol=Adh1 Alcohol dehydrogenase 1	493	40532	7
1874	IPI:IPI00332022.5	Tax_Id=10116 Gene_Symbol=Igf2r Mannose 6-phosphate/insulin-like growth factor II receptor	105	280445	4
850	IPI:IPI00332027.7	Tax_Id=10116 Gene_Symbol=Bhmt Betaine--homocysteine S-methyltransferase 1	364	45404	9
193	IPI:IPI00332042.9	Tax_Id=10116 Gene_Symbol=Aldh1a1 Retinal dehydrogenase 1	2261	54994	31
700	IPI:IPI00337099.2	Tax_Id=10116 Gene_Symbol=Acad9 similar to very-long-chain acyl-CoA dehydrogenase VLCAD homolog isoform 1	484	69256	7
2648	IPI:IPI00337111.3	Tax_Id=10116 Gene_Symbol=Rhot2 Mitochondrial Rho GTPase 2	52	70250	3
685	IPI:IPI00337168.5	Tax_Id=10116 Gene_Symbol=Cct4 T-complex protein 1 subunit delta	497	58576	13
688	IPI:IPI00337227.3	Tax_Id=10116 Gene_Symbol=Nit1 nitrilase 1 isoform a	495	36811	11
742	IPI:IPI00339007.1	Tax_Id=10116 Gene_Symbol=Myadm Myeloid-associated differentiation marker	442	35866	1
1861	IPI:IPI00339012.4	Tax_Id=10116 Gene_Symbol=Rpl10a 60S ribosomal protein L10a	106	24987	3
1926	IPI:IPI00339042.6	Tax_Id=10116 Gene_Symbol=Rhbg Ammonium transporter Rh type B	101	49928	1
1998	IPI:IPI00339079.6	Tax_Id=10116 Gene_Symbol=Acbd3 Golgi resident protein GCP60	94	60670	3
1416	IPI:IPI00339118.2	Tax_Id=10116 Gene_Symbol=Enpp1 Isoform 2 of Ectonucleotide pyrophosphatase/phosphodiesterase family member 1	174	104929	5
944	IPI:IPI00339123.2	Tax_Id=10116 Gene_Symbol=Acox3 Acyl-coenzyme A oxidase 3, peroxisomal	316	79080	5
36	IPI:IPI00339124.2	Tax_Id=10116 Gene_Symbol=Atp1b1 Sodium/potassium-transporting ATPase subunit beta-1	8991	35762	29
2494	IPI:IPI00339125.2	Tax_Id=10116 Gene_Symbol=Slc1a1 Excitatory amino acid transporter 3	59	57020	1
5	IPI:IPI00339148.2	Tax_Id=10116 Gene_Symbol=Hspd1 60 kDa heat shock protein, mitochondrial precursor	25745	61088	90
47	IPI:IPI00339167.4	Tax_Id=10116 Gene_Symbol=Tuba1b Tubulin alpha-1B chain	7609	50804	28
281	IPI:IPI00339188.2	Tax_Id=10116 Gene_Symbol=Haao 3-hydroxyanthranilate 3,4-dioxygenase	1470	32846	7
149	IPI:IPI00339197.3	Tax_Id=10116 Gene_Symbol=Pkm2 Isoform M2 of Pyruvate kinase isozymes M1/M2	3003	58472	28
1764	IPI:IPI00357923.3	Tax_Id=10116 Gene_Symbol=Nol5a Nucleolar protein 5A	117	65872	5
581	IPI:IPI00357924.1	Tax_Id=10116 Gene_Symbol=Idh3B Isocitrate dehydrogenase [NAD] subunit beta, mitochondrial precursor	615	42612	13
2691	IPI:IPI00357926.2	Tax_Id=10116 Gene_Symbol=Egfl5_predicted EGF-like-domain, multiple 5	51	65240	1
2178	IPI:IPI00357938.4	Tax_Id=10116 Gene_Symbol=Xrn2_predicted 5~-3~ exoribonuclease 2	79	109547	2
805	IPI:IPI00357945.1	Tax_Id=10116 Gene_Symbol=Pygb brain glycogen phosphorylase	388	97361	12
2706	IPI:IPI00357951.2	Tax_Id=10116 Gene_Symbol=Snta1 similar to Alpha-1-syntrophin	50	54043	1
1461	IPI:IPI00357968.3	Tax_Id=10116 Gene_Symbol=- 165 kDa protein	164	167051	3
2657	IPI:IPI00357978.2	Tax_Id=10116 Gene_Symbol=LOC362264 Similar to dJ862K6.2.2	52	39164	3
253	IPI:IPI00358005.1	Tax_Id=10116 Gene_Symbol=Chdh Choline dehydrogenase	1631	67088	18
1769	IPI:IPI00358014.2	Tax_Id=10116 Gene_Symbol=Btd Biotinidase precursor	117	58839	3
61	IPI:IPI00358033.1	Tax_Id=10116 Gene_Symbol=Ndufs1 NADH-ubiquinone oxidoreductase 75 kDa subunit, mitochondrial precursor	6705	80331	22
499	IPI:IPI00358059.2	Tax_Id=10116 Gene_Symbol=Dnpep Aspartyl aminopeptidase	740	53092	16
1143	IPI:IPI00358082.3	Tax_Id=10116 Gene_Symbol=RGD1307976_predicted D-2-hydroxyglutarate dehydrogenase, mitochondrial precursor	242	59566	4
1966	IPI:IPI00358083.1	Tax_Id=10116 Gene_Symbol=Ppp1r7 Protein phosphatase 1 regulatory subunit 7	98	41385	2
1257	IPI:IPI00358127.2	Tax_Id=10116 Gene_Symbol=RGD1565759_predicted similar to ARP3 actin-related protein 3 homolog B	208	48117	4
219	IPI:IPI00358163.3	Tax_Id=10116 Gene_Symbol=RGD1565889_predicted similar to Calcium-binding mitochondrial carrier protein Aralar2	1930	74751	20
1444	IPI:IPI00358206.2	Tax_Id=10116 Gene_Symbol=Cul1_predicted cullin 1	169	90319	6
2105	IPI:IPI00358210.3	Tax_Id=10116 Gene_Symbol=RGD1564287_predicted similar to Oxysterol-binding protein-related protein 3	85	101366	1
1945	IPI:IPI00358217.1	Tax_Id=10116 Gene_Symbol=RGD1304876_predicted;LOC685702 hypothetical protein LOC362368	100	21503	3
748	IPI:IPI00358226.2	Tax_Id=10116 Gene_Symbol=- 14 kDa protein	439	13881	5
1909	IPI:IPI00358231.3	Tax_Id=10116 Gene_Symbol=Gtpbp3 tRNA modification GTPase GTPBP3, mitochondrial precursor	102	52875	2
1203	IPI:IPI00358238.1	Tax_Id=10116 Gene_Symbol=Pgpep1 Pyroglutamyl aminopeptidase I	221	23412	5
1125	IPI:IPI00358292.3	Tax_Id=10116 Gene_Symbol=Sh3bgrl_predicted similar to SH3 domain-binding glutamic acid-rich-like protein	248	40880	4
1612	IPI:IPI00358309.3	Tax_Id=10116 Gene_Symbol=RGD1564596_predicted hypothetical protein LOC302554	139	16821	4
1636	IPI:IPI00358351.4	Tax_Id=10116 Gene_Symbol=Diap1_predicted Protein	135	136412	3
2262	IPI:IPI00358374.1	Tax_Id=10116 Gene_Symbol=Tmem43 Transmembrane protein 43	74	44860	2
1912	IPI:IPI00358404.4	Tax_Id=10116 Gene_Symbol=Etf1 Eukaryotic peptide chain release factor subunit 1	102	49228	2
235	IPI:IPI00358406.2	Tax_Id=10116 Gene_Symbol=Catna1 Catenin (Cadherin-associated protein), alpha 1	1785	100858	26
1105	IPI:IPI00358407.1	Tax_Id=10116 Gene_Symbol=RGD1563576_predicted hypothetical protein LOC306617	256	69004	3
558	IPI:IPI00358441.1	Tax_Id=10116 Gene_Symbol=Ndufa9 similar to NADH dehydrogenase (ubiquinone) 1 alpha subcomplex, 9	652	42646	12
1549	IPI:IPI00358443.3	Tax_Id=10116 Gene_Symbol=Fkbp4 similar to FK506-binding protein 4	152	62665	4
2629	IPI:IPI00358461.1	Tax_Id=10116 Gene_Symbol=Hebp1_predicted heme binding protein 1	53	21224	2
1366	IPI:IPI00358463.1	Tax_Id=10116 Gene_Symbol=Arhgdib Rho, GDP dissociation inhibitor (GDI) beta	184	22927	3
2165	IPI:IPI00358475.2	Tax_Id=10116 Gene_Symbol=Statip1 Elongator complex protein 2	80	93170	2
1072	IPI:IPI00358481.3	Tax_Id=10116 Gene_Symbol=Adhfe1 Alcohol dehydrogenase, iron containing, 1	266	50879	5
1293	IPI:IPI00358498.2	Tax_Id=10116 Gene_Symbol=LOC302640 Similar to acyl-CoA thioesterase	200	50753	8
2017	IPI:IPI00358499.1	Tax_Id=10116 Gene_Symbol=Ca5b Carbonic anhydrase 5B, mitochondrial precursor	93	36974	2
2368	IPI:IPI00358520.3	Tax_Id=10116 Gene_Symbol=RGD1309765_predicted similar to gryzun CG17569-PB, isoform B	66	142935	1
1330	IPI:IPI00358524.3	Tax_Id=10116 Gene_Symbol=Enpp6_predicted ectonucleotide pyrophosphatase/phosphodiesterase 6	192	51007	5
1017	IPI:IPI00358537.2	Tax_Id=10116 Gene_Symbol=Hspa12a_predicted heat shock 70kDa protein 12A	286	75126	5
1961	IPI:IPI00358691.3	Tax_Id=10116 Gene_Symbol=Eps15 Epidermal growth factor receptor pathway substrate 15	98	99123	1
1716	IPI:IPI00358715.2	Tax_Id=10116 Gene_Symbol=Dctn3_predicted dynactin 3	124	21213	1
1933	IPI:IPI00358746.3	Tax_Id=10116 Gene_Symbol=RGD1304816_predicted similar to Nucleoprotein TPR	100	133664	3
1883	IPI:IPI00358757.5	Tax_Id=10116 Gene_Symbol=Hint2_predicted histidine triad nucleotide binding protein 2	105	17426	2
2462	IPI:IPI00358796.2	Tax_Id=10116 Gene_Symbol=RGD1307814_predicted similar to zyg-11 homolog B (C. elegans)-like	61	85012	1
682	IPI:IPI00358845.4	Tax_Id=10116 Gene_Symbol=Prosc_predicted proline synthetase co-transcribed	498	30257	7
896	IPI:IPI00358872.2	Tax_Id=10116 Gene_Symbol=Amt Aminomethyltransferase	338	44492	7
713	IPI:IPI00359003.4	Tax_Id=10116 Gene_Symbol=LOC362587 831 kDa protein	470	836244	18
1771	IPI:IPI00359040.3	Tax_Id=10116 Gene_Symbol=Kpna6 Karyopherin (Importin) alpha 6	116	61188	2
2082	IPI:IPI00359049.4	Tax_Id=10116 Gene_Symbol=RGD1308009 similar to CCR4-NOT transcription complex, subunit 1 isoform a	87	269033	3
2095	IPI:IPI00359074.1	Tax_Id=10116 Gene_Symbol=Ciapin1 Cytokine induced apoptosis inhibitor 1	85	33648	1
1483	IPI:IPI00359103.4	Tax_Id=10116 Gene_Symbol=Rpl11 60S ribosomal protein L11	161	20468	2
1730	IPI:IPI00359123.2	Tax_Id=10116 Gene_Symbol=RGD1310427_predicted hypothetical protein LOC362643	123	111940	2
1403	IPI:IPI00359162.3	Tax_Id=10116 Gene_Symbol=Dnajc11_predicted DnaJ (Hsp40) homolog, subfamily C, member 11	176	63508	3
2110	IPI:IPI00359172.2	Tax_Id=10116 Gene_Symbol=Lrrc47_predicted similar to leucine rich repeat containing 47	84	52762	2
2715	IPI:IPI00359246.2	Tax_Id=10116 Gene_Symbol=Tparl Transmembrane protein 165	50	34958	1
2152	IPI:IPI00359253.2	Tax_Id=10116 Gene_Symbol=LOC498358 hypothetical protein LOC498358	81	65416	1
2008	IPI:IPI00359266.3	Tax_Id=10116 Gene_Symbol=Hbld1_predicted similar to HESB like domain containing 1	93	18017	2
1504	IPI:IPI00359323.1	Tax_Id=10116 Gene_Symbol=Thrap3 Thyroid hormone receptor-associated protein 3	158	108302	4
707	IPI:IPI00359416.4	Tax_Id=10116 Gene_Symbol=Rbaf600 E3 ubiquitin-protein ligase UBR4	478	580498	10
1777	IPI:IPI00359419.1	Tax_Id=10116 Gene_Symbol=Smarca5_predicted SWI/SNF related, matrix associated, actin dependent regulator of chromatin, subfamily a, member 5	116	122168	4
1304	IPI:IPI00359436.3	Tax_Id=10116 Gene_Symbol=RGD1308358_predicted hypothetical protein LOC291952	198	63210	4
629	IPI:IPI00359491.3	Tax_Id=10116 Gene_Symbol=Ctnnd1_predicted catenin (cadherin associated protein), delta 1	550	105426	11
1719	IPI:IPI00359496.2	Tax_Id=10116 Gene_Symbol=RGD1307475 Transmembrane protein 55B	124	31056	2
1518	IPI:IPI00359611.2	Tax_Id=10116 Gene_Symbol=Psmd7_predicted proteasome (prosome, macropain) 26S subunit, non-ATPase, 7	156	36526	2
138	IPI:IPI00359623.3	Tax_Id=10116 Gene_Symbol=LOC683474 similar to aldehyde dehydrogenase 8 family, member A1 isoform 2	3237	54186	19
1898	IPI:IPI00359647.2	Tax_Id=10116 Gene_Symbol=H6pd_predicted hexose-6-phosphate dehydrogenase	103	90410	4
1789	IPI:IPI00359690.3	Tax_Id=10116 Gene_Symbol=- 73 kDa protein	115	73333	2
1935	IPI:IPI00359734.3	Tax_Id=10116 Gene_Symbol=Kctd12_predicted similar to Potassium channel tetramerisation domain containing protein 12	100	47077	5
1643	IPI:IPI00359825.3	Tax_Id=10116 Gene_Symbol=Usp10 Ubiquitin carboxyl-terminal hydrolase	134	87955	2
1886	IPI:IPI00359847.2	Tax_Id=10116 Gene_Symbol=Galns N-acetylgalactosamine-6-sulfatase precursor	105	58778	2
1762	IPI:IPI00359873.5	Tax_Id=10116 Gene_Symbol=Sephs2 selenophosphate synthetase 2	117	48171	4
1877	IPI:IPI00359917.1	Tax_Id=10116 Gene_Symbol=Thumpd1 THUMP domain containing 1	105	39234	4
1803	IPI:IPI00359921.3	Tax_Id=10116 Gene_Symbol=RGD1309995_predicted similar to CG13957-PA	113	137075	3
2743	IPI:IPI00359978.3	Tax_Id=10116 Gene_Symbol=LOC684733;Rps28 40S ribosomal protein S28	49	7893	1
1087	IPI:IPI00359981.2	Tax_Id=10116 Gene_Symbol=RGD1565358_predicted similar to NADH dehydrogenase (ubiquinone) 1 alpha subcomplex, 13	262	16950	4
221	IPI:IPI00360056.1	Tax_Id=10116 Gene_Symbol=Galm Aldose 1-epimerase	1917	38097	9
2362	IPI:IPI00360061.3	Tax_Id=10116 Gene_Symbol=LOC313840 Protein FAM82A	66	47644	2
621	IPI:IPI00360075.2	Tax_Id=10116 Gene_Symbol=Lrpprc Leucine-rich PPR motif-containing protein, mitochondrial precursor	560	157808	14
2754	IPI:IPI00360081.4	Tax_Id=10116 Gene_Symbol=Birc6_predicted similar to baculoviral IAP repeat-containing 6	48	558237	3
1675	IPI:IPI00360117.4	Tax_Id=10116 Gene_Symbol=Ap3b1_predicted adaptor-related protein complex 3, beta 1 subunit	130	122053	4
889	IPI:IPI00360148.3	Tax_Id=10116 Gene_Symbol=- 92 kDa protein	342	92824	6
1120	IPI:IPI00360158.4	Tax_Id=10116 Gene_Symbol=Crat Carnitine O-acetyltransferase	250	72119	6
1652	IPI:IPI00360221.1	Tax_Id=10116 Gene_Symbol=LOC364802 similar to CG8043-PA	133	28780	1
1626	IPI:IPI00360300.2	Tax_Id=10116 Gene_Symbol=Tnpo1 similar to transportin 1	137	103729	4
2512	IPI:IPI00360301.3	Tax_Id=10116 Gene_Symbol=Fcho2_predicted similar to FCH domain only 2	58	94143	2
417	IPI:IPI00360340.3	Tax_Id=10116 Gene_Symbol=Ehd1 EH domain-containing protein 1	944	60622	17
289	IPI:IPI00360356.1	Tax_Id=10116 Gene_Symbol=RGD1309504_predicted hypothetical protein LOC294732	1442	42278	12
1993	IPI:IPI00360360.3	Tax_Id=10116 Gene_Symbol=RGD1311331_predicted similar to HS1-binding protein 3	95	54582	1
1823	IPI:IPI00360363.4	Tax_Id=10116 Gene_Symbol=RGD1309871_predicted Isoform 1 of Atlastin-3	110	61004	2
878	IPI:IPI00360386.3	Tax_Id=10116 Gene_Symbol=RGD1562784_predicted similar to heterogeneous nuclear ribonucleoprotein U isoform a	348	97984	8
1964	IPI:IPI00360414.3	Tax_Id=10116 Gene_Symbol=Ppm1h Isoform 1 of Protein phosphatase 1H	98	56858	2
2623	IPI:IPI00360418.3	Tax_Id=10116 Gene_Symbol=RGD1566260_predicted similar to SLIT-ROBO Rho GTPase-activating protein 1	53	124872	1
2647	IPI:IPI00360541.4	Tax_Id=10116 Gene_Symbol=Itgb2 integrin beta 2	52	87955	1
2221	IPI:IPI00360618.3	Tax_Id=10116 Gene_Symbol=RGD1564894_predicted similar to glycine-N-acyltransferase	76	34306	1
1212	IPI:IPI00360733.4	Tax_Id=10116 Gene_Symbol=RGD1560168_predicted hypothetical protein LOC367307	218	99249	2
2726	IPI:IPI00360766.3	Tax_Id=10116 Gene_Symbol=Col14a1_predicted similar to procollagen, type XIV, alpha 1	49	194364	2
1850	IPI:IPI00360770.2	Tax_Id=10116 Gene_Symbol=RGD1304605 Hypothetical LOC299944	107	63271	1
2241	IPI:IPI00360839.3	Tax_Id=10116 Gene_Symbol=Rrm2b_predicted similar to ribonucleotide reductase M2 B	75	40318	1
238	IPI:IPI00360881.3	Tax_Id=10116 Gene_Symbol=- 49 kDa protein	1783	49232	6
1648	IPI:IPI00360930.2	Tax_Id=10116 Gene_Symbol=Car1_predicted carbonic anhydrase 1	133	28339	5
1702	IPI:IPI00360957.3	Tax_Id=10116 Gene_Symbol=Slc10a5 Sodium/bile acid cotransporter 5 precursor	126	48671	1
411	IPI:IPI00360993.3	Tax_Id=10116 Gene_Symbol=Gldc_predicted glycine decarboxylase	959	115158	22
2490	IPI:IPI00361106.4	Tax_Id=10116 Gene_Symbol=RGD1560062_predicted hypothetical protein LOC309816	59	203866	3
1937	IPI:IPI00361127.3	Tax_Id=10116 Gene_Symbol=RGD1559901_predicted hypothetical protein LOC499185	100	20270	1
2307	IPI:IPI00361206.3	Tax_Id=10116 Gene_Symbol=Tbc1d10b_predicted TBC1 domain family, member 10b	70	87109	1
1242	IPI:IPI00361216.2	Tax_Id=10116 Gene_Symbol=Adsl_predicted similar to adenylosuccinate lyase	211	55615	7
491	IPI:IPI00361239.4	Tax_Id=10116 Gene_Symbol=- 49 kDa protein	750	50009	5
1892	IPI:IPI00361301.3	Tax_Id=10116 Gene_Symbol=Lama2_predicted similar to Laminin alpha-2 chain precursor	104	352944	3
2487	IPI:IPI00361315.2	Tax_Id=10116 Gene_Symbol=Cox15 COX15 homolog, cytochrome c oxidase assembly protein	59	46203	2
1532	IPI:IPI00361346.2	Tax_Id=10116 Gene_Symbol=IgG-2a LOC367586 protein	153	51601	2
1629	IPI:IPI00361404.2	Tax_Id=10116 Gene_Symbol=- 17 kDa protein	135	17412	2
2409	IPI:IPI00361438.1	Tax_Id=10116 Gene_Symbol=LOC685823;LOC686766 similar to CG9581-PA	64	43886	1
2592	IPI:IPI00361460.3	Tax_Id=10116 Gene_Symbol=RGD1306041_predicted similar to Y54G11A.7	54	52630	2
2199	IPI:IPI00361483.3	Tax_Id=10116 Gene_Symbol=Arsa Arylsulfatase A	77	54496	2
2347	IPI:IPI00361485.2	Tax_Id=10116 Gene_Symbol=Snrpd2_predicted similar to small nuclear ribonucleoprotein D2	68	13627	2
2456	IPI:IPI00361492.2	Tax_Id=10116 Gene_Symbol=Phyhipl 42 kDa protein	61	42955	1
2247	IPI:IPI00361534.1	Tax_Id=10116 Gene_Symbol=LOC688269;LOC690374 hypothetical protein LOC690374	74	71523	1
2712	IPI:IPI00361541.3	Tax_Id=10116 Gene_Symbol=Ube2o_predicted similar to ubiquitin-conjugating enzyme E2O	50	144463	1
2182	IPI:IPI00361557.4	Tax_Id=10116 Gene_Symbol=Cnnm2 94 kDa protein	78	95377	2
514	IPI:IPI00361686.5	Tax_Id=10116 Gene_Symbol=C1qbp Complement component 1 Q subcomponent-binding protein, mitochondrial precursor	727	31320	6
741	IPI:IPI00361693.1	Tax_Id=10116 Gene_Symbol=Ptk9 Twinfilin-1	443	40294	8
338	IPI:IPI00361708.3	Tax_Id=10116 Gene_Symbol=- 36 kDa protein	1209	35991	6
1394	IPI:IPI00361798.2	Tax_Id=10116 Gene_Symbol=Igfbp7 Insulin-like growth factor binding protein 7	179	29920	7
543	IPI:IPI00361815.2	Tax_Id=10116 Gene_Symbol=- 33 kDa protein	668	32934	9
1160	IPI:IPI00361819.2	Tax_Id=10116 Gene_Symbol=Ociad1 OCIA domain-containing protein 1	237	27870	4
2022	IPI:IPI00361821.1	Tax_Id=10116 Gene_Symbol=Crkl V-crk sarcoma virus CT10 oncogene homolog (Avian)-like	92	33958	4
1297	IPI:IPI00361827.4	Tax_Id=10116 Gene_Symbol=Pgm2 phosphoglucomutase 2	199	69528	9
1896	IPI:IPI00361832.1	Tax_Id=10116 Gene_Symbol=Dhx15_predicted similar to Putative pre-mRNA-splicing factor ATP-dependent RNA helicase DHX15	104	91717	2
2705	IPI:IPI00361840.3	Tax_Id=10116 Gene_Symbol=- 105 kDa protein	50	105426	1
2129	IPI:IPI00361890.3	Tax_Id=10116 Gene_Symbol=Upp1 Uridine phosphorylase 1	83	34719	1
1868	IPI:IPI00361924.3	Tax_Id=10116 Gene_Symbol=Anxa7 Annexin A7	106	50272	4
1983	IPI:IPI00361959.2	Tax_Id=10116 Gene_Symbol=Tenc1_predicted tensin like C1 domain containing phosphatase	95	153698	2
2649	IPI:IPI00362002.3	Tax_Id=10116 Gene_Symbol=RGD1564806_predicted similar to CG5537-PA	52	34733	1
86	IPI:IPI00362014.5	Tax_Id=10116 Gene_Symbol=Tln1 Tln1 protein	4962	273096	67
1746	IPI:IPI00362058.3	Tax_Id=10116 Gene_Symbol=RGD1563956_predicted similar to 60S ribosomal protein L12	120	22433	2
733	IPI:IPI00362070.5	Tax_Id=10116 Gene_Symbol=Ugp2 UDP-glucose pyrophosphorylase 2	452	57159	7
1043	IPI:IPI00362072.2	Tax_Id=10116 Gene_Symbol=Actr2 Actin-related protein 2	276	44990	6
1380	IPI:IPI00362080.3	Tax_Id=10116 Gene_Symbol=Lpp 66 kDa protein	183	67331	6
1154	IPI:IPI00362099.2	Tax_Id=10116 Gene_Symbol=RGD1311092 similar to 3-oxoacyl-ACP synthase, mitochondrial	239	48601	2
1313	IPI:IPI00362105.2	Tax_Id=10116 Gene_Symbol=Psmc6 similar to proteasome 26S ATPase subunit 6	196	46053	6
1677	IPI:IPI00362106.2	Tax_Id=10116 Gene_Symbol=Plekhc1 Pleckstrin homology domain containing, family C (With FERM domain) member 1	130	78453	5
1927	IPI:IPI00362125.2	Tax_Id=10116 Gene_Symbol=Osgep similar to Probable O-sialoglycoprotein endopeptidase	101	36846	1
829	IPI:IPI00362131.3	Tax_Id=10116 Gene_Symbol=Cdh2 Cadherin-2 precursor	377	100081	6
2708	IPI:IPI00362151.5	Tax_Id=10116 Gene_Symbol=Osbpl11_predicted oxysterol binding protein-like 11	50	84710	2
143	IPI:IPI00362160.1	Tax_Id=10116 Gene_Symbol=Tubb3 Tubulin beta-3 chain	3161	50842	15
1249	IPI:IPI00362229.4	Tax_Id=10116 Gene_Symbol=Actr1b ARP1 actin-related protein 1 homolog B	210	42369	4
848	IPI:IPI00362243.7	Tax_Id=10116 Gene_Symbol=Ak3 GTP:AMP phosphotransferase mitochondrial	365	25479	7
1054	IPI:IPI00362291.1	Tax_Id=10116 Gene_Symbol=- 16 kDa protein	272	16376	6
1726	IPI:IPI00362299.3	Tax_Id=10116 Gene_Symbol=- 34 kDa protein	123	34529	3
1550	IPI:IPI00362310.1	Tax_Id=10116 Gene_Symbol=Chordc1_predicted cysteine and histidine-rich domain (CHORD)-containing, zinc-binding protein 1	151	38079	4
455	IPI:IPI00362395.4	Tax_Id=10116 Gene_Symbol=Esd esterase D/formylglutathione hydrolase	845	32170	12
2144	IPI:IPI00362407.2	Tax_Id=10116 Gene_Symbol=Inpp1 Inositol polyphosphate-1-phosphatase	82	43731	1
1938	IPI:IPI00362434.3	Tax_Id=10116 Gene_Symbol=- 79 kDa protein	100	79942	2
268	IPI:IPI00362452.2	Tax_Id=10116 Gene_Symbol=RGD1564958_predicted similar to Glyceraldehyde-3-phosphate dehydrogenase	1550	36271	7
2278	IPI:IPI00362462.1	Tax_Id=10116 Gene_Symbol=- 54 kDa protein	72	54895	1
661	IPI:IPI00362469.2	Tax_Id=10116 Gene_Symbol=Pgls_predicted 6-phosphogluconolactonase	519	31144	6
1788	IPI:IPI00362488.1	Tax_Id=10116 Gene_Symbol=Gorasp2 Golgi reassembly stacking protein 2	115	47508	2
620	IPI:IPI00362534.3	Tax_Id=10116 Gene_Symbol=Ddx3x DEAD/H (Asp-Glu-Ala-Asp/His) box polypeptide 3, X-linked	561	73499	9
2378	IPI:IPI00362537.2	Tax_Id=10116 Gene_Symbol=RGD1309188_predicted hypothetical protein LOC315463	66	30196	2
2749	IPI:IPI00362623.1	Tax_Id=10116 Gene_Symbol=Fkbp8 FK506 binding protein 8	48	44041	1
2661	IPI:IPI00362634.4	Tax_Id=10116 Gene_Symbol=Dpde1 similar to cAMP-specific 3,5-cyclic phosphodiesterase 4C	52	74591	1
2516	IPI:IPI00362687.1	Tax_Id=10116 Gene_Symbol=Dctn6_predicted dynactin 6	58	20995	1
1472	IPI:IPI00362720.1	Tax_Id=10116 Gene_Symbol=Qars Glutaminyl-tRNA synthetase	163	88557	7
1899	IPI:IPI00362723.4	Tax_Id=10116 Gene_Symbol=Mrps31_predicted mitochondrial ribosomal protein S31	103	44220	2
498	IPI:IPI00362755.3	Tax_Id=10116 Gene_Symbol=Tns similar to tensin	743	214315	21
294	IPI:IPI00362757.2	Tax_Id=10116 Gene_Symbol=Vil1_predicted villin 1	1418	93115	19
2459	IPI:IPI00362920.3	Tax_Id=10116 Gene_Symbol=Ubxd8 UBX domain-containing protein 8	61	41339	2
1596	IPI:IPI00362922.4	Tax_Id=10116 Gene_Symbol=RGD1560576_predicted similar to protocadherin LKC precursor	142	144045	2
69	IPI:IPI00362927.1	Tax_Id=10116 Gene_Symbol=Tuba4a Tubulin alpha-4A chain	6035	50634	24
1219	IPI:IPI00362931.1	Tax_Id=10116 Gene_Symbol=Ogn_predicted osteoglycin	217	34390	2
406	IPI:IPI00362949.1	Tax_Id=10116 Gene_Symbol=Uqcrfs1 Cytochrome b-c1 complex subunit Rieske, mitochondrial precursor	969	29712	8
423	IPI:IPI00362963.1	Tax_Id=10116 Gene_Symbol=RGD1310224 Similar to RIKEN cDNA 1810022C23	935	33836	8
734	IPI:IPI00363022.3	Tax_Id=10116 Gene_Symbol=Actn2_predicted similar to actinin alpha 2	450	107471	5
2617	IPI:IPI00363028.2	Tax_Id=10116 Gene_Symbol=- 149 kDa protein	53	148988	2
649	IPI:IPI00363160.1	Tax_Id=10116 Gene_Symbol=Sephs1 selenophosphate synthetase 1	528	43378	3
1216	IPI:IPI00363176.1	Tax_Id=10116 Gene_Symbol=Zadh2_predicted zinc binding alcohol dehydrogenase, domain containing 2	218	40735	5
1807	IPI:IPI00363180.4	Tax_Id=10116 Gene_Symbol=Gbe1 similar to glucan (1,4-alpha-), branching enzyme 1	112	80824	4
2728	IPI:IPI00363236.2	Tax_Id=10116 Gene_Symbol=Lars Leucyl-tRNA synthetase	49	135504	5
96	IPI:IPI00363265.3	Tax_Id=10116 Gene_Symbol=Hspa9a_predicted Stress-70 protein, mitochondrial precursor	4513	74097	29
2013	IPI:IPI00363293.1	Tax_Id=10116 Gene_Symbol=Srp19_predicted signal recognition particle 19	93	16356	1
1525	IPI:IPI00363427.3	Tax_Id=10116 Gene_Symbol=- 55 kDa protein	154	54686	4
1585	IPI:IPI00363441.1	Tax_Id=10116 Gene_Symbol=Cd34_predicted CD34 antigen	145	41669	3
1526	IPI:IPI00363471.1	Tax_Id=10116 Gene_Symbol=Snrpd1_predicted small nuclear ribonucleoprotein D1	154	13273	2
2544	IPI:IPI00363474.3	Tax_Id=10116 Gene_Symbol=LOC680987 similar to Protein FAM96B	57	17854	1
2549	IPI:IPI00363524.2	Tax_Id=10116 Gene_Symbol=Elmo3 Engulfment and cell motility 3, ced-12 homolog	57	82462	1
325	IPI:IPI00363534.4	Tax_Id=10116 Gene_Symbol=Lama1 laminin, alpha 1	1262	347314	21
2266	IPI:IPI00363547.3	Tax_Id=10116 Gene_Symbol=LOC291964 similar to FH1/FH2 domain-containing protein	74	129290	1
2732	IPI:IPI00363550.2	Tax_Id=10116 Gene_Symbol=Tfrc similar to transferrin receptor	49	86221	2
598	IPI:IPI00363563.3	Tax_Id=10116 Gene_Symbol=Aars similar to alanyl-tRNA synthetase	594	107543	13
823	IPI:IPI00363565.3	Tax_Id=10116 Gene_Symbol=Kars 68 kDa protein	379	68597	2
2583	IPI:IPI00363569.3	Tax_Id=10116 Gene_Symbol=Ranbp1_predicted RAN binding protein 1	55	23753	2
2343	IPI:IPI00363589.3	Tax_Id=10116 Gene_Symbol=RGD1564611_predicted similar to neuropathy target esterase	69	149463	1
1729	IPI:IPI00363619.3	Tax_Id=10116 Gene_Symbol=Ap1s1_predicted adaptor protein complex AP-1, sigma 1	123	18818	2
2298	IPI:IPI00363642.2	Tax_Id=10116 Gene_Symbol=RGD1305685 TPR repeat-containing protein C12orf30 homolog	71	112384	1
2765	IPI:IPI00363647.3	Tax_Id=10116 Gene_Symbol=Sdsl_predicted serine dehydratase-like	48	35444	2
986	IPI:IPI00363651.4	Tax_Id=10116 Gene_Symbol=Pxn 64 kDa protein	296	65563	8
2477	IPI:IPI00363652.2	Tax_Id=10116 Gene_Symbol=RGD1309698_predicted hypothetical protein LOC360821	60	16937	1
2686	IPI:IPI00363719.3	Tax_Id=10116 Gene_Symbol=Hnrpdl Heterogeneous nuclear ribonucleoprotein D-like	51	35500	2
2163	IPI:IPI00363770.2	Tax_Id=10116 Gene_Symbol=Sh3glb1 43 kDa protein	81	43429	3
751	IPI:IPI00363771.3	Tax_Id=10116 Gene_Symbol=Eif3s9 108 kDa protein	436	108943	13
2561	IPI:IPI00363776.2	Tax_Id=10116 Gene_Symbol=Ttyh3_predicted tweety homolog 3	56	58513	1
1459	IPI:IPI00363799.4	Tax_Id=10116 Gene_Symbol=Rnaset2_predicted ribonuclease T2	165	38514	4
1362	IPI:IPI00363816.1	Tax_Id=10116 Gene_Symbol=LOC686139;Wbscr21 similar to abhydrolase domain containing 11	185	33252	4
1967	IPI:IPI00363819.1	Tax_Id=10116 Gene_Symbol=Vps4b Vacuolar protein sorting 4b	97	49649	2
450	IPI:IPI00363828.3	Tax_Id=10116 Gene_Symbol=Actr3 ARP3 actin-related protein 3 homolog	856	48051	14
2335	IPI:IPI00363847.5	Tax_Id=10116 Gene_Symbol=Arpc5 Actin-related protein 2/3 complex subunit 5	69	16367	2
174	IPI:IPI00363849.2	Tax_Id=10116 Gene_Symbol=Lamc1 similar to Laminin gamma-1 chain precursor	2566	182975	33
1595	IPI:IPI00363859.4	Tax_Id=10116 Gene_Symbol=Tiprl_predicted TIP41-like protein	142	31376	2
786	IPI:IPI00363925.2	Tax_Id=10116 Gene_Symbol=Uap1l1_predicted similar to UDP-N-acteylglucosamine pyrophosphorylase 1, like 1	408	57141	9
1666	IPI:IPI00363930.4	Tax_Id=10116 Gene_Symbol=Sept6_predicted 49 kDa protein	131	49137	3
1148	IPI:IPI00363952.3	Tax_Id=10116 Gene_Symbol=Phyhd1 Phytanoyl-CoA dioxygenase domain-containing protein 1	240	32760	2
529	IPI:IPI00363974.3	Tax_Id=10116 Gene_Symbol=Gsn Gelsolin precursor	700	86802	8
1404	IPI:IPI00363976.2	Tax_Id=10116 Gene_Symbol=Stom Stomatin	176	31530	2
2258	IPI:IPI00364045.1	Tax_Id=10116 Gene_Symbol=LOC680309;LOC686737 hypothetical protein LOC680309	74	13632	3
55	IPI:IPI00364046.2	Tax_Id=10116 Gene_Symbol=Tuba1c Tubulin alpha-1C chain	7206	50590	27
2123	IPI:IPI00364093.2	Tax_Id=10116 Gene_Symbol=Ckap1_predicted ZH14 protein	83	27515	1
488	IPI:IPI00364124.2	Tax_Id=10116 Gene_Symbol=Lrpap1 Alpha-2-macroglobulin receptor-associated protein precursor	760	42006	12
1934	IPI:IPI00364132.4	Tax_Id=10116 Gene_Symbol=Taf15_predicted 59 kDa protein	100	59334	3
518	IPI:IPI00364134.1	Tax_Id=10116 Gene_Symbol=Nipsnap1 similar to Protein NipSnap1	720	33610	6
1824	IPI:IPI00364138.4	Tax_Id=10116 Gene_Symbol=Tbrg4 74 kDa protein	110	74124	4
2656	IPI:IPI00364172.3	Tax_Id=10116 Gene_Symbol=Ngly1 Isoform 2 of Peptide-N(4)-(N-acetyl-beta-glucosaminyl)asparagine amidase	52	70225	1
2166	IPI:IPI00364187.2	Tax_Id=10116 Gene_Symbol=RGD1309219 Putative uncharacterized protein RGD1309219	80	52978	1
2117	IPI:IPI00364189.2	Tax_Id=10116 Gene_Symbol=Eif3s1_predicted;LOC691947 Eukaryotic translation initiation factor 3, subunit 1 alpha	84	29284	3
2125	IPI:IPI00364198.1	Tax_Id=10116 Gene_Symbol=RGD1565048_predicted similar to 60S ribosomal protein L9	83	21863	3
1546	IPI:IPI00364208.3	Tax_Id=10116 Gene_Symbol=Grsf1 similar to G-rich sequence factor 1	152	53738	4
1956	IPI:IPI00364212.3	Tax_Id=10116 Gene_Symbol=RGD1561589_predicted similar to basic transcription factor 3-like 4	99	17906	2
2173	IPI:IPI00364213.3	Tax_Id=10116 Gene_Symbol=Zc3hc1_predicted similar to Nuclear-interacting partner of ALK	79	56506	1
1315	IPI:IPI00364215.2	Tax_Id=10116 Gene_Symbol=Akr1b10 Aldo-keto reductase family 1, member B10	195	36204	6
2537	IPI:IPI00364262.3	Tax_Id=10116 Gene_Symbol=Gars similar to glycyl-tRNA synthetase	57	89126	1
2052	IPI:IPI00364284.4	Tax_Id=10116 Gene_Symbol=RGD1305269_predicted similar to LIM domain only protein 7	89	137578	3
363	IPI:IPI00364286.3	Tax_Id=10116 Gene_Symbol=Cct7_predicted chaperonin subunit 7	1118	60133	12
2542	IPI:IPI00364287.1	Tax_Id=10116 Gene_Symbol=RGD1305975_predicted hypothetical protein LOC297388	57	12460	1
1285	IPI:IPI00364298.1	Tax_Id=10116 Gene_Symbol=Prss25 protease, serine, 25	201	49121	3
200	IPI:IPI00364304.2	Tax_Id=10116 Gene_Symbol=Pepd Peptidase D	2180	55684	19
262	IPI:IPI00364311.1	Tax_Id=10116 Gene_Symbol=Gpi Glucose-6-phosphate isomerase	1594	62958	25
1614	IPI:IPI00364318.2	Tax_Id=10116 Gene_Symbol=RGD1310111 Putative L-aspartate dehydrogenase	139	31411	5
288	IPI:IPI00364321.3	Tax_Id=10116 Gene_Symbol=Etfb Electron transfer flavoprotein subunit beta	1453	27898	15
2304	IPI:IPI00364337.2	Tax_Id=10116 Gene_Symbol=Chmp6_predicted chromatin modifying protein 6	71	23402	1
2250	IPI:IPI00364340.2	Tax_Id=10116 Gene_Symbol=Ruvbl2 RuvB-like 2	74	51286	1
2220	IPI:IPI00364371.1	Tax_Id=10116 Gene_Symbol=Za20d3 AN1-type zinc finger protein 6	76	24670	1
2697	IPI:IPI00364387.3	Tax_Id=10116 Gene_Symbol=RGD1308093_predicted similar to quattro	50	180710	1
2411	IPI:IPI00364390.1	Tax_Id=10116 Gene_Symbol=RGD1305677 Transmembrane protein 126A	64	21758	1
2735	IPI:IPI00364420.2	Tax_Id=10116 Gene_Symbol=- 64 kDa protein	49	64658	1
266	IPI:IPI00364431.2	Tax_Id=10116 Gene_Symbol=Sucla2_predicted succinate-Coenzyme A ligase, ADP-forming, beta subunit	1553	50616	17
482	IPI:IPI00364439.3	Tax_Id=10116 Gene_Symbol=RGD1559682_predicted similar to Peptidyl-prolyl cis-trans isomerase A	773	21215	10
849	IPI:IPI00364474.1	Tax_Id=10116 Gene_Symbol=Itpa inosine triphosphatase	364	22255	6
2273	IPI:IPI00364488.5	Tax_Id=10116 Gene_Symbol=RGD1307094_predicted Sister chromatid cohesion protein PDS5 homolog A	73	151674	1
2662	IPI:IPI00364538.2	Tax_Id=10116 Gene_Symbol=Ppp4r2_predicted protein phosphatase 4, regulatory subunit 2	52	46756	2
332	IPI:IPI00364566.1	Tax_Id=10116 Gene_Symbol=Sec13l1 Protein SEC13 homolog	1232	36038	3
1090	IPI:IPI00364573.4	Tax_Id=10116 Gene_Symbol=Gba3_predicted glucosidase, beta, acid 3	262	46542	4
1007	IPI:IPI00364585.3	Tax_Id=10116 Gene_Symbol=Strap Serine-threonine kinase receptor-associated protein	290	38887	7
1594	IPI:IPI00364603.2	Tax_Id=10116 Gene_Symbol=Ewsr1 similar to Ewing sarcoma breakpoint region 1 isoform EWS	143	68609	3
2007	IPI:IPI00364616.2	Tax_Id=10116 Gene_Symbol=RGD1309676 Uncharacterized protein C10orf58 homolog precursor	94	25861	2
1329	IPI:IPI00364617.2	Tax_Id=10116 Gene_Symbol=LOC361120 Similar to Epidermal growth factor receptor substrate 15-like 1	192	99597	6
660	IPI:IPI00364621.2	Tax_Id=10116 Gene_Symbol=Anxa11 Annexin A11	521	54468	9
984	IPI:IPI00364667.3	Tax_Id=10116 Gene_Symbol=RGD1306643_predicted similar to Protein CXorf17 homolog	297	141826	5
1134	IPI:IPI00364715.2	Tax_Id=10116 Gene_Symbol=Auh_predicted AU RNA binding protein/enoyl-coenzyme A hydratase	245	33605	4
1910	IPI:IPI00364745.1	Tax_Id=10116 Gene_Symbol=Mrps35_predicted mitochondrial ribosomal protein S35	102	36526	2
677	IPI:IPI00364761.1	Tax_Id=10116 Gene_Symbol=Lactb2 Beta-lactamase-like protein 2	504	32749	10
2068	IPI:IPI00364764.3	Tax_Id=10116 Gene_Symbol=RGD1559717_predicted similar to R17.3	88	46950	3
395	IPI:IPI00364777.1	Tax_Id=10116 Gene_Symbol=Letm1 Leucine zipper-EF-hand-containing transmembrane protein 1, mitochondrial precursor	1008	83635	19
600	IPI:IPI00364780.2	Tax_Id=10116 Gene_Symbol=Atp6v1h Vacuolar ATPase subunit H	592	51340	10
2046	IPI:IPI00364808.2	Tax_Id=10116 Gene_Symbol=Zbtb8os_predicted similar to zinc finger and BTB domain containing 8 opposite strand	90	20669	2
2491	IPI:IPI00364827.3	Tax_Id=10116 Gene_Symbol=RGD1304782_predicted hypothetical protein LOC311591	59	36975	1
2392	IPI:IPI00364833.3	Tax_Id=10116 Gene_Symbol=RGD1561162_predicted similar to 35 kDa SR repressor protein	65	30583	2
1992	IPI:IPI00364842.2	Tax_Id=10116 Gene_Symbol=Chmp5 Charged multivesicular body protein 5	95	24617	1
1871	IPI:IPI00364850.1	Tax_Id=10116 Gene_Symbol=Ndufb6_predicted NADH dehydrogenase (ubiquinone) 1 beta subcomplex, 6	106	15628	3
2723	IPI:IPI00364864.3	Tax_Id=10116 Gene_Symbol=Supt6h similar to Transcription elongation factor SPT6	49	200090	1
1236	IPI:IPI00364866.1	Tax_Id=10116 Gene_Symbol=Txndc4 BWK4	212	47248	3
2239	IPI:IPI00364868.3	Tax_Id=10116 Gene_Symbol=Col15a1 similar to procollagen, type XV	75	138638	1
2550	IPI:IPI00364877.4	Tax_Id=10116 Gene_Symbol=Fgd3_predicted FYVE, RhoGEF and PH domain containing 3	57	81366	1
2524	IPI:IPI00364884.1	Tax_Id=10116 Gene_Symbol=Ssr1 Translocon-associated protein subunit alpha precursor	58	35778	2
454	IPI:IPI00364895.4	Tax_Id=10116 Gene_Symbol=Immt 82 kDa protein	849	82654	19
831	IPI:IPI00364904.2	Tax_Id=10116 Gene_Symbol=Kif5b Kinesin heavy chain	375	110204	11
2685	IPI:IPI00364913.2	Tax_Id=10116 Gene_Symbol=RGD1565969_predicted similar to cyclin fold protein 1	51	39856	2
588	IPI:IPI00364917.3	Tax_Id=10116 Gene_Symbol=Akr1c12_predicted similar to Aldo-keto reductase family 1 member C13	605	37390	10
345	IPI:IPI00364925.3	Tax_Id=10116 Gene_Symbol=Dhtkd1 Probable 2-oxoglutarate dehydrogenase E1 component DHKTD1, mitochondrial precursor	1178	103318	17
1584	IPI:IPI00364932.2	Tax_Id=10116 Gene_Symbol=LOC684929;LOC680419 hypothetical protein LOC680419	145	31442	4
1473	IPI:IPI00364948.3	Tax_Id=10116 Gene_Symbol=Aldh3a2 Fatty aldehyde dehydrogenase	163	54503	3
2284	IPI:IPI00364955.2	Tax_Id=10116 Gene_Symbol=Lims2 LIM and senescent cell antigen like domains 2	72	35972	1
2018	IPI:IPI00364968.2	Tax_Id=10116 Gene_Symbol=Zhx3 Zinc fingers and homeoboxes protein 3	93	104630	2
2025	IPI:IPI00364976.3	Tax_Id=10116 Gene_Symbol=Itgb4bp Integrin beta 4 binding protein	92	27067	2
1407	IPI:IPI00365054.3	Tax_Id=10116 Gene_Symbol=LOC298250 hypothetical protein LOC298250	176	60899	7
2430	IPI:IPI00365066.1	Tax_Id=10116 Gene_Symbol=Mrpl37 39S ribosomal protein L37, mitochondrial precursor	62	48735	3
510	IPI:IPI00365106.1	Tax_Id=10116 Gene_Symbol=Atp6v1b1_predicted ATPase, H transporting, lysosomal V1 subunit B1	731	57214	10
2520	IPI:IPI00365125.1	Tax_Id=10116 Gene_Symbol=Snx24 Sorting nexin-24	58	19754	1
1261	IPI:IPI00365149.2	Tax_Id=10116 Gene_Symbol=Polr2c;LOC498909 Ubiquinone biosynthesis protein COQ9, mitochondrial precursor	207	35295	3
1182	IPI:IPI00365153.1	Tax_Id=10116 Gene_Symbol=Tom1 Target of myb1 homolog	231	54340	3
1684	IPI:IPI00365167.2	Tax_Id=10116 Gene_Symbol=Rad23a RAD23a homolog	129	38158	2
791	IPI:IPI00365170.1	Tax_Id=10116 Gene_Symbol=Ndufb7_predicted NADH dehydrogenase (ubiquinone) 1 beta subcomplex, 7	403	16785	7
1044	IPI:IPI00365192.3	Tax_Id=10116 Gene_Symbol=Ap1g1 92 kDa protein	276	92490	7
2761	IPI:IPI00365215.1	Tax_Id=10116 Gene_Symbol=Nasp Nuclear autoantigenic sperm protein	48	84434	3
728	IPI:IPI00365217.1	Tax_Id=10116 Gene_Symbol=Cmpk cytidylate kinase	456	26101	7
1735	IPI:IPI00365221.4	Tax_Id=10116 Gene_Symbol=Efemp1 EGF-containing fibulin-like extracellular matrix protein 1 precursor	122	56841	2
1531	IPI:IPI00365235.3	Tax_Id=10116 Gene_Symbol=- 12 kDa protein	153	11962	2
2436	IPI:IPI00365278.1	Tax_Id=10116 Gene_Symbol=Scrn3 Secernin 3	62	48081	4
2380	IPI:IPI00365279.3	Tax_Id=10116 Gene_Symbol=Rcc2_predicted similar to RCC1-like	66	48065	2
2390	IPI:IPI00365280.4	Tax_Id=10116 Gene_Symbol=RGD1310877_predicted similar to Protein C6orf64 homolog	65	21045	1
2762	IPI:IPI00365284.4	Tax_Id=10116 Gene_Symbol=Eif4g3_predicted eukaryotic translation initiation factor 4 gamma, 3	48	174367	2
342	IPI:IPI00365286.3	Tax_Id=10116 Gene_Symbol=Vcl_predicted vinculin	1187	117112	22
1254	IPI:IPI00365293.2	Tax_Id=10116 Gene_Symbol=Comtd1_predicted catechol-O-methyltransferase domain containing 1	208	29254	2
915	IPI:IPI00365297.3	Tax_Id=10116 Gene_Symbol=Agmat Agmatine ureohydrolase	326	38420	5
1331	IPI:IPI00365299.2	Tax_Id=10116 Gene_Symbol=LOC685144 hypothetical protein LOC685144	192	120045	6
1486	IPI:IPI00365307.1	Tax_Id=10116 Gene_Symbol=Agtrap Type-1 angiotensin II receptor-associated protein	161	17558	1
1560	IPI:IPI00365366.2	Tax_Id=10116 Gene_Symbol=Bcl2l13_predicted BCL2-like 13	149	46876	2
2710	IPI:IPI00365390.1	Tax_Id=10116 Gene_Symbol=Hint3 similar to histidine triad protein 4	50	20122	2
2584	IPI:IPI00365393.2	Tax_Id=10116 Gene_Symbol=RGD1310121_predicted hypothetical protein LOC361466	55	23703	1
374	IPI:IPI00365423.1	Tax_Id=10116 Gene_Symbol=Ppp2r1a Protein phosphatase 2 (Formerly 2A), regulatory subunit A (PR 65), alpha isoform	1059	66079	15
1577	IPI:IPI00365446.1	Tax_Id=10116 Gene_Symbol=Isoc2b Isochorismatase domain-containing protein 2, mitochondrial precursor	146	23370	1
2526	IPI:IPI00365449.2	Tax_Id=10116 Gene_Symbol=Rdh13_predicted retinol dehydrogenase 13	58	36670	1
1437	IPI:IPI00365481.2	Tax_Id=10116 Gene_Symbol=Atad3a ATPase family AAA domain-containing protein 3	170	66889	4
1599	IPI:IPI00365487.2	Tax_Id=10116 Gene_Symbol=Eif3s4 Eukaryotic translation initiation factor 3, subunit 4	142	35914	3
2566	IPI:IPI00365505.3	Tax_Id=10116 Gene_Symbol=Cox7a2l_predicted cytochrome c oxidase subunit VIIa polypeptide 2 like	56	12700	1
164	IPI:IPI00365542.3	Tax_Id=10116 Gene_Symbol=Lamb1_predicted laminin, beta 1	2714	209796	26
90	IPI:IPI00365545.1	Tax_Id=10116 Gene_Symbol=Dld Dihydrolipoyl dehydrogenase, mitochondrial precursor	4764	54574	19
1497	IPI:IPI00365568.2	Tax_Id=10116 Gene_Symbol=Scin Scinderin	159	80606	5
2374	IPI:IPI00365582.3	Tax_Id=10116 Gene_Symbol=Cad carbamyl phosphatate synthetase 2	66	245825	4
1924	IPI:IPI00365600.3	Tax_Id=10116 Gene_Symbol=Prkar2b cAMP-dependent protein kinase type II-beta regulatory subunit	101	46493	2
1061	IPI:IPI00365613.2	Tax_Id=10116 Gene_Symbol=Snx6_predicted sorting nexin 6	271	46893	4
1447	IPI:IPI00365626.3	Tax_Id=10116 Gene_Symbol=Txndc1 Thioredoxin domain containing 1	168	31814	4
1022	IPI:IPI00365645.2	Tax_Id=10116 Gene_Symbol=RGD1311756_predicted similar to Protein C14orf159, mitochondrial precursor	286	66869	8
2232	IPI:IPI00365657.4	Tax_Id=10116 Gene_Symbol=Vasp_predicted vasodilator-stimulated phosphoprotein	75	39941	1
428	IPI:IPI00365663.1	Tax_Id=10116 Gene_Symbol=Bckdha branched chain ketoacid dehydrogenase E1, alpha polypeptide	919	50921	17
2498	IPI:IPI00365695.3	Tax_Id=10116 Gene_Symbol=Cops7a_predicted ZH11 protein	59	30538	2
1780	IPI:IPI00365698.2	Tax_Id=10116 Gene_Symbol=Chd4 similar to chromodomain helicase DNA binding protein 4	115	223794	4
640	IPI:IPI00365705.6	Tax_Id=10116 Gene_Symbol=Atp4a similar to Potassium-transporting ATPase alpha chain 1	537	115745	10
2506	IPI:IPI00365718.3	Tax_Id=10116 Gene_Symbol=Lsm14a_predicted similar to Cytokinesis, Apoptosis, RNA-associated family member	59	50803	1
1030	IPI:IPI00365734.2	Tax_Id=10116 Gene_Symbol=LOC361571 Aldehyde dehydrogenase family 16 member A1	282	86159	5
2395	IPI:IPI00365737.3	Tax_Id=10116 Gene_Symbol=Snrp70_predicted 52 kDa protein	65	52159	1
1141	IPI:IPI00365742.1	Tax_Id=10116 Gene_Symbol=RGD1306053 Adaptin ear-binding coat-associated protein 1	243	29831	1
1976	IPI:IPI00365744.1	Tax_Id=10116 Gene_Symbol=RGD1305240_predicted hypothetical protein LOC361578	96	134442	4
382	IPI:IPI00365769.4	Tax_Id=10116 Gene_Symbol=Iqgap1_predicted IQ motif containing GTPase activating protein 1	1035	189712	21
2325	IPI:IPI00365774.3	Tax_Id=10116 Gene_Symbol=RGD1308210 similar to uncharacterized protein family UPF0227 member RGD1359682	69	35759	1
1565	IPI:IPI00365783.4	Tax_Id=10116 Gene_Symbol=Iars_predicted similar to isoleucine-tRNA synthetase	148	145562	8
1980	IPI:IPI00365784.2	Tax_Id=10116 Gene_Symbol=LOC306805 Similar to asporin	96	43139	3
2041	IPI:IPI00365808.4	Tax_Id=10116 Gene_Symbol=Mgea6_predicted 88 kDa protein	91	88303	3
1578	IPI:IPI00365851.1	Tax_Id=10116 Gene_Symbol=Atp6v1d ATPase, H+ transporting, V1 subunit D	146	28291	4
1372	IPI:IPI00365852.3	Tax_Id=10116 Gene_Symbol=- similar to Enhancer of rudimentary homolog	183	12422	2
1625	IPI:IPI00365859.2	Tax_Id=10116 Gene_Symbol=Zadh1 Zinc binding alcohol dehydrogenase, domain containing 1	137	30220	4
1601	IPI:IPI00365888.1	Tax_Id=10116 Gene_Symbol=Rab2b RAB2B, member RAS oncogene family	141	24355	6
2391	IPI:IPI00365894.2	Tax_Id=10116 Gene_Symbol=RGD1309550 similar to CG32732-PA	65	67777	3
2496	IPI:IPI00365897.2	Tax_Id=10116 Gene_Symbol=Ndufb11_predicted NADH dehydrogenase (ubiquinone) 1 beta subcomplex, 11	59	17623	2
2006	IPI:IPI00365904.4	Tax_Id=10116 Gene_Symbol=Glrx5_predicted glutaredoxin 5 homolog	94	16536	2
2019	IPI:IPI00365912.4	Tax_Id=10116 Gene_Symbol=Eml1 Isoform 2 of Echinoderm microtubule-associated protein-like 1	93	87392	3
1528	IPI:IPI00365922.3	Tax_Id=10116 Gene_Symbol=LOC362795 LOC362795 protein	154	53043	4
388	IPI:IPI00365929.1	Tax_Id=10116 Gene_Symbol=Pdia6 protein disulfide isomerase associated 6	1025	49129	14
1475	IPI:IPI00365935.3	Tax_Id=10116 Gene_Symbol=Ptges3_predicted Prostaglandin E synthase 3	162	18995	5
1960	IPI:IPI00365946.3	Tax_Id=10116 Gene_Symbol=RGD1305692 Nuclear protein Hcc-1	99	23647	1
1590	IPI:IPI00365960.2	Tax_Id=10116 Gene_Symbol=Reep6 Receptor expression-enhancing protein 6	144	23469	2
2183	IPI:IPI00365961.3	Tax_Id=10116 Gene_Symbol=Dazap1 DAZ associated protein 1	78	43287	1
1477	IPI:IPI00365962.1	Tax_Id=10116 Gene_Symbol=Ndufs7 NADH dehydrogenase (Ubiquinone) Fe-S protein 7	162	24215	3
1815	IPI:IPI00365982.2	Tax_Id=10116 Gene_Symbol=Ckap4_predicted cytoskeleton-associated protein 4	111	63566	3
192	IPI:IPI00365985.4	Tax_Id=10116 Gene_Symbol=Tra1_predicted 93 kDa protein	2301	92759	34
2383	IPI:IPI00365999.1	Tax_Id=10116 Gene_Symbol=Dek Protein DEK	65	43094	2
1411	IPI:IPI00366007.4	Tax_Id=10116 Gene_Symbol=Eif4g2 eukaryotic translation initiation factor 4 gamma, 2	175	114590	6
2426	IPI:IPI00366011.3	Tax_Id=10116 Gene_Symbol=Sema4d_predicted similar to semaphorin 4D	63	96802	1
2229	IPI:IPI00366014.3	Tax_Id=10116 Gene_Symbol=LOC684988;Rps13 40S ribosomal protein S13	75	17212	3
2065	IPI:IPI00366051.3	Tax_Id=10116 Gene_Symbol=Tgfb1i1 Transforming growth factor beta-1-induced transcript 1 protein	88	51686	3
819	IPI:IPI00366069.1	Tax_Id=10116 Gene_Symbol=MGC95092 Phospholysine phosphohistidine inorganic pyrophosphate phosphatase	381	29457	8
1292	IPI:IPI00366079.1	Tax_Id=10116 Gene_Symbol=- 46 kDa protein	200	47008	4
861	IPI:IPI00366091.1	Tax_Id=10116 Gene_Symbol=Eps8l2_predicted EPS8-like 2	356	82738	11
1501	IPI:IPI00366104.2	Tax_Id=10116 Gene_Symbol=Tollip_predicted Toll-interacting protein	159	30523	2
2127	IPI:IPI00366107.2	Tax_Id=10116 Gene_Symbol=Lsp1 lymphocyte specific 1	83	36652	2
1306	IPI:IPI00366110.3	Tax_Id=10116 Gene_Symbol=Nap1l4 47 kDa protein	197	47502	5
932	IPI:IPI00366120.4	Tax_Id=10116 Gene_Symbol=Eps8_predicted similar to epidermal growth factor receptor pathway substrate 8	321	93908	4
2597	IPI:IPI00366190.3	Tax_Id=10116 Gene_Symbol=RGD1563803_predicted similar to Lamin-B2	54	68980	1
2339	IPI:IPI00366202.1	Tax_Id=10116 Gene_Symbol=Ccdc53_predicted coiled-coil domain containing 53	69	21108	1
1059	IPI:IPI00366206.4	Tax_Id=10116 Gene_Symbol=Ndufa12_predicted NADH dehydrogenase (ubiquinone) 1 alpha subcomplex, 12	271	21714	3
315	IPI:IPI00366218.3	Tax_Id=10116 Gene_Symbol=Cct2 T-complex protein 1 subunit beta	1305	57764	15
1421	IPI:IPI00366220.3	Tax_Id=10116 Gene_Symbol=Cpsf6_predicted cleavage and polyadenylation specific factor 6, 68kDa	173	59272	1
929	IPI:IPI00366221.1	Tax_Id=10116 Gene_Symbol=Rab21 Ras-related protein Rab-21	321	24547	6
1179	IPI:IPI00366226.3	Tax_Id=10116 Gene_Symbol=Gns Glucosamine (N-acetyl)-6-sulfatase	231	61673	6
2560	IPI:IPI00366247.1	Tax_Id=10116 Gene_Symbol=RGD1310430_predicted hypothetical protein LOC362905	56	35018	2
1089	IPI:IPI00366249.4	Tax_Id=10116 Gene_Symbol=Dhx9_predicted DEAH (Asp-Glu-Ala-His) box polypeptide 9	262	151449	6
2611	IPI:IPI00366259.3	Tax_Id=10116 Gene_Symbol=Anxa13_predicted similar to annexin A13	54	37043	4
2492	IPI:IPI00366263.3	Tax_Id=10116 Gene_Symbol=- 97 kDa protein	59	97395	3
2536	IPI:IPI00366277.2	Tax_Id=10116 Gene_Symbol=RGD1565055_predicted similar to PDZ-domain protein scribble	57	180998	3
1020	IPI:IPI00366292.1	Tax_Id=10116 Gene_Symbol=Eif3s7 Eukaryotic translation initiation factor 3, subunit 7	286	64576	7
322	IPI:IPI00366293.3	Tax_Id=10116 Gene_Symbol=Tst Thiosulfate sulfurtransferase	1270	33614	14
2162	IPI:IPI00366315.3	Tax_Id=10116 Gene_Symbol=Ppfibp1_predicted PTPRF interacting protein, binding protein 1	81	109362	2
2717	IPI:IPI00366324.1	Tax_Id=10116 Gene_Symbol=Hist1h1a_predicted histone cluster 1, H1a	50	21991	1
2669	IPI:IPI00366327.3	Tax_Id=10116 Gene_Symbol=Lrrc16_predicted similar to leucine rich repeat containing 16	51	153703	1
956	IPI:IPI00366370.3	Tax_Id=10116 Gene_Symbol=Eif5b eukaryotic translation initiation factor 5B	310	138001	5
2091	IPI:IPI00366387.2	Tax_Id=10116 Gene_Symbol=U2af2;LOC690372 similar to U2 (RNU2) small nuclear RNA auxiliary factor 2 isoform b isoform 6	86	53429	4
1341	IPI:IPI00366397.2	Tax_Id=10116 Gene_Symbol=- 102 kDa protein	190	102772	6
1165	IPI:IPI00366398.2	Tax_Id=10116 Gene_Symbol=Eif3s6 Eukaryotic translation initiation factor 3 subunit E	235	52587	5
2599	IPI:IPI00366405.2	Tax_Id=10116 Gene_Symbol=RGD1307697_predicted similar to CG32066-PB, isoform B	54	37038	2
349	IPI:IPI00366416.2	Tax_Id=10116 Gene_Symbol=Cyc1_predicted similar to cytochrome c-1	1172	35640	8
2580	IPI:IPI00366419.4	Tax_Id=10116 Gene_Symbol=Rhpn1_predicted similar to Rhophilin-1	55	74200	1
2554	IPI:IPI00366435.1	Tax_Id=10116 Gene_Symbol=Gga1 Golgi associated, gamma adaptin ear containing, ARF binding protein 1	56	70250	1
1591	IPI:IPI00366436.1	Tax_Id=10116 Gene_Symbol=Eif3s6ip Eukaryotic translation initiation factor 3, subunit 6 interacting protein	144	66896	3
2638	IPI:IPI00366452.2	Tax_Id=10116 Gene_Symbol=Creld2 Cysteine-rich with EGF-like domain protein 2 precursor	53	40392	1
1435	IPI:IPI00366496.3	Tax_Id=10116 Gene_Symbol=Slc44a2_predicted similar to CTL2 gene	171	81257	2
2205	IPI:IPI00366523.3	Tax_Id=10116 Gene_Symbol=Wdr61 WD repeat-containing protein 61	77	33897	1
1829	IPI:IPI00366534.3	Tax_Id=10116 Gene_Symbol=Arfgef1_predicted similar to brefeldin A-inhibited guanine nucleotide-exchange protein 1	110	220744	4
2323	IPI:IPI00366535.3	Tax_Id=10116 Gene_Symbol=Cops5 COP9 (Constitutive photomorphogenic) homolog, subunit 5	69	37783	3
745	IPI:IPI00366665.3	Tax_Id=10116 Gene_Symbol=Car12 Membrane-bound carbonic anhydrase 12	441	39707	8
2730	IPI:IPI00366684.2	Tax_Id=10116 Gene_Symbol=Slc17a5 Sialin	49	54858	1
827	IPI:IPI00366703.3	Tax_Id=10116 Gene_Symbol=Dnajc13_predicted 108 kDa protein	378	108904	10
783	IPI:IPI00366735.3	Tax_Id=10116 Gene_Symbol=RGD1560123_predicted similar to glycerol-3-phosphate dehydrogenase 1-like	409	38726	5
2189	IPI:IPI00366751.2	Tax_Id=10116 Gene_Symbol=Wasf2 WAS protein family, member 2	78	54171	2
1223	IPI:IPI00366752.3	Tax_Id=10116 Gene_Symbol=Pitrm1_predicted pitrilysin metallepetidase 1	216	118620	8
965	IPI:IPI00366780.1	Tax_Id=10116 Gene_Symbol=Akr1c6 Aldo-keto reductase family 1, member C6	307	37493	8
1917	IPI:IPI00366785.4	Tax_Id=10116 Gene_Symbol=Yars Tyrosyl-tRNA synthetase, cytoplasmic	102	59420	4
2358	IPI:IPI00366789.2	Tax_Id=10116 Gene_Symbol=Rbbp4_predicted;LOC685491 retinoblastoma binding protein 4	67	47911	2
1207	IPI:IPI00366795.2	Tax_Id=10116 Gene_Symbol=Uble1a SUMO-activating enzyme subunit 1	220	38945	3
882	IPI:IPI00366799.3	Tax_Id=10116 Gene_Symbol=RGD1564762_predicted similar to Protein 4.1	347	133573	9
1914	IPI:IPI00366871.3	Tax_Id=10116 Gene_Symbol=Wdr48_predicted similar to WD repeat domain 48	102	78394	2
1118	IPI:IPI00366952.3	Tax_Id=10116 Gene_Symbol=Sf3b1 similar to splicing factor 3b, subunit 1 isoform 1	250	147890	6
940	IPI:IPI00366953.1	Tax_Id=10116 Gene_Symbol=Bzw1 Basic leucine zipper and W2 domain-containing protein 1	318	48184	4
2398	IPI:IPI00367023.1	Tax_Id=10116 Gene_Symbol=LOC686812;LOC680476 similar to reduced pigmentation protein	64	20403	2
2625	IPI:IPI00367030.2	Tax_Id=10116 Gene_Symbol=Pvrl2 Poliovirus receptor-related 2	53	57744	2
402	IPI:IPI00367063.1	Tax_Id=10116 Gene_Symbol=Cndp1 Beta-Ala-His dipeptidase	974	55121	14
2252	IPI:IPI00367078.1	Tax_Id=10116 Gene_Symbol=Ddx18 DEAD (Asp-Glu-Ala-Asp) box polypeptide 18	74	75786	2
2331	IPI:IPI00367083.3	Tax_Id=10116 Gene_Symbol=RGD1563090_predicted similar to Proline-serine-threonine phosphatase-interacting protein 2	69	45484	1
1957	IPI:IPI00367097.3	Tax_Id=10116 Gene_Symbol=Ankmy2_predicted ankyrin repeat and MYND domain containing 2	99	49799	2
2641	IPI:IPI00367110.3	Tax_Id=10116 Gene_Symbol=Hrb_predicted Nucleoporin-like protein RIP	53	58419	1
573	IPI:IPI00367135.1	Tax_Id=10116 Gene_Symbol=Scly selenocysteine lyase	629	47682	8
737	IPI:IPI00367152.1	Tax_Id=10116 Gene_Symbol=Ndufv2 NADH dehydrogenase [ubiquinone] flavoprotein 2, mitochondrial precursor	446	27703	4
1081	IPI:IPI00367224.3	Tax_Id=10116 Gene_Symbol=RGD1308579 LRRG00122	264	42734	4
1875	IPI:IPI00367234.3	Tax_Id=10116 Gene_Symbol=RGD1306148_predicted similar to Proteasome-associated protein ECM29 homolog	105	217315	4
1533	IPI:IPI00367393.2	Tax_Id=10116 Gene_Symbol=L2hgdh_predicted L-2-hydroxyglutarate dehydrogenase	153	51385	4
1471	IPI:IPI00367409.2	Tax_Id=10116 Gene_Symbol=RGD1305721_predicted hypothetical protein LOC314214	163	38460	5
1530	IPI:IPI00367437.4	Tax_Id=10116 Gene_Symbol=Rbm3 similar to RNA binding motif protein 3	153	16973	1
2112	IPI:IPI00367446.2	Tax_Id=10116 Gene_Symbol=RGD1305938_predicted hypothetical protein	84	34255	1
1928	IPI:IPI00367451.1	Tax_Id=10116 Gene_Symbol=Pir Pirin	101	32272	2
689	IPI:IPI00367479.4	Tax_Id=10116 Gene_Symbol=Myh14 myosin, heavy polypeptide 14	493	229819	15
2217	IPI:IPI00367524.3	Tax_Id=10116 Gene_Symbol=LOC682827 35 kDa protein	76	34979	2
1033	IPI:IPI00367525.3	Tax_Id=10116 Gene_Symbol=RGD1309903_predicted similar to CG5937-PA	281	243172	6
2000	IPI:IPI00367542.2	Tax_Id=10116 Gene_Symbol=RGD1563167_predicted similar to Growth-arrest-specific protein 2	94	35535	2
1982	IPI:IPI00367653.4	Tax_Id=10116 Gene_Symbol=Snx12_predicted sorting nexin 12	96	19909	2
1234	IPI:IPI00367674.3	Tax_Id=10116 Gene_Symbol=Gla galactosidase, alpha	213	48440	5
1879	IPI:IPI00367702.3	Tax_Id=10116 Gene_Symbol=RGD1565414_predicted similar to CG15105-PA, isoform A	105	38567	3
1833	IPI:IPI00367724.3	Tax_Id=10116 Gene_Symbol=Hcfc1_predicted similar to host cell factor C1	109	210961	3
2474	IPI:IPI00367800.2	Tax_Id=10116 Gene_Symbol=- 51 kDa protein	60	51458	2
1387	IPI:IPI00367829.4	Tax_Id=10116 Gene_Symbol=Cyfip1_predicted cytoplasmic FMR1 interacting protein 1	180	146817	3
773	IPI:IPI00367835.4	Tax_Id=10116 Gene_Symbol=Tnfaip8_predicted tumor necrosis factor, alpha-induced protein 8	415	23103	3
1714	IPI:IPI00367836.2	Tax_Id=10116 Gene_Symbol=Dmxl1_predicted Dmx-like 1	124	341658	2
2591	IPI:IPI00368041.3	Tax_Id=10116 Gene_Symbol=Polr2a similar to DNA-directed RNA polymerase II largest subunit	54	218684	1
1283	IPI:IPI00368053.2	Tax_Id=10116 Gene_Symbol=RGD1307010 Glyoxalase domain-containing protein 4	202	33532	4
1284	IPI:IPI00368246.2	Tax_Id=10116 Gene_Symbol=RGD1304890 Ubiquitin-fold modifier 1 precursor	201	9169	1
2315	IPI:IPI00368249.3	Tax_Id=10116 Gene_Symbol=Selt Selenoprotein T precursor	70	22459	1
265	IPI:IPI00368293.5	Tax_Id=10116 Gene_Symbol=Hist2h2aa_predicted;LOC682560;LOC690131 Histone H2A type 1	1569	14069	7
2357	IPI:IPI00368335.3	Tax_Id=10116 Gene_Symbol=Clmn_predicted calmin	67	114447	3
316	IPI:IPI00368347.2	Tax_Id=10116 Gene_Symbol=Ube1x Ubiquitin-activating enzyme E1, Chr X	1299	118910	22
1712	IPI:IPI00368436.3	Tax_Id=10116 Gene_Symbol=RGD1305145 RGD1305145 protein	125	54459	2
1705	IPI:IPI00368449.2	Tax_Id=10116 Gene_Symbol=Pmm2_predicted phosphomannomutase 2	126	28033	5
2341	IPI:IPI00368457.1	Tax_Id=10116 Gene_Symbol=Gspt1 G1 to S phase transition 1	69	69506	1
2369	IPI:IPI00368476.3	Tax_Id=10116 Gene_Symbol=Nup98 similar to nucleoporin 98kD isoform 1	66	196597	2
2634	IPI:IPI00368484.5	Tax_Id=10116 Gene_Symbol=- 46 kDa protein	53	46495	1
2089	IPI:IPI00368491.3	Tax_Id=10116 Gene_Symbol=LOC365960 PDZ domain-containing protein GIPC2	86	34352	2
553	IPI:IPI00368629.4	Tax_Id=10116 Gene_Symbol=- 37 kDa protein	656	37486	7
2593	IPI:IPI00368646.1	Tax_Id=10116 Gene_Symbol=MGC93997 Similar to PRUNEM1	54	50651	2
1545	IPI:IPI00368692.5	Tax_Id=10116 Gene_Symbol=Srrm2_predicted similar to serine/arginine repetitive matrix 2	152	296506	7
261	IPI:IPI00368704.3	Tax_Id=10116 Gene_Symbol=RGD1566313_predicted similar to Murinoglobulin 1 homolog	1603	166177	16
471	IPI:IPI00368708.2	Tax_Id=10116 Gene_Symbol=Fahd1 Fumarylacetoacetate hydrolase domain-containing protein 1	801	24750	4
1263	IPI:IPI00368721.3	Tax_Id=10116 Gene_Symbol=RGD1304601 Isoform 1 of Putative N-acetylglucosamine-6-phosphate deacetylase	207	43911	4
2222	IPI:IPI00368776.5	Tax_Id=10116 Gene_Symbol=Aqr_predicted Aqr_predicted protein	76	171792	1
2741	IPI:IPI00368780.2	Tax_Id=10116 Gene_Symbol=Tmem87a_predicted similar to CG17660-PA	49	64165	1
2066	IPI:IPI00368797.2	Tax_Id=10116 Gene_Symbol=RGD1311037 Cardiolipin synthetase	88	33006	1
2655	IPI:IPI00368842.3	Tax_Id=10116 Gene_Symbol=RGD1307103_predicted Similar to RIKEN cDNA 1190003A07	52	107495	3
2731	IPI:IPI00368844.3	Tax_Id=10116 Gene_Symbol=LOC366279 similar to sarcosine dehydrogenase	49	25016	1
2116	IPI:IPI00368848.3	Tax_Id=10116 Gene_Symbol=RGD1563899_predicted similar to 60S ribosomal protein L27a	84	13024	1
1869	IPI:IPI00368874.2	Tax_Id=10116 Gene_Symbol=LOC299458 LOC299458 protein	106	66733	3
1392	IPI:IPI00368936.4	Tax_Id=10116 Gene_Symbol=Slc25a24_predicted similar to calcium-binding transporter	179	54189	2
2619	IPI:IPI00368991.3	Tax_Id=10116 Gene_Symbol=RICS_predicted similar to Rho GTPase-activating protein	53	226959	2
1071	IPI:IPI00369006.3	Tax_Id=10116 Gene_Symbol=LOC500419 Similar to RIKEN cDNA 2410005O16	266	35663	6
2445	IPI:IPI00369020.3	Tax_Id=10116 Gene_Symbol=RGD1560696_predicted hypothetical protein LOC366352	62	25830	1
646	IPI:IPI00369093.1	Tax_Id=10116 Gene_Symbol=Uqcrh Cytochrome b-c1 complex subunit 6, mitochondrial precursor	532	10702	2
2172	IPI:IPI00369140.3	Tax_Id=10116 Gene_Symbol=RGD1309019_predicted 38 kDa protein	79	37702	3
1994	IPI:IPI00369175.3	Tax_Id=10116 Gene_Symbol=Sec24d_predicted SEC24 related gene family, member D	95	114571	2
443	IPI:IPI00369195.3	Tax_Id=10116 Gene_Symbol=Ppa2_predicted similar to inorganic pyrophosphatase 2	872	38274	14
2212	IPI:IPI00369206.1	Tax_Id=10116 Gene_Symbol=Nubp1 Nucleotide binding protein 1	76	34650	3
2053	IPI:IPI00369214.3	Tax_Id=10116 Gene_Symbol=LOC679907 similar to mitochondria-associated granulocyte macrophage CSF signaling molecule	89	21280	2
2528	IPI:IPI00369216.2	Tax_Id=10116 Gene_Symbol=RGD1311451_predicted hypothetical protein	58	34573	1
901	IPI:IPI00369217.1	Tax_Id=10116 Gene_Symbol=Trap1 Heat shock protein 75 kDa, mitochondrial precursor	336	80639	11
2190	IPI:IPI00369227.3	Tax_Id=10116 Gene_Symbol=Larp1_predicted similar to la related protein isoform 2	78	127752	1
1659	IPI:IPI00369235.2	Tax_Id=10116 Gene_Symbol=RGD1307773_predicted similar to pyridoxal (pyridoxine, vitamin B6) phosphatase	132	44839	3
1024	IPI:IPI00369278.1	Tax_Id=10116 Gene_Symbol=RGD1561789_predicted similar to 60S ribosomal protein L9	284	21958	3
28	IPI:IPI00369311.3	Tax_Id=10116 Gene_Symbol=- 40 kDa protein	10606	40045	5
856	IPI:IPI00369350.3	Tax_Id=10116 Gene_Symbol=Skp1a S-phase kinase-associated protein 1A	358	18831	7
1480	IPI:IPI00369358.3	Tax_Id=10116 Gene_Symbol=Sec24a_predicted SEC24 related gene family, member A	162	119534	3
1782	IPI:IPI00369394.4	Tax_Id=10116 Gene_Symbol=RGD1311293 NLR family member X1	115	108548	7
680	IPI:IPI00369397.5	Tax_Id=10116 Gene_Symbol=RGD1566119_predicted hypothetical protein LOC500987	503	15105	5
2202	IPI:IPI00369415.1	Tax_Id=10116 Gene_Symbol=RGD1309138_predicted hypothetical protein LOC366619	77	18727	1
822	IPI:IPI00369419.4	Tax_Id=10116 Gene_Symbol=- 19 kDa protein	379	18681	3
1258	IPI:IPI00369539.2	Tax_Id=10116 Gene_Symbol=Mfap4 Microfibrillar-associated protein 4	208	29373	1
1952	IPI:IPI00369545.2	Tax_Id=10116 Gene_Symbol=Dhrs7b Isoform 1 of Dehydrogenase/reductase SDR family member 7B	99	35662	1
2141	IPI:IPI00369551.3	Tax_Id=10116 Gene_Symbol=Slc5a10_predicted solute carrier family 5 (sodium/glucose cotransporter), member 10	82	65608	3
576	IPI:IPI00369618.1	Tax_Id=10116 Gene_Symbol=Eif4a1 Eukaryotic translation initiation factor 4A1	624	46353	15
337	IPI:IPI00369635.3	Tax_Id=10116 Gene_Symbol=Rdx Radixin	1212	68672	10
1317	IPI:IPI00369646.4	Tax_Id=10116 Gene_Symbol=Pfas_predicted phosphoribosylformylglycinamidine synthase	195	145954	5
1606	IPI:IPI00369654.3	Tax_Id=10116 Gene_Symbol=LOC497933 hypothetical protein LOC497933	140	32642	2
2308	IPI:IPI00369678.3	Tax_Id=10116 Gene_Symbol=Slc43a2_predicted solute carrier family 43, member 2	70	63373	4
1913	IPI:IPI00369683.2	Tax_Id=10116 Gene_Symbol=Prpf8 similar to Pre-mRNA-processing-splicing factor 8	102	274754	2
263	IPI:IPI00369691.3	Tax_Id=10116 Gene_Symbol=RGD1308677_predicted hypothetical protein LOC300723	1589	42676	19
1196	IPI:IPI00369693.4	Tax_Id=10116 Gene_Symbol=RGD1561474_predicted 100 kDa protein	223	100307	6
1462	IPI:IPI00369769.3	Tax_Id=10116 Gene_Symbol=RGD1562602_predicted similar to promyelocytic leukemia isoform 2	164	107542	3
1696	IPI:IPI00369884.2	Tax_Id=10116 Gene_Symbol=Map2k4 Dual specificity mitogen-activated protein kinase kinase 4	127	44542	2
2408	IPI:IPI00369937.4	Tax_Id=10116 Gene_Symbol=Pigs GPI transamidase component PIG-S	64	61799	3
1152	IPI:IPI00369995.2	Tax_Id=10116 Gene_Symbol=Lrp1 similar to low density lipoprotein receptor-related protein 1	239	523489	6
1272	IPI:IPI00370009.1	Tax_Id=10116 Gene_Symbol=Psmd3 Proteasome (Prosome, macropain) 26S subunit, non-ATPase, 3	204	60764	7
2238	IPI:IPI00370011.2	Tax_Id=10116 Gene_Symbol=Sui1-rs1_predicted suppressor of initiator codon mutations, related sequence 1	75	12853	2
1492	IPI:IPI00370034.2	Tax_Id=10116 Gene_Symbol=Coasy Coenzyme A synthase	160	62434	1
1382	IPI:IPI00370069.3	Tax_Id=10116 Gene_Symbol=RGD1307222_predicted similar to Putative eukaryotic translation initiation factor 3 subunit	182	170887	10
2043	IPI:IPI00370107.1	Tax_Id=10116 Gene_Symbol=Plekhq1_predicted similar to PH domain-containing protein homolog	90	54316	1
1076	IPI:IPI00370117.3	Tax_Id=10116 Gene_Symbol=Eftud2 similar to 116 kDa U5 small nuclear ribonucleoprotein component	265	110378	8
864	IPI:IPI00370165.3	Tax_Id=10116 Gene_Symbol=RGD1304623_predicted hypothetical protein LOC315795	354	148590	10
1512	IPI:IPI00370171.3	Tax_Id=10116 Gene_Symbol=RGD1563386_predicted similar to serine hydrolase protein	157	35683	3
2136	IPI:IPI00370207.3	Tax_Id=10116 Gene_Symbol=LOC302855 Similar to heterogeneous nuclear ribonucleoprotein G-human	82	42232	3
1905	IPI:IPI00370309.3	Tax_Id=10116 Gene_Symbol=RGD1311334_predicted similar to alpha-2-plasmin inhibitor	103	214086	2
1094	IPI:IPI00370372.2	Tax_Id=10116 Gene_Symbol=Ndufb8_predicted NADH dehydrogenase (ubiquinone) 1 beta subcomplex 8	260	22058	4
2696	IPI:IPI00370397.4	Tax_Id=10116 Gene_Symbol=Card10_predicted similar to caspase recruitment domain family, member 10	50	120409	1
2576	IPI:IPI00370404.4	Tax_Id=10116 Gene_Symbol=Lig3 114 kDa protein	55	115175	1
1864	IPI:IPI00370411.2	Tax_Id=10116 Gene_Symbol=Fbln1_predicted similar to Fibulin-1 precursor	106	82125	4
784	IPI:IPI00370427.1	Tax_Id=10116 Gene_Symbol=Tinag Tubulointerstitial nephritis antigen	409	55386	8
1609	IPI:IPI00370448.4	Tax_Id=10116 Gene_Symbol=Eif4g1 175 kDa protein	140	175649	6
1562	IPI:IPI00370450.3	Tax_Id=10116 Gene_Symbol=Plxnb2 plexin B2	149	208612	8
519	IPI:IPI00370456.1	Tax_Id=10116 Gene_Symbol=Psmd2 proteasome (prosome, macropain) 26S subunit, non-ATPase, 2	719	100922	13
1728	IPI:IPI00370458.2	Tax_Id=10116 Gene_Symbol=Abcf3 ATP-binding cassette sub-family F member 3	123	80205	3
2595	IPI:IPI00370493.4	Tax_Id=10116 Gene_Symbol=Pldn Pallidin	54	19747	1
1984	IPI:IPI00370542.2	Tax_Id=10116 Gene_Symbol=LOC367113 Similar to RIKEN cDNA A430093J20 gene	95	60078	3
216	IPI:IPI00370596.2	Tax_Id=10116 Gene_Symbol=RGD1562373_predicted 3-ketoacyl-CoA thiolase B, peroxisomal precursor	1960	44306	19
1965	IPI:IPI00370654.2	Tax_Id=10116 Gene_Symbol=LOC368066 hypothetical protein LOC368066	98	29989	2
2727	IPI:IPI00370658.1	Tax_Id=10116 Gene_Symbol=LOC368070 hypothetical protein LOC368070	49	82675	1
467	IPI:IPI00370681.1	Tax_Id=10116 Gene_Symbol=Capza2 F-actin-capping protein subunit alpha-2	816	33118	9
2513	IPI:IPI00370695.2	Tax_Id=10116 Gene_Symbol=Fundc1 FUN14 domain-containing protein 1	58	17205	1
1915	IPI:IPI00370704.3	Tax_Id=10116 Gene_Symbol=Ccdc58_predicted coiled-coil domain containing 58	102	16908	2
1919	IPI:IPI00370714.1	Tax_Id=10116 Gene_Symbol=Umps Uridine monophosphate synthetase	102	52859	3
2001	IPI:IPI00370745.1	Tax_Id=10116 Gene_Symbol=Mtx2 Metaxin 2	94	30155	2
229	IPI:IPI00370752.3	Tax_Id=10116 Gene_Symbol=Nit2 Nitrilase family, member 2	1831	31024	20
2463	IPI:IPI00370764.5	Tax_Id=10116 Gene_Symbol=RGD1307882_predicted similar to U2-associated SR140 protein isoform 2	61	118617	1
1566	IPI:IPI00370787.1	Tax_Id=10116 Gene_Symbol=Gart similar to Trifunctional purine biosynthetic protein adenosine-3	148	108652	3
663	IPI:IPI00370815.3	Tax_Id=10116 Gene_Symbol=Cct8_predicted chaperonin subunit 8	518	60279	9
1787	IPI:IPI00370827.2	Tax_Id=10116 Gene_Symbol=Mcoln1_predicted mucolipin 1	115	66578	2
433	IPI:IPI00370844.2	Tax_Id=10116 Gene_Symbol=Pls1_predicted plastin 1	909	70745	12
2444	IPI:IPI00370872.2	Tax_Id=10116 Gene_Symbol=Armc8_predicted similar to armadillo repeat containing 8	62	76525	1
1279	IPI:IPI00370931.3	Tax_Id=10116 Gene_Symbol=RGD1310159_predicted similar to acyl-Coenzyme A dehydrogenase family, member 10	203	35568	4
2449	IPI:IPI00370954.2	Tax_Id=10116 Gene_Symbol=Mars2_predicted similar to mitochondrial methionyl-tRNA synthetase	61	76632	1
1834	IPI:IPI00371036.1	Tax_Id=10116 Gene_Symbol=Fis1 Mitochondrial fission 1 protein	109	17041	3
1383	IPI:IPI00371043.2	Tax_Id=10116 Gene_Symbol=Armet_predicted Protein ARMET precursor	182	20831	3
1669	IPI:IPI00371054.1	Tax_Id=10116 Gene_Symbol=Sbds Shwachman-Bodian-Diamond syndrome protein homolog	131	29019	1
2527	IPI:IPI00371079.3	Tax_Id=10116 Gene_Symbol=Ccdc51 Coiled-coil domain-containing protein 51	58	46070	3
2744	IPI:IPI00371100.2	Tax_Id=10116 Gene_Symbol=- similar to SWI/SNF-related matrix-associated actin-dependent regulator of chromatin subfamily C member 1 (SWI/SNF complex 155 kDa subunit) (BRG1-associated factor 155) (SWI3-related protein) isoform 6	49	120396	2
1765	IPI:IPI00371121.3	Tax_Id=10116 Gene_Symbol=Gltp_predicted similar to Glycolipid transfer protein	117	38653	1
916	IPI:IPI00371132.3	Tax_Id=10116 Gene_Symbol=Glb1_predicted galactosidase, beta 1	326	73637	7
2734	IPI:IPI00371139.2	Tax_Id=10116 Gene_Symbol=Oxsr1_predicted oxidative-stress responsive 1	49	58453	2
863	IPI:IPI00371141.3	Tax_Id=10116 Gene_Symbol=Xylb Xylulose kinase	356	60397	7
1543	IPI:IPI00371173.2	Tax_Id=10116 Gene_Symbol=RGD1307736 Uncharacterized protein KIAA0152 homolog precursor	152	32569	5
1974	IPI:IPI00371185.2	Tax_Id=10116 Gene_Symbol=RGD1311703 Similar to sid2057p	96	20006	1
1328	IPI:IPI00371187.2	Tax_Id=10116 Gene_Symbol=Rab35 Ras-related protein Rab-35	192	23296	3
1049	IPI:IPI00371204.2	Tax_Id=10116 Gene_Symbol=Eif3s5_predicted eukaryotic translation initiation factor 3, subunit 5	273	38087	4
453	IPI:IPI00371236.3	Tax_Id=10116 Gene_Symbol=Tufm_predicted Tu translation elongation factor, mitochondrial	850	49890	14
785	IPI:IPI00371243.4	Tax_Id=10116 Gene_Symbol=Qprt Nicotinate-nucleotide pyrophosphorylase	409	31619	6
469	IPI:IPI00371266.1	Tax_Id=10116 Gene_Symbol=Naca_predicted nascent-polypeptide-associated complex alpha polypeptide	804	23370	7
1605	IPI:IPI00371269.3	Tax_Id=10116 Gene_Symbol=Rab5b_predicted RAB5B, member RAS oncogene family	140	23888	3
335	IPI:IPI00371270.1	Tax_Id=10116 Gene_Symbol=Pa2g4 Proliferation-associated 2G4	1219	43971	9
1405	IPI:IPI00371283.1	Tax_Id=10116 Gene_Symbol=RGD1307789 hypothetical protein LOC288912	176	39848	3
2681	IPI:IPI00371284.2	Tax_Id=10116 Gene_Symbol=Trmt1 TRM1 tRNA methyltransferase 1 homolog	51	69135	1
1389	IPI:IPI00371286.2	Tax_Id=10116 Gene_Symbol=Asna1 similar to arsA (bacterial) arsenite transporter, ATP-binding, homolog 1	180	39424	4
1739	IPI:IPI00371399.3	Tax_Id=10116 Gene_Symbol=Sirt3_predicted sirtuin 3	121	28707	3
1770	IPI:IPI00371408.2	Tax_Id=10116 Gene_Symbol=Cars_predicted 95 kDa protein	116	95446	3
1628	IPI:IPI00371410.5	Tax_Id=10116 Gene_Symbol=RGD1309471 Isoform 1 of SAPK substrate protein 1	136	33675	4
1446	IPI:IPI00371462.3	Tax_Id=10116 Gene_Symbol=Otub1_predicted OTU domain, ubiquitin aldehyde binding 1	169	31478	4
1901	IPI:IPI00371470.3	Tax_Id=10116 Gene_Symbol=Sf3b2_predicted splicing factor 3b, subunit 2	103	98447	4
409	IPI:IPI00371500.3	Tax_Id=10116 Gene_Symbol=RGD1304982_predicted similar to crystallin, zeta	960	38095	6
1344	IPI:IPI00371516.3	Tax_Id=10116 Gene_Symbol=LOC289233 similar to Peroxisomal biogenesis factor 19	188	32012	2
2061	IPI:IPI00371518.1	Tax_Id=10116 Gene_Symbol=Sdhc Succinate dehydrogenase complex, subunit C, integral membrane protein	89	18419	3
1506	IPI:IPI00371550.4	Tax_Id=10116 Gene_Symbol=Lyplal1_predicted lysophospholipase-like 1	158	26904	4
1288	IPI:IPI00371618.1	Tax_Id=10116 Gene_Symbol=LOC689397;LOC684594 similar to C184L-22	201	21704	2
1082	IPI:IPI00371621.1	Tax_Id=10116 Gene_Symbol=Mcee_predicted methylmalonyl CoA epimerase	264	18918	4
1772	IPI:IPI00371630.3	Tax_Id=10116 Gene_Symbol=Cetn2 similar to centrin 2	116	38351	2
2519	IPI:IPI00371634.1	Tax_Id=10116 Gene_Symbol=Bcap31 B-cell receptor-associated protein 31	58	27951	3
1340	IPI:IPI00371643.5	Tax_Id=10116 Gene_Symbol=RGD1310262_predicted hypothetical protein LOC304650	190	23589	2
1817	IPI:IPI00371661.2	Tax_Id=10116 Gene_Symbol=- 75 kDa protein	111	75237	3
2703	IPI:IPI00371684.2	Tax_Id=10116 Gene_Symbol=Sfxn2 Sideroflexin 2	50	36590	1
1075	IPI:IPI00371705.4	Tax_Id=10116 Gene_Symbol=Papss2_predicted 69 kDa protein	266	69524	5
1908	IPI:IPI00371736.3	Tax_Id=10116 Gene_Symbol=LOC685174 similar to trinucleotide repeat containing 5	102	40366	2
1252	IPI:IPI00371737.1	Tax_Id=10116 Gene_Symbol=Klc4 Kinesin light chain 4	209	69378	4
521	IPI:IPI00371766.3	Tax_Id=10116 Gene_Symbol=RGD1564912_predicted similar to Methylmalonyl-CoA mutase, mitochondrial precursor	712	92434	12
2348	IPI:IPI00371803.3	Tax_Id=10116 Gene_Symbol=RGD1562597_predicted similar to C14H10.3	68	84757	3
416	IPI:IPI00371853.3	Tax_Id=10116 Gene_Symbol=Col6a1_predicted similar to Collagen alpha-1(VI) chain precursor	950	109878	14
1634	IPI:IPI00371860.2	Tax_Id=10116 Gene_Symbol=Sf3b4 Splicing factor 3b, subunit 4	135	44384	3
619	IPI:IPI00371944.3	Tax_Id=10116 Gene_Symbol=RGD1560047_predicted similar to RAN binding protein 2	561	347943	9
2040	IPI:IPI00371952.2	Tax_Id=10116 Gene_Symbol=Ubxd2 UBX domain containing 2	91	56702	3
681	IPI:IPI00371957.2	Tax_Id=10116 Gene_Symbol=Pyp similar to pyrophosphatase	500	46492	5
2115	IPI:IPI00371959.2	Tax_Id=10116 Gene_Symbol=LOC294513 Similar to DnaJ (Hsp40) homolog, subfamily B, member 12	84	42723	1
2563	IPI:IPI00372002.4	Tax_Id=10116 Gene_Symbol=RGD1304977_predicted similar to nucleoporin 214kDa	56	212169	1
1970	IPI:IPI00372004.2	Tax_Id=10116 Gene_Symbol=Btf3 Basic transcription factor 3	97	22153	4
2290	IPI:IPI00372007.3	Tax_Id=10116 Gene_Symbol=Mrps36_predicted similar to mitochondrial ribosomal protein S36	72	20330	3
1440	IPI:IPI00372040.3	Tax_Id=10116 Gene_Symbol=- 19 kDa protein	170	19589	4
2594	IPI:IPI00372067.3	Tax_Id=10116 Gene_Symbol=Nmi N-myc (And STAT) interactor	54	31847	1
1185	IPI:IPI00372125.3	Tax_Id=10116 Gene_Symbol=LOC311078 Similar to T-Brain-1	229	34726	5
948	IPI:IPI00372159.4	Tax_Id=10116 Gene_Symbol=Tpd52_predicted 21 kDa protein	314	21191	4
1987	IPI:IPI00372179.1	Tax_Id=10116 Gene_Symbol=Ndufb5_predicted NADH dehydrogenase (ubiquinone) 1 beta subcomplex, 5	95	21650	4
2366	IPI:IPI00372180.1	Tax_Id=10116 Gene_Symbol=Tor1aip2 Torsin-1A-interacting protein 2	66	62003	1
2548	IPI:IPI00372183.4	Tax_Id=10116 Gene_Symbol=- 94 kDa protein	57	95017	1
296	IPI:IPI00372191.2	Tax_Id=10116 Gene_Symbol=Mccc1 Methylcrotonoyl-Coenzyme A carboxylase 1	1411	79564	20
2317	IPI:IPI00372214.3	Tax_Id=10116 Gene_Symbol=Gmps GMP synthase	70	77507	4
303	IPI:IPI00372259.4	Tax_Id=10116 Gene_Symbol=Tpm3 Isoform 1 of Tropomyosin alpha-3 chain	1360	29217	27
2099	IPI:IPI00372282.3	Tax_Id=10116 Gene_Symbol=Gpr21_predicted G protein-coupled receptor 21	85	122201	3
1814	IPI:IPI00372303.3	Tax_Id=10116 Gene_Symbol=Usp7 Ubiquitin carboxyl-terminal hydrolase 7	111	129433	4
1749	IPI:IPI00372341.3	Tax_Id=10116 Gene_Symbol=RGD1305915 armadillo repeat containing 10	119	33743	2
2502	IPI:IPI00372350.1	Tax_Id=10116 Gene_Symbol=Itfg3 Protein ITFG3	59	61169	2
735	IPI:IPI00372372.2	Tax_Id=10116 Gene_Symbol=Serpinc1 Serine (Or cysteine) peptidase inhibitor, clade C (Antithrombin), member 1	448	52714	6
1627	IPI:IPI00372377.1	Tax_Id=10116 Gene_Symbol=RGD1559491_predicted similar to Putative dimethylaniline monooxygenase [N-oxide-forming] 6	137	60761	3
2261	IPI:IPI00372387.3	Tax_Id=10116 Gene_Symbol=- 40 kDa protein	74	40296	1
560	IPI:IPI00372388.1	Tax_Id=10116 Gene_Symbol=Cct3 T-complex protein 1 subunit gamma	649	61179	10
1456	IPI:IPI00372400.2	Tax_Id=10116 Gene_Symbol=Dap3 Death associated protein 3	166	44865	4
990	IPI:IPI00372407.3	Tax_Id=10116 Gene_Symbol=Apoa1bp_predicted apolipoprotein A-I binding protein	295	31213	5
1835	IPI:IPI00372429.3	Tax_Id=10116 Gene_Symbol=Acp6 Acid phosphatase 6, lysophosphatidic	109	47592	2
1931	IPI:IPI00372450.2	Tax_Id=10116 Gene_Symbol=Slc16a4 Solute carrier family 16 (Monocarboxylic acid transporters), member 4	101	55967	3
911	IPI:IPI00372458.2	Tax_Id=10116 Gene_Symbol=Copa Copa protein	328	139925	14
103	IPI:IPI00372498.1	Tax_Id=10116 Gene_Symbol=RGD1311026 Dihydroxyacetone kinase	4222	59691	19
1464	IPI:IPI00372557.2	Tax_Id=10116 Gene_Symbol=Vars2 Valyl-tRNA synthetase	163	142441	3
1080	IPI:IPI00372559.3	Tax_Id=10116 Gene_Symbol=Hsd17b8 Estradiol 17-beta-dehydrogenase 8	264	27002	2
1363	IPI:IPI00372592.4	Tax_Id=10116 Gene_Symbol=RGD1311123 Multidrug and toxin extrusion protein 1	185	62255	7
2419	IPI:IPI00372659.3	Tax_Id=10116 Gene_Symbol=RGD1307935 Putative uncharacterized protein RGD1307935	63	28809	1
2015	IPI:IPI00372674.3	Tax_Id=10116 Gene_Symbol=RGD1560397_predicted similar to Musashi homolog 2	93	34975	1
1235	IPI:IPI00372684.4	Tax_Id=10116 Gene_Symbol=Spag9_predicted 145 kDa protein	212	145345	4
1555	IPI:IPI00372685.2	Tax_Id=10116 Gene_Symbol=RGD1307981_predicted hypothetical protein LOC360602	150	58844	3
2097	IPI:IPI00372689.3	Tax_Id=10116 Gene_Symbol=Itga3_predicted 117 kDa protein	85	118024	2
2206	IPI:IPI00372690.3	Tax_Id=10116 Gene_Symbol=Cbx1_predicted similar to Chromobox protein homolog 1	77	83199	1
1042	IPI:IPI00372700.1	Tax_Id=10116 Gene_Symbol=Npepps aminopeptidase puromycin sensitive	277	103963	10
1954	IPI:IPI00372717.2	Tax_Id=10116 Gene_Symbol=Spna1 Erythroid spectrin alpha	99	277705	6
1783	IPI:IPI00372727.3	Tax_Id=10116 Gene_Symbol=Sec24b_predicted SEC24 related gene family, member B	115	135771	1
2699	IPI:IPI00372742.2	Tax_Id=10116 Gene_Symbol=Dnajb4 DnaJ (Hsp40) homolog, subfamily B, member 4	50	37969	1
1050	IPI:IPI00372748.1	Tax_Id=10116 Gene_Symbol=Adss_predicted adenylosuccinate synthetase, non muscle	273	50453	5
2417	IPI:IPI00372759.3	Tax_Id=10116 Gene_Symbol=Prpf40a_predicted pre-mRNA processing factor 40 homolog A	63	109074	2
2688	IPI:IPI00372776.3	Tax_Id=10116 Gene_Symbol=Dnajc10 DnaJ homolog subfamily C member 10 precursor	51	92058	1
286	IPI:IPI00372786.5	Tax_Id=10116 Gene_Symbol=Nid2 similar to nidogen 2 isoform 2	1457	155534	25
2402	IPI:IPI00372789.3	Tax_Id=10116 Gene_Symbol=Tnks1bp1_predicted similar to tankyrase 1-binding protein of 182 kDa	64	181272	2
1053	IPI:IPI00372804.2	Tax_Id=10116 Gene_Symbol=Sccpdh Probable saccharopine dehydrogenase	272	47514	6
1176	IPI:IPI00372810.4	Tax_Id=10116 Gene_Symbol=Eif3s10 ZH12 protein	232	162146	11
2349	IPI:IPI00372819.3	Tax_Id=10116 Gene_Symbol=Snrp1c_predicted similar to U1 small nuclear ribonucleoprotein C	68	21983	2
1422	IPI:IPI00372822.3	Tax_Id=10116 Gene_Symbol=Fkbp5 FK506 binding protein 5	173	51675	6
1424	IPI:IPI00372826.3	Tax_Id=10116 Gene_Symbol=Sfrs3_predicted Putative uncharacterized protein	172	19546	5
2050	IPI:IPI00372829.3	Tax_Id=10116 Gene_Symbol=RGD1565840_predicted similar to dendritic cell protein GA17	90	51564	2
369	IPI:IPI00372837.3	Tax_Id=10116 Gene_Symbol=RGD1566085_predicted similar to pyridoxal (pyridoxine, vitamin B6) kinase	1073	35118	15
740	IPI:IPI00372839.3	Tax_Id=10116 Gene_Symbol=Col6a2 similar to procollagen, type VI, alpha 2	444	110732	10
597	IPI:IPI00372845.2	Tax_Id=10116 Gene_Symbol=Gstt1 28 kDa protein	594	27866	6
[truncated: 754 more rows]

## Sheet: SCX02
Proteins identified in SCX02
index	IPI	Gene Symbol	Mascot Score	Molecular weight	uniquePeptideNumber
1284	IPI:IPI00187628.4	Tax_Id=10116 Gene_Symbol=LOC314251 262 kDa protein	180	263179	5
2145	IPI:IPI00187694.3	Tax_Id=10116 Gene_Symbol=RGD1562975_predicted similar to Lysine-specific histone demethylase 1	70	98451	1
873	IPI:IPI00187707.1	Tax_Id=10116 Gene_Symbol=Ppic Peptidyl-prolyl cis-trans isomerase	321	23052	7
582	IPI:IPI00187731.4	Tax_Id=10116 Gene_Symbol=MGC109519 Isoform 2 of Tropomyosin beta chain	557	32995	12
509	IPI:IPI00187747.1	Tax_Id=10116 Gene_Symbol=Rap1a Ras-related protein Rap-1A precursor	686	21316	6
1512	IPI:IPI00187860.3	Tax_Id=10116 Gene_Symbol=Hnrpc Heterogeneous nuclear ribonucleoprotein C	135	34421	6
2123	IPI:IPI00187902.4	Tax_Id=10116 Gene_Symbol=Cd9 CD9 antigen	72	25768	3
1280	IPI:IPI00188016.1	Tax_Id=10116 Gene_Symbol=Eif2s3x similar to eukaryotic translation initiation factor 2, subunit 3, structural gene X-linked isoform 2	181	51617	3
384	IPI:IPI00188059.2	Tax_Id=10116 Gene_Symbol=Rpn2 Dolichyl-diphosphooligosaccharide--protein glycosyltransferase 63 kDa subunit precursor	950	69149	13
665	IPI:IPI00188079.5	Tax_Id=10116 Gene_Symbol=Rrbp1_predicted similar to Ribosome-binding protein 1	479	144045	9
549	IPI:IPI00188111.1	Tax_Id=10116 Gene_Symbol=Cct6a Chaperonin subunit 6a	604	58437	11
1981	IPI:IPI00188112.1	Tax_Id=10116 Gene_Symbol=Psph Phosphoserine phosphatase	82	25180	1
1406	IPI:IPI00188119.1	Tax_Id=10116 Gene_Symbol=Atp12a Isoform Long of Potassium-transporting ATPase alpha chain 2	151	115643	4
165	IPI:IPI00188142.1	Tax_Id=10116 Gene_Symbol=Acy3 Aspartoacylase (Aminoacylase) 3	2494	35796	16
2374	IPI:IPI00188158.1	Tax_Id=10116 Gene_Symbol=Hmgcs1 Hydroxymethylglutaryl-CoA synthase, cytoplasmic	56	58025	1
1458	IPI:IPI00188225.1	Tax_Id=10116 Gene_Symbol=Crp C-reactive protein precursor	143	25737	2
2377	IPI:IPI00188245.1	Tax_Id=10116 Gene_Symbol=Mtch1 similar to mitochondrial carrier homolog 1	56	41907	3
2002	IPI:IPI00188261.2	Tax_Id=10116 Gene_Symbol=Mtss1_predicted 79 kDa protein	80	79522	1
2115	IPI:IPI00188277.1	Tax_Id=10116 Gene_Symbol=Pex6 Peroxisome assembly factor 2	72	105616	2
778	IPI:IPI00188288.2	Tax_Id=10116 Gene_Symbol=Rragc_predicted Ras-related GTP binding C	377	44478	3
1021	IPI:IPI00188304.3	Tax_Id=10116 Gene_Symbol=Glo1 Lactoylglutathione lyase	256	20977	5
851	IPI:IPI00188330.1	Tax_Id=10116 Gene_Symbol=Ndufs8_predicted NADH dehydrogenase (ubiquinone) Fe-S protein 8	331	24411	5
1868	IPI:IPI00188338.3	Tax_Id=10116 Gene_Symbol=Itih1_predicted inter-alpha trypsin inhibitor, heavy chain 1	93	100982	3
1194	IPI:IPI00188359.3	Tax_Id=10116 Gene_Symbol=Abhd14b Abhydrolase domain containing 14b	198	22718	4
2138	IPI:IPI00188505.4	Tax_Id=10116 Gene_Symbol=Echdc1 35 kDa protein	70	35496	2
886	IPI:IPI00188541.3	Tax_Id=10116 Gene_Symbol=Itih4 inter-alpha-inhibitor H4 heavy chain	315	103862	8
1530	IPI:IPI00188584.1	Tax_Id=10116 Gene_Symbol=Psmb2 Proteasome subunit beta type-2	133	23069	2
1905	IPI:IPI00188622.5	Tax_Id=10116 Gene_Symbol=Tgfbi similar to transforming growth factor, beta induced	90	75219	4
2225	IPI:IPI00188671.1	Tax_Id=10116 Gene_Symbol=Galk1 Galactokinase 1	65	42806	3
1934	IPI:IPI00188677.3	Tax_Id=10116 Gene_Symbol=Trnt1 tRNA nucleotidyl transferase, CCA-adding, 1	87	49962	4
1713	IPI:IPI00188686.2	Tax_Id=10116 Gene_Symbol=- 25 kDa protein	109	25516	2
196	IPI:IPI00188804.1	Tax_Id=10116 Gene_Symbol=Rplp2 60S acidic ribosomal protein P2	2011	11685	8
2148	IPI:IPI00188850.3	Tax_Id=10116 Gene_Symbol=Rpia_predicted ribose 5-phosphate isomerase A	70	32566	2
191	IPI:IPI00188858.4	Tax_Id=10116 Gene_Symbol=Amacr Alpha-methylacyl-CoA racemase	2087	42201	10
956	IPI:IPI00188881.1	Tax_Id=10116 Gene_Symbol=Slc22a2 Organic cation transporter OCT2	281	66893	7
516	IPI:IPI00188885.1	Tax_Id=10116 Gene_Symbol=Agrn Isoform 1 of Agrin precursor	674	216549	16
687	IPI:IPI00188909.2	Tax_Id=10116 Gene_Symbol=Col1a1 Collagen alpha-1(I) chain precursor	458	138828	4
2171	IPI:IPI00188921.1	Tax_Id=10116 Gene_Symbol=Col1a2 Collagen alpha-2(I) chain precursor	68	129999	1
293	IPI:IPI00188924.4	Tax_Id=10116 Gene_Symbol=Uqcrc2 Cytochrome b-c1 complex subunit 2, mitochondrial precursor	1305	48423	18
1987	IPI:IPI00188956.1	Tax_Id=10116 Gene_Symbol=Thy1 Thy-1 membrane glycoprotein precursor	82	18389	2
666	IPI:IPI00188989.1	Tax_Id=10116 Gene_Symbol=Acsl1 Long-chain-fatty-acid--CoA ligase 1	479	79155	12
1231	IPI:IPI00189061.3	Tax_Id=10116 Gene_Symbol=Marcksl1 MARCKS-related protein	192	19892	5
1336	IPI:IPI00189064.1	Tax_Id=10116 Gene_Symbol=Abcb10 ATP-binding cassette, sub-family B (MDR/TAP), member 10	169	77688	5
784	IPI:IPI00189074.3	Tax_Id=10116 Gene_Symbol=Pabpc1 Polyadenylate-binding protein 1	372	70884	10
1319	IPI:IPI00189098.1	Tax_Id=10116 Gene_Symbol=MGC125271 hypothetical protein LOC288480	172	35705	2
2286	IPI:IPI00189138.1	Tax_Id=10116 Gene_Symbol=Nucks Nuclear ubiquitous casein and cyclin-dependent kinases substrate	61	27124	1
1070	IPI:IPI00189176.6	Tax_Id=10116 Gene_Symbol=Ndufa11 NADH dehydrogenase [ubiquinone] 1 alpha subcomplex subunit 11	238	15129	3
578	IPI:IPI00189358.2	Tax_Id=10116 Gene_Symbol=pur-beta Transcriptional activator protein Pur-beta	561	33626	5
1235	IPI:IPI00189416.2	Tax_Id=10116 Gene_Symbol=RGD1565798_predicted similar to tumor protein, translationally-controlled 1	191	19639	1
1239	IPI:IPI00189424.2	Tax_Id=10116 Gene_Symbol=Sparc SPARC precursor	190	35129	3
2327	IPI:IPI00189447.3	Tax_Id=10116 Gene_Symbol=Espn 23 kDa protein	59	23011	1
913	IPI:IPI00189463.1	Tax_Id=10116 Gene_Symbol=Psmd6 Proteasome (Prosome, macropain) 26S subunit, non-ATPase, 6	299	45854	7
735	IPI:IPI00189503.1	Tax_Id=10116 Gene_Symbol=Clic5 Chloride intracellular channel protein 5	409	28452	5
2444	IPI:IPI00189534.3	Tax_Id=10116 Gene_Symbol=Cpsf2_predicted cleavage and polyadenylation specific factor 2	53	89150	2
1930	IPI:IPI00189536.4	Tax_Id=10116 Gene_Symbol=RGD1564146_predicted similar to solute carrier family 5 (iodide transporter), member 8	87	66949	2
2094	IPI:IPI00189690.1	Tax_Id=10116 Gene_Symbol=Rab8b Ras-related protein Rab-8B	73	23759	3
493	IPI:IPI00189714.4	Tax_Id=10116 Gene_Symbol=Col12a1 similar to Collagen alpha-1(XII) chain precursor	720	342693	21
194	IPI:IPI00189762.1	Tax_Id=10116 Gene_Symbol=RGD1309144 Threonine synthase-like 2	2033	54844	18
420	IPI:IPI00189773.1	Tax_Id=10116 Gene_Symbol=Acadsb Short/branched chain specific acyl-CoA dehydrogenase, mitochondrial precursor	854	48249	7
2508	IPI:IPI00189779.4	Tax_Id=10116 Gene_Symbol=Gtf2i General transcription factor II I	51	110716	1
71	IPI:IPI00189795.1	Tax_Id=10116 Gene_Symbol=Tuba1a Tubulin alpha-1A chain	5119	50788	27
3	IPI:IPI00189819.1	Tax_Id=10116 Gene_Symbol=Actb Actin, cytoplasmic 1	30669	42052	52
1648	IPI:IPI00189904.1	Tax_Id=10116 Gene_Symbol=Gsk3a Glycogen synthase kinase-3 alpha	116	51394	2
765	IPI:IPI00189925.1	Tax_Id=10116 Gene_Symbol=Napa Alpha-soluble NSF attachment protein	388	33627	9
2165	IPI:IPI00189981.1	Tax_Id=10116 Gene_Symbol=F2 Prothrombin precursor (Fragment)	68	71792	4
1876	IPI:IPI00189989.1	Tax_Id=10116 Gene_Symbol=Spr Sepiapterin reductase	92	28510	3
1047	IPI:IPI00189991.1	Tax_Id=10116 Gene_Symbol=Mat2a S-adenosylmethionine synthetase isoform type-2	247	44030	8
557	IPI:IPI00190020.3	Tax_Id=10116 Gene_Symbol=Atp2a2 Isoform SERCA2B of Sarcoplasmic/endoplasmic reticulum calcium ATPase 2	596	116913	15
1249	IPI:IPI00190179.3	Tax_Id=10116 Gene_Symbol=Pygl Glycogen phosphorylase, liver form	188	97877	7
712	IPI:IPI00190240.1	Tax_Id=10116 Gene_Symbol=Rps27a Ribosomal protein S27a	429	18282	8
1896	IPI:IPI00190287.1	Tax_Id=10116 Gene_Symbol=Prelp Prolargin precursor	91	43494	1
1486	IPI:IPI00190290.1	Tax_Id=10116 Gene_Symbol=Rras2 Related RAS viral (R-ras) oncogene homolog 2	139	23613	4
2175	IPI:IPI00190310.3	Tax_Id=10116 Gene_Symbol=Leng4_predicted similar to leukocyte receptor cluster (LRC) member 4	68	54029	1
82	IPI:IPI00190348.1	Tax_Id=10116 Gene_Symbol=LOC682665;LOC680312 hypothetical protein LOC680312	4634	13882	9
1396	IPI:IPI00190375.1	Tax_Id=10116 Gene_Symbol=Mesdc2 Mesoderm development candidate 2	154	25314	2
1316	IPI:IPI00190377.2	Tax_Id=10116 Gene_Symbol=Taldo1 Transaldolase	173	37608	4
660	IPI:IPI00190392.3	Tax_Id=10116 Gene_Symbol=Psmc3 51 kDa protein	484	51047	9
1958	IPI:IPI00190428.1	Tax_Id=10116 Gene_Symbol=Lcn7 Tubulointerstitial nephritis antigen-like precursor	85	54155	2
1675	IPI:IPI00190462.1	Tax_Id=10116 Gene_Symbol=Ppp2cb Serine/threonine-protein phosphatase 2A catalytic subunit beta isoform	113	36123	3
1187	IPI:IPI00190499.5	Tax_Id=10116 Gene_Symbol=Tpp1 Tripeptidyl-peptidase 1 precursor	199	61750	3
1526	IPI:IPI00190530.3	Tax_Id=10116 Gene_Symbol=Mapk14 Isoform 1 of Mitogen-activated protein kinase 14	133	41523	3
950	IPI:IPI00190531.3	Tax_Id=10116 Gene_Symbol=Gsr glutathione reductase	283	46391	5
1576	IPI:IPI00190553.1	Tax_Id=10116 Gene_Symbol=Tjp2 Zonula occludens 2 protein (Fragment)	126	91006	5
1478	IPI:IPI00190555.2	Tax_Id=10116 Gene_Symbol=Folh1 Glutamate carboxypeptidase 2	140	84715	5
386	IPI:IPI00190557.2	Tax_Id=10116 Gene_Symbol=Phb2 Prohibitin-2	949	33292	10
1270	IPI:IPI00190559.3	Tax_Id=10116 Gene_Symbol=Ube2n Ubiquitin-conjugating enzyme E2 N	183	17170	5
334	IPI:IPI00190577.4	Tax_Id=10116 Gene_Symbol=Lama5 similar to Laminin alpha-5 chain precursor	1091	416613	32
2371	IPI:IPI00190596.3	Tax_Id=10116 Gene_Symbol=Tsc22d3 TSC22 domain family protein 3	56	14826	1
1166	IPI:IPI00190606.4	Tax_Id=10116 Gene_Symbol=Myl1 Myosin light chain 1, skeletal muscle isoform	205	20781	3
1950	IPI:IPI00190616.3	Tax_Id=10116 Gene_Symbol=Loh11cr2a 88 kDa protein	85	88162	4
1444	IPI:IPI00190701.5	Tax_Id=10116 Gene_Symbol=Apoe Apolipoprotein E precursor	145	35788	6
1603	IPI:IPI00190713.3	Tax_Id=10116 Gene_Symbol=- 50 kDa protein	122	49737	3
1002	IPI:IPI00190759.2	Tax_Id=10116 Gene_Symbol=Fgg Isoform Gamma-B of Fibrinogen gamma chain precursor	262	51228	4
2084	IPI:IPI00190846.5	Tax_Id=10116 Gene_Symbol=Casr Extracellular calcium-sensing receptor precursor	74	122729	2
1865	IPI:IPI00190858.1	Tax_Id=10116 Gene_Symbol=Rg9mtd1 RNA (guanine-9-)-methyltransferase domain-containing protein 1, mitochondrial precursor	93	48547	2
1460	IPI:IPI00190869.1	Tax_Id=10116 Gene_Symbol=Nras GTPase NRas precursor	143	21515	3
2108	IPI:IPI00190886.3	Tax_Id=10116 Gene_Symbol=RGD1310857 Ubiquinone biosynthesis methyltransferase COQ5, mitochondrial precursor	72	37562	2
2270	IPI:IPI00190898.6	Tax_Id=10116 Gene_Symbol=RGD1306614 ubiquitin-binding protein homolog	62	40377	3
1559	IPI:IPI00190908.2	Tax_Id=10116 Gene_Symbol=Gfpt1 79 kDa protein	129	79376	2
2297	IPI:IPI00190971.1	Tax_Id=10116 Gene_Symbol=Unr Cold shock domain-containing protein E1	61	89637	2
2153	IPI:IPI00191004.5	Tax_Id=10116 Gene_Symbol=Parp3 Poly (ADP-ribose) polymerase family, member 3	69	59898	1
1602	IPI:IPI00191068.2	Tax_Id=10116 Gene_Symbol=Camlg Calcium modulating ligand	122	33055	1
916	IPI:IPI00191090.1	Tax_Id=10116 Gene_Symbol=Bgn Biglycan precursor	298	42079	8
802	IPI:IPI00191103.2	Tax_Id=10116 Gene_Symbol=Ndufa2_predicted NADH dehydrogenase (ubiquinone) 1 alpha subcomplex, 2	361	10952	3
926	IPI:IPI00191112.1	Tax_Id=10116 Gene_Symbol=Ndufab1_predicted NADH dehydrogenase (ubiquinone) 1, alpha/beta subcomplex, 1	295	17788	4
1056	IPI:IPI00191114.1	Tax_Id=10116 Gene_Symbol=Rhoc_predicted ras homolog gene family, member C	244	22364	7
1664	IPI:IPI00191142.1	Tax_Id=10116 Gene_Symbol=Rps10 40S ribosomal protein S10	114	18904	2
2396	IPI:IPI00191170.2	Tax_Id=10116 Gene_Symbol=Dgat1 Diacylglycerol acyltransferase	55	57506	1
943	IPI:IPI00191216.1	Tax_Id=10116 Gene_Symbol=Tardbp 45 kDa protein	286	44888	7
385	IPI:IPI00191354.2	Tax_Id=10116 Gene_Symbol=Tpm3 33 kDa protein	950	33357	21
1537	IPI:IPI00191385.4	Tax_Id=10116 Gene_Symbol=Sacm1l SAC1 (supressor of actin mutations 1, homolog)-like	132	67570	4
2476	IPI:IPI00191391.1	Tax_Id=10116 Gene_Symbol=Slc2a1 Solute carrier family 2, facilitated glucose transporter member 1	52	54270	2
229	IPI:IPI00191437.4	Tax_Id=10116 Gene_Symbol=- 64 kDa protein	1701	64012	16
1255	IPI:IPI00191442.1	Tax_Id=10116 Gene_Symbol=Arl6ip5 PRA1 family protein 3	187	21534	2
676	IPI:IPI00191444.3	Tax_Id=10116 Gene_Symbol=Capzb 31 kDa protein	469	31480	6
1155	IPI:IPI00191467.3	Tax_Id=10116 Gene_Symbol=Arl1 ADP-ribosylation factor-like protein 1	209	20513	3
2333	IPI:IPI00191487.1	Tax_Id=10116 Gene_Symbol=Atp7a Copper-transporting ATPase 1	58	163415	2
690	IPI:IPI00191501.1	Tax_Id=10116 Gene_Symbol=Psma6 Proteasome subunit alpha type-6	455	27838	5
2292	IPI:IPI00191502.5	Tax_Id=10116 Gene_Symbol=Psma5 Proteasome subunit alpha type-5	61	26545	3
1011	IPI:IPI00191505.3	Tax_Id=10116 Gene_Symbol=Psmb4 Proteasome subunit beta type-4 precursor	260	29437	3
2312	IPI:IPI00191621.1	Tax_Id=10116 Gene_Symbol=Hrpap20 Hormone-regulated proliferation-associated 20 kDa protein short form	59	20146	2
348	IPI:IPI00191681.1	Tax_Id=10116 Gene_Symbol=Itgb1 Integrin beta-1 precursor	1052	91687	20
205	IPI:IPI00191707.4	Tax_Id=10116 Gene_Symbol=Pdha1 Pyruvate dehydrogenase E1 component subunit alpha, somatic form, mitochondrial precursor	1949	43883	24
22	IPI:IPI00191711.1	Tax_Id=10116 Gene_Symbol=LOC259246;LOC298116;LOC259245 Major urinary protein precursor	10891	21009	28
252	IPI:IPI00191728.1	Tax_Id=10116 Gene_Symbol=Calr Calreticulin precursor	1547	48137	14
30	IPI:IPI00191737.6	Tax_Id=10116 Gene_Symbol=Alb Serum albumin precursor	9573	70682	49
439	IPI:IPI00191738.1	Tax_Id=10116 Gene_Symbol=Gclm Glutamate--cysteine ligase regulatory subunit	827	30871	13
995	IPI:IPI00191748.3	Tax_Id=10116 Gene_Symbol=Psma1 Proteasome subunit alpha type-1	264	29784	4
1923	IPI:IPI00191749.5	Tax_Id=10116 Gene_Symbol=Psmb1 Proteasome subunit beta type-1 precursor	88	26690	2
1135	IPI:IPI00191761.1	Tax_Id=10116 Gene_Symbol=Rab5c_predicted RAB5C, member RAS oncogene family	215	23639	3
1677	IPI:IPI00191789.1	Tax_Id=10116 Gene_Symbol=Hrg Histidine-rich glycoprotein	113	58514	4
349	IPI:IPI00191913.1	Tax_Id=10116 Gene_Symbol=Ndufv1 NADH dehydrogenase (Ubiquinone) flavoprotein 1	1052	51383	14
373	IPI:IPI00191919.4	Tax_Id=10116 Gene_Symbol=Susd2_predicted sushi domain containing 2	978	92632	12
494	IPI:IPI00191929.4	Tax_Id=10116 Gene_Symbol=Tmem27 Collectrin precursor	719	25320	4
2354	IPI:IPI00191959.6	Tax_Id=10116 Gene_Symbol=Atg3 Autophagy-related protein 3	57	36256	2
1645	IPI:IPI00191997.2	Tax_Id=10116 Gene_Symbol=RGD1560552_predicted hypothetical protein LOC500255	117	64303	4
248	IPI:IPI00192043.2	Tax_Id=10116 Gene_Symbol=Mccc2 Methylcrotonoyl-CoA carboxylase beta chain, mitochondrial precursor	1560	62470	19
895	IPI:IPI00192076.3	Tax_Id=10116 Gene_Symbol=- 100 kDa protein	310	101087	11
1024	IPI:IPI00192078.2	Tax_Id=10116 Gene_Symbol=Bphl Biphenyl hydrolase-like	255	33030	7
1965	IPI:IPI00192133.4	Tax_Id=10116 Gene_Symbol=Pdk3 pyruvate dehydrogenase kinase, isoenzyme 3	84	48085	3
1286	IPI:IPI00192159.2	Tax_Id=10116 Gene_Symbol=Ube2d3 Ubiquitin-conjugating enzyme E2 D3	180	17176	3
803	IPI:IPI00192160.1	Tax_Id=10116 Gene_Symbol=Pllp Plasmolipin	360	19934	5
2271	IPI:IPI00192191.1	Tax_Id=10116 Gene_Symbol=LOC685539 hypothetical protein LOC685539	62	92967	1
661	IPI:IPI00192246.1	Tax_Id=10116 Gene_Symbol=Cox5a Cytochrome c oxidase subunit 5A, mitochondrial precursor	482	16347	8
1653	IPI:IPI00192279.1	Tax_Id=10116 Gene_Symbol=- 28 kDa protein	116	28414	3
740	IPI:IPI00192301.1	Tax_Id=10116 Gene_Symbol=Gpx1 Glutathione peroxidase 1	405	22472	6
2251	IPI:IPI00192302.2	Tax_Id=10116 Gene_Symbol=Itih3 99 kDa protein	63	99249	3
988	IPI:IPI00192310.2	Tax_Id=10116 Gene_Symbol=Bcam Lutheran antigen	267	71652	9
2431	IPI:IPI00192445.3	Tax_Id=10116 Gene_Symbol=Vps24 Charged multivesicular body protein 3	54	25103	1
1026	IPI:IPI00192458.4	Tax_Id=10116 Gene_Symbol=RGD1563860_predicted similar to ribosomal protein S6 kinase polypeptide 3	254	97405	4
2509	IPI:IPI00192484.2	Tax_Id=10116 Gene_Symbol=Lancl2_predicted LanC (Bacterial lantibiotic synthetase component C)-like 2	51	51677	2
905	IPI:IPI00192495.3	Tax_Id=10116 Gene_Symbol=Ncstn Isoform 1 of Nicastrin precursor	305	79035	5
1700	IPI:IPI00192504.2	Tax_Id=10116 Gene_Symbol=Mrc2 Macrophage mannose receptor 2 precursor	110	170052	3
1921	IPI:IPI00192515.1	Tax_Id=10116 Gene_Symbol=Ppp1r1a Protein phosphatase 1 regulatory subunit 1A	88	18783	2
1697	IPI:IPI00192534.1	Tax_Id=10116 Gene_Symbol=Plcb1 1-phosphatidylinositol-4,5-bisphosphate phosphodiesterase beta-1	111	139113	5
2050	IPI:IPI00192572.1	Tax_Id=10116 Gene_Symbol=Phyh Phytanoyl-CoA dioxygenase, peroxisomal precursor	76	39077	4
1408	IPI:IPI00192586.1	Tax_Id=10116 Gene_Symbol=Csnk2a1 Casein kinase II subunit alpha	151	45159	5
2524	IPI:IPI00192627.1	Tax_Id=10116 Gene_Symbol=Ifitm3 Interferon-inducible protein	50	15133	1
456	IPI:IPI00192639.5	Tax_Id=10116 Gene_Symbol=Opa1 Isoform 3 of Dynamin-like 120 kDa protein, mitochondrial precursor	784	116002	17
1735	IPI:IPI00192733.4	Tax_Id=10116 Gene_Symbol=Eif2a eukaryotic translation initiation factor 2A	106	64852	4
2385	IPI:IPI00192753.1	Tax_Id=10116 Gene_Symbol=LOC689116;LOC684506 hypothetical protein LOC689116	55	18177	1
812	IPI:IPI00192796.3	Tax_Id=10116 Gene_Symbol=RGD1564625_predicted similar to Transmembrane 9 superfamily protein member 3 precursor	356	82660	3
1208	IPI:IPI00192903.3	Tax_Id=10116 Gene_Symbol=Afg3l2 similar to AFG3-like protein 2	196	89809	3
2451	IPI:IPI00192912.1	Tax_Id=10116 Gene_Symbol=Rcn1_predicted reticulocalbin 1	53	38067	2
2416	IPI:IPI00192973.1	Tax_Id=10116 Gene_Symbol=Nup62 Nuclear pore glycoprotein p62	54	53479	1
2383	IPI:IPI00192984.3	Tax_Id=10116 Gene_Symbol=Argbp2 78 kDa protein	55	78187	2
2078	IPI:IPI00193049.1	Tax_Id=10116 Gene_Symbol=Sult1a1 Sulfotransferase 1A1	74	34169	2
1748	IPI:IPI00193080.3	Tax_Id=10116 Gene_Symbol=Cdc91l1 Isoform 1 of Phosphatidylinositol glycan anchor biosynthesis class U protein	105	50262	1
1203	IPI:IPI00193108.1	Tax_Id=10116 Gene_Symbol=Pycard Apoptosis-associated speck-like protein	197	21697	3
501	IPI:IPI00193151.1	Tax_Id=10116 Gene_Symbol=Qdpr Dihydropteridine reductase	706	25764	10
908	IPI:IPI00193153.1	Tax_Id=10116 Gene_Symbol=Phyh2 2-hydroxyphytanoyl-CoA lyase	303	64431	5
2130	IPI:IPI00193171.1	Tax_Id=10116 Gene_Symbol=Npc2 Epididymal secretory protein 1 precursor	71	16753	4
1170	IPI:IPI00193233.1	Tax_Id=10116 Gene_Symbol=Cyb5b Cytochrome b5 type B precursor	204	16312	2
2324	IPI:IPI00193245.1	Tax_Id=10116 Gene_Symbol=Mrpl50_predicted mitochondrial ribosomal protein L50	59	18536	2
856	IPI:IPI00193247.1	Tax_Id=10116 Gene_Symbol=Cse1l_predicted chromosome segregation 1-like	330	110942	12
280	IPI:IPI00193258.7	Tax_Id=10116 Gene_Symbol=Pah Phenylalanine-4-hydroxylase	1354	52303	20
2533	IPI:IPI00193277.1	Tax_Id=10116 Gene_Symbol=Dhrs8 Estradiol 17-beta-dehydrogenase 11 precursor	50	33316	2
104	IPI:IPI00193279.1	Tax_Id=10116 Gene_Symbol=Oat Ornithine aminotransferase, mitochondrial precursor	3905	48701	30
1018	IPI:IPI00193349.1	Tax_Id=10116 Gene_Symbol=Cops4 COP9 signalosome complex subunit 4	257	46546	5
1995	IPI:IPI00193369.1	Tax_Id=10116 Gene_Symbol=Slc9a1 Sodium/hydrogen exchanger 1	80	92045	2
1343	IPI:IPI00193371.1	Tax_Id=10116 Gene_Symbol=Slc9a3 Sodium/hydrogen exchanger 3	167	93331	4
1013	IPI:IPI00193397.1	Tax_Id=10116 Gene_Symbol=Slc34a1 Sodium-dependent phosphate transport protein 2A	259	69347	6
1821	IPI:IPI00193402.4	Tax_Id=10116 Gene_Symbol=Kif5c_predicted kinesin family member 5C	98	109701	4
277	IPI:IPI00193425.1	Tax_Id=10116 Gene_Symbol=Bsg Isoform 2 of Basigin precursor	1375	29852	10
2282	IPI:IPI00193470.2	Tax_Id=10116 Gene_Symbol=Fip1l1 65 kDa protein	61	64977	1
53	IPI:IPI00193485.2	Tax_Id=10116 Gene_Symbol=LOC361596 Isocitrate dehydrogenase [NADP], mitochondrial precursor	6828	51391	36
1873	IPI:IPI00193490.4	Tax_Id=10116 Gene_Symbol=Itgb5 89 kDa protein	93	92689	2
764	IPI:IPI00193500.2	Tax_Id=10116 Gene_Symbol=H2afy Isoform 2 of Core histone macro-H2A.1	388	39779	6
1510	IPI:IPI00193522.3	Tax_Id=10116 Gene_Symbol=Sec22l1 Vesicle-trafficking protein SEC22b	136	24896	3
1946	IPI:IPI00193547.2	Tax_Id=10116 Gene_Symbol=Pdcd5_predicted programmed cell death 5	86	14195	2
497	IPI:IPI00193568.3	Tax_Id=10116 Gene_Symbol=Dnm1l Isoform 4 of Dynamin-1-like protein	711	83681	15
1533	IPI:IPI00193570.1	Tax_Id=10116 Gene_Symbol=Tex264 Testis expressed gene 264 homolog	132	34092	2
1391	IPI:IPI00193584.7	Tax_Id=10116 Gene_Symbol=Rnpep Aminopeptidase B	155	73372	4
577	IPI:IPI00193595.3	Tax_Id=10116 Gene_Symbol=Eif4a2 Eukaryotic initiation factor 4A-II	562	46688	11
971	IPI:IPI00193648.2	Tax_Id=10116 Gene_Symbol=G3bp similar to Ras-GTPase-activating protein binding protein 1	275	58624	6
662	IPI:IPI00193716.1	Tax_Id=10116 Gene_Symbol=Ivd Isovaleryl-CoA dehydrogenase, mitochondrial precursor	481	46862	10
1538	IPI:IPI00193753.2	Tax_Id=10116 Gene_Symbol=Cops2 Isoform 1 of COP9 signalosome complex subunit 2	132	52643	2
1384	IPI:IPI00193765.2	Tax_Id=10116 Gene_Symbol=Ctsc Dipeptidyl-peptidase 1 precursor	157	53000	4
517	IPI:IPI00193777.1	Tax_Id=10116 Gene_Symbol=Atp6v0a4_predicted ATPase, H+ transporting, lysosomal V0 subunit A isoform 4	672	95860	15
2274	IPI:IPI00193816.2	Tax_Id=10116 Gene_Symbol=Abce1 ATP-binding cassette, sub-family E (OABP), member 1	62	68226	1
1409	IPI:IPI00193854.4	Tax_Id=10116 Gene_Symbol=Pcbd1 Pterin-4-alpha-carbinolamine dehydratase	151	12049	6
190	IPI:IPI00193894.4	Tax_Id=10116 Gene_Symbol=Mgam_predicted 198 kDa protein	2100	199188	23
2226	IPI:IPI00193918.1	Tax_Id=10116 Gene_Symbol=Cox5b Cytochrome c oxidase subunit 5B, mitochondrial precursor	65	14191	1
495	IPI:IPI00193919.5	Tax_Id=10116 Gene_Symbol=Suox Sulfite oxidase, mitochondrial precursor	714	61167	8
2200	IPI:IPI00193952.3	Tax_Id=10116 Gene_Symbol=Rab23_predicted RAB23, member RAS oncogene family	66	26845	2
2105	IPI:IPI00193981.2	Tax_Id=10116 Gene_Symbol=- similar to Bcl2-associated athanogene 2	73	21143	1
44	IPI:IPI00193983.3	Tax_Id=10116 Gene_Symbol=Cltc Clathrin heavy chain	7400	193187	66
2410	IPI:IPI00194003.1	Tax_Id=10116 Gene_Symbol=Impa2 Inositol monophosphatase 2	54	32232	2
700	IPI:IPI00194042.3	Tax_Id=10116 Gene_Symbol=Cox6a1 Cytochrome c oxidase polypeptide VIa-liver, mitochondrial precursor	445	12293	2
129	IPI:IPI00194045.1	Tax_Id=10116 Gene_Symbol=Idh1 Isocitrate dehydrogenase [NADP] cytoplasmic	3211	47047	22
655	IPI:IPI00194047.3	Tax_Id=10116 Gene_Symbol=Idh3g Isocitrate dehydrogenase [NAD] subunit gamma, mitochondrial precursor	492	43223	8
1605	IPI:IPI00194059.1	Tax_Id=10116 Gene_Symbol=Actr10 ARP10 actin-related protein 10 homolog	122	46754	4
137	IPI:IPI00194087.3	Tax_Id=10116 Gene_Symbol=Actc1 Actin, alpha cardiac muscle 1	3007	42334	25
407	IPI:IPI00194097.5	Tax_Id=10116 Gene_Symbol=Gc Vitamin D-binding protein precursor	899	55106	12
2154	IPI:IPI00194103.2	Tax_Id=10116 Gene_Symbol=Nes Isoform 1 of Nestin	69	209527	4
1914	IPI:IPI00194218.4	Tax_Id=10116 Gene_Symbol=Sept9 Isoform 3 of Septin-9	89	46668	4
585	IPI:IPI00194222.1	Tax_Id=10116 Gene_Symbol=Cox4i1 Cytochrome c oxidase subunit 4 isoform 1, mitochondrial precursor	556	19559	6
1831	IPI:IPI00194277.3	Tax_Id=10116 Gene_Symbol=Golga5 Golgin subfamily A member 5	97	82356	2
2515	IPI:IPI00194285.1	Tax_Id=10116 Gene_Symbol=Rbbp7 Histone-binding protein RBBP7	50	48132	2
2242	IPI:IPI00194312.3	Tax_Id=10116 Gene_Symbol=RGD1307982 similar to RIKEN cDNA 2810409H07	64	44792	3
317	IPI:IPI00194324.2	Tax_Id=10116 Gene_Symbol=Pdhb Pyruvate dehydrogenase E1 component subunit beta, mitochondrial precursor	1163	39299	14
1481	IPI:IPI00194345.1	Tax_Id=10116 Gene_Symbol=Hmbs Isoform 1 of Porphobilinogen deaminase	139	39622	2
518	IPI:IPI00194404.5	Tax_Id=10116 Gene_Symbol=Nme1 Nucleoside diphosphate kinase A	671	17296	10
1401	IPI:IPI00194471.1	Tax_Id=10116 Gene_Symbol=Psmd5_predicted proteasome (prosome, macropain) 26S subunit, non-ATPase, 5	152	56274	2
2239	IPI:IPI00194524.1	Tax_Id=10116 Gene_Symbol=Prpsap2 Phosphoribosyl pyrophosphate synthetase-associated protein 2	64	41239	2
279	IPI:IPI00194550.5	Tax_Id=10116 Gene_Symbol=Cth Cystathionine gamma-lyase	1366	44262	11
1041	IPI:IPI00194562.4	Tax_Id=10116 Gene_Symbol=Hnrpr Heterogeneous nuclear ribonucleoprotein R	249	71115	5
935	IPI:IPI00194567.4	Tax_Id=10116 Gene_Symbol=Trim28 similar to Transcription intermediary factor 1-beta	290	90667	11
2164	IPI:IPI00194637.1	Tax_Id=10116 Gene_Symbol=Rnf40 E3 ubiquitin-protein ligase BRE1B	68	114626	1
1875	IPI:IPI00194647.1	Tax_Id=10116 Gene_Symbol=Wdr39 Protein CIAO1	92	38620	4
860	IPI:IPI00194857.1	Tax_Id=10116 Gene_Symbol=Slc17a3 Na/Pi cotransporter 4	328	52087	2
1234	IPI:IPI00194880.1	Tax_Id=10116 Gene_Symbol=Eif5 Eukaryotic translation initiation factor 5	191	49380	4
1580	IPI:IPI00194925.1	Tax_Id=10116 Gene_Symbol=Rnase4 Ribonuclease 4 precursor	126	17348	4
466	IPI:IPI00194958.1	Tax_Id=10116 Gene_Symbol=Picalm Isoform 2 of Phosphatidylinositol-binding clathrin assembly protein	767	64844	13
416	IPI:IPI00194974.2	Tax_Id=10116 Gene_Symbol=Hnrpk Hnrpk protein	871	51281	12
2203	IPI:IPI00195046.1	Tax_Id=10116 Gene_Symbol=Clasp2 CLIP-associating protein 2	66	141463	1
425	IPI:IPI00195109.3	Tax_Id=10116 Gene_Symbol=Shmt2 Serine hydroxymethyltransferase	849	56243	11
212	IPI:IPI00195123.1	Tax_Id=10116 Gene_Symbol=Atp5o ATP synthase subunit O, mitochondrial precursor	1843	23440	11
733	IPI:IPI00195148.1	Tax_Id=10116 Gene_Symbol=Es2 Liver carboxylesterase 1 precursor	412	60479	11
1001	IPI:IPI00195156.1	Tax_Id=10116 Gene_Symbol=Dpp3 Dipeptidyl-peptidase 3	262	83386	8
313	IPI:IPI00195160.1	Tax_Id=10116 Gene_Symbol=Psap Sulfated glycoprotein 1 precursor	1189	62908	16
481	IPI:IPI00195173.1	Tax_Id=10116 Gene_Symbol=Cd59 CD59 glycoprotein precursor	734	14465	5
25	IPI:IPI00195372.1	Tax_Id=10116 Gene_Symbol=Eef1a1 Elongation factor 1-alpha 1	10336	50424	31
1601	IPI:IPI00195452.1	Tax_Id=10116 Gene_Symbol=Vps45 Vacuolar protein sorting-associated protein 45	123	65252	3
1588	IPI:IPI00195515.3	Tax_Id=10116 Gene_Symbol=Pabpn1;Bcl2l2 similar to Polyadenylate-binding protein 2	125	32405	2
381	IPI:IPI00195516.6	Tax_Id=10116 Gene_Symbol=Hpx Hemopexin precursor	961	52060	14
691	IPI:IPI00195551.1	Tax_Id=10116 Gene_Symbol=Pmpca Mitochondrial-processing peptidase subunit alpha, mitochondrial precursor	455	59083	4
1036	IPI:IPI00195593.1	Tax_Id=10116 Gene_Symbol=Cpt2 Carnitine O-palmitoyltransferase 2, mitochondrial precursor	251	74634	9
1817	IPI:IPI00195614.5	Tax_Id=10116 Gene_Symbol=Rdh2 Retinol dehydrogenase 2	99	35973	4
159	IPI:IPI00195673.1	Tax_Id=10116 Gene_Symbol=Tubb6 Tubulin, beta 6	2626	50483	12
708	IPI:IPI00195735.5	Tax_Id=10116 Gene_Symbol=Ephx2 Epoxide hydrolase 2	432	62927	9
1569	IPI:IPI00195750.1	Tax_Id=10116 Gene_Symbol=RGD1311186_predicted hypothetical protein LOC293587	127	16990	3
1592	IPI:IPI00195757.1	Tax_Id=10116 Gene_Symbol=Ces2 Carboxylesterase precursor	124	62598	2
393	IPI:IPI00195772.1	Tax_Id=10116 Gene_Symbol=mt-Atp8 ATP synthase protein 8	933	7637	1
1195	IPI:IPI00195798.1	Tax_Id=10116 Gene_Symbol=Prep RPOP	198	81659	6
318	IPI:IPI00195803.1	Tax_Id=10116 Gene_Symbol=Ugdh UDP-glucose 6-dehydrogenase	1149	55542	16
1758	IPI:IPI00195860.1	Tax_Id=10116 Gene_Symbol=LOC688386;Cox7a2 Cytochrome c oxidase polypeptide VIIa-liver/heart, mitochondrial precursor	104	9347	3
1290	IPI:IPI00195875.1	Tax_Id=10116 Gene_Symbol=Pom210 Nuclear pore membrane glycoprotein 210 precursor	179	204943	2
1262	IPI:IPI00195904.3	Tax_Id=10116 Gene_Symbol=Utrn Rattus norvegicus utrophin	185	393112	9
1051	IPI:IPI00195926.5	Tax_Id=10116 Gene_Symbol=Cast Isoform 5 of Calpastatin	246	70815	3
638	IPI:IPI00195931.1	Tax_Id=10116 Gene_Symbol=Tspan8 D6.1A protein	506	26212	2
132	IPI:IPI00196107.1	Tax_Id=10116 Gene_Symbol=Atp5f1 ATP synthase subunit b, mitochondrial precursor	3100	28965	13
1618	IPI:IPI00196118.4	Tax_Id=10116 Gene_Symbol=Txnrd2 Isoform 1 of Thioredoxin reductase 2, mitochondrial precursor	121	57176	3
2044	IPI:IPI00196145.1	Tax_Id=10116 Gene_Symbol=Ifi30 Interferon gamma inducible protein 30	77	28424	2
1672	IPI:IPI00196226.1	Tax_Id=10116 Gene_Symbol=RGD1303130 Uncharacterized protein C1orf85 homolog precursor	114	44242	2
2223	IPI:IPI00196430.1	Tax_Id=10116 Gene_Symbol=Zgpat Zinc finger, CCCH-type with G patch domain	65	56593	1
1288	IPI:IPI00196451.1	Tax_Id=10116 Gene_Symbol=Hsd11b2 Corticosteroid 11-beta-dehydrogenase isozyme 2	180	44098	4
2007	IPI:IPI00196478.1	Tax_Id=10116 Gene_Symbol=Clpx Caseinolytic peptidase X	79	69963	3
2083	IPI:IPI00196499.2	Tax_Id=10116 Gene_Symbol=Elmo2 similar to Engulfment and cell motility protein 2	74	84118	3
2224	IPI:IPI00196507.3	Tax_Id=10116 Gene_Symbol=Cdc5l Cell division cycle 5-related protein	65	92768	1
2208	IPI:IPI00196509.2	Tax_Id=10116 Gene_Symbol=Bin1 Isoform AMPH2-1 of Myc box-dependent-interacting protein 1	66	64980	3
2064	IPI:IPI00196562.3	Tax_Id=10116 Gene_Symbol=Ric8a similar to synembryn	75	60359	1
209	IPI:IPI00196620.1	Tax_Id=10116 Gene_Symbol=Cubn Cubilin precursor	1890	407570	43
2241	IPI:IPI00196630.1	Tax_Id=10116 Gene_Symbol=Nat1 Arylamine N-acetyltransferase 1	64	33758	2
2173	IPI:IPI00196632.1	Tax_Id=10116 Gene_Symbol=Nat2 Arylamine N-acetyltransferase 2	68	33963	1
2219	IPI:IPI00196645.1	Tax_Id=10116 Gene_Symbol=Prkag1 5~-AMP-activated protein kinase subunit gamma-1	65	37534	3
1468	IPI:IPI00196648.5	Tax_Id=10116 Gene_Symbol=Stx7 Syntaxin-7	142	29946	2
186	IPI:IPI00196656.2	Tax_Id=10116 Gene_Symbol=Srprb Ba1-667	2130	109546	36
288	IPI:IPI00196661.1	Tax_Id=10116 Gene_Symbol=Ywhaq 14-3-3 protein theta	1320	28046	12
978	IPI:IPI00196668.3	Tax_Id=10116 Gene_Symbol=Gfm G elongation factor	272	84249	7
766	IPI:IPI00196684.3	Tax_Id=10116 Gene_Symbol=Prkar2a cAMP-dependent protein kinase type II-alpha regulatory subunit	387	45797	8
991	IPI:IPI00196703.1	Tax_Id=10116 Gene_Symbol=Dctn1 Dynactin subunit 1	266	142583	10
244	IPI:IPI00196725.5	Tax_Id=10116 Gene_Symbol=Fthfd 10-formyltetrahydrofolate dehydrogenase	1582	99976	24
354	IPI:IPI00196751.2	Tax_Id=10116 Gene_Symbol=Hspa1l;Hspa1a;Hspa1b Heat shock 70 kDa protein 1A/1B	1045	70427	10
1167	IPI:IPI00196789.2	Tax_Id=10116 Gene_Symbol=Rab8a Ras-related protein Rab-8A	205	23824	3
1531	IPI:IPI00196790.1	Tax_Id=10116 Gene_Symbol=Rab10 Ras-related protein Rab-10	133	23072	3
668	IPI:IPI00196794.3	Tax_Id=10116 Gene_Symbol=Rab14 Ras-related protein Rab-14	477	24140	11
2281	IPI:IPI00196795.1	Tax_Id=10116 Gene_Symbol=Rab15 Ras-related protein Rab-15	61	24610	2
1532	IPI:IPI00196808.1	Tax_Id=10116 Gene_Symbol=LOC688684 similar to 60S ribosomal protein L32	133	15126	1
559	IPI:IPI00196994.1	Tax_Id=10116 Gene_Symbol=Arhgdia Rho GDP dissociation inhibitor (GDI) alpha	592	23450	6
1517	IPI:IPI00197074.3	Tax_Id=10116 Gene_Symbol=Dag1 similar to Dystroglycan precursor	134	96988	2
1969	IPI:IPI00197077.3	Tax_Id=10116 Gene_Symbol=Ppp2r2d Serine/threonine-protein phosphatase 2A 55 kDa regulatory subunit B delta isoform	84	52520	1
184	IPI:IPI00197129.1	Tax_Id=10116 Gene_Symbol=Acta2 Actin, aortic smooth muscle	2139	42381	23
2531	IPI:IPI00197216.3	Tax_Id=10116 Gene_Symbol=LOC316130 similar to mannose-6-phosphate receptor binding protein 1	50	47599	3
608	IPI:IPI00197344.1	Tax_Id=10116 Gene_Symbol=Mgll Monoglyceride lipase	535	33820	10
933	IPI:IPI00197369.1	Tax_Id=10116 Gene_Symbol=Ptges2_predicted prostaglandin E synthase 2	294	43709	5
693	IPI:IPI00197411.1	Tax_Id=10116 Gene_Symbol=Pura_predicted similar to Transcriptional activator protein Pur-alpha	454	34976	5
2243	IPI:IPI00197443.2	Tax_Id=10116 Gene_Symbol=Chchd2 Coiled-coil-helix-coiled-coil-helix domain containing 2	64	16000	2
2490	IPI:IPI00197475.1	Tax_Id=10116 Gene_Symbol=Gtf2a1 Transcription initiation factor IIA subunit 1	51	41595	1
1253	IPI:IPI00197490.3	Tax_Id=10116 Gene_Symbol=Eif3s8 similar to eukaryotic translation initiation factor 3, subunit 8	187	117435	6
642	IPI:IPI00197553.1	Tax_Id=10116 Gene_Symbol=Npm1 Isoform B23.1 of Nucleophosmin	505	32711	9
1110	IPI:IPI00197555.6	Tax_Id=10116 Gene_Symbol=Suclg1 Suclg1 protein	222	36524	7
207	IPI:IPI00197568.2	Tax_Id=10116 Gene_Symbol=Gdi2 Rab GDP dissociation inhibitor beta	1925	51018	26
81	IPI:IPI00197579.2	Tax_Id=10116 Gene_Symbol=Tubb5 Isoform 1 of Tubulin beta-5 chain	4653	50095	30
1158	IPI:IPI00197605.2	Tax_Id=10116 Gene_Symbol=Snap23 Synaptosomal-associated protein 23	208	23505	4
281	IPI:IPI00197684.1	Tax_Id=10116 Gene_Symbol=Xpnpep2 Membrane-bound aminopeptidase P	1353	76545	17
130	IPI:IPI00197696.2	Tax_Id=10116 Gene_Symbol=Mdh2 Malate dehydrogenase, mitochondrial precursor	3199	36117	19
539	IPI:IPI00197703.2	Tax_Id=10116 Gene_Symbol=Apoa1 Apolipoprotein A-I precursor	620	30100	8
443	IPI:IPI00197711.1	Tax_Id=10116 Gene_Symbol=Ldha L-lactate dehydrogenase A chain	820	36712	14
1390	IPI:IPI00197713.9	Tax_Id=10116 Gene_Symbol=Rps11 40S ribosomal protein S11	155	18590	1
1415	IPI:IPI00197723.4	Tax_Id=10116 Gene_Symbol=RGD1565681_predicted similar to proline rich 6	150	27955	3
1168	IPI:IPI00197727.1	Tax_Id=10116 Gene_Symbol=Ppp1r14a Protein phosphatase 1 regulatory subunit 14A	204	16801	2
108	IPI:IPI00197770.1	Tax_Id=10116 Gene_Symbol=Aldh2 Aldehyde dehydrogenase, mitochondrial precursor	3827	56966	22
921	IPI:IPI00197986.2	Tax_Id=10116 Gene_Symbol=Ndufv3l;LOC685005 NADH dehydrogenase (ubiquinone) flavoprotein 3-like isoform 1	296	49270	4
1509	IPI:IPI00197992.2	Tax_Id=10116 Gene_Symbol=MGC125086 Similar to RIKEN cDNA 5133401N09	136	20369	1
839	IPI:IPI00198021.3	Tax_Id=10116 Gene_Symbol=Umod Uromodulin precursor	338	73752	8
534	IPI:IPI00198039.1	Tax_Id=10116 Gene_Symbol=Ethe1_predicted ethylmalonic encephalopathy 1	629	28172	7
1647	IPI:IPI00198063.3	Tax_Id=10116 Gene_Symbol=Ivns1abp_predicted Myocardium ischemic preconditioning associated protein	117	67699	4
1712	IPI:IPI00198080.1	Tax_Id=10116 Gene_Symbol=Pcyox1 Prenylcysteine oxidase precursor	109	56480	3
1784	IPI:IPI00198191.2	Tax_Id=10116 Gene_Symbol=Cacybp Calcyclin-binding protein	102	26639	2
1503	IPI:IPI00198232.1	Tax_Id=10116 Gene_Symbol=Tars 83 kDa protein	136	84248	3
910	IPI:IPI00198291.1	Tax_Id=10116 Gene_Symbol=Atp6v1f Vacuolar proton pump subunit F	301	13362	4
1330	IPI:IPI00198316.1	Tax_Id=10116 Gene_Symbol=Rab18 Ras-related protein Rab-18	170	23247	2
226	IPI:IPI00198327.2	Tax_Id=10116 Gene_Symbol=Vdac2 Voltage-dependent anion-selective channel protein 2	1737	32353	13
915	IPI:IPI00198339.3	Tax_Id=10116 Gene_Symbol=Ablim1_predicted 78 kDa protein	298	79929	5
1156	IPI:IPI00198405.4	Tax_Id=10116 Gene_Symbol=Arsb Arylsulfatase B	209	59549	4
1479	IPI:IPI00198418.1	Tax_Id=10116 Gene_Symbol=LOC685587 similar to small nuclear ribonucleoprotein E	140	10811	1
34	IPI:IPI00198444.1	Tax_Id=10116 Gene_Symbol=Gatm Glycine amidinotransferase, mitochondrial precursor	8868	48724	33
560	IPI:IPI00198467.1	Tax_Id=10116 Gene_Symbol=Hadhb Trifunctional enzyme subunit beta, mitochondrial precursor	590	51667	8
928	IPI:IPI00198486.3	Tax_Id=10116 Gene_Symbol=Ap3d1 similar to adaptor-related protein complex 3, delta 1 subunit	294	137312	6
1300	IPI:IPI00198496.1	Tax_Id=10116 Gene_Symbol=Abcb1b Multidrug resistance protein 1	177	141925	1
2127	IPI:IPI00198498.2	Tax_Id=10116 Gene_Symbol=Cttn Cortactin isoform C	71	52764	1
1815	IPI:IPI00198559.1	Tax_Id=10116 Gene_Symbol=Mpp5_predicted membrane protein, palmitoylated 5	99	77390	6
1088	IPI:IPI00198567.1	Tax_Id=10116 Gene_Symbol=Lasp1 LIM and SH3 domain protein 1	233	30351	4
2220	IPI:IPI00198604.2	Tax_Id=10116 Gene_Symbol=RGD1563144_predicted similar to Glucosamine 6-phosphate N-acetyltransferase	65	43476	2
2419	IPI:IPI00198619.1	Tax_Id=10116 Gene_Symbol=Ppat Amidophosphoribosyltransferase precursor	54	58199	1
478	IPI:IPI00198620.1	Tax_Id=10116 Gene_Symbol=Atp5d ATP synthase subunit delta, mitochondrial precursor	741	17584	3
1819	IPI:IPI00198632.1	Tax_Id=10116 Gene_Symbol=Fadd Fas death domain associated protein	98	23281	1
234	IPI:IPI00198641.4	Tax_Id=10116 Gene_Symbol=LOC246263 Acyl-coenzyme A synthetase ACSM2, mitochondrial precursor	1652	64617	17
1563	IPI:IPI00198667.7	Tax_Id=10116 Gene_Symbol=Clu Clusterin precursor	129	51970	3
1539	IPI:IPI00198685.1	Tax_Id=10116 Gene_Symbol=Pak1 Serine/threonine-protein kinase PAK 1	132	60825	3
1992	IPI:IPI00198699.1	Tax_Id=10116 Gene_Symbol=Bsnd Barttin	81	34044	2
152	IPI:IPI00198717.8	Tax_Id=10116 Gene_Symbol=Mdh1 Malate dehydrogenase, cytoplasmic	2708	36631	18
1104	IPI:IPI00198720.1	Tax_Id=10116 Gene_Symbol=Idh3a Isocitrate dehydrogenase [NAD] subunit alpha, mitochondrial precursor	226	40044	3
2323	IPI:IPI00198796.1	Tax_Id=10116 Gene_Symbol=Rwdd1 RWD domain-containing protein 1	59	27765	1
787	IPI:IPI00198884.3	Tax_Id=10116 Gene_Symbol=- 58 kDa protein	371	57808	8
158	IPI:IPI00198887.1	Tax_Id=10116 Gene_Symbol=P4hb Protein disulfide-isomerase precursor	2646	57315	21
1699	IPI:IPI00198897.1	Tax_Id=10116 Gene_Symbol=Ndufa6_predicted similar to NADH dehydrogenase (ubiquinone) 1 alpha subcomplex, 6	110	15214	3
2139	IPI:IPI00198904.2	Tax_Id=10116 Gene_Symbol=MGC94725 Methionine adenosyltransferase 2 subunit beta	70	37750	1
1101	IPI:IPI00198978.1	Tax_Id=10116 Gene_Symbol=Psmd12 Proteasome (Prosome, macropain) 26S subunit, non-ATPase, 12	226	53302	6
1652	IPI:IPI00198988.1	Tax_Id=10116 Gene_Symbol=Nme3 Nucleoside diphosphate kinase	116	19248	2
2100	IPI:IPI00199019.1	Tax_Id=10116 Gene_Symbol=LOC690345;LOC682826 similar to Signal recognition particle 9 kDa protein	73	10244	1
2259	IPI:IPI00199044.3	Tax_Id=10116 Gene_Symbol=LOC685545;LOC682248 hypothetical protein LOC685545	63	18078	1
854	IPI:IPI00199114.5	Tax_Id=10116 Gene_Symbol=Anp32a Acidic leucine-rich nuclear phosphoprotein 32 family member A	330	28718	4
2074	IPI:IPI00199145.2	Tax_Id=10116 Gene_Symbol=Pacsin3 Syndapin III	74	49039	3
847	IPI:IPI00199169.3	Tax_Id=10116 Gene_Symbol=Ndufb4 NADH dehydrogenase (ubiquinone) 1 beta subcomplex, 4, 15kDa	332	15055	2
2097	IPI:IPI00199271.1	Tax_Id=10116 Gene_Symbol=Eif4e Eukaryotic translation initiation factor 4E	73	25266	1
1365	IPI:IPI00199273.1	Tax_Id=10116 Gene_Symbol=St13 Hsc70-interacting protein	162	41424	2
230	IPI:IPI00199305.1	Tax_Id=10116 Gene_Symbol=Atp6v1b2 Vacuolar ATP synthase subunit B, brain isoform	1698	56857	30
1764	IPI:IPI00199421.1	Tax_Id=10116 Gene_Symbol=Tsnax Translin-associated protein X	103	33099	1
201	IPI:IPI00199426.8	Tax_Id=10116 Gene_Symbol=Abat 4-aminobutyrate aminotransferase, mitochondrial precursor	1974	57161	14
353	IPI:IPI00199445.2	Tax_Id=10116 Gene_Symbol=Ank3 ankyrin 3, epithelial isoform 2	1046	285692	22
844	IPI:IPI00199448.3	Tax_Id=10116 Gene_Symbol=Lgals3bp Mama	333	64644	5
601	IPI:IPI00199465.1	Tax_Id=10116 Gene_Symbol=Gls Glutaminase kidney isoform, mitochondrial precursor	539	74831	16
1214	IPI:IPI00199482.2	Tax_Id=10116 Gene_Symbol=MGC108896 Similar to glutathione transferase GSTM7-7	195	25708	4
653	IPI:IPI00199585.1	Tax_Id=10116 Gene_Symbol=Slc22a5 Organic cation/carnitine transporter 2	493	62926	8
2438	IPI:IPI00199588.2	Tax_Id=10116 Gene_Symbol=Pex11a Peroxisomal membrane protein 11A	53	30211	2
1078	IPI:IPI00199600.1	Tax_Id=10116 Gene_Symbol=Atp6v1g1_predicted ATPase, H transporting, lysosomal V1 subunit G1	235	13816	4
2347	IPI:IPI00199607.1	Tax_Id=10116 Gene_Symbol=Ceacam1_v4;Ceacam1_v1;Ceacam1;Ceacam1_v3 carcinoembryonic antigen-related cell adhesion molecule isoform 2	57	51725	1
1820	IPI:IPI00199609.1	Tax_Id=10116 Gene_Symbol=Ide Insulin-degrading enzyme	98	118376	3
901	IPI:IPI00199636.1	Tax_Id=10116 Gene_Symbol=Canx Calnexin precursor	308	67612	5
2008	IPI:IPI00199641.5	Tax_Id=10116 Gene_Symbol=Gcs1 Mannosyl-oligosaccharide glucosidase	79	91986	1
1581	IPI:IPI00199663.1	Tax_Id=10116 Gene_Symbol=Gpd2 Glycerol-3-phosphate dehydrogenase, mitochondrial precursor	126	81549	4
639	IPI:IPI00199670.4	Tax_Id=10116 Gene_Symbol=Serpinf1 Alpha-2 antiplasmin	506	46493	4
983	IPI:IPI00199688.3	Tax_Id=10116 Gene_Symbol=Mapk1 Mitogen-activated protein kinase 1	270	41648	5
1293	IPI:IPI00199716.1	Tax_Id=10116 Gene_Symbol=Sec23b_predicted SEC23B	178	87212	7
2012	IPI:IPI00199842.1	Tax_Id=10116 Gene_Symbol=Exoc7 Exocyst complex component 7	79	75227	2
2397	IPI:IPI00199846.1	Tax_Id=10116 Gene_Symbol=Exoc8 Exocyst complex component 8	55	81676	2
1238	IPI:IPI00199861.1	Tax_Id=10116 Gene_Symbol=Dcn Decorin precursor	191	40122	9
669	IPI:IPI00199865.1	Tax_Id=10116 Gene_Symbol=Farsla Phenylalanyl-tRNA synthetase alpha chain	476	57798	7
650	IPI:IPI00199867.1	Tax_Id=10116 Gene_Symbol=Emilin1_predicted elastin microfibril interfacer 1	498	108805	10
883	IPI:IPI00199872.2	Tax_Id=10116 Gene_Symbol=Gnas Isoform Gnas-1 of Guanine nucleotide-binding protein G(s) subunit alpha isoforms short	315	46091	7
2512	IPI:IPI00199911.1	Tax_Id=10116 Gene_Symbol=Arfip1 Arfaptin-1	50	40868	3
1324	IPI:IPI00200013.4	Tax_Id=10116 Gene_Symbol=Prkaca Isoform 1 of cAMP-dependent protein kinase, alpha-catalytic subunit	171	40708	2
437	IPI:IPI00200041.4	Tax_Id=10116 Gene_Symbol=Mawbp Phenazine biosynthesis-like domain-containing protein	829	31952	8
2521	IPI:IPI00200044.1	Tax_Id=10116 Gene_Symbol=Stambp STAM-binding protein	50	49165	1
361	IPI:IPI00200054.1	Tax_Id=10116 Gene_Symbol=Xpnpep1 Xaa-Pro aminopeptidase 1	1025	70354	17
941	IPI:IPI00200067.1	Tax_Id=10116 Gene_Symbol=F11r Junctional adhesion molecule A precursor	287	32634	1
1318	IPI:IPI00200069.3	Tax_Id=10116 Gene_Symbol=Sfxn3 Sideroflexin-3	172	35696	3
1687	IPI:IPI00200121.1	Tax_Id=10116 Gene_Symbol=Man2c1 Alpha-mannosidase 2C1	111	117152	5
1975	IPI:IPI00200122.1	Tax_Id=10116 Gene_Symbol=Slc38a3 Sodium-coupled neutral amino acid transporter 3	83	56113	1
316	IPI:IPI00200145.1	Tax_Id=10116 Gene_Symbol=Rplp1 60S acidic ribosomal protein P1	1168	11605	6
325	IPI:IPI00200147.1	Tax_Id=10116 Gene_Symbol=Arbp 60S acidic ribosomal protein P0	1124	34365	8
2360	IPI:IPI00200195.2	Tax_Id=10116 Gene_Symbol=LOC246120 Putative phospholipase B-like 2 precursor	56	65756	1
1623	IPI:IPI00200213.1	Tax_Id=10116 Gene_Symbol=Wbp2 WW domain-binding protein 2	120	28227	1
514	IPI:IPI00200258.2	Tax_Id=10116 Gene_Symbol=Ehd3 EH-domain containing protein 2	682	60810	12
1299	IPI:IPI00200271.1	Tax_Id=10116 Gene_Symbol=Ehd4 Pincher	177	61657	7
448	IPI:IPI00200344.1	Tax_Id=10116 Gene_Symbol=Scpep1 Retinoid-inducible serine carboxypeptidase precursor	798	51427	6
1456	IPI:IPI00200352.1	Tax_Id=10116 Gene_Symbol=Crip2 Cysteine-rich protein 2	143	23479	2
808	IPI:IPI00200419.3	Tax_Id=10116 Gene_Symbol=Dhfr Dihydrofolate reductase	359	21681	9
2092	IPI:IPI00200437.1	Tax_Id=10116 Gene_Symbol=Gna11 Guanine nucleotide-binding protein alpha-11 subunit	73	42285	2
54	IPI:IPI00200466.3	Tax_Id=10116 Gene_Symbol=Slc25a5 ADP/ATP translocase 2	6683	33108	17
1103	IPI:IPI00200472.1	Tax_Id=10116 Gene_Symbol=mt-Co1 Cytochrome c oxidase subunit 1	226	56956	2
1376	IPI:IPI00200487.1	Tax_Id=10116 Gene_Symbol=mt-Nd4 NADH-ubiquinone oxidoreductase chain 4	159	51937	2
1839	IPI:IPI00200489.1	Tax_Id=10116 Gene_Symbol=Mlycd Isoform Mitochondrial of Malonyl-CoA decarboxylase, mitochondrial precursor	95	55298	2
1590	IPI:IPI00200498.5	Tax_Id=10116 Gene_Symbol=LOC679682 126 kDa protein	125	127566	3
2378	IPI:IPI00200507.1	Tax_Id=10116 Gene_Symbol=Sod3 Extracellular superoxide dismutase [Cu-Zn] precursor	56	27002	1
1497	IPI:IPI00200523.3	Tax_Id=10116 Gene_Symbol=Slc9a3r2 Na(+)/H(+) exchange regulatory cofactor NHE-RF2	137	37688	6
2495	IPI:IPI00200542.2	Tax_Id=10116 Gene_Symbol=Abcb8 ABC transporter 8	51	78657	1
1771	IPI:IPI00200580.1	Tax_Id=10116 Gene_Symbol=Arrb1 Beta-arrestin-1	103	47389	2
144	IPI:IPI00200591.1	Tax_Id=10116 Gene_Symbol=LOC299282 Serine protease inhibitor A3L precursor	2805	46419	23
736	IPI:IPI00200601.3	Tax_Id=10116 Gene_Symbol=Txnl1 Thioredoxin-like protein 1	407	32628	7
1035	IPI:IPI00200640.1	Tax_Id=10116 Gene_Symbol=Mucdhl Isoform 1 of Mucin and cadherin-like protein precursor	252	91262	4
1118	IPI:IPI00200651.5	Tax_Id=10116 Gene_Symbol=Nans_predicted N-acetylneuraminic acid synthase	221	40482	6
85	IPI:IPI00200659.1	Tax_Id=10116 Gene_Symbol=Sdha Succinate dehydrogenase [ubiquinone] flavoprotein subunit, mitochondrial precursor	4607	72596	23
398	IPI:IPI00200661.1	Tax_Id=10116 Gene_Symbol=Fasn Fatty acid synthase	921	275101	16
1524	IPI:IPI00200674.1	Tax_Id=10116 Gene_Symbol=Ilf3 Isoform 2 of Interleukin enhancer-binding factor 3	134	98018	3
1277	IPI:IPI00200739.1	Tax_Id=10116 Gene_Symbol=Mrpl15_predicted mitochondrial ribosomal protein L15	181	23322	1
265	IPI:IPI00200757.1	Tax_Id=10116 Gene_Symbol=Fn1 Isoform 1 of Fibronectin precursor	1443	275990	19
551	IPI:IPI00200794.1	Tax_Id=10116 Gene_Symbol=Dcxr L-xylulose reductase	603	25931	7
1701	IPI:IPI00200806.3	Tax_Id=10116 Gene_Symbol=Ada Adenosine deaminase	110	40159	4
1777	IPI:IPI00200828.1	Tax_Id=10116 Gene_Symbol=Cops3 COP9 signalosome complex subunit 3	103	48398	2
1922	IPI:IPI00200845.1	Tax_Id=10116 Gene_Symbol=Arpc1a Actin-related protein 2/3 complex subunit 1A	88	42143	2
685	IPI:IPI00200847.1	Tax_Id=10116 Gene_Symbol=Tcp1 T-complex protein 1 subunit alpha	460	60835	11
2319	IPI:IPI00200861.1	Tax_Id=10116 Gene_Symbol=Pcna Proliferating cell nuclear antigen	59	29072	1
2207	IPI:IPI00200883.2	Tax_Id=10116 Gene_Symbol=Gls2 Isoform 2 of Glutaminase liver isoform, mitochondrial precursor	66	60021	1
155	IPI:IPI00200898.3	Tax_Id=10116 Gene_Symbol=Slc9a3r1 Ezrin-radixin-moesin-binding phosphoprotein 50	2674	39149	33
1285	IPI:IPI00200920.1	Tax_Id=10116 Gene_Symbol=Khsrp Far upstream element-binding protein 2	180	74466	7
79	IPI:IPI00200998.4	Tax_Id=10116 Gene_Symbol=Pdzk1 PDZ domain-containing protein 1	4873	57164	43
1164	IPI:IPI00201021.3	Tax_Id=10116 Gene_Symbol=- 65 kDa protein	206	65280	5
2011	IPI:IPI00201027.1	Tax_Id=10116 Gene_Symbol=Hgs Isoform 1 of Hepatocyte growth factor-regulated tyrosine kinase substrate	79	86819	2
2099	IPI:IPI00201032.1	Tax_Id=10116 Gene_Symbol=Hnrpd Isoform 1 of Heterogeneous nuclear ribonucleoprotein D0	73	38339	3
427	IPI:IPI00201060.4	Tax_Id=10116 Gene_Symbol=Lmna Lamin-A	845	74564	17
2517	IPI:IPI00201106.1	Tax_Id=10116 Gene_Symbol=Fhit Bis(5~-adenosyl)-triphosphatase	50	17394	1
683	IPI:IPI00201137.1	Tax_Id=10116 Gene_Symbol=Cope_predicted coatomer protein complex, subunit epsilon	462	34860	6
1951	IPI:IPI00201190.1	Tax_Id=10116 Gene_Symbol=Pdzd11_predicted PDZ domain containing 11	85	16172	2
2376	IPI:IPI00201213.3	Tax_Id=10116 Gene_Symbol=LOC501546 LOC501546 protein	56	422987	2
78	IPI:IPI00201262.1	Tax_Id=10116 Gene_Symbol=LOC297568;Mug2;Mug1 Alpha-1-inhibitor 3 precursor	4879	165038	32
1543	IPI:IPI00201300.2	Tax_Id=10116 Gene_Symbol=Ptrf_predicted Polymerase I and transcript release factor	131	43882	4
754	IPI:IPI00201307.1	Tax_Id=10116 Gene_Symbol=LOC687741;Uqcrb_predicted;LOC690049 similar to ubiquinol-cytochrome c reductase binding protein	396	13550	6
1344	IPI:IPI00201325.1	Tax_Id=10116 Gene_Symbol=Txnl5_predicted thioredoxin-like 5	167	14368	3
479	IPI:IPI00201333.4	Tax_Id=10116 Gene_Symbol=Ganab_predicted 109 kDa protein	741	109819	12
475	IPI:IPI00201399.1	Tax_Id=10116 Gene_Symbol=Alad Delta-aminolevulinic acid dehydratase	747	36465	9
1956	IPI:IPI00201400.1	Tax_Id=10116 Gene_Symbol=Cygb Cytoglobin	85	21597	2
1308	IPI:IPI00201403.1	Tax_Id=10116 Gene_Symbol=Ppm1a Protein phosphatase 1A	174	42960	5
2520	IPI:IPI00201410.1	Tax_Id=10116 Gene_Symbol=Ppp3ca Isoform 1 of Serine/threonine-protein phosphatase 2B catalytic subunit alpha isoform	50	59291	2
64	IPI:IPI00201413.1	Tax_Id=10116 Gene_Symbol=Acaa2 3-ketoacyl-CoA thiolase, mitochondrial	5638	42244	28
1979	IPI:IPI00201417.3	Tax_Id=10116 Gene_Symbol=RGD1560149_predicted similar to peptidylprolyl isomerase D	82	41084	5
1325	IPI:IPI00201443.1	Tax_Id=10116 Gene_Symbol=Rtcd1 RNA terminal phosphate cyclase domain 1	171	39744	6
1715	IPI:IPI00201456.5	Tax_Id=10116 Gene_Symbol=Neu1 Sialidase-1 precursor	109	45123	1
1149	IPI:IPI00201489.1	Tax_Id=10116 Gene_Symbol=Ppif Peptidyl-prolyl cis-trans isomerase, mitochondrial precursor	211	22138	5
2341	IPI:IPI00201490.3	Tax_Id=10116 Gene_Symbol=Sfrs5 Isoform 1 of Splicing factor, arginine/serine-rich 5	58	30987	2
2051	IPI:IPI00201494.2	Tax_Id=10116 Gene_Symbol=Spfh2_predicted ER lipid raft associated 2	76	37915	3
1337	IPI:IPI00201500.8	Tax_Id=10116 Gene_Symbol=Rps14 40S ribosomal protein S14	168	16420	4
2136	IPI:IPI00201505.2	Tax_Id=10116 Gene_Symbol=Cnbp1 Cellular nucleic acid-binding protein	71	20905	2
1320	IPI:IPI00201528.1	Tax_Id=10116 Gene_Symbol=Tsta3_predicted similar to tissue specific transplantation antigen P35B	172	36059	5
1741	IPI:IPI00201536.4	Tax_Id=10116 Gene_Symbol=Hdac1_predicted;Hdac1 similar to histone deacetylase 1	105	55852	2
1332	IPI:IPI00201548.1	Tax_Id=10116 Gene_Symbol=Carhsp1 Calcium-regulated heat stable protein 1	169	16124	4
618	IPI:IPI00201561.3	Tax_Id=10116 Gene_Symbol=Prdx2 Peroxiredoxin-2	528	21941	7
849	IPI:IPI00201564.4	Tax_Id=10116 Gene_Symbol=Fmo1 Dimethylaniline monooxygenase [N-oxide-forming] 1	332	60471	8
1190	IPI:IPI00201586.1	Tax_Id=10116 Gene_Symbol=Hspb1 Heat shock protein beta-1	199	22936	5
566	IPI:IPI00201617.1	Tax_Id=10116 Gene_Symbol=LOC259244;Obp3 Alpha-2u globulin	579	20923	13
417	IPI:IPI00201636.3	Tax_Id=10116 Gene_Symbol=Bckdhb 2-oxoisovalerate dehydrogenase subunit beta, mitochondrial precursor	862	43537	13
550	IPI:IPI00201699.3	Tax_Id=10116 Gene_Symbol=Rhoa Transforming protein RhoA precursor	604	22110	7
1881	IPI:IPI00201819.1	Tax_Id=10116 Gene_Symbol=LOC619440 Alanyl-tRNA synthetase domain-containing protein 1	92	45464	3
2019	IPI:IPI00201858.4	Tax_Id=10116 Gene_Symbol=Pbxip1 Pre-B-cell leukemia transcription factor-interacting protein 1	79	80626	1
2018	IPI:IPI00201932.2	Tax_Id=10116 Gene_Symbol=Ssr4 Translocon-associated protein subunit delta precursor	79	19323	2
2481	IPI:IPI00201940.2	Tax_Id=10116 Gene_Symbol=Stx6 29 kDa protein	52	29176	1
620	IPI:IPI00201953.1	Tax_Id=10116 Gene_Symbol=Acmsd 2-amino-3-carboxymuconate-6-semialdehyde decarboxylase	526	38465	12
440	IPI:IPI00201969.1	Tax_Id=10116 Gene_Symbol=Vat1 Vesicle amine transport protein 1 homolog	824	43319	13
1244	IPI:IPI00202111.1	Tax_Id=10116 Gene_Symbol=Usmg5 Up-regulated during skeletal muscle growth protein 5	190	6460	2
2279	IPI:IPI00202120.5	Tax_Id=10116 Gene_Symbol=Atp6v0a1 V-H+ATPase subunit a1-IV	61	97835	2
1636	IPI:IPI00202159.1	Tax_Id=10116 Gene_Symbol=Aip1 AIP1	119	11194	1
492	IPI:IPI00202238.1	Tax_Id=10116 Gene_Symbol=LOC681867;LOC681418 hypothetical protein LOC681418	721	21131	7
1099	IPI:IPI00202283.1	Tax_Id=10116 Gene_Symbol=Psmd13_predicted proteasome (prosome, macropain) 26S subunit, non-ATPase, 13	227	43075	5
829	IPI:IPI00202370.3	Tax_Id=10116 Gene_Symbol=Maoa similar to Amine oxidase [flavin-containing] A	343	98754	5
1120	IPI:IPI00202379.1	Tax_Id=10116 Gene_Symbol=Farslb Phenylalanine-tRNA synthetase-like, beta subunit	220	66294	7
2393	IPI:IPI00202443.7	Tax_Id=10116 Gene_Symbol=Numb Numb isoform o/i	55	69892	2
2111	IPI:IPI00202484.1	Tax_Id=10116 Gene_Symbol=Sfrs10 Splicing factor, arginine/serine-rich 10	72	33760	2
500	IPI:IPI00202543.1	Tax_Id=10116 Gene_Symbol=Hk1 Hexokinase-1	708	103540	12
462	IPI:IPI00202549.1	Tax_Id=10116 Gene_Symbol=Pklr Isoform R-type of Pyruvate kinase isozymes R/L	771	62504	11
1162	IPI:IPI00202570.1	Tax_Id=10116 Gene_Symbol=Rab2 Ras-related protein Rab-2A	207	23692	6
2119	IPI:IPI00202580.2	Tax_Id=10116 Gene_Symbol=Cyp2d3 Cytochrome P450 2D3	72	57619	3
775	IPI:IPI00202584.1	Tax_Id=10116 Gene_Symbol=Cyp2d5 Cytochrome P450 2D10	381	57495	9
458	IPI:IPI00202616.1	Tax_Id=10116 Gene_Symbol=Ndufs3_predicted NADH dehydrogenase (ubiquinone) Fe-S protein 3	778	30379	9
1072	IPI:IPI00202651.1	Tax_Id=10116 Gene_Symbol=Fga Isoform 1 of Fibrinogen alpha chain precursor	237	87373	7
339	IPI:IPI00202658.1	Tax_Id=10116 Gene_Symbol=Hibadh 3-hydroxyisobutyrate dehydrogenase, mitochondrial precursor	1069	35679	12
1959	IPI:IPI00202676.1	Tax_Id=10116 Gene_Symbol=Ppm1g Protein phosphatase PP2C gamma	85	59365	5
2156	IPI:IPI00202697.1	Tax_Id=10116 Gene_Symbol=Rab13 Ras-related protein Rab-13	69	23058	3
1184	IPI:IPI00202725.1	Tax_Id=10116 Gene_Symbol=Rps21 40S ribosomal protein S21	200	9236	3
2375	IPI:IPI00202759.2	Tax_Id=10116 Gene_Symbol=Sfrs12 Splicing factor, arginine/serine-rich 12	56	69462	1
703	IPI:IPI00202950.1	Tax_Id=10116 Gene_Symbol=Folr1 Folate binding protein	441	30521	6
1614	IPI:IPI00202971.1	Tax_Id=10116 Gene_Symbol=Dhrs1 Dehydrogenase/reductase (SDR family) member 1	121	34507	2
532	IPI:IPI00203054.2	Tax_Id=10116 Gene_Symbol=LOC619561 Acyl-CoA synthetase family member 2, mitochondrial precursor	632	68641	14
535	IPI:IPI00203088.4	Tax_Id=10116 Gene_Symbol=Hnrph1 51 kDa protein	626	51471	9
2529	IPI:IPI00203106.6	Tax_Id=10116 Gene_Symbol=Fmo5 Dimethylaniline monooxygenase [N-oxide-forming] 5	50	60530	1
1679	IPI:IPI00203137.1	Tax_Id=10116 Gene_Symbol=RGD1311147_predicted hypothetical protein LOC290230	113	18656	1
1591	IPI:IPI00203176.4	Tax_Id=10116 Gene_Symbol=Tpcn1 Two pore calcium channel protein 1	124	94800	2
773	IPI:IPI00203181.2	Tax_Id=10116 Gene_Symbol=Bat3 Large proline-rich protein BAT3	381	115089	4
1087	IPI:IPI00203199.1	Tax_Id=10116 Gene_Symbol=Dcps Scavenger mRNA-decapping enzyme DcpS	234	38804	4
114	IPI:IPI00203214.6	Tax_Id=10116 Gene_Symbol=Eef2 Elongation factor 2	3590	96192	30
868	IPI:IPI00203232.5	Tax_Id=10116 Gene_Symbol=Lrp16 LRP16 protein	323	35785	4
1097	IPI:IPI00203237.2	Tax_Id=10116 Gene_Symbol=Epb4.1l1 Isoform S of Band 4.1-like protein 1	228	98866	6
1642	IPI:IPI00203250.1	Tax_Id=10116 Gene_Symbol=Dpysl3 Isoform 2 of Dihydropyrimidinase-related protein 3	118	74309	3
1879	IPI:IPI00203255.1	Tax_Id=10116 Gene_Symbol=Pdcd6_predicted programmed cell death 6	92	21948	2
278	IPI:IPI00203317.1	Tax_Id=10116 Gene_Symbol=Cyp4a2 Cytochrome P450 4A2 precursor	1367	58274	17
445	IPI:IPI00203358.1	Tax_Id=10116 Gene_Symbol=Ppp1cc Isoform Gamma-1 of Serine/threonine-protein phosphatase PP1-gamma catalytic subunit	813	37701	9
1822	IPI:IPI00203384.5	Tax_Id=10116 Gene_Symbol=Klkb1 Plasma kallikrein precursor	98	73337	1
477	IPI:IPI00203390.3	Tax_Id=10116 Gene_Symbol=Ppp1cb Serine/threonine-protein phosphatase PP1-beta catalytic subunit	743	37961	9
888	IPI:IPI00203391.3	Tax_Id=10116 Gene_Symbol=Paics Multifunctional protein ADE2	315	47807	7
2507	IPI:IPI00203438.2	Tax_Id=10116 Gene_Symbol=LOC691075;Mrpl10_predicted;LOC688165 39S ribosomal protein L10, mitochondrial precursor	51	30149	3
967	IPI:IPI00203443.3	Tax_Id=10116 Gene_Symbol=Ltb4dh NADP-dependent leukotriene B4 12-hydroxydehydrogenase	277	35980	4
1010	IPI:IPI00203446.1	Tax_Id=10116 Gene_Symbol=Slc23a1 Solute carrier family 23 member 1	260	66133	4
1829	IPI:IPI00203481.1	Tax_Id=10116 Gene_Symbol=LOC687680;LOC691716 similar to ribosomal protein S15a	97	14562	3
1369	IPI:IPI00203502.1	Tax_Id=10116 Gene_Symbol=NTF2 Nuclear transport factor 2	161	14640	2
556	IPI:IPI00203522.2	Tax_Id=10116 Gene_Symbol=Rnh1 Ribonuclease inhibitor	597	51653	9
874	IPI:IPI00203528.1	Tax_Id=10116 Gene_Symbol=Stoml2 Stomatin-like protein 2	321	38504	8
1489	IPI:IPI00203529.1	Tax_Id=10116 Gene_Symbol=Slc34a3 Sodium-dependent phosphate transport protein 2C	138	64433	3
1676	IPI:IPI00203532.1	Tax_Id=10116 Gene_Symbol=Apeh Acylamino-acid-releasing enzyme	113	82415	3
1211	IPI:IPI00203558.1	Tax_Id=10116 Gene_Symbol=LOC688746 similar to haloacid dehalogenase-like hydrolase domain containing 3	195	28004	5
1795	IPI:IPI00203574.4	Tax_Id=10116 Gene_Symbol=Hspbp1 Hsp70-binding protein 1	100	39907	1
2306	IPI:IPI00203604.1	Tax_Id=10116 Gene_Symbol=Brp44l Brain protein 44-like protein	60	12617	2
1138	IPI:IPI00203610.2	Tax_Id=10116 Gene_Symbol=Tor1aip1 59 kDa protein	214	59224	5
2253	IPI:IPI00203630.1	Tax_Id=10116 Gene_Symbol=Grb2 Isoform 1 of Growth factor receptor-bound protein 2	63	25304	2
2530	IPI:IPI00203641.4	Tax_Id=10116 Gene_Symbol=Snx27 Isoform 2 of Sorting nexin-27	50	60150	1
323	IPI:IPI00203690.5	Tax_Id=10116 Gene_Symbol=Aldh9a1 4-trimethylaminobutyraldehyde dehydrogenase	1132	57345	16
1612	IPI:IPI00203723.1	Tax_Id=10116 Gene_Symbol=Arg2 Arginase-related protein	121	38119	3
1864	IPI:IPI00203725.2	Tax_Id=10116 Gene_Symbol=Hmga1 Isoform HMG-I of High mobility group protein HMG-I/HMG-Y	93	11699	3
1993	IPI:IPI00203732.2	Tax_Id=10116 Gene_Symbol=LOC678975;LOC685607 hypothetical protein LOC685607	81	16627	1
1835	IPI:IPI00203753.1	Tax_Id=10116 Gene_Symbol=Pspc1 Paraspeckle component 1	96	58836	2
568	IPI:IPI00203766.1	Tax_Id=10116 Gene_Symbol=Msra Peptide methionine sulfoxide reductase	576	26120	7
1361	IPI:IPI00203773.3	Tax_Id=10116 Gene_Symbol=Mrpl12 ribosomal protein, mitochondrial, L12	163	29708	3
2363	IPI:IPI00203796.3	Tax_Id=10116 Gene_Symbol=Trove2_predicted TROVE domain family, member 2	56	60688	2
1252	IPI:IPI00203829.1	Tax_Id=10116 Gene_Symbol=Atox1 Copper transport protein ATOX1	188	7459	3
2331	IPI:IPI00203991.1	Tax_Id=10116 Gene_Symbol=Cox17 Cytochrome C oxidase assembly protein COX17	58	7121	3
748	IPI:IPI00203992.1	Tax_Id=10116 Gene_Symbol=Pdzk1ip1 PDZK1-interacting protein 1	398	12349	2
483	IPI:IPI00204006.1	Tax_Id=10116 Gene_Symbol=Fbn1 Fibrillin-1	731	332271	19
2147	IPI:IPI00204088.1	Tax_Id=10116 Gene_Symbol=Shank3 Isoform 2 of SH3 and multiple ankyrin repeat domains protein 3	70	193824	4
2124	IPI:IPI00204099.5	Tax_Id=10116 Gene_Symbol=Mcfd2 Multiple coagulation factor deficiency protein 2 homolog precursor	71	16252	5
1495	IPI:IPI00204111.1	Tax_Id=10116 Gene_Symbol=Sep15 15 kDa selenoprotein precursor	137	18220	2
260	IPI:IPI00204118.1	Tax_Id=10116 Gene_Symbol=Pdcd8 Apoptosis-inducing factor 1, mitochondrial precursor	1489	66966	20
1585	IPI:IPI00204162.2	Tax_Id=10116 Gene_Symbol=Renbp N-acylglucosamine 2-epimerase	125	50086	2
472	IPI:IPI00204206.1	Tax_Id=10116 Gene_Symbol=Tpm1;Tpm1_v1;Tpm1_v4;Tpm1_v3;Tpm1_v5 tropomyosin 1, alpha isoform d	760	32773	17
2155	IPI:IPI00204225.1	Tax_Id=10116 Gene_Symbol=Txnl2 Isoform 2 of Glutaredoxin-3	69	31569	3
772	IPI:IPI00204261.2	Tax_Id=10116 Gene_Symbol=Kpnb1 Importin subunit beta-1	382	98377	9
805	IPI:IPI00204295.1	Tax_Id=10116 Gene_Symbol=Pabpc4 68 kDa protein	359	68264	10
322	IPI:IPI00204311.1	Tax_Id=10116 Gene_Symbol=Ak3l1 Adenylate kinase isoenzyme 4, mitochondrial	1134	25301	11
957	IPI:IPI00204315.5	Tax_Id=10116 Gene_Symbol=Siahbp1 Isoform 2 of Poly	281	58679	5
770	IPI:IPI00204316.1	Tax_Id=10116 Gene_Symbol=Atp5j ATP synthase-coupling factor 6, mitochondrial precursor	385	12487	6
1711	IPI:IPI00204344.1	Tax_Id=10116 Gene_Symbol=Bckdk [3-methyl-2-oxobutanoate dehydrogenase [lipoamide]] kinase, mitochondrial precursor	109	46673	3
786	IPI:IPI00204348.5	Tax_Id=10116 Gene_Symbol=Nt5e 5~-nucleotidase precursor	372	64384	5
1635	IPI:IPI00204359.1	Tax_Id=10116 Gene_Symbol=B2m Beta-2-microglobulin precursor	119	13825	2
670	IPI:IPI00204365.2	Tax_Id=10116 Gene_Symbol=Rpn1 Ribophorin I	475	68473	9
2301	IPI:IPI00204381.1	Tax_Id=10116 Gene_Symbol=Mrps34_predicted mitochondrial ribosomal protein S34	60	25841	1
2230	IPI:IPI00204416.1	Tax_Id=10116 Gene_Symbol=Tsc22d1 TSC22 domain family protein 1	65	15630	1
2194	IPI:IPI00204447.3	Tax_Id=10116 Gene_Symbol=Vamp2 Vesicle associated membrane protein 2B	67	14557	1
2103	IPI:IPI00204451.1	Tax_Id=10116 Gene_Symbol=Cfi Complement factor I precursor	73	69534	2
37	IPI:IPI00204467.1	Tax_Id=10116 Gene_Symbol=Sult1c2 Sulfotransferase 1C2	7890	34961	20
28	IPI:IPI00204469.2	Tax_Id=10116 Gene_Symbol=Sult1c2a Sulfotransferase 1C2A	9891	35178	32
899	IPI:IPI00204504.1	Tax_Id=10116 Gene_Symbol=Plvap Plasmalemma vesicle-associated protein	308	50572	5
2182	IPI:IPI00204532.2	Tax_Id=10116 Gene_Symbol=Usp14 52 kDa protein	67	52764	3
1451	IPI:IPI00204641.1	Tax_Id=10116 Gene_Symbol=Ndufb9_predicted similar to NADH dehydrogenase (ubiquinone) 1 beta subcomplex, 9	144	22163	2
1722	IPI:IPI00204675.5	Tax_Id=10116 Gene_Symbol=LOC500199 similar to CG4679-PA	108	78486	3
2009	IPI:IPI00204698.3	Tax_Id=10116 Gene_Symbol=RGD1305081_predicted hypothetical protein LOC362107	79	17070	3
692	IPI:IPI00204703.5	Tax_Id=10116 Gene_Symbol=Serpinh1 Serpin H1 precursor	454	46602	8
1904	IPI:IPI00204705.1	Tax_Id=10116 Gene_Symbol=Stx3 Syntaxin-3	90	33236	2
2268	IPI:IPI00204739.1	Tax_Id=10116 Gene_Symbol=Stx4a Syntaxin-4	62	34302	2
1182	IPI:IPI00204772.4	Tax_Id=10116 Gene_Symbol=Prpf19 Pre-mRNA-processing factor 19	201	57723	6
419	IPI:IPI00204774.1	Tax_Id=10116 Gene_Symbol=Ces1 Liver carboxylesterase B-1 precursor	856	62968	14
1945	IPI:IPI00204776.1	Tax_Id=10116 Gene_Symbol=Akap8 A-kinase anchor protein 8	86	76685	3
131	IPI:IPI00204808.5	Tax_Id=10116 Gene_Symbol=Mep1b Meprin A subunit beta precursor	3181	80169	18
2015	IPI:IPI00204823.3	Tax_Id=10116 Gene_Symbol=RGD1564930_predicted similar to tensin-like SH2 domain containing 1	79	170299	1
1433	IPI:IPI00204831.1	Tax_Id=10116 Gene_Symbol=Timm8a Mitochondrial import inner membrane translocase subunit Tim8 A	147	11263	4
2346	IPI:IPI00204867.2	Tax_Id=10116 Gene_Symbol=Ltbp4 178 kDa protein	57	187206	3
838	IPI:IPI00204899.3	Tax_Id=10116 Gene_Symbol=Sept7 septin 7 isoform a	338	50890	3
1371	IPI:IPI00204923.4	Tax_Id=10116 Gene_Symbol=Usp9x_predicted similar to Probable ubiquitin carboxyl-terminal hydrolase FAF-X (Ubiquitin thioesterase FAF-X) (Ubiquitin-specific-processing protease FAF-X) (Deubiquitinating enzyme FAF-X) (Fat facets protein-related, X-lin	161	293887	8
1423	IPI:IPI00204941.2	Tax_Id=10116 Gene_Symbol=Dnaja3 Tid-1 long isoform	149	53051	5
17	IPI:IPI00205018.2	Tax_Id=10116 Gene_Symbol=Aldh6a1 Methylmalonate-semialdehyde dehydrogenase [acylating], mitochondrial precursor	12146	58396	56
970	IPI:IPI00205022.1	Tax_Id=10116 Gene_Symbol=Nucb1 Nucleobindin-1 precursor	275	53474	7
1639	IPI:IPI00205029.1	Tax_Id=10116 Gene_Symbol=Slc22a1 Organic cation transporter	118	62413	3
35	IPI:IPI00205036.1	Tax_Id=10116 Gene_Symbol=LOC360504 hemoglobin alpha 2 chain	8769	15446	12
434	IPI:IPI00205068.3	Tax_Id=10116 Gene_Symbol=Ap1b1 105 kDa protein	833	105816	16
236	IPI:IPI00205076.1	Tax_Id=10116 Gene_Symbol=Prss15 Lon protease homolog, mitochondrial precursor	1638	106296	20
2496	IPI:IPI00205084.2	Tax_Id=10116 Gene_Symbol=Wnk4 Vacuolar protein-sorting-associated protein 25	51	20863	2
1754	IPI:IPI00205097.1	Tax_Id=10116 Gene_Symbol=Khdrbs1 KH domain-containing, RNA-binding, signal transduction-associated protein 1	104	48456	4
806	IPI:IPI00205107.4	Tax_Id=10116 Gene_Symbol=Prodh2 Probable proline dehydrogenase 2	359	51597	4
335	IPI:IPI00205135.6	Tax_Id=10116 Gene_Symbol=Tgm2 Transglutaminase 2, C polypeptide	1082	78028	24
992	IPI:IPI00205155.1	Tax_Id=10116 Gene_Symbol=Ces1 Carboxylesterase RL1	266	62722	7
136	IPI:IPI00205157.1	Tax_Id=10116 Gene_Symbol=Hadhsc Hydroxyacyl-coenzyme A dehydrogenase, mitochondrial precursor	3011	34540	10
1193	IPI:IPI00205163.3	Tax_Id=10116 Gene_Symbol=MGC156825 Similar to MIR-interacting saposin-like protein	198	21038	3
1212	IPI:IPI00205166.3	Tax_Id=10116 Gene_Symbol=Itga6 similar to integrin alpha 6 isoform 2	195	120544	8
1780	IPI:IPI00205168.2	Tax_Id=10116 Gene_Symbol=Hrmt1l2 Protein arginine N-methyltransferase 1	102	43035	3
1957	IPI:IPI00205223.1	Tax_Id=10116 Gene_Symbol=Eif3s12_predicted 25 kDa protein	85	25384	2
2362	IPI:IPI00205255.1	Tax_Id=10116 Gene_Symbol=Pigr Polymeric immunoglobulin receptor precursor	56	86057	1
1518	IPI:IPI00205274.3	Tax_Id=10116 Gene_Symbol=Mybbp1a Myb-binding protein 1A	134	153046	4
1493	IPI:IPI00205297.1	Tax_Id=10116 Gene_Symbol=Ppm1f Protein phosphatase 1F	137	49477	5
12	IPI:IPI00205325.1	Tax_Id=10116 Gene_Symbol=Lrp2 Low-density lipoprotein receptor-related protein 2 precursor	14857	537697	194
73	IPI:IPI00205332.4	Tax_Id=10116 Gene_Symbol=Etfa Electron transfer flavoprotein subunit alpha, mitochondrial precursor	5089	35272	14
463	IPI:IPI00205374.1	Tax_Id=10116 Gene_Symbol=Hmgcl Hydroxymethylglutaryl-CoA lyase, mitochondrial precursor	770	34626	10
2110	IPI:IPI00205383.2	Tax_Id=10116 Gene_Symbol=RGD1561347_predicted splicing factor, arginine/serine-rich 4	72	55757	2
404	IPI:IPI00205389.6	Tax_Id=10116 Gene_Symbol=Fgb Isoform 1 of Fibrinogen beta chain precursor	915	54828	16
731	IPI:IPI00205394.1	Tax_Id=10116 Gene_Symbol=Timm44 Import inner membrane translocase subunit TIM44, mitochondrial precursor	413	51370	7
1463	IPI:IPI00205413.1	Tax_Id=10116 Gene_Symbol=Slc25a20 Mitochondrial carnitine/acylcarnitine carrier protein	142	33474	6
465	IPI:IPI00205417.5	Tax_Id=10116 Gene_Symbol=Slc27a2 Very long-chain acyl-CoA synthetase	768	71447	14
471	IPI:IPI00205466.1	Tax_Id=10116 Gene_Symbol=Cand1 Cullin-associated NEDD8-dissociated protein 1	762	137985	15
1448	IPI:IPI00205490.1	Tax_Id=10116 Gene_Symbol=Ppap2b Lipid phosphate phosphohydrolase 3	145	35922	1
677	IPI:IPI00205519.4	Tax_Id=10116 Gene_Symbol=Ugcgl1 UDP-glucose:glycoprotein glucosyltransferase 1 precursor	469	177219	11
2446	IPI:IPI00205531.3	Tax_Id=10116 Gene_Symbol=Csnk2b Casein kinase II subunit beta	53	25268	1
671	IPI:IPI00205566.1	Tax_Id=10116 Gene_Symbol=Cnn3 Calponin-3	474	36583	6
1354	IPI:IPI00205598.1	Tax_Id=10116 Gene_Symbol=Grpel1 GrpE protein homolog 1, mitochondrial precursor	165	24510	4
2308	IPI:IPI00205639.1	Tax_Id=10116 Gene_Symbol=Smad1 Mothers against decapentaplegic homolog 1	60	53478	2
1813	IPI:IPI00205668.2	Tax_Id=10116 Gene_Symbol=Nphs1 Isoform 1 of Nephrin precursor	99	138661	2
1977	IPI:IPI00205681.1	Tax_Id=10116 Gene_Symbol=MGC94604 Mitochondrial protein, 18 kDa	83	18412	3
359	IPI:IPI00205745.3	Tax_Id=10116 Gene_Symbol=Prdx5 Isoform Mitochondrial of Peroxiredoxin-5, mitochondrial precursor	1028	22507	6
1188	IPI:IPI00205749.1	Tax_Id=10116 Gene_Symbol=Ces1 Liver carboxylesterase 3 precursor	199	61961	7
1755	IPI:IPI00205801.1	Tax_Id=10116 Gene_Symbol=Usp15 Ubiquitin carboxyl-terminal hydrolase	104	110440	3
444	IPI:IPI00205906.2	Tax_Id=10116 Gene_Symbol=Dpys Dihydropyrimidinase	817	57292	8
1599	IPI:IPI00205912.3	Tax_Id=10116 Gene_Symbol=Nono Non-POU domain-containing octamer-binding protein	123	55005	3
2187	IPI:IPI00205990.5	Tax_Id=10116 Gene_Symbol=Ppp5c Serine/threonine-protein phosphatase 5	67	57507	1
2266	IPI:IPI00206005.5	Tax_Id=10116 Gene_Symbol=Luc7l 44 kDa protein	62	44422	2
1304	IPI:IPI00206010.1	Tax_Id=10116 Gene_Symbol=Rras_predicted Harvey rat sarcoma oncogene, subgroup R	176	24065	3
1844	IPI:IPI00206015.1	Tax_Id=10116 Gene_Symbol=Tceb1 Transcription elongation factor B polypeptide 1	95	12636	1
993	IPI:IPI00206020.1	Tax_Id=10116 Gene_Symbol=Lrrc59 Leucine-rich repeat-containing protein 59	265	35304	3
2380	IPI:IPI00206030.3	Tax_Id=10116 Gene_Symbol=RGD1307161 BRO1 domain-containing protein BROX	56	46676	1
1379	IPI:IPI00206037.6	Tax_Id=10116 Gene_Symbol=Scamp3 similar to Secretory carrier-associated membrane protein 3	158	38898	1
1189	IPI:IPI00206065.1	Tax_Id=10116 Gene_Symbol=Yme1l1 ATP-dependent metalloprotease YME1L1	199	79988	2
2276	IPI:IPI00206092.1	Tax_Id=10116 Gene_Symbol=Akr1b8 Aldose reductase-like protein	62	36510	2
2400	IPI:IPI00206152.3	Tax_Id=10116 Gene_Symbol=Eif1a Eukaryotic translation initiation factor 1A	55	16606	2
878	IPI:IPI00206172.2	Tax_Id=10116 Gene_Symbol=Mapk3 Isoform 1 of Mitogen-activated protein kinase 3	318	43395	4
1931	IPI:IPI00206173.1	Tax_Id=10116 Gene_Symbol=Tcn2 Transcobalamin-2 precursor	87	47846	2
1799	IPI:IPI00206188.1	Tax_Id=10116 Gene_Symbol=Alcam CD166 antigen precursor	100	65665	2
1313	IPI:IPI00206193.1	Tax_Id=10116 Gene_Symbol=Fhl2 Four and a half LIM domains protein 2	173	34060	6
951	IPI:IPI00206222.3	Tax_Id=10116 Gene_Symbol=- 29 kDa protein	282	29278	4
909	IPI:IPI00206224.1	Tax_Id=10116 Gene_Symbol=Dars Aspartyl-tRNA synthetase, cytoplasmic	302	57546	6
1649	IPI:IPI00206234.2	Tax_Id=10116 Gene_Symbol=Ipo7_predicted importin 7	116	120938	3
2260	IPI:IPI00206239.1	Tax_Id=10116 Gene_Symbol=Igfbp4 Insulin-like growth factor-binding protein 4 precursor	63	28867	1
1747	IPI:IPI00206248.4	Tax_Id=10116 Gene_Symbol=- 83 kDa protein	105	83229	2
31	IPI:IPI00206254.4	Tax_Id=10116 Gene_Symbol=Ggt1 Gamma-glutamyltranspeptidase 1 precursor	9197	61913	27
433	IPI:IPI00206268.4	Tax_Id=10116 Gene_Symbol=- 32 kDa protein	835	32880	8
342	IPI:IPI00206298.3	Tax_Id=10116 Gene_Symbol=Lgmn Legumain precursor	1060	49834	11
694	IPI:IPI00206336.1	Tax_Id=10116 Gene_Symbol=Lamp1 Lysosome-associated membrane glycoprotein 1 precursor	452	44397	6
1717	IPI:IPI00206399.1	Tax_Id=10116 Gene_Symbol=Txn2 Thioredoxin, mitochondrial precursor	109	18392	3
1150	IPI:IPI00206403.1	Tax_Id=10116 Gene_Symbol=Lum Lumican precursor	211	38654	5
1996	IPI:IPI00206434.3	Tax_Id=10116 Gene_Symbol=Lnpep Leucyl-cystinyl aminopeptidase	80	117640	2
2045	IPI:IPI00206467.2	Tax_Id=10116 Gene_Symbol=Pecam Platelet endothelial cell adhesion molecule precursor	77	76939	2
116	IPI:IPI00206624.1	Tax_Id=10116 Gene_Symbol=Hspa5 78 kDa glucose-regulated protein precursor	3567	72473	32
792	IPI:IPI00206662.1	Tax_Id=10116 Gene_Symbol=Cdh1 Epithelial cadherin precursor	367	99167	5
998	IPI:IPI00206664.1	Tax_Id=10116 Gene_Symbol=Acp1 Isoform 1 of Low molecular weight phosphotyrosine protein phosphatase	264	18596	4
1548	IPI:IPI00206668.1	Tax_Id=10116 Gene_Symbol=Entpd1 Ectonucleoside triphosphate diphosphohydrolase 1	131	57998	1
1761	IPI:IPI00206698.1	Tax_Id=10116 Gene_Symbol=Slc22a4 Organic cation/carnitine transporter 1	103	62835	2
1437	IPI:IPI00206703.1	Tax_Id=10116 Gene_Symbol=Ralb Ras-related protein Ral-B precursor	146	23417	4
2183	IPI:IPI00206712.2	Tax_Id=10116 Gene_Symbol=Impa1 Inositol monophosphatase	67	30834	2
744	IPI:IPI00206780.1	Tax_Id=10116 Gene_Symbol=Plg Plasminogen precursor	400	93214	13
742	IPI:IPI00206823.1	Tax_Id=10116 Gene_Symbol=Obp3 Alpha-2u globulin	404	20834	12
1529	IPI:IPI00206926.1	Tax_Id=10116 Gene_Symbol=RGD1306819 Similar to A230072I16Rik protein	133	19745	1
1441	IPI:IPI00206948.1	Tax_Id=10116 Gene_Symbol=Retsat All-trans-retinol 13,14-reductase precursor	145	68001	3
946	IPI:IPI00206977.1	Tax_Id=10116 Gene_Symbol=Cs Citrate synthase, mitochondrial precursor	284	52176	6
2339	IPI:IPI00206986.1	Tax_Id=10116 Gene_Symbol=Itpr3 Inositol 1,4,5-trisphosphate receptor type 3	58	307000	1
877	IPI:IPI00207014.2	Tax_Id=10116 Gene_Symbol=Krt1-19 Keratin, type I cytoskeletal 19	319	44609	7
1729	IPI:IPI00207040.1	Tax_Id=10116 Gene_Symbol=Pawr PRKC apoptosis WT1 regulator protein	107	36015	3
1197	IPI:IPI00207068.1	Tax_Id=10116 Gene_Symbol=Glg1 Golgi apparatus protein 1 precursor	197	137347	5
2001	IPI:IPI00207070.1	Tax_Id=10116 Gene_Symbol=Rheb GTP-binding protein Rheb precursor	80	20524	2
1240	IPI:IPI00207110.1	Tax_Id=10116 Gene_Symbol=Acot8 Acyl-coenzyme A thioesterase 8	190	36322	7
1131	IPI:IPI00207123.1	Tax_Id=10116 Gene_Symbol=Tnc Tenascin (Fragment)	215	62435	2
2126	IPI:IPI00207130.1	Tax_Id=10116 Gene_Symbol=Fxc1 Mitochondrial import inner membrane translocase subunit Tim9 B	71	11572	1
2407	IPI:IPI00207142.4	Tax_Id=10116 Gene_Symbol=Hnf4a Isoform Long of Hepatocyte nuclear factor 4-alpha	54	53476	2
286	IPI:IPI00207146.1	Tax_Id=10116 Gene_Symbol=MGC72973 Zero beta-1 globin	1339	16069	11
1327	IPI:IPI00207180.1	Tax_Id=10116 Gene_Symbol=Slc6a18 Sodium- and chloride-dependent transporter XTRP2	170	70480	2
850	IPI:IPI00207184.1	Tax_Id=10116 Gene_Symbol=Erp29 Endoplasmic reticulum protein ERp29 precursor	331	28614	7
1964	IPI:IPI00207197.1	Tax_Id=10116 Gene_Symbol=Tcf1 Hepatocyte nuclear factor 1-alpha	84	67343	1
168	IPI:IPI00207217.1	Tax_Id=10116 Gene_Symbol=Echs1 Enoyl-CoA hydratase, mitochondrial precursor	2383	31895	14
326	IPI:IPI00207252.1	Tax_Id=10116 Gene_Symbol=Asrgl1 L-asparaginase	1123	34845	12
1818	IPI:IPI00207292.2	Tax_Id=10116 Gene_Symbol=Flot2 Isoform 4 of Flotillin-2	99	41953	4
852	IPI:IPI00207298.5	Tax_Id=10116 Gene_Symbol=Slc26a1 Sulfate anion transporter 1	331	76482	3
2418	IPI:IPI00207308.1	Tax_Id=10116 Gene_Symbol=Cltb Isoform Brain of Clathrin light chain B	54	25216	1
2047	IPI:IPI00207328.3	Tax_Id=10116 Gene_Symbol=As3mt Arsenite methyltransferase	77	41771	2
853	IPI:IPI00207335.1	Tax_Id=10116 Gene_Symbol=Pafah1b2 Platelet-activating factor acetylhydrolase IB subunit beta	331	25736	4
356	IPI:IPI00207355.4	Tax_Id=10116 Gene_Symbol=Hspa2 Heat shock-related 70 kDa protein 2	1043	69884	13
1693	IPI:IPI00207390.9	Tax_Id=10116 Gene_Symbol=Anxa3 Annexin A3	111	36569	2
1912	IPI:IPI00207474.3	Tax_Id=10116 Gene_Symbol=Gcat Glycine C-acetyltransferase	89	45821	2
2112	IPI:IPI00207480.3	Tax_Id=10116 Gene_Symbol=RGD1565180_predicted hypothetical protein LOC363158	72	47088	1
503	IPI:IPI00207657.1	Tax_Id=10116 Gene_Symbol=Usp5_predicted ubiquitin specific protease 5	703	96631	10
1424	IPI:IPI00207667.2	Tax_Id=10116 Gene_Symbol=Aspa Aspartoacylase	148	35747	3
1388	IPI:IPI00207668.1	Tax_Id=10116 Gene_Symbol=Afm Afamin precursor	155	71172	5
797	IPI:IPI00207702.7	Tax_Id=10116 Gene_Symbol=Slc22a8 Solute carrier family 22 member 8	365	59718	3
1824	IPI:IPI00207707.1	Tax_Id=10116 Gene_Symbol=MGC72560 UPF0404 protein C11orf59 homolog	98	17824	3
2043	IPI:IPI00207712.3	Tax_Id=10116 Gene_Symbol=Nub1 78 kDa protein	77	78735	1
985	IPI:IPI00207766.2	Tax_Id=10116 Gene_Symbol=Mgst3_predicted similar to microsomal glutathione S-transferase 3	269	24680	2
1620	IPI:IPI00207794.3	Tax_Id=10116 Gene_Symbol=Chp 23 kDa protein	121	22713	3
2389	IPI:IPI00207847.1	Tax_Id=10116 Gene_Symbol=RGD1309228 Uncharacterized protein C2orf18 homolog precursor	55	41408	1
2450	IPI:IPI00207890.1	Tax_Id=10116 Gene_Symbol=Fabp4 Adipocyte lipid-binding protein	53	16574	1
794	IPI:IPI00207933.2	Tax_Id=10116 Gene_Symbol=Dhrs4 dehydrogenase/reductase (SDR family) member 4	367	30031	3
357	IPI:IPI00207941.1	Tax_Id=10116 Gene_Symbol=Dmgdh Dimethylglycine dehydrogenase, mitochondrial precursor	1043	96273	22
814	IPI:IPI00207947.6	Tax_Id=10116 Gene_Symbol=Lta4h Leukotriene A4 hydrolase	351	69729	7
1673	IPI:IPI00207980.1	Tax_Id=10116 Gene_Symbol=Rpl23 60S ribosomal protein L23	114	14970	1
2113	IPI:IPI00207988.1	Tax_Id=10116 Gene_Symbol=Myo1e Myosin-Ie	72	127374	2
1083	IPI:IPI00207989.2	Tax_Id=10116 Gene_Symbol=Myo1d Myosin-Id	235	116820	10
2053	IPI:IPI00208011.2	Tax_Id=10116 Gene_Symbol=RGD1305013_predicted 27 kDa protein	76	26768	1
301	IPI:IPI00208026.1	Tax_Id=10116 Gene_Symbol=Selenbp1 Selenium-binding protein 1	1255	53069	16
937	IPI:IPI00208036.5	Tax_Id=10116 Gene_Symbol=RGD1560961_predicted similar to riboflavin kinase	288	26296	2
1199	IPI:IPI00208038.1	Tax_Id=10116 Gene_Symbol=Eif3s3 Eukaryotic translation initiation factor 3, subunit 3 gamma	197	40051	3
1651	IPI:IPI00208061.3	Tax_Id=10116 Gene_Symbol=Atp1b3 Sodium/potassium-transporting ATPase subunit beta-3	116	32151	3
2421	IPI:IPI00208091.2	Tax_Id=10116 Gene_Symbol=Fbl rRNA 2~-O-methyltransferase fibrillarin	54	34315	2
2265	IPI:IPI00208098.4	Tax_Id=10116 Gene_Symbol=Gpx4 Phospholipid hydroperoxide glutathione peroxidase, nuclear	62	29969	1
1064	IPI:IPI00208114.3	Tax_Id=10116 Gene_Symbol=Tmpo Lamina-associated polypeptide 2 isoform beta	242	50304	3
2065	IPI:IPI00208118.1	Tax_Id=10116 Gene_Symbol=Cald1 Non-muscle caldesmon	75	60662	3
476	IPI:IPI00208135.1	Tax_Id=10116 Gene_Symbol=LOC681730;Ocln;Tpmt Thiopurine S-methyltransferase	746	27959	9
1849	IPI:IPI00208152.2	Tax_Id=10116 Gene_Symbol=Mgea5 Isoform 1 of Bifunctional protein NCOAT	94	103935	1
1986	IPI:IPI00208154.1	Tax_Id=10116 Gene_Symbol=Cd81 CD81 antigen	82	26555	1
1266	IPI:IPI00208188.1	Tax_Id=10116 Gene_Symbol=Stxbp2 Syntaxin-binding protein 2	184	67110	4
1698	IPI:IPI00208200.2	Tax_Id=10116 Gene_Symbol=Cds2 Phosphatidate cytidylyltransferase 2	111	51972	4
684	IPI:IPI00208203.2	Tax_Id=10116 Gene_Symbol=Peci Peroxisomal delta3, delta2-enoyl-Coenzyme A isomerase	461	43336	8
100	IPI:IPI00208205.1	Tax_Id=10116 Gene_Symbol=Hspa8 Heat shock cognate 71 kDa protein	4082	71055	44
1382	IPI:IPI00208207.6	Tax_Id=10116 Gene_Symbol=Tomm20 Mitochondrial import receptor subunit TOM20 homolog	157	16445	2
1511	IPI:IPI00208209.1	Tax_Id=10116 Gene_Symbol=Prdx4 PRx IV	135	31216	5
171	IPI:IPI00208215.2	Tax_Id=10116 Gene_Symbol=Prdx3 Thioredoxin-dependent peroxide reductase, mitochondrial precursor	2306	28563	13
1129	IPI:IPI00208217.3	Tax_Id=10116 Gene_Symbol=Csda Isoform 1 of DNA-binding protein A	216	38828	3
1009	IPI:IPI00208224.2	Tax_Id=10116 Gene_Symbol=Stat3 Signal transducer and activator of transcription 3	260	88966	5
360	IPI:IPI00208249.3	Tax_Id=10116 Gene_Symbol=Clic4 Chloride intracellular channel protein 4	1028	28843	10
414	IPI:IPI00208265.1	Tax_Id=10116 Gene_Symbol=Ppp1ca Serine/threonine-protein phosphatase PP1-alpha catalytic subunit	873	38229	10
1634	IPI:IPI00208286.1	Tax_Id=10116 Gene_Symbol=Uchl3;LOC679036;RGD1561196_predicted Ubiquitin carboxyl-terminal hydrolase isozyme L3	119	26278	3
561	IPI:IPI00208288.4	Tax_Id=10116 Gene_Symbol=Sdhb_predicted similar to succinate dehydrogenase Ip subunit	589	32607	9
990	IPI:IPI00208304.1	Tax_Id=10116 Gene_Symbol=Sept2 Septin-2	266	41737	7
581	IPI:IPI00208306.1	Tax_Id=10116 Gene_Symbol=Tpt1 Translationally-controlled tumor protein	559	19564	8
1668	IPI:IPI00208315.4	Tax_Id=10116 Gene_Symbol=RGD1561153_predicted similar to myosin VIIb	114	243085	4
1990	IPI:IPI00208337.1	Tax_Id=10116 Gene_Symbol=Chchd4 Mitochondrial intermembrane space import and assembly protein 40	81	15856	1
341	IPI:IPI00208348.1	Tax_Id=10116 Gene_Symbol=Pdxk Pyridoxal kinase	1063	35114	16
1883	IPI:IPI00208382.1	Tax_Id=10116 Gene_Symbol=Ppt1 Palmitoyl-protein thioesterase 1 precursor	92	34946	3
1491	IPI:IPI00208471.1	Tax_Id=10116 Gene_Symbol=Psmd4 Antisecretory factor	138	41275	4
2140	IPI:IPI00208515.1	Tax_Id=10116 Gene_Symbol=Epn1 Epsin-1	70	60235	1
2040	IPI:IPI00208551.3	Tax_Id=10116 Gene_Symbol=LOC679934 similar to chromosome 3 open reading frame 10	77	8812	1
1487	IPI:IPI00208644.1	Tax_Id=10116 Gene_Symbol=Gps1 COP9 signalosome complex subunit 1	139	53964	4
2405	IPI:IPI00208645.6	Tax_Id=10116 Gene_Symbol=Hsd17b12 Estradiol 17-beta-dehydrogenase 12	54	34990	3
1918	IPI:IPI00208659.1	Tax_Id=10116 Gene_Symbol=Cfh Complement inhibitory factor H	89	144814	4
2388	IPI:IPI00208679.4	Tax_Id=10116 Gene_Symbol=LOC501069 similar to golgi autoantigen, golgin subfamily a, 4	55	264248	2
1133	IPI:IPI00208759.2	Tax_Id=10116 Gene_Symbol=Stx12 syntaxin 12	215	31282	2
1254	IPI:IPI00208784.5	Tax_Id=10116 Gene_Symbol=Flot1 Isoform 1 of Flotillin-1	187	47755	3
80	IPI:IPI00208917.4	Tax_Id=10116 Gene_Symbol=Aldh7a1 similar to aldehyde dehydrogenase family 7, member A1	4708	59225	21
586	IPI:IPI00208970.1	Tax_Id=10116 Gene_Symbol=Upb1 Beta-ureidopropionase	554	44584	5
403	IPI:IPI00209000.2	Tax_Id=10116 Gene_Symbol=Plec1 Plectin 6	917	535379	24
1186	IPI:IPI00209014.2	Tax_Id=10116 Gene_Symbol=Ush1c similar to Harmonin (Usher syndrome 1C protein homolog) (PDZ domain-containing protein) isoform 1	200	102707	5
2036	IPI:IPI00209033.5	Tax_Id=10116 Gene_Symbol=Plcb3 Phospholipase C beta 3	78	140437	2
793	IPI:IPI00209042.1	Tax_Id=10116 Gene_Symbol=Bpnt1 3~(2~),5~-bisphosphate nucleotidase 1	367	33495	5
299	IPI:IPI00209082.1	Tax_Id=10116 Gene_Symbol=Actn1 Alpha-actinin-1	1263	103466	18
2348	IPI:IPI00209084.4	Tax_Id=10116 Gene_Symbol=Mcl1 Induced myeloid leukemia cell differentiation protein Mcl-1 homolog	57	35363	1
2522	IPI:IPI00209086.1	Tax_Id=10116 Gene_Symbol=Timm10 Mitochondrial import inner membrane translocase subunit Tim10	50	10554	1
61	IPI:IPI00209113.3	Tax_Id=10116 Gene_Symbol=Myh9 Myosin-9	5917	227566	87
587	IPI:IPI00209115.2	Tax_Id=10116 Gene_Symbol=Slc25a3 Slc25a3 protein	554	40052	8
2403	IPI:IPI00209122.5	Tax_Id=10116 Gene_Symbol=Eif2b2 Translation initiation factor eIF-2B subunit beta	55	39079	1
2106	IPI:IPI00209144.1	Tax_Id=10116 Gene_Symbol=Exoc4 Exocyst complex component 4	72	111281	1
2248	IPI:IPI00209147.4	Tax_Id=10116 Gene_Symbol=Exoc3 Exocyst complex component 3	63	87126	2
960	IPI:IPI00209148.5	Tax_Id=10116 Gene_Symbol=Hnrpm Isoform 1 of Heterogeneous nuclear ribonucleoprotein M	278	74076	7
1323	IPI:IPI00209187.1	Tax_Id=10116 Gene_Symbol=Golga2 Golgin subfamily A member 2	172	111816	2
1298	IPI:IPI00209216.3	Tax_Id=10116 Gene_Symbol=Add3 Isoform 2 of Gamma-adducin	177	79097	4
2090	IPI:IPI00209253.2	Tax_Id=10116 Gene_Symbol=Gipc1 PDZ domain-containing protein GIPC1	74	36225	2
32	IPI:IPI00209258.4	Tax_Id=10116 Gene_Symbol=Spna2 Spectrin alpha chain, brain	9139	285336	109
2351	IPI:IPI00209262.2	Tax_Id=10116 Gene_Symbol=Slc19a1 Bile acid sensitive methotrexate carrier 1	57	58903	1
1774	IPI:IPI00209283.3	Tax_Id=10116 Gene_Symbol=Vapb Vesicle-associated membrane protein-associated protein B	103	27127	2
1461	IPI:IPI00209290.3	Tax_Id=10116 Gene_Symbol=Vapa Vesicle-associated membrane protein-associated protein A	143	28051	4
2372	IPI:IPI00209291.1	Tax_Id=10116 Gene_Symbol=Mbc2 Extended-synaptotagmin-1	56	121369	3
220	IPI:IPI00209363.1	Tax_Id=10116 Gene_Symbol=Slc25a10 Mitochondrial dicarboxylate carrier	1784	31890	8
1683	IPI:IPI00209373.3	Tax_Id=10116 Gene_Symbol=- 35 kDa protein	112	35226	1
1375	IPI:IPI00209397.1	Tax_Id=10116 Gene_Symbol=Coro1b Coronin-1B	159	54438	2
2073	IPI:IPI00209412.1	Tax_Id=10116 Gene_Symbol=Cul3_predicted cullin 3	74	89446	4
182	IPI:IPI00209480.5	Tax_Id=10116 Gene_Symbol=Pccb Propionyl-CoA carboxylase beta chain, mitochondrial precursor	2152	59216	13
1326	IPI:IPI00209618.2	Tax_Id=10116 Gene_Symbol=Safb Scaffold attachment factor B1	171	104960	3
610	IPI:IPI00209690.1	Tax_Id=10116 Gene_Symbol=Ephx1 Epoxide hydrolase 1	533	52719	10
2063	IPI:IPI00209731.3	Tax_Id=10116 Gene_Symbol=RGD1560307_predicted similar to lethal giant larvae homolog 2 isoform 2	75	113288	3
1749	IPI:IPI00209744.1	Tax_Id=10116 Gene_Symbol=Agt Angiotensinogen precursor	105	52177	4
1933	IPI:IPI00209789.1	Tax_Id=10116 Gene_Symbol=Fkbp3_predicted FK506 binding protein 3	87	25220	3
761	IPI:IPI00209807.10	Tax_Id=10116 Gene_Symbol=Sardh Sarcosine dehydrogenase, mitochondrial precursor	392	102719	13
1345	IPI:IPI00209836.4	Tax_Id=10116 Gene_Symbol=Palm Paralemmin	167	42072	3
2025	IPI:IPI00209863.2	Tax_Id=10116 Gene_Symbol=P4ha1 Prolyl 4-hydroxylase subunit alpha-1 precursor	79	61202	1
745	IPI:IPI00209893.4	Tax_Id=10116 Gene_Symbol=RGD1308772_predicted similar to F11C1.5a	400	227506	9
2536	IPI:IPI00209905.1	Tax_Id=10116 Gene_Symbol=Sar1b GTP-binding protein SAR1b	50	22510	3
673	IPI:IPI00209916.1	Tax_Id=10116 Gene_Symbol=LOC362855 UPF0027 protein C22orf28 homolog	471	55727	10
2342	IPI:IPI00209973.2	Tax_Id=10116 Gene_Symbol=C4bpa Complement component 4 binding protein, alpha	58	69267	2
924	IPI:IPI00209980.6	Tax_Id=10116 Gene_Symbol=Pmpcb Mitochondrial-processing peptidase subunit beta, mitochondrial precursor	295	55029	7
1334	IPI:IPI00210008.1	Tax_Id=10116 Gene_Symbol=Tmed2 Transmembrane emp24 domain-containing protein 2 precursor	169	22832	1
1631	IPI:IPI00210012.1	Tax_Id=10116 Gene_Symbol=Tceb2 Transcription elongation factor B polypeptide 2	119	13219	3
1273	IPI:IPI00210027.3	Tax_Id=10116 Gene_Symbol=Itpr1 Isoform 1 of Inositol 1,4,5-trisphosphate receptor type 1	183	316653	5
1222	IPI:IPI00210029.1	Tax_Id=10116 Gene_Symbol=Decr2 Peroxisomal 2,4-dienoyl-CoA reductase	193	31614	4
2386	IPI:IPI00210062.6	Tax_Id=10116 Gene_Symbol=Sncg Gamma-synuclein	55	12969	1
1309	IPI:IPI00210071.3	Tax_Id=10116 Gene_Symbol=Coro1a Coronin-1A	174	51717	2
372	IPI:IPI00210090.3	Tax_Id=10116 Gene_Symbol=Hnrpu SP120	980	88492	21
1972	IPI:IPI00210116.2	Tax_Id=10116 Gene_Symbol=Lman1 Protein ERGIC-53 precursor	83	58194	3
2118	IPI:IPI00210120.2	Tax_Id=10116 Gene_Symbol=Vtn Aa1018	72	56723	1
554	IPI:IPI00210147.2	Tax_Id=10116 Gene_Symbol=Sec31l1 Isoform 1 of Protein transport protein Sec31A	599	136328	12
820	IPI:IPI00210158.1	Tax_Id=10116 Gene_Symbol=Psmc4 26S protease regulatory subunit 6B	348	47493	8
2337	IPI:IPI00210170.1	Tax_Id=10116 Gene_Symbol=Tmem49 Transmembrane protein 49	58	46271	1
1803	IPI:IPI00210181.1	Tax_Id=10116 Gene_Symbol=Tubg1 Tubulin gamma-1 chain	99	51411	2
1092	IPI:IPI00210183.1	Tax_Id=10116 Gene_Symbol=Mecr Trans-2-enoyl-CoA reductase, mitochondrial precursor	230	40529	5
1340	IPI:IPI00210187.1	Tax_Id=10116 Gene_Symbol=Pdlim5 PDZ and LIM domain protein 5	168	64416	4
1450	IPI:IPI00210212.5	Tax_Id=10116 Gene_Symbol=- 38 kDa protein	144	38127	5
945	IPI:IPI00210234.4	Tax_Id=10116 Gene_Symbol=Pls3 Plastin-3	284	70773	11
1734	IPI:IPI00210257.1	Tax_Id=10116 Gene_Symbol=Tctex1 Dynein light chain Tctex-type 1	106	12672	1
563	IPI:IPI00210264.3	Tax_Id=10116 Gene_Symbol=Gsto1 Glutathione transferase omega-1	586	27936	6
336	IPI:IPI00210280.1	Tax_Id=10116 Gene_Symbol=Comt Isoform 1 of Catechol O-methyltransferase	1080	29806	18
658	IPI:IPI00210351.2	Tax_Id=10116 Gene_Symbol=Ak1 Adenylate kinase isoenzyme 1	487	21684	6
704	IPI:IPI00210357.1	Tax_Id=10116 Gene_Symbol=Hnrpf Heterogeneous nuclear ribonucleoprotein F	438	46043	10
2212	IPI:IPI00210361.1	Tax_Id=10116 Gene_Symbol=Psmd10 26S proteasome non-ATPase regulatory subunit 10	66	25255	1
392	IPI:IPI00210381.4	Tax_Id=10116 Gene_Symbol=Rab11b Ras-related protein Rab-11B	935	24588	9
2125	IPI:IPI00210431.1	Tax_Id=10116 Gene_Symbol=Dhcr7 7-dehydrocholesterol reductase	71	54861	1
43	IPI:IPI00210435.2	Tax_Id=10116 Gene_Symbol=Pc Pyruvate carboxylase, mitochondrial precursor	7489	130436	51
2382	IPI:IPI00210521.4	Tax_Id=10116 Gene_Symbol=RGD1562691_predicted hypothetical protein LOC361185	55	36951	1
1457	IPI:IPI00210524.1	Tax_Id=10116 Gene_Symbol=- 40 kDa protein	143	40709	3
1431	IPI:IPI00210537.2	Tax_Id=10116 Gene_Symbol=Stk39 STE20/SPS1-related proline-alanine-rich protein kinase	148	60662	2
552	IPI:IPI00210542.1	Tax_Id=10116 Gene_Symbol=Gsta4 Glutathione S-transferase alpha-4	601	25550	7
110	IPI:IPI00210566.3	Tax_Id=10116 Gene_Symbol=Hspca Heat shock protein HSP 90-alpha	3760	85161	30
1812	IPI:IPI00210635.2	Tax_Id=10116 Gene_Symbol=Nsf Vesicle-fusing ATPase	99	83170	3
1797	IPI:IPI00210691.4	Tax_Id=10116 Gene_Symbol=RGD1307018 hypothetical protein LOC362115	100	85304	4
2454	IPI:IPI00210692.1	Tax_Id=10116 Gene_Symbol=Casp7 Caspase-7	53	34986	1
2234	IPI:IPI00210767.1	Tax_Id=10116 Gene_Symbol=Rnf135 50 kDa protein	64	50793	1
1474	IPI:IPI00210812.1	Tax_Id=10116 Gene_Symbol=Commd9 COMM domain containing 9	141	22188	3
1889	IPI:IPI00210824.3	Tax_Id=10116 Gene_Symbol=Serpina6 Corticosteroid-binding globulin precursor	91	44814	3
2086	IPI:IPI00210871.1	Tax_Id=10116 Gene_Symbol=Timm8b Mitochondrial import inner membrane translocase subunit Tim8 B	74	9509	2
451	IPI:IPI00210872.5	Tax_Id=10116 Gene_Symbol=Mep1a Meprin A subunit alpha precursor	791	86168	11
1429	IPI:IPI00210874.1	Tax_Id=10116 Gene_Symbol=Gpsn2 Synaptic glycoprotein SC2	148	36498	2
1012	IPI:IPI00210884.1	Tax_Id=10116 Gene_Symbol=Dnaja1 DnaJ homolog subfamily A member 1	259	45581	9
729	IPI:IPI00210900.1	Tax_Id=10116 Gene_Symbol=Ambp AMBP protein precursor	415	39738	8
124	IPI:IPI00210920.1	Tax_Id=10116 Gene_Symbol=Got2 Aspartate aminotransferase, mitochondrial precursor	3316	47683	17
710	IPI:IPI00210975.1	Tax_Id=10116 Gene_Symbol=Hyou1 Hypoxia up-regulated protein 1 precursor	431	111448	10
1720	IPI:IPI00211045.3	Tax_Id=10116 Gene_Symbol=Rock1 Isoform 1 of Rho-associated protein kinase 1	108	160770	3
295	IPI:IPI00211075.1	Tax_Id=10116 Gene_Symbol=Serpina3n Serine protease inhibitor A3N precursor	1296	46793	11
1246	IPI:IPI00211096.1	Tax_Id=10116 Gene_Symbol=Hsd11b1 Isoform 11-HSD1A of Corticosteroid 11-beta-dehydrogenase isozyme 1	188	32091	4
1984	IPI:IPI00211110.1	Tax_Id=10116 Gene_Symbol=Ppp2r5a_predicted protein phosphatase 2, regulatory subunit B (B56), alpha isoform	82	56700	1
105	IPI:IPI00211127.1	Tax_Id=10116 Gene_Symbol=Ass Argininosuccinate synthase	3894	46752	22
1342	IPI:IPI00211133.4	Tax_Id=10116 Gene_Symbol=Cdc37 Hsp90 co-chaperone Cdc37	167	44995	1
2098	IPI:IPI00211135.1	Tax_Id=10116 Gene_Symbol=Bcl2l1 Isoform Bcl-X(L) of Apoptosis regulator Bcl-X	73	26199	2
1574	IPI:IPI00211206.7	Tax_Id=10116 Gene_Symbol=Pdlim1 PDZ and LIM domain protein 1	127	36018	3
222	IPI:IPI00211216.4	Tax_Id=10116 Gene_Symbol=Eif5a Eukaryotic translation initiation factor 5A-1	1764	17049	13
346	IPI:IPI00211225.1	Tax_Id=10116 Gene_Symbol=Acadl Long-chain specific acyl-CoA dehydrogenase, mitochondrial precursor	1055	48242	9
1279	IPI:IPI00211448.2	Tax_Id=10116 Gene_Symbol=Ehd2 EH-domain containing 2	181	61370	4
453	IPI:IPI00211507.3	Tax_Id=10116 Gene_Symbol=Hpd 4-hydroxyphenylpyruvate dioxygenase	791	45312	13
285	IPI:IPI00211510.1	Tax_Id=10116 Gene_Symbol=Acox1 Isoform 1 of Acyl-coenzyme A oxidase 1, peroxisomal	1341	75030	17
1076	IPI:IPI00211512.7	Tax_Id=10116 Gene_Symbol=Arpc1b Actin-related protein 2/3 complex subunit 1B	235	41829	4
246	IPI:IPI00211593.1	Tax_Id=10116 Gene_Symbol=Sod2 Superoxide dismutase [Mn], mitochondrial precursor	1567	24887	11
1093	IPI:IPI00211615.7	Tax_Id=10116 Gene_Symbol=Pak2 Serine/threonine-protein kinase PAK 2	229	58209	4
408	IPI:IPI00211616.1	Tax_Id=10116 Gene_Symbol=Slc3a2 4F2 cell-surface antigen heavy chain	898	58150	13
63	IPI:IPI00211648.1	Tax_Id=10116 Gene_Symbol=Slc3a1 Neutral and basic amino acid transport protein rBAT	5696	78913	55
2017	IPI:IPI00211695.1	Tax_Id=10116 Gene_Symbol=Ppp1r12a Isoform 3 of Protein phosphatase 1 regulatory subunit 12A	79	109996	4
1998	IPI:IPI00211698.1	Tax_Id=10116 Gene_Symbol=Fliih Flightless I homolog	80	146191	1
1109	IPI:IPI00211730.2	Tax_Id=10116 Gene_Symbol=Eif2b5 Translation initiation factor eIF-2B subunit epsilon	222	80898	2
1976	IPI:IPI00211733.1	Tax_Id=10116 Gene_Symbol=Psmc1 26S protease regulatory subunit 4	83	49325	2
331	IPI:IPI00211756.1	Tax_Id=10116 Gene_Symbol=Phb Prohibitin	1110	29859	11
1834	IPI:IPI00211767.1	Tax_Id=10116 Gene_Symbol=Rpl10l_predicted similar to ribosomal protein L10	96	24998	1
1757	IPI:IPI00211776.1	Tax_Id=10116 Gene_Symbol=Golgb1 Rat GCP360	104	365615	5
2177	IPI:IPI00211777.4	Tax_Id=10116 Gene_Symbol=Thop1 Thimet oligopeptidase	68	79063	5
697	IPI:IPI00211779.1	Tax_Id=10116 Gene_Symbol=Prdx1 Peroxiredoxin-1	449	22323	17
1901	IPI:IPI00211800.2	Tax_Id=10116 Gene_Symbol=Gphn Isoform 6 of Gephyrin	90	83954	5
593	IPI:IPI00211812.1	Tax_Id=10116 Gene_Symbol=Copb1 Coatomer subunit beta	551	108083	9
232	IPI:IPI00211813.2	Tax_Id=10116 Gene_Symbol=Myh10 Myosin-10	1678	233515	33
1039	IPI:IPI00211893.1	Tax_Id=10116 Gene_Symbol=Crk Isoform Crk-II of Proto-oncogene C-crk	250	33881	6
243	IPI:IPI00211895.1	Tax_Id=10116 Gene_Symbol=Gss Glutathione synthetase	1594	52597	18
1669	IPI:IPI00211897.4	Tax_Id=10116 Gene_Symbol=Gsta3;Yc2;Gsta2 Glutathione S-transferase alpha-5	114	25388	5
134	IPI:IPI00211927.1	Tax_Id=10116 Gene_Symbol=Lyz Lysozyme C type 1 precursor	3076	17174	24
759	IPI:IPI00211970.5	Tax_Id=10116 Gene_Symbol=Psme2 Proteasome activator complex subunit 2	393	27068	6
143	IPI:IPI00211989.2	Tax_Id=10116 Gene_Symbol=Khk Isoform C of Ketohexokinase	2823	33352	14
172	IPI:IPI00212014.2	Tax_Id=10116 Gene_Symbol=Vcp Transitional endoplasmic reticulum ATPase	2299	90162	28
166	IPI:IPI00212015.1	Tax_Id=10116 Gene_Symbol=Acadm Medium-chain specific acyl-CoA dehydrogenase, mitochondrial precursor	2449	46925	17
1730	IPI:IPI00212052.3	Tax_Id=10116 Gene_Symbol=Ndufs4 NADH dehydrogenase [ubiquinone] iron-sulfur protein 4, mitochondrial precursor	106	19785	3
2185	IPI:IPI00212186.1	Tax_Id=10116 Gene_Symbol=RGD1562259_predicted similar to 40S ribosomal protein S20	67	13482	2
1159	IPI:IPI00212219.1	Tax_Id=10116 Gene_Symbol=Ssb Lupus La protein homolog	208	47919	5
2150	IPI:IPI00212226.1	Tax_Id=10116 Gene_Symbol=Camk2d Isoform Delta 1 of Calcium/calmodulin-dependent protein kinase type II delta chain	69	60670	3
1242	IPI:IPI00212258.3	Tax_Id=10116 Gene_Symbol=Phpt1_predicted phosphohistidine phosphatase 1	190	14173	3
1627	IPI:IPI00212268.1	Tax_Id=10116 Gene_Symbol=Ruvbl1 RuvB-like 1	120	50524	4
1899	IPI:IPI00212270.6	Tax_Id=10116 Gene_Symbol=Gng12 similar to guanine nucleotide binding protein (G protein), gamma 12	90	8252	3
169	IPI:IPI00212314.5	Tax_Id=10116 Gene_Symbol=Msn Moesin	2365	67868	29
2497	IPI:IPI00212446.1	Tax_Id=10116 Gene_Symbol=Terf2ip Telomeric repeat binding factor 2, interacting protein	51	43677	1
528	IPI:IPI00212512.1	Tax_Id=10116 Gene_Symbol=Psmd1 26S proteasome non-ATPase regulatory subunit 1	644	106707	8
1853	IPI:IPI00212516.1	Tax_Id=10116 Gene_Symbol=Tmed4_predicted transmembrane emp24 protein transport domain containing 4	94	26272	3
320	IPI:IPI00212523.1	Tax_Id=10116 Gene_Symbol=Park7 Protein DJ-1	1140	20190	7
1275	IPI:IPI00212546.1	Tax_Id=10116 Gene_Symbol=Emb Embigin precursor	182	37438	2
830	IPI:IPI00212608.1	Tax_Id=10116 Gene_Symbol=Dab2 Isoform p82 of Disabled homolog 2	341	82497	10
97	IPI:IPI00212622.1	Tax_Id=10116 Gene_Symbol=Hadha Trifunctional enzyme subunit alpha, mitochondrial precursor	4226	83202	27
831	IPI:IPI00212651.1	Tax_Id=10116 Gene_Symbol=Timm13 Mitochondrial import inner membrane translocase subunit Tim13	340	10679	3
837	IPI:IPI00212655.4	Tax_Id=10116 Gene_Symbol=Gnb1 Guanine nucleotide-binding protein G(I)/G(S)/G(T) subunit beta-1	338	38151	6
884	IPI:IPI00212658.4	Tax_Id=10116 Gene_Symbol=Gnb2 Guanine nucleotide-binding protein G(I)/G(S)/G(T) subunit beta-2	315	38048	5
185	IPI:IPI00212666.2	Tax_Id=10116 Gene_Symbol=Mug1 Isoform 1 of Murinoglobulin-1 precursor	2132	166590	22
340	IPI:IPI00212697.1	Tax_Id=10116 Gene_Symbol=Napsa napsin A aspartic peptidase	1068	46000	3
644	IPI:IPI00212708.2	Tax_Id=10116 Gene_Symbol=Fetub Fetub protein	504	44054	10
2186	IPI:IPI00212721.3	Tax_Id=10116 Gene_Symbol=RGD1305976_predicted similar to RIKEN cDNA C920006C10	67	93377	1
1421	IPI:IPI00212723.2	Tax_Id=10116 Gene_Symbol=Hnrpab heterogeneous nuclear ribonucleoprotein A/B	149	30948	4
2484	IPI:IPI00212725.1	Tax_Id=10116 Gene_Symbol=Cd164 Endolyn precursor	51	21090	1
1005	IPI:IPI00212730.5	Tax_Id=10116 Gene_Symbol=Lamp2 Lysosome-associated membrane glycoprotein 2 precursor	262	45591	4
1053	IPI:IPI00212731.1	Tax_Id=10116 Gene_Symbol=Ctsd Cathepsin D precursor	245	45165	4
918	IPI:IPI00212741.8	Tax_Id=10116 Gene_Symbol=Pfkl 6-phosphofructokinase, liver type	297	86083	6
484	IPI:IPI00212776.1	Tax_Id=10116 Gene_Symbol=Rps3 40S ribosomal protein S3	731	26828	8
2252	IPI:IPI00212787.2	Tax_Id=10116 Gene_Symbol=RGD1306925 Similar to RIKEN cDNA 0610009B22	63	16430	1
527	IPI:IPI00212809.1	Tax_Id=10116 Gene_Symbol=Ctsh Cathepsin H precursor	647	37650	10
88	IPI:IPI00212811.1	Tax_Id=10116 Gene_Symbol=Ctsb Cathepsin B precursor	4510	38358	23
1130	IPI:IPI00212868.1	Tax_Id=10116 Gene_Symbol=Lamb2 Laminin subunit beta-2 precursor	216	203474	12
809	IPI:IPI00212933.1	Tax_Id=10116 Gene_Symbol=Slc5a1 Sodium/glucose cotransporter 1	357	73987	5
379	IPI:IPI00212934.1	Tax_Id=10116 Gene_Symbol=Slc5a2 Sodium/glucose cotransporter 2	965	73940	14
1250	IPI:IPI00212980.1	Tax_Id=10116 Gene_Symbol=RGD1563422_predicted Isoform Long of Brain protein 44	188	14306	3
1490	IPI:IPI00213013.1	Tax_Id=10116 Gene_Symbol=Stip1 Stress-induced-phosphoprotein 1	138	63158	5
826	IPI:IPI00213015.1	Tax_Id=10116 Gene_Symbol=Dctn2 Dynactin subunit 2	344	44235	6
1057	IPI:IPI00213036.4	Tax_Id=10116 Gene_Symbol=C4a Complement C4 precursor	244	193639	4
199	IPI:IPI00213057.2	Tax_Id=10116 Gene_Symbol=Acadvl Very long-chain specific acyl-CoA dehydrogenase, mitochondrial precursor	2002	71587	18
892	IPI:IPI00213190.1	Tax_Id=10116 Gene_Symbol=Bcat2 Branched-chain-amino-acid aminotransferase, mitochondrial precursor	312	44817	5
1202	IPI:IPI00213205.2	Tax_Id=10116 Gene_Symbol=RGD1565940_predicted hypothetical protein LOC498234	197	21604	4
1346	IPI:IPI00213299.5	Tax_Id=10116 Gene_Symbol=Mapre1 Microtubule-associated protein RP/EB family member 1	166	30156	3
1973	IPI:IPI00213334.3	Tax_Id=10116 Gene_Symbol=- 36 kDa protein	83	35808	3
862	IPI:IPI00213335.2	Tax_Id=10116 Gene_Symbol=Slc12a1 120 kDa protein	328	121376	7
1148	IPI:IPI00213347.1	Tax_Id=10116 Gene_Symbol=Af6 Isoform 1 of Afadin	211	208461	4
1571	IPI:IPI00213380.2	Tax_Id=10116 Gene_Symbol=Miox Inositol oxygenase	127	33505	7
2193	IPI:IPI00213408.5	Tax_Id=10116 Gene_Symbol=Arpc5l Isoform 2 of Actin-related protein 2/3 complex subunit 5-like protein	67	11228	1
869	IPI:IPI00213422.1	Tax_Id=10116 Gene_Symbol=Kmo Kynurenine 3-monooxygenase	322	54945	8
944	IPI:IPI00213436.2	Tax_Id=10116 Gene_Symbol=LOC681024 similar to NADH-ubiquinone oxidoreductase MLRQ subunit	285	9321	1
1906	IPI:IPI00213445.1	Tax_Id=10116 Gene_Symbol=Dctn4 Isoform 2 of Dynactin subunit 4	90	53096	3
1926	IPI:IPI00213457.1	Tax_Id=10116 Gene_Symbol=Atp6v1c1 Vacuolar proton pump subunit C 1	88	44044	3
1338	IPI:IPI00213458.1	Tax_Id=10116 Gene_Symbol=Surf4 surfeit 4	168	30589	3
95	IPI:IPI00213463.2	Tax_Id=10116 Gene_Symbol=Actn4 Alpha-actinin-4	4262	105306	48
1806	IPI:IPI00213532.1	Tax_Id=10116 Gene_Symbol=Cml4 Probable N-acetyltransferase CML4	99	24992	2
1022	IPI:IPI00213536.4	Tax_Id=10116 Gene_Symbol=Capns1 Calpain small subunit 1	256	28666	3
896	IPI:IPI00213538.6	Tax_Id=10116 Gene_Symbol=Cpt1a Carnitine O-palmitoyltransferase I, liver isoform	310	88810	4
819	IPI:IPI00213546.2	Tax_Id=10116 Gene_Symbol=Hspa1l Heat shock 70 kDa protein 1L	348	70904	6
1464	IPI:IPI00213552.1	Tax_Id=10116 Gene_Symbol=Dync1li1 Cytoplasmic dynein 1 light intermediate chain 1	142	56985	3
1085	IPI:IPI00213557.2	Tax_Id=10116 Gene_Symbol=Atp2b4 Isoform XB of Plasma membrane calcium-transporting ATPase 4	234	134224	6
330	IPI:IPI00213569.1	Tax_Id=10116 Gene_Symbol=Ugt1a1 UDP-glucuronosyltransferase 1-1 precursor	1110	60422	13
804	IPI:IPI00213579.3	Tax_Id=10116 Gene_Symbol=Tpp2 Tripeptidyl-peptidase 2	360	139688	8
19	IPI:IPI00213584.3	Tax_Id=10116 Gene_Symbol=Agxt2 Alanine--glyoxylate aminotransferase 2, mitochondrial precursor	11867	58194	52
1556	IPI:IPI00213586.1	Tax_Id=10116 Gene_Symbol=Atp2b3 Isoform XD of Plasma membrane calcium-transporting ATPase 3	129	139669	4
624	IPI:IPI00213587.1	Tax_Id=10116 Gene_Symbol=Psmc5 26S protease regulatory subunit 8	522	45768	9
118	IPI:IPI00213610.3	Tax_Id=10116 Gene_Symbol=Cryl1 Lambda-crystallin homolog	3500	35717	22
1121	IPI:IPI00213611.1	Tax_Id=10116 Gene_Symbol=LOC287167 Alpha globin	220	15572	6
1124	IPI:IPI00213644.3	Tax_Id=10116 Gene_Symbol=Ppib Peptidyl-prolyl cis-trans isomerase B precursor	219	23845	6
521	IPI:IPI00213659.3	Tax_Id=10116 Gene_Symbol=Decr1 2,4-dienoyl-CoA reductase, mitochondrial precursor	666	36395	8
1063	IPI:IPI00213684.1	Tax_Id=10116 Gene_Symbol=Fuca Tissue alpha-L-fucosidase precursor	243	53737	5
1856	IPI:IPI00213688.1	Tax_Id=10116 Gene_Symbol=Set_predicted Isoform 1 of Protein SET	94	33386	4
482	IPI:IPI00213735.3	Tax_Id=10116 Gene_Symbol=Sfxn1 Sideroflexin-1	732	35808	7
1385	IPI:IPI00213847.2	Tax_Id=10116 Gene_Symbol=Grn Granulins precursor	156	68510	3
1665	IPI:IPI00214052.1	Tax_Id=10116 Gene_Symbol=RGD1306952 Carboxymethylenebutenolidase homolog	114	28227	5
2475	IPI:IPI00214079.6	Tax_Id=10116 Gene_Symbol=Pkn2 Serine/threonine-protein kinase N2	52	112740	2
2170	IPI:IPI00214150.2	Tax_Id=10116 Gene_Symbol=Ptpn23 162 kDa protein	68	162234	2
939	IPI:IPI00214152.1	Tax_Id=10116 Gene_Symbol=Hagh Hydroxyacylglutathione hydrolase	287	29163	7
1029	IPI:IPI00214158.1	Tax_Id=10116 Gene_Symbol=Slc22a6 Renal organic anion transporter 1	253	61468	4
1568	IPI:IPI00214210.2	Tax_Id=10116 Gene_Symbol=Slk 141 kDa protein	127	141937	6
2169	IPI:IPI00214246.1	Tax_Id=10116 Gene_Symbol=Lypla2 Acyl-protein thioesterase 2	68	25133	1
914	IPI:IPI00214262.1	Tax_Id=10116 Gene_Symbol=Nsfl1c NSFL1 cofactor p47	299	40655	5
467	IPI:IPI00214299.6	Tax_Id=10116 Gene_Symbol=Cbs Isoform I of Cystathionine beta-synthase	765	62157	11
1113	IPI:IPI00214300.1	Tax_Id=10116 Gene_Symbol=Lin7c Lin-7 homolog C	222	21935	5
664	IPI:IPI00214328.3	Tax_Id=10116 Gene_Symbol=Naglt1 Sodium-dependent glucose transporter 1	479	52141	4
109	IPI:IPI00214373.1	Tax_Id=10116 Gene_Symbol=Aadat Kynurenine/alpha-aminoadipate aminotransferase mitochondrial precursor	3767	48096	29
2304	IPI:IPI00214378.1	Tax_Id=10116 Gene_Symbol=Nxf1 Nuclear RNA export factor 1	60	70888	1
963	IPI:IPI00214394.1	Tax_Id=10116 Gene_Symbol=Csad Cysteine sulfinic acid decarboxylase	278	55841	6
893	IPI:IPI00214398.1	Tax_Id=10116 Gene_Symbol=Mosc2 MOSC domain-containing protein 2, mitochondrial precursor	310	38851	9
430	IPI:IPI00214448.1	Tax_Id=10116 Gene_Symbol=Crym Mu-crystallin homolog	838	33704	8
216	IPI:IPI00214454.2	Tax_Id=10116 Gene_Symbol=Gcsh Glycine cleavage system H protein, mitochondrial precursor	1834	18701	9
973	IPI:IPI00214456.2	Tax_Id=10116 Gene_Symbol=Adk Adenosine kinase	274	40450	6
217	IPI:IPI00214480.1	Tax_Id=10116 Gene_Symbol=Fah Fumarylacetoacetase	1827	46231	12
1128	IPI:IPI00214540.2	Tax_Id=10116 Gene_Symbol=Cyp4a8 Cytochrome P450 4A12	217	58807	5
1788	IPI:IPI00214561.2	Tax_Id=10116 Gene_Symbol=RGD1560732_predicted 46 kDa protein	101	47522	1
537	IPI:IPI00214582.1	Tax_Id=10116 Gene_Symbol=LOC497813;Rps7 40S ribosomal protein S7	622	22113	11
1985	IPI:IPI00214614.1	Tax_Id=10116 Gene_Symbol=RGD1311201_predicted hypothetical protein LOC292295	82	71270	5
2504	IPI:IPI00214654.1	Tax_Id=10116 Gene_Symbol=Rps24 Isoform 1 of 40S ribosomal protein S24	51	15413	1
1225	IPI:IPI00214665.2	Tax_Id=10116 Gene_Symbol=Acly ATP citrate lyase isoform 1	193	121616	7
1165	IPI:IPI00214674.1	Tax_Id=10116 Gene_Symbol=Slco1a1 Solute carrier organic anion transporter family member 1A1	206	75782	5
1008	IPI:IPI00214787.1	Tax_Id=10116 Gene_Symbol=Slc16a1 Monocarboxylate transporter 1	261	53831	5
2201	IPI:IPI00214825.1	Tax_Id=10116 Gene_Symbol=Grb7 Growth factor receptor binding protein GRB7	66	60821	1
542	IPI:IPI00214859.5	Tax_Id=10116 Gene_Symbol=Col18a1 similar to Collagen alpha-1(XVIII) chain precursor	617	185965	9
1595	IPI:IPI00214881.1	Tax_Id=10116 Gene_Symbol=LOC690848;LOC686951 Putative uncharacterized protein	124	6534	1
2272	IPI:IPI00214889.1	Tax_Id=10116 Gene_Symbol=Psmb3 Proteasome subunit beta type-3	62	23235	2
415	IPI:IPI00214905.3	Tax_Id=10116 Gene_Symbol=Tpm4 Tropomyosin alpha-4 chain	872	28549	17
1932	IPI:IPI00214953.3	Tax_Id=10116 Gene_Symbol=Cbx5_predicted chromobox homolog 5	87	22343	1
1528	IPI:IPI00215012.4	Tax_Id=10116 Gene_Symbol=Nhlrc2_predicted NHL repeat containing 2	133	79254	6
1542	IPI:IPI00215030.1	Tax_Id=10116 Gene_Symbol=Sf3a1_predicted splicing factor 3a, subunit 1	131	88589	4
2516	IPI:IPI00215064.1	Tax_Id=10116 Gene_Symbol=RGD1305045_predicted hypothetical protein LOC296050	50	26424	1
120	IPI:IPI00215093.1	Tax_Id=10116 Gene_Symbol=LOC360975 2-oxoglutarate dehydrogenase E1 component, mitochondrial precursor	3407	117419	47
681	IPI:IPI00215107.3	Tax_Id=10116 Gene_Symbol=Rpsa 40S ribosomal protein SA	464	32917	4
927	IPI:IPI00215243.3	Tax_Id=10116 Gene_Symbol=Psma7 Isoform RC6-IL of Proteasome subunit alpha type-7	295	28480	5
827	IPI:IPI00215291.3	Tax_Id=10116 Gene_Symbol=Bat1a;Atp6v1g2 Spliceosome RNA helicase Bat1	344	49460	5
2067	IPI:IPI00215294.1	Tax_Id=10116 Gene_Symbol=Ddah2 N(G),N(G)-dimethylarginine dimethylaminohydrolase 2	75	30011	3
2334	IPI:IPI00215296.2	Tax_Id=10116 Gene_Symbol=C1qa Complement C1q subcomponent subunit A precursor	58	26186	1
2005	IPI:IPI00215334.1	Tax_Id=10116 Gene_Symbol=RGD621605 Probable N-acetyltransferase CML6	80	24964	1
410	IPI:IPI00215349.5	Tax_Id=10116 Gene_Symbol=Wdr1 WD repeat-containing protein 1	893	66824	14
2168	IPI:IPI00215357.1	Tax_Id=10116 Gene_Symbol=Cdh6 Cadherin-6 precursor	68	88571	2
1790	IPI:IPI00215377.2	Tax_Id=10116 Gene_Symbol=Agpat1 1-acylglycerol-3-phosphate O-acyltransferase 1	101	36199	2
1348	IPI:IPI00215465.1	Tax_Id=10116 Gene_Symbol=Cryab Alpha-crystallin B chain	166	20076	3
1632	IPI:IPI00215495.1	Tax_Id=10116 Gene_Symbol=Ke2 H2-K region expressed gene 2, rat orthologue	119	14489	1
1895	IPI:IPI00215532.2	Tax_Id=10116 Gene_Symbol=Cuta Protein CutA precursor	91	18818	1
931	IPI:IPI00215564.1	Tax_Id=10116 Gene_Symbol=Rab7 Ras-related protein Rab-7a	294	23774	7
646	IPI:IPI00215574.5	Tax_Id=10116 Gene_Symbol=Dci 3,2-trans-enoyl-CoA isomerase, mitochondrial precursor	502	32348	7
141	IPI:IPI00230787.5	Tax_Id=10116 Gene_Symbol=Ca2 Carbonic anhydrase 2	2976	29267	16
2162	IPI:IPI00230788.6	Tax_Id=10116 Gene_Symbol=Ca3 Carbonic anhydrase 3	68	29698	2
627	IPI:IPI00230830.5	Tax_Id=10116 Gene_Symbol=Eif2s1 Eukaryotic translation initiation factor 2 subunit 1	519	36371	10
981	IPI:IPI00230832.7	Tax_Id=10116 Gene_Symbol=Cox6c Cytochrome c oxidase polypeptide VIc-2	270	8449	4
292	IPI:IPI00230835.5	Tax_Id=10116 Gene_Symbol=Ywhag 14-3-3 protein gamma	1310	28456	9
455	IPI:IPI00230837.5	Tax_Id=10116 Gene_Symbol=Ywhab Isoform Long of 14-3-3 protein beta/alpha	790	28151	10
304	IPI:IPI00230838.5	Tax_Id=10116 Gene_Symbol=Atp5h ATP synthase subunit d, mitochondrial	1243	18809	19
1207	IPI:IPI00230848.7	Tax_Id=10116 Gene_Symbol=Mtpn Myotrophin	196	13024	3
711	IPI:IPI00230855.5	Tax_Id=10116 Gene_Symbol=S100a1 Protein S100-A1	430	10610	3
197	IPI:IPI00230857.7	Tax_Id=10116 Gene_Symbol=Ak2 Adenylate kinase isoenzyme 2, mitochondrial	2011	26648	10
69	IPI:IPI00230859.5	Tax_Id=10116 Gene_Symbol=Akr1a1 Alcohol dehydrogenase	5391	36711	25
50	IPI:IPI00230862.7	Tax_Id=10116 Gene_Symbol=Anpep Aminopeptidase N	6936	109779	44
969	IPI:IPI00230865.7	Tax_Id=10116 Gene_Symbol=Gmfb Glia maturation factor beta	276	16897	4
2401	IPI:IPI00230868.4	Tax_Id=10116 Gene_Symbol=Gnaq guanine nucleotide binding protein, alpha q polypeptide	55	42416	2
1066	IPI:IPI00230870.1	Tax_Id=10116 Gene_Symbol=Clta Isoform Non-brain of Clathrin light chain A	241	23608	3
546	IPI:IPI00230874.10	Tax_Id=10116 Gene_Symbol=Blvra Biliverdin reductase A precursor	609	33716	12
1633	IPI:IPI00230882.4	Tax_Id=10116 Gene_Symbol=Nln Neurolysin, mitochondrial precursor	119	80944	4
1848	IPI:IPI00230889.5	Tax_Id=10116 Gene_Symbol=Mgst1 Microsomal glutathione S-transferase 1	94	17517	3
18	IPI:IPI00230897.5	Tax_Id=10116 Gene_Symbol=Hbb Hemoglobin subunit beta-1	12064	16083	28
800	IPI:IPI00230903.9	Tax_Id=10116 Gene_Symbol=Hnmt Histamine N-methyltransferase	363	34262	5
371	IPI:IPI00230907.5	Tax_Id=10116 Gene_Symbol=Mif Macrophage migration inhibitory factor	981	12640	10
1389	IPI:IPI00230914.5	Tax_Id=10116 Gene_Symbol=Rpl5 60S ribosomal protein L5	155	34665	5
1832	IPI:IPI00230917.7	Tax_Id=10116 Gene_Symbol=Rpl18 60S ribosomal protein L18	97	21702	2
2513	IPI:IPI00230921.9	Tax_Id=10116 Gene_Symbol=S100a10 Protein S100-A10	50	11182	1
180	IPI:IPI00230937.5	Tax_Id=10116 Gene_Symbol=Pebp1 Phosphatidylethanolamine-binding protein 1	2162	20902	13
491	IPI:IPI00230941.5	Tax_Id=10116 Gene_Symbol=Vim Vimentin	722	53757	22
1216	IPI:IPI00230942.5	Tax_Id=10116 Gene_Symbol=Gstm3 Glutathione S-transferase Yb-3	195	25835	5
647	IPI:IPI00230946.4	Tax_Id=10116 Gene_Symbol=Dpp7 Dipeptidyl-peptidase 2 precursor	502	55649	8
732	IPI:IPI00230954.3	Tax_Id=10116 Gene_Symbol=Dncic2 Isoform 2B of Cytoplasmic dynein 1 intermediate chain 2	412	70748	9
1000	IPI:IPI00230979.1	Tax_Id=10116 Gene_Symbol=Pbef1 Nicotinamide phosphoribosyltransferase	263	55689	8
2480	IPI:IPI00230981.1	Tax_Id=10116 Gene_Symbol=Vac14 Protein VAC14 homolog	52	89095	1
1283	IPI:IPI00230986.1	Tax_Id=10116 Gene_Symbol=Rtn4 Isoform 2 of Reticulon-4	180	38798	3
1427	IPI:IPI00230987.1	Tax_Id=10116 Gene_Symbol=Rtn4 Isoform 3 of Reticulon-4	148	22389	3
695	IPI:IPI00231013.2	Tax_Id=10116 Gene_Symbol=Cyb5 Isoform Short of Cytochrome b5	451	11400	4
686	IPI:IPI00231028.2	Tax_Id=10116 Gene_Symbol=RGD1303003 ES1 protein homolog, mitochondrial precursor	459	28497	10
1428	IPI:IPI00231043.4	Tax_Id=10116 Gene_Symbol=Slc12a3 Solute carrier family 12 member 3	148	111567	5
2426	IPI:IPI00231045.4	Tax_Id=10116 Gene_Symbol=Myo1b Isoform C of Myosin-Ib	54	125868	1
719	IPI:IPI00231046.8	Tax_Id=10116 Gene_Symbol=Psma4 Proteasome subunit alpha type-4	425	29764	3
936	IPI:IPI00231069.5	Tax_Id=10116 Gene_Symbol=Dbi Acyl-CoA-binding protein	290	10021	5
370	IPI:IPI00231106.5	Tax_Id=10116 Gene_Symbol=Mpst 3-mercaptopyruvate sulfurtransferase	983	33205	8
575	IPI:IPI00231107.5	Tax_Id=10116 Gene_Symbol=Ptms Parathymosin	564	11552	1
113	IPI:IPI00231118.5	Tax_Id=10116 Gene_Symbol=Calb1 Calbindin	3601	30203	24
394	IPI:IPI00231134.4	Tax_Id=10116 Gene_Symbol=Gnb2l1 Guanine nucleotide-binding protein subunit beta-2-like 1	929	35853	12
583	IPI:IPI00231136.5	Tax_Id=10116 Gene_Symbol=Nid1 similar to Nidogen-1 precursor	557	139746	17
1062	IPI:IPI00231137.5	Tax_Id=10116 Gene_Symbol=Csrp2 Cysteine and glycine-rich protein 2	243	21838	5
62	IPI:IPI00231139.6	Tax_Id=10116 Gene_Symbol=Tkt transketolase	5784	71912	31
449	IPI:IPI00231148.8	Tax_Id=10116 Gene_Symbol=Gpd1 Glycerol-3-phosphate dehydrogenase [NAD+], cytoplasmic	796	38112	12
41	IPI:IPI00231150.4	Tax_Id=10116 Gene_Symbol=Gsta3;Yc2;Gsta2 Glutathione S-transferase alpha (Fragment)	7560	26029	15
1312	IPI:IPI00231176.1	Tax_Id=10116 Gene_Symbol=Slc21a4 Isoform 2 of Solute carrier organic anion transporter family member 1A3	174	75462	4
102	IPI:IPI00231192.5	Tax_Id=10116 Gene_Symbol=LOC100134871;LOC689064;MGC72973 Hemoglobin subunit beta-2	3953	16086	22
315	IPI:IPI00231194.5	Tax_Id=10116 Gene_Symbol=Ddah1 N(G),N(G)-dimethylarginine dimethylaminohydrolase 1	1179	31805	14
1055	IPI:IPI00231196.5	Tax_Id=10116 Gene_Symbol=Tagln Transgelin	245	22645	5
813	IPI:IPI00231200.5	Tax_Id=10116 Gene_Symbol=Por NADPH--cytochrome P450 reductase	354	77313	7
1356	IPI:IPI00231202.6	Tax_Id=10116 Gene_Symbol=Rps8 40S ribosomal protein S8	165	24475	6
617	IPI:IPI00231216.1	Tax_Id=10116 Gene_Symbol=Pacsin2 Isoform 3 of Protein kinase C and casein kinase substrate in neurons 2 protein	530	56041	7
1940	IPI:IPI00231228.5	Tax_Id=10116 Gene_Symbol=Arl3 ADP-ribosylation factor-like protein 3	86	20615	2
224	IPI:IPI00231229.9	Tax_Id=10116 Gene_Symbol=Gstp1;Gstp2 Glutathione S-transferase P	1742	23652	12
4	IPI:IPI00231245.5	Tax_Id=10116 Gene_Symbol=Hao2 Hydroxyacid oxidase 2	24859	39633	36
125	IPI:IPI00231253.5	Tax_Id=10116 Gene_Symbol=Hadh2 3-hydroxyacyl-CoA dehydrogenase type-2	3267	27343	29
303	IPI:IPI00231260.5	Tax_Id=10116 Gene_Symbol=Prdx6 Peroxiredoxin-6	1243	24860	13
454	IPI:IPI00231261.7	Tax_Id=10116 Gene_Symbol=Slc25a11 Mitochondrial 2-oxoglutarate/malate carrier protein	790	34393	8
2459	IPI:IPI00231264.6	Tax_Id=10116 Gene_Symbol=Pon1 Serum paraoxonase/arylesterase 1	52	39699	2
1132	IPI:IPI00231275.7	Tax_Id=10116 Gene_Symbol=Lgals1 Galectin-1	215	15189	4
2060	IPI:IPI00231284.6	Tax_Id=10116 Gene_Symbol=Rabggta Geranylgeranyl transferase type-2 subunit alpha	76	66117	2
23	IPI:IPI00231292.6	Tax_Id=10116 Gene_Symbol=Hrsp12 Ribonuclease UK114	10849	14533	16
1276	IPI:IPI00231293.7	Tax_Id=10116 Gene_Symbol=Pfkm 6-phosphofructokinase, muscle type	181	86361	6
1878	IPI:IPI00231294.3	Tax_Id=10116 Gene_Symbol=Clns1a Clns1a protein	92	26689	2
866	IPI:IPI00231298.5	Tax_Id=10116 Gene_Symbol=Pafah1b1 Platelet-activating factor acetylhydrolase IB subunit alpha	324	47210	7
1782	IPI:IPI00231303.4	Tax_Id=10116 Gene_Symbol=LOC314140 ribose-phosphate pyrophosphokinase I -like	102	35297	2
2049	IPI:IPI00231318.5	Tax_Id=10116 Gene_Symbol=Pitpnb Isoform 1 of Phosphatidylinositol transfer protein beta isoform	77	31715	1
2221	IPI:IPI00231341.8	Tax_Id=10116 Gene_Symbol=Sec61a1 Protein transport protein Sec61 subunit alpha isoform 1	65	52687	1
858	IPI:IPI00231346.5	Tax_Id=10116 Gene_Symbol=Rpl30 60S ribosomal protein L30	329	12947	3
547	IPI:IPI00231356.9	Tax_Id=10116 Gene_Symbol=Mthfd1 C-1-tetrahydrofolate synthase, cytoplasmic	609	101616	19
154	IPI:IPI00231358.6	Tax_Id=10116 Gene_Symbol=Pfn1 Profilin-1	2680	15119	9
369	IPI:IPI00231359.3	Tax_Id=10116 Gene_Symbol=Acads Acetyl-Coenzyme A dehydrogenase, short chain	984	45224	12
347	IPI:IPI00231368.5	Tax_Id=10116 Gene_Symbol=Txn1 Thioredoxin	1054	12008	5
1152	IPI:IPI00231379.2	Tax_Id=10116 Gene_Symbol=Slc4a1 solute carrier family 4, member 1	210	103463	6
553	IPI:IPI00231381.7	Tax_Id=10116 Gene_Symbol=Mvp Major vault protein	600	97107	12
1861	IPI:IPI00231407.4	Tax_Id=10116 Gene_Symbol=Dbn1 Isoform A of Drebrin	94	78223	2
1123	IPI:IPI00231418.5	Tax_Id=10116 Gene_Symbol=Lmnb1 Lamin-B1	220	66794	7
1953	IPI:IPI00231419.3	Tax_Id=10116 Gene_Symbol=Blmh bleomycin hydrolase	85	53045	2
818	IPI:IPI00231423.6	Tax_Id=10116 Gene_Symbol=C9 C9 protein	350	64988	6
68	IPI:IPI00231426.6	Tax_Id=10116 Gene_Symbol=Pgk1 Phosphoglycerate kinase 1	5454	44909	32
1347	IPI:IPI00231434.6	Tax_Id=10116 Gene_Symbol=Fkbp1a FK506-binding protein 1A	166	11972	3
45	IPI:IPI00231451.4	Tax_Id=10116 Gene_Symbol=Atp1a3 Sodium/potassium-transporting ATPase subunit alpha-3	7367	113045	23
1058	IPI:IPI00231473.4	Tax_Id=10116 Gene_Symbol=Cyp2d2 Cytochrome P450 2D26	244	57620	6
636	IPI:IPI00231475.7	Tax_Id=10116 Gene_Symbol=H3f3b Histone H3.3	509	15376	1
1050	IPI:IPI00231478.5	Tax_Id=10116 Gene_Symbol=Scarb2 Lysosome membrane protein 2	246	54513	4
2269	IPI:IPI00231499.3	Tax_Id=10116 Gene_Symbol=Abcc3 ATP-binding cassette, sub-family C (CFTR/MRP), member 3	62	170752	1
368	IPI:IPI00231502.3	Tax_Id=10116 Gene_Symbol=Ap2b1 Isoform 2 of AP-2 complex subunit beta-1	991	106537	15
2352	IPI:IPI00231503.4	Tax_Id=10116 Gene_Symbol=Ogt UDP-N-acetylglucosamine--peptide N-acetylglucosaminyltransferase 110 kDa subunit	57	118133	3
1181	IPI:IPI00231512.5	Tax_Id=10116 Gene_Symbol=Hpcal1 Hippocalcin-like protein 1	201	22438	3
545	IPI:IPI00231555.1	Tax_Id=10116 Gene_Symbol=Ptbp1 Isoform PYBP1 of Polypyrimidine tract-binding protein 1	615	57072	6
900	IPI:IPI00231610.5	Tax_Id=10116 Gene_Symbol=Capn1 Calpain-1 catalytic subunit	308	82752	8
107	IPI:IPI00231611.7	Tax_Id=10116 Gene_Symbol=Fh1 Isoform Mitochondrial of Fumarate hydratase, mitochondrial precursor	3835	54714	27
287	IPI:IPI00231615.5	Tax_Id=10116 Gene_Symbol=Anxa1 Annexin A1	1326	39147	15
26	IPI:IPI00231631.13	Tax_Id=10116 Gene_Symbol=Eno3 Beta-enolase	10212	47326	7
1174	IPI:IPI00231637.5	Tax_Id=10116 Gene_Symbol=G6pdx Glucose-6-phosphate 1-dehydrogenase	203	59794	5
151	IPI:IPI00231638.6	Tax_Id=10116 Gene_Symbol=Gsta3;Yc2;Gsta2 Glutathione S-transferase alpha-1	2715	25705	12
1414	IPI:IPI00231639.7	Tax_Id=10116 Gene_Symbol=Gstm1 Glutathione S-transferase Mu 1	150	26068	4
328	IPI:IPI00231641.5	Tax_Id=10116 Gene_Symbol=Pgm1 Phosphoglucomutase-1	1119	61650	17
187	IPI:IPI00231643.5	Tax_Id=10116 Gene_Symbol=Sod1 Superoxide dismutase	2123	16073	10
1449	IPI:IPI00231648.5	Tax_Id=10116 Gene_Symbol=Gnmt Glycine N-methyltransferase	144	32928	5
1900	IPI:IPI00231650.7	Tax_Id=10116 Gene_Symbol=H1f4 Histone H1.2	90	21974	4
261	IPI:IPI00231651.6	Tax_Id=10116 Gene_Symbol=Basp1 Brain acid soluble protein 1	1480	21804	12
1004	IPI:IPI00231659.3	Tax_Id=10116 Gene_Symbol=Tmed10 Transmembrane emp24 domain-containing protein 10 precursor	262	25013	2
1102	IPI:IPI00231662.6	Tax_Id=10116 Gene_Symbol=Cyb5r3 Isoform 1 of NADH-cytochrome b5 reductase 3	226	34381	5
218	IPI:IPI00231674.5	Tax_Id=10116 Gene_Symbol=Arf3 ADP-ribosylation factor 3	1818	20645	12
485	IPI:IPI00231677.5	Tax_Id=10116 Gene_Symbol=Ywhah 14-3-3 protein eta	731	28365	8
824	IPI:IPI00231686.5	Tax_Id=10116 Gene_Symbol=Cd63 CD63 antigen	345	26537	3
682	IPI:IPI00231690.5	Tax_Id=10116 Gene_Symbol=Csrp1 Cysteine and glycine-rich protein 1	463	21455	6
2249	IPI:IPI00231692.5	Tax_Id=10116 Gene_Symbol=Rps15 40S ribosomal protein S15	63	17029	1
1282	IPI:IPI00231693.5	Tax_Id=10116 Gene_Symbol=Rps3a 40S ribosomal protein S3a	180	30154	4
743	IPI:IPI00231694.7	Tax_Id=10116 Gene_Symbol=Xdh Xanthine dehydrogenase/oxidase	401	148259	8
365	IPI:IPI00231714.3	Tax_Id=10116 Gene_Symbol=Dlat Dihydrolipoyllysine-residue acetyltransferase component of pyruvate dehydrogenase complex, mitochondrial precursor	1012	67637	10
1038	IPI:IPI00231726.5	Tax_Id=10116 Gene_Symbol=Gnai3 Guanine nucleotide-binding protein G	250	41066	8
1192	IPI:IPI00231733.7	Tax_Id=10116 Gene_Symbol=Gnai1 Guanine nucleotide-binding protein G(i), alpha-1 subunit	198	40889	6
117	IPI:IPI00231734.5	Tax_Id=10116 Gene_Symbol=Aldoa Fructose-bisphosphate aldolase A	3507	39783	36
564	IPI:IPI00231736.9	Tax_Id=10116 Gene_Symbol=Aldoc Fructose-bisphosphate aldolase C	583	39658	12
974	IPI:IPI00231737.5	Tax_Id=10116 Gene_Symbol=Akr1b4 Aldose reductase	273	36230	12
122	IPI:IPI00231742.5	Tax_Id=10116 Gene_Symbol=Cat Catalase	3322	60062	32
77	IPI:IPI00231745.8	Tax_Id=10116 Gene_Symbol=Fbp1 Fructose-1,6-bisphosphatase 1	4884	40040	34
1477	IPI:IPI00231749.5	Tax_Id=10116 Gene_Symbol=Pitpna Phosphatidylinositol transfer protein alpha isoform	140	32115	4
724	IPI:IPI00231756.7	Tax_Id=10116 Gene_Symbol=Aldh1a7 Aldehyde dehydrogenase, cytosolic 1	421	55038	6
72	IPI:IPI00231767.5	Tax_Id=10116 Gene_Symbol=Tpi1 Triosephosphate isomerase	5104	27345	24
1802	IPI:IPI00231770.5	Tax_Id=10116 Gene_Symbol=Prkar1a cAMP-dependent protein kinase type I-alpha regulatory subunit	99	43296	4
153	IPI:IPI00231783.5	Tax_Id=10116 Gene_Symbol=Ldhb L-lactate dehydrogenase B chain	2684	36874	21
611	IPI:IPI00231786.4	Tax_Id=10116 Gene_Symbol=Me1 NADP-dependent malic enzyme	533	66007	10
177	IPI:IPI00231789.5	Tax_Id=10116 Gene_Symbol=Mme Neprilysin	2202	86425	29
1061	IPI:IPI00231801.3	Tax_Id=10116 Gene_Symbol=Cst3 Cystatin-C precursor	243	15655	2
469	IPI:IPI00231825.5	Tax_Id=10116 Gene_Symbol=Rbp1 Retinol-binding protein I, cellular	764	15995	13
1161	IPI:IPI00231829.4	Tax_Id=10116 Gene_Symbol=Arg2 Arginase-2, mitochondrial precursor	207	38958	4
2246	IPI:IPI00231848.10	Tax_Id=10116 Gene_Symbol=Egf Pro-epidermal growth factor precursor	64	127410	3
1641	IPI:IPI00231857.5	Tax_Id=10116 Gene_Symbol=Gamt Guanidinoacetate N-methyltransferase	118	26675	6
763	IPI:IPI00231858.5	Tax_Id=10116 Gene_Symbol=Gstt2 Glutathione S-transferase theta-2	390	27593	9
422	IPI:IPI00231860.5	Tax_Id=10116 Gene_Symbol=Abcd3 ATP-binding cassette sub-family D member 3	852	75780	13
42	IPI:IPI00231862.5	Tax_Id=10116 Gene_Symbol=Gclc Glutamate--cysteine ligase catalytic subunit	7494	73371	54
145	IPI:IPI00231864.5	Tax_Id=10116 Gene_Symbol=Cycs Cytochrome c, somatic	2776	11712	16
1845	IPI:IPI00231880.7	Tax_Id=10116 Gene_Symbol=H2afz Histone H2A.Z	95	13545	3
977	IPI:IPI00231925.8	Tax_Id=10116 Gene_Symbol=Gnai2 Guanine nucleotide-binding protein G(i), alpha-2 subunit	272	41043	7
83	IPI:IPI00231927.11	Tax_Id=10116 Gene_Symbol=Slc25a4 ADP/ATP translocase 1	4627	33196	13
276	IPI:IPI00231941.1	Tax_Id=10116 Gene_Symbol=Acox1 Isoform 2 of Acyl-coenzyme A oxidase 1, peroxisomal	1387	75042	17
1081	IPI:IPI00231953.10	Tax_Id=10116 Gene_Symbol=Copb2 Coatomer subunit beta~	235	103342	4
1363	IPI:IPI00231954.5	Tax_Id=10116 Gene_Symbol=Pfkp 6-phosphofructokinase type C	162	86635	4
461	IPI:IPI00231955.6	Tax_Id=10116 Gene_Symbol=Calm2;Calm3;Calm1 Calmodulin	771	16827	8
251	IPI:IPI00231963.5	Tax_Id=10116 Gene_Symbol=Ddt D-dopachrome decarboxylase	1547	13239	5
208	IPI:IPI00231965.5	Tax_Id=10116 Gene_Symbol=Arf5 ADP-ribosylation factor 5	1916	20631	11
213	IPI:IPI00231966.5	Tax_Id=10116 Gene_Symbol=Arf4 ADP-ribosylation factor 4	1839	20498	12
1630	IPI:IPI00231967.9	Tax_Id=10116 Gene_Symbol=Arf6 ADP-ribosylation factor 6	120	20183	4
513	IPI:IPI00231968.4	Tax_Id=10116 Gene_Symbol=Anxa4 Annexin A4	682	36213	11
1023	IPI:IPI00231971.5	Tax_Id=10116 Gene_Symbol=Fabp3 Fatty acid-binding protein, heart	255	14766	4
962	IPI:IPI00231978.5	Tax_Id=10116 Gene_Symbol=Atp5i ATP synthase subunit e, mitochondrial	278	8249	3
1419	IPI:IPI00231988.3	Tax_Id=10116 Gene_Symbol=Ptprf Leukocyte common antigen-related phosphatase precursor	150	212501	3
388	IPI:IPI00231997.6	Tax_Id=10116 Gene_Symbol=Ndufa5 NADH dehydrogenase [ubiquinone] 1 alpha subcomplex subunit 5	946	13460	7
1502	IPI:IPI00232010.5	Tax_Id=10116 Gene_Symbol=Gchfr GTP cyclohydrolase 1 feedback regulatory protein	137	9780	3
796	IPI:IPI00232011.9	Tax_Id=10116 Gene_Symbol=Ehhadh Peroxisomal bifunctional enzyme	366	79179	12
1501	IPI:IPI00285606.6	Tax_Id=10116 Gene_Symbol=Cdc42 Isoform 1 of Cell division control protein 42 homolog precursor	137	21587	2
881	IPI:IPI00287338.2	Tax_Id=10116 Gene_Symbol=Xpo1 Exportin-1	316	124396	5
33	IPI:IPI00287835.7	Tax_Id=10116 Gene_Symbol=Hba-a1 Hemoglobin subunit alpha-1/2	8898	15490	13
1459	IPI:IPI00288140.7	Tax_Id=10116 Gene_Symbol=Prps2 Ribose-phosphate pyrophosphokinase 2	143	35190	5
297	IPI:IPI00324019.1	Tax_Id=10116 Gene_Symbol=Serpina1 Alpha-1-antiproteinase precursor	1287	46278	21
259	IPI:IPI00324020.6	Tax_Id=10116 Gene_Symbol=Glul Glutamine synthetase	1492	42982	17
2465	IPI:IPI00324047.3	Tax_Id=10116 Gene_Symbol=Lypla1 Acyl-protein thioesterase 1	52	25034	3
1498	IPI:IPI00324168.1	Tax_Id=10116 Gene_Symbol=Gsk3b Glycogen synthase kinase-3 beta	137	47226	3
747	IPI:IPI00324272.1	Tax_Id=10116 Gene_Symbol=Apoa4 Apolipoprotein A-IV precursor	398	44429	9
1494	IPI:IPI00324275.3	Tax_Id=10116 Gene_Symbol=Exoc2 Exocyst complex component 2	137	105243	4
142	IPI:IPI00324302.3	Tax_Id=10116 Gene_Symbol=Acat1 Acetyl-CoA acetyltransferase, mitochondrial precursor	2823	45009	31
2462	IPI:IPI00324309.4	Tax_Id=10116 Gene_Symbol=Cybb Endothelial type gp91-phox	52	66163	2
572	IPI:IPI00324380.3	Tax_Id=10116 Gene_Symbol=Ttr Transthyretin precursor	571	15824	9
799	IPI:IPI00324443.1	Tax_Id=10116 Gene_Symbol=Cyp2d1 Cytochrome P450 2D1	363	57595	7
1210	IPI:IPI00324451.3	Tax_Id=10116 Gene_Symbol=Ddb1 DNA damage-binding protein 1	196	128290	5
565	IPI:IPI00324585.3	Tax_Id=10116 Gene_Symbol=Itga1 Integrin alpha-1 precursor	580	132151	15
997	IPI:IPI00324618.3	Tax_Id=10116 Gene_Symbol=Vdp General vesicular transport factor p115	264	108122	10
90	IPI:IPI00324633.2	Tax_Id=10116 Gene_Symbol=Glud1 Glutamate dehydrogenase 1, mitochondrial precursor	4479	61719	33
378	IPI:IPI00324741.2	Tax_Id=10116 Gene_Symbol=Pdia3 Protein disulfide-isomerase A3 precursor	968	57499	20
725	IPI:IPI00324820.3	Tax_Id=10116 Gene_Symbol=Tacstd1 EGP-314 protein homologue	420	35869	5
1762	IPI:IPI00324875.6	Tax_Id=10116 Gene_Symbol=Arhgap17 Isoform 2 of Rho GTPase-activating protein 17	103	86227	4
89	IPI:IPI00324893.4	Tax_Id=10116 Gene_Symbol=Ywhaz 14-3-3 protein zeta/delta	4487	27925	20
613	IPI:IPI00324983.9	Tax_Id=10116 Gene_Symbol=Rps17 40S ribosomal protein S17	532	15557	3
574	IPI:IPI00324986.1	Tax_Id=10116 Gene_Symbol=Gdi1 Rab GDP dissociation inhibitor alpha	566	51074	10
1553	IPI:IPI00324987.4	Tax_Id=10116 Gene_Symbol=P2rx4 P2X purinoceptor 4	130	44271	3
266	IPI:IPI00325135.3	Tax_Id=10116 Gene_Symbol=Ywhae 14-3-3 protein epsilon	1436	29326	12
713	IPI:IPI00325136.5	Tax_Id=10116 Gene_Symbol=Scp2 Isoform SCPx of Non-specific lipid-transfer protein	428	59517	4
468	IPI:IPI00325146.6	Tax_Id=10116 Gene_Symbol=Anxa2 Isoform Short of Annexin A2	765	38939	10
249	IPI:IPI00325189.4	Tax_Id=10116 Gene_Symbol=Nme2 Nucleoside diphosphate kinase B	1554	17386	13
643	IPI:IPI00325312.3	Tax_Id=10116 Gene_Symbol=Prom1 prominin 1 isoform 1	505	97710	11
753	IPI:IPI00325377.2	Tax_Id=10116 Gene_Symbol=Nfs1 Nitrogen fixation gene 1	396	51039	5
891	IPI:IPI00325599.4	Tax_Id=10116 Gene_Symbol=Asl Argininosuccinate lyase	312	51745	10
1775	IPI:IPI00325655.2	Tax_Id=10116 Gene_Symbol=Slc6a8 Sodium- and chloride-dependent creatine transporter 1	103	72267	2
257	IPI:IPI00325765.2	Tax_Id=10116 Gene_Symbol=Akr7a2 Aflatoxin B1 aldehyde reductase member 2	1518	41105	19
1902	IPI:IPI00325823.6	Tax_Id=10116 Gene_Symbol=Fmo4 Dimethylaniline monooxygenase [N-oxide-forming] 4	90	64303	4
486	IPI:IPI00325847.3	Tax_Id=10116 Gene_Symbol=Cp GPI-anchored ceruloplasmin	727	124469	14
615	IPI:IPI00325860.4	Tax_Id=10116 Gene_Symbol=Podxl Podocalyxin precursor	531	52026	11
1410	IPI:IPI00325884.5	Tax_Id=10116 Gene_Symbol=Gda Guanine deaminase	151	51554	5
940	IPI:IPI00325912.1	Tax_Id=10116 Gene_Symbol=Ctnnb1 Catenin beta-1	287	86027	6
225	IPI:IPI00326070.3	Tax_Id=10116 Gene_Symbol=Ctsl Cathepsin L1 precursor	1740	38206	20
271	IPI:IPI00326140.3	Tax_Id=10116 Gene_Symbol=Pzp Alpha-1-macroglobulin precursor	1406	168388	30
399	IPI:IPI00326195.3	Tax_Id=10116 Gene_Symbol=Pecr Peroxisomal trans-2-enoyl-CoA reductase	921	33116	8
189	IPI:IPI00326225.2	Tax_Id=10116 Gene_Symbol=Dao1 D-amino-acid oxidase	2110	39285	10
1307	IPI:IPI00326242.3	Tax_Id=10116 Gene_Symbol=Clcn5 Chloride channel protein 5	175	83983	2
1535	IPI:IPI00326260.3	Tax_Id=10116 Gene_Symbol=Sdfr1 Isoform 2 of Neuroplastin precursor	132	44246	3
11	IPI:IPI00326305.3	Tax_Id=10116 Gene_Symbol=Atp1a1 Sodium/potassium-transporting ATPase subunit alpha-1 precursor	15190	114293	60
188	IPI:IPI00326433.11	Tax_Id=10116 Gene_Symbol=Hspe1 10 kDa heat shock protein, mitochondrial	2116	10895	6
250	IPI:IPI00326436.3	Tax_Id=10116 Gene_Symbol=Oplah 5-oxoprolinase	1548	139002	27
925	IPI:IPI00326462.1	Tax_Id=10116 Gene_Symbol=Enpp3 Ectonucleotide pyrophosphatase/phosphodiesterase family member 3	295	100946	6
875	IPI:IPI00326561.3	Tax_Id=10116 Gene_Symbol=Ech1 Delta(3,5)-Delta(2,4)-dienoyl-CoA isomerase, mitochondrial precursor	320	36491	7
1540	IPI:IPI00326566.2	Tax_Id=10116 Gene_Symbol=Hdgf Hepatoma-derived growth factor	132	26586	5
1485	IPI:IPI00326606.4	Tax_Id=10116 Gene_Symbol=Ndrg2 Isoform 2 of Protein NDRG2	139	39587	3
621	IPI:IPI00326667.1	Tax_Id=10116 Gene_Symbol=Cte1 Acyl-coenzyme A thioesterase 1	525	46212	7
1637	IPI:IPI00326759.6	Tax_Id=10116 Gene_Symbol=Rcn2 Reticulocalbin-2 precursor	119	41134	2
2295	IPI:IPI00326775.3	Tax_Id=10116 Gene_Symbol=Rod1 Regulator of differentiation 1	61	56965	1
843	IPI:IPI00326990.3	Tax_Id=10116 Gene_Symbol=Slc15a2 Oligopeptide transporter, kidney isoform	334	83308	6
1140	IPI:IPI00327079.5	Tax_Id=10116 Gene_Symbol=Gstk1 Glutathione S-transferase kappa 1	213	25590	5
1094	IPI:IPI00327093.4	Tax_Id=10116 Gene_Symbol=Abcg2 ATP-binding cassette sub-family G member 2	229	73427	7
2313	IPI:IPI00327108.1	Tax_Id=10116 Gene_Symbol=Spg7 Paraplegin	59	82242	1
405	IPI:IPI00327143.1	Tax_Id=10116 Gene_Symbol=Alpl Alkaline phosphatase, tissue-nonspecific isozyme precursor	914	57965	11
112	IPI:IPI00327144.7	Tax_Id=10116 Gene_Symbol=Cfl1 Cofilin-1	3606	18749	9
1547	IPI:IPI00327185.3	Tax_Id=10116 Gene_Symbol=Nap1l1 nucleosome assembly protein 1-like 1	131	45630	4
235	IPI:IPI00327202.8	Tax_Id=10116 Gene_Symbol=Aqp1 Aquaporin-1	1642	29066	7
906	IPI:IPI00327244.1	Tax_Id=10116 Gene_Symbol=Add1 Isoform 1 of Alpha-adducin	304	80704	11
1756	IPI:IPI00327330.2	Tax_Id=10116 Gene_Symbol=Cd2ap CD2-associated protein	104	70605	5
2501	IPI:IPI00327334.4	Tax_Id=10116 Gene_Symbol=Tfam Transcription factor A, mitochondrial precursor	51	28397	1
1073	IPI:IPI00327335.3	Tax_Id=10116 Gene_Symbol=Sult1b1 Sulfotransferase family cytosolic 1B member 1	236	35041	5
1350	IPI:IPI00327389.1	Tax_Id=10116 Gene_Symbol=Arfgef2 Brefeldin A-inhibited guanine nucleotide-exchange factor 2	166	204297	4
2275	IPI:IPI00327397.5	Tax_Id=10116 Gene_Symbol=Strbp spermatid perinuclear RNA-binding protein	62	74419	1
200	IPI:IPI00327398.1	Tax_Id=10116 Gene_Symbol=Enpep Isoform 1 of Glutamyl aminopeptidase	2002	108440	24
163	IPI:IPI00327469.1	Tax_Id=10116 Gene_Symbol=Ahsg Alpha-2-HS-glycoprotein precursor	2578	38757	14
2000	IPI:IPI00327582.2	Tax_Id=10116 Gene_Symbol=Snrpn Small nuclear ribonucleoprotein-associated protein N	80	24769	1
174	IPI:IPI00327630.1	Tax_Id=10116 Gene_Symbol=Dync1h1 Dynein heavy chain, cytosolic	2278	534653	50
795	IPI:IPI00327662.3	Tax_Id=10116 Gene_Symbol=Spnb3 Spectrin beta chain, brain 2	366	272151	18
1560	IPI:IPI00327694.3	Tax_Id=10116 Gene_Symbol=Slc25a1 Tricarboxylate transport protein, mitochondrial precursor	129	34156	5
446	IPI:IPI00327697.4	Tax_Id=10116 Gene_Symbol=Dpep1 Dipeptidase 1 precursor	809	45949	13
2087	IPI:IPI00327830.3	Tax_Id=10116 Gene_Symbol=Fabp5 Fatty acid-binding protein, epidermal	74	15335	2
965	IPI:IPI00327834.5	Tax_Id=10116 Gene_Symbol=Pdk2 [Pyruvate dehydrogenase [lipoamide]] kinase isozyme 2, mitochondrial precursor	277	46304	6
2121	IPI:IPI00327895.7	Tax_Id=10116 Gene_Symbol=Spp1 Osteopontin precursor	72	35113	1
389	IPI:IPI00327991.3	Tax_Id=10116 Gene_Symbol=Cyp2c23 Cytochrome P450 2C23	943	57024	14
103	IPI:IPI00328013.4	Tax_Id=10116 Gene_Symbol=Akr7a3 Aflatoxin B1 aldehyde reductase member 3	3921	37122	34
1269	IPI:IPI00331856.9	Tax_Id=10116 Gene_Symbol=Cbr1 Carbonyl reductase [NADPH] 1	183	30844	3
1386	IPI:IPI00331865.3	Tax_Id=10116 Gene_Symbol=Dbnl Isoform 2 of Drebrin-like protein	156	48654	4
1205	IPI:IPI00331919.6	Tax_Id=10116 Gene_Symbol=Psat1 Phosphoserine aminotransferase 1	196	40943	5
1768	IPI:IPI00331931.1	Tax_Id=10116 Gene_Symbol=Pafah2 Platelet-activating factor acetylhydrolase 2, cytoplasmic	103	44091	2
580	IPI:IPI00331983.5	Tax_Id=10116 Gene_Symbol=Adh1 Alcohol dehydrogenase 1	560	40532	6
1052	IPI:IPI00332027.7	Tax_Id=10116 Gene_Symbol=Bhmt Betaine--homocysteine S-methyltransferase 1	245	45404	4
195	IPI:IPI00332042.9	Tax_Id=10116 Gene_Symbol=Aldh1a1 Retinal dehydrogenase 1	2030	54994	23
841	IPI:IPI00337099.2	Tax_Id=10116 Gene_Symbol=Acad9 similar to very-long-chain acyl-CoA dehydrogenase VLCAD homolog isoform 1	337	69256	6
2427	IPI:IPI00337111.3	Tax_Id=10116 Gene_Symbol=Rhot2 Mitochondrial Rho GTPase 2	54	70250	1
701	IPI:IPI00337168.5	Tax_Id=10116 Gene_Symbol=Cct4 T-complex protein 1 subunit delta	443	58576	9
584	IPI:IPI00337227.3	Tax_Id=10116 Gene_Symbol=Nit1 nitrilase 1 isoform a	557	36811	11
1111	IPI:IPI00339007.1	Tax_Id=10116 Gene_Symbol=Myadm Myeloid-associated differentiation marker	222	35866	1
2328	IPI:IPI00339012.4	Tax_Id=10116 Gene_Symbol=Rpl10a 60S ribosomal protein L10a	58	24987	3
2411	IPI:IPI00339040.3	Tax_Id=10116 Gene_Symbol=Ube2v2 Ubiquitin-conjugating enzyme E2 variant 2	54	16399	1
1719	IPI:IPI00339079.6	Tax_Id=10116 Gene_Symbol=Acbd3 Golgi resident protein GCP60	109	60670	2
1470	IPI:IPI00339109.3	Tax_Id=10116 Gene_Symbol=- 15 kDa protein	142	15609	4
1550	IPI:IPI00339118.2	Tax_Id=10116 Gene_Symbol=Enpp1 Isoform 2 of Ectonucleotide pyrophosphatase/phosphodiesterase family member 1	131	104929	6
882	IPI:IPI00339123.2	Tax_Id=10116 Gene_Symbol=Acox3 Acyl-coenzyme A oxidase 3, peroxisomal	316	79080	5
36	IPI:IPI00339124.2	Tax_Id=10116 Gene_Symbol=Atp1b1 Sodium/potassium-transporting ATPase subunit beta-1	8455	35762	32
1752	IPI:IPI00339125.2	Tax_Id=10116 Gene_Symbol=Slc1a1 Excitatory amino acid transporter 3	105	57020	2
5	IPI:IPI00339148.2	Tax_Id=10116 Gene_Symbol=Hspd1 60 kDa heat shock protein, mitochondrial precursor	24150	61088	87
48	IPI:IPI00339167.4	Tax_Id=10116 Gene_Symbol=Tuba1b Tubulin alpha-1B chain	7032	50804	26
245	IPI:IPI00339188.2	Tax_Id=10116 Gene_Symbol=Haao 3-hydroxyanthranilate 3,4-dioxygenase	1580	32846	8
1738	IPI:IPI00357923.3	Tax_Id=10116 Gene_Symbol=Nol5a Nucleolar protein 5A	106	65872	4
654	IPI:IPI00357924.1	Tax_Id=10116 Gene_Symbol=Idh3B Isocitrate dehydrogenase [NAD] subunit beta, mitochondrial precursor	493	42612	10
2296	IPI:IPI00357926.2	Tax_Id=10116 Gene_Symbol=Egfl5_predicted EGF-like-domain, multiple 5	61	65240	1
2356	IPI:IPI00357938.4	Tax_Id=10116 Gene_Symbol=Xrn2_predicted 5~-3~ exoribonuclease 2	57	109547	2
726	IPI:IPI00357945.1	Tax_Id=10116 Gene_Symbol=Pygb brain glycogen phosphorylase	419	97361	10
2423	IPI:IPI00357968.3	Tax_Id=10116 Gene_Symbol=- 165 kDa protein	54	167051	3
289	IPI:IPI00358005.1	Tax_Id=10116 Gene_Symbol=Chdh Choline dehydrogenase	1320	67088	20
1368	IPI:IPI00358014.2	Tax_Id=10116 Gene_Symbol=Btd Biotinidase precursor	162	58839	2
49	IPI:IPI00358033.1	Tax_Id=10116 Gene_Symbol=Ndufs1 NADH-ubiquinone oxidoreductase 75 kDa subunit, mitochondrial precursor	6945	80331	20
2408	IPI:IPI00358043.2	Tax_Id=10116 Gene_Symbol=Mmrn2_predicted multimerin 2	54	101434	3
640	IPI:IPI00358059.2	Tax_Id=10116 Gene_Symbol=Dnpep Aspartyl aminopeptidase	506	53092	9
1117	IPI:IPI00358082.3	Tax_Id=10116 Gene_Symbol=RGD1307976_predicted D-2-hydroxyglutarate dehydrogenase, mitochondrial precursor	221	59566	4
2021	IPI:IPI00358083.1	Tax_Id=10116 Gene_Symbol=Ppp1r7 Protein phosphatase 1 regulatory subunit 7	79	41385	3
2250	IPI:IPI00358116.2	Tax_Id=10116 Gene_Symbol=Sqrdl Cc2-17	63	15074	1
1258	IPI:IPI00358127.2	Tax_Id=10116 Gene_Symbol=RGD1565759_predicted similar to ARP3 actin-related protein 3 homolog B	186	48117	4
237	IPI:IPI00358163.3	Tax_Id=10116 Gene_Symbol=RGD1565889_predicted similar to Calcium-binding mitochondrial carrier protein Aralar2	1632	74751	20
1090	IPI:IPI00358206.2	Tax_Id=10116 Gene_Symbol=Cul1_predicted cullin 1	230	90319	7
1842	IPI:IPI00358217.1	Tax_Id=10116 Gene_Symbol=RGD1304876_predicted;LOC685702 hypothetical protein LOC362368	95	21503	3
569	IPI:IPI00358226.2	Tax_Id=10116 Gene_Symbol=- 14 kDa protein	576	13881	5
1357	IPI:IPI00358231.3	Tax_Id=10116 Gene_Symbol=Gtpbp3 tRNA modification GTPase GTPBP3, mitochondrial precursor	164	52875	3
1243	IPI:IPI00358238.1	Tax_Id=10116 Gene_Symbol=Pgpep1 Pyroglutamyl aminopeptidase I	190	23412	4
1570	IPI:IPI00358292.3	Tax_Id=10116 Gene_Symbol=Sh3bgrl_predicted similar to SH3 domain-binding glutamic acid-rich-like protein	127	40880	2
1666	IPI:IPI00358309.3	Tax_Id=10116 Gene_Symbol=RGD1564596_predicted hypothetical protein LOC302554	114	16821	3
2228	IPI:IPI00358351.4	Tax_Id=10116 Gene_Symbol=Diap1_predicted Protein	65	136412	3
1520	IPI:IPI00358374.1	Tax_Id=10116 Gene_Symbol=Tmem43 Transmembrane protein 43	134	44860	2
2469	IPI:IPI00358398.3	Tax_Id=10116 Gene_Symbol=Usp24_predicted similar to Ubiquitin carboxyl-terminal hydrolase 24	52	237482	3
1438	IPI:IPI00358404.4	Tax_Id=10116 Gene_Symbol=Etf1 Eukaryotic peptide chain release factor subunit 1	146	49228	2
223	IPI:IPI00358406.2	Tax_Id=10116 Gene_Symbol=Catna1 Catenin (Cadherin-associated protein), alpha 1	1748	100858	23
1567	IPI:IPI00358407.1	Tax_Id=10116 Gene_Symbol=RGD1563576_predicted hypothetical protein LOC306617	127	69004	3
555	IPI:IPI00358441.1	Tax_Id=10116 Gene_Symbol=Ndufa9 similar to NADH dehydrogenase (ubiquinone) 1 alpha subcomplex, 9	597	42646	9
958	IPI:IPI00358443.3	Tax_Id=10116 Gene_Symbol=Fkbp4 similar to FK506-binding protein 4	281	62665	4
2453	IPI:IPI00358461.1	Tax_Id=10116 Gene_Symbol=Hebp1_predicted heme binding protein 1	53	21224	1
1031	IPI:IPI00358463.1	Tax_Id=10116 Gene_Symbol=Arhgdib Rho, GDP dissociation inhibitor (GDI) beta	253	22927	4
1703	IPI:IPI00358481.3	Tax_Id=10116 Gene_Symbol=Adhfe1 Alcohol dehydrogenase, iron containing, 1	110	50879	6
932	IPI:IPI00358498.2	Tax_Id=10116 Gene_Symbol=LOC302640 Similar to acyl-CoA thioesterase	294	50753	7
1226	IPI:IPI00358499.1	Tax_Id=10116 Gene_Symbol=Ca5b Carbonic anhydrase 5B, mitochondrial precursor	193	36974	2
954	IPI:IPI00358524.3	Tax_Id=10116 Gene_Symbol=Enpp6_predicted ectonucleotide pyrophosphatase/phosphodiesterase 6	282	51007	5
1265	IPI:IPI00358537.2	Tax_Id=10116 Gene_Symbol=Hspa12a_predicted heat shock 70kDa protein 12A	184	75126	4
2048	IPI:IPI00358715.2	Tax_Id=10116 Gene_Symbol=Dctn3_predicted dynactin 3	77	21213	1
1295	IPI:IPI00358757.5	Tax_Id=10116 Gene_Symbol=Hint2_predicted histidine triad nucleotide binding protein 2	178	17426	3
751	IPI:IPI00358845.4	Tax_Id=10116 Gene_Symbol=Prosc_predicted proline synthetase co-transcribed	397	30257	7
1003	IPI:IPI00358872.2	Tax_Id=10116 Gene_Symbol=Amt Aminomethyltransferase	262	44492	6
855	IPI:IPI00359003.4	Tax_Id=10116 Gene_Symbol=LOC362587 831 kDa protein	330	836244	17
2535	IPI:IPI00359022.1	Tax_Id=10116 Gene_Symbol=Trappc3 Trafficking protein particle complex subunit 3	50	20460	2
1809	IPI:IPI00359049.4	Tax_Id=10116 Gene_Symbol=RGD1308009 similar to CCR4-NOT transcription complex, subunit 1 isoform a	99	269033	3
1855	IPI:IPI00359074.1	Tax_Id=10116 Gene_Symbol=Ciapin1 Cytokine induced apoptosis inhibitor 1	94	33648	1
1125	IPI:IPI00359103.4	Tax_Id=10116 Gene_Symbol=Rpl11 60S ribosomal protein L11	219	20468	2
1565	IPI:IPI00359123.2	Tax_Id=10116 Gene_Symbol=RGD1310427_predicted hypothetical protein LOC362643	128	111940	3
1261	IPI:IPI00359162.3	Tax_Id=10116 Gene_Symbol=Dnajc11_predicted DnaJ (Hsp40) homolog, subfamily C, member 11	185	63508	3
1514	IPI:IPI00359172.2	Tax_Id=10116 Gene_Symbol=Lrrc47_predicted similar to leucine rich repeat containing 47	135	52762	2
2414	IPI:IPI00359246.2	Tax_Id=10116 Gene_Symbol=Tparl Transmembrane protein 165	54	34958	1
2395	IPI:IPI00359266.3	Tax_Id=10116 Gene_Symbol=Hbld1_predicted similar to HESB like domain containing 1	55	18017	2
1577	IPI:IPI00359323.1	Tax_Id=10116 Gene_Symbol=Thrap3 Thyroid hormone receptor-associated protein 3	126	108302	7
698	IPI:IPI00359416.4	Tax_Id=10116 Gene_Symbol=Rbaf600 E3 ubiquitin-protein ligase UBR4	447	580498	12
2129	IPI:IPI00359419.1	Tax_Id=10116 Gene_Symbol=Smarca5_predicted SWI/SNF related, matrix associated, actin dependent regulator of chromatin, subfamily a, member 5	71	122168	3
938	IPI:IPI00359436.3	Tax_Id=10116 Gene_Symbol=RGD1308358_predicted hypothetical protein LOC291952	288	63210	4
464	IPI:IPI00359491.3	Tax_Id=10116 Gene_Symbol=Ctnnd1_predicted catenin (cadherin associated protein), delta 1	769	105426	12
1974	IPI:IPI00359496.2	Tax_Id=10116 Gene_Symbol=RGD1307475 Transmembrane protein 55B	83	31056	2
1310	IPI:IPI00359611.2	Tax_Id=10116 Gene_Symbol=Psmd7_predicted proteasome (prosome, macropain) 26S subunit, non-ATPase, 7	174	36526	4
2455	IPI:IPI00359621.2	Tax_Id=10116 Gene_Symbol=RGD1307799 Similar to RIKEN cDNA 2400003C14	53	40088	1
128	IPI:IPI00359623.3	Tax_Id=10116 Gene_Symbol=LOC683474 similar to aldehyde dehydrogenase 8 family, member A1 isoform 2	3211	54186	20
1910	IPI:IPI00359647.2	Tax_Id=10116 Gene_Symbol=H6pd_predicted hexose-6-phosphate dehydrogenase	89	90410	3
1398	IPI:IPI00359690.3	Tax_Id=10116 Gene_Symbol=- 73 kDa protein	154	73333	2
1804	IPI:IPI00359734.3	Tax_Id=10116 Gene_Symbol=Kctd12_predicted similar to Potassium channel tetramerisation domain containing protein 12	99	47077	4
1661	IPI:IPI00359847.2	Tax_Id=10116 Gene_Symbol=Galns N-acetylgalactosamine-6-sulfatase precursor	115	58778	3
1854	IPI:IPI00359873.5	Tax_Id=10116 Gene_Symbol=Sephs2 selenophosphate synthetase 2	94	48171	3
2467	IPI:IPI00359906.2	Tax_Id=10116 Gene_Symbol=Sec23ip similar to Sec23 interacting protein	52	111444	3
1584	IPI:IPI00359917.1	Tax_Id=10116 Gene_Symbol=Thumpd1 THUMP domain containing 1	125	39234	1
1080	IPI:IPI00359921.3	Tax_Id=10116 Gene_Symbol=RGD1309995_predicted similar to CG13957-PA	235	137075	5
2409	IPI:IPI00359978.3	Tax_Id=10116 Gene_Symbol=LOC684733;Rps28 40S ribosomal protein S28	54	7893	1
1364	IPI:IPI00359981.2	Tax_Id=10116 Gene_Symbol=RGD1565358_predicted similar to NADH dehydrogenase (ubiquinone) 1 alpha subcomplex, 13	162	16950	4
227	IPI:IPI00360056.1	Tax_Id=10116 Gene_Symbol=Galm Aldose 1-epimerase	1717	38097	9
2357	IPI:IPI00360061.3	Tax_Id=10116 Gene_Symbol=LOC313840 Protein FAM82A	57	47644	1
596	IPI:IPI00360075.2	Tax_Id=10116 Gene_Symbol=Lrpprc Leucine-rich PPR motif-containing protein, mitochondrial precursor	545	157808	18
2365	IPI:IPI00360098.3	Tax_Id=10116 Gene_Symbol=RGD1566072_predicted;LOC679295 similar to Dedicator of cytokinesis protein 1 (180 kDa protein downstream of CRK) (DOCK180) isoform 2	56	215855	1
1557	IPI:IPI00360117.4	Tax_Id=10116 Gene_Symbol=Ap3b1_predicted adaptor-related protein complex 3, beta 1 subunit	129	122053	3
922	IPI:IPI00360148.3	Tax_Id=10116 Gene_Symbol=- 92 kDa protein	295	92824	4
1232	IPI:IPI00360158.4	Tax_Id=10116 Gene_Symbol=Crat Carnitine O-acetyltransferase	192	72119	6
1360	IPI:IPI00360221.1	Tax_Id=10116 Gene_Symbol=LOC364802 similar to CG8043-PA	163	28780	1
2198	IPI:IPI00360286.2	Tax_Id=10116 Gene_Symbol=Abhd1 Abhydrolase domain-containing protein 1	66	46213	1
1894	IPI:IPI00360300.2	Tax_Id=10116 Gene_Symbol=Tnpo1 similar to transportin 1	91	103729	3
1942	IPI:IPI00360301.3	Tax_Id=10116 Gene_Symbol=Fcho2_predicted similar to FCH domain only 2	86	94143	2
418	IPI:IPI00360340.3	Tax_Id=10116 Gene_Symbol=Ehd1 EH domain-containing protein 1	856	60622	17
238	IPI:IPI00360356.1	Tax_Id=10116 Gene_Symbol=RGD1309504_predicted hypothetical protein LOC294732	1630	42278	14
1654	IPI:IPI00360360.3	Tax_Id=10116 Gene_Symbol=RGD1311331_predicted similar to HS1-binding protein 3	116	54582	1
1872	IPI:IPI00360363.4	Tax_Id=10116 Gene_Symbol=RGD1309871_predicted Isoform 1 of Atlastin-3	93	61004	1
721	IPI:IPI00360386.3	Tax_Id=10116 Gene_Symbol=RGD1562784_predicted similar to heterogeneous nuclear ribonucleoprotein U isoform a	423	97984	9
2197	IPI:IPI00360414.3	Tax_Id=10116 Gene_Symbol=Ppm1h Isoform 1 of Protein phosphatase 1H	66	56858	2
1888	IPI:IPI00360494.3	Tax_Id=10116 Gene_Symbol=MGC116373 Similar to HR21spA	91	72232	3
1915	IPI:IPI00360511.4	Tax_Id=10116 Gene_Symbol=Scoc Short coiled-coil protein	89	13681	1
2214	IPI:IPI00360618.3	Tax_Id=10116 Gene_Symbol=RGD1564894_predicted similar to glycine-N-acyltransferase	66	34306	1
2398	IPI:IPI00360733.4	Tax_Id=10116 Gene_Symbol=RGD1560168_predicted hypothetical protein LOC367307	55	99249	2
2245	IPI:IPI00360766.3	Tax_Id=10116 Gene_Symbol=Col14a1_predicted similar to procollagen, type XIV, alpha 1	64	194364	1
2314	IPI:IPI00360770.2	Tax_Id=10116 Gene_Symbol=RGD1304605 Hypothetical LOC299944	59	63271	1
2528	IPI:IPI00360839.3	Tax_Id=10116 Gene_Symbol=Rrm2b_predicted similar to ribonucleotide reductase M2 B	50	40318	1
380	IPI:IPI00360881.3	Tax_Id=10116 Gene_Symbol=- 49 kDa protein	964	49232	5
1554	IPI:IPI00360930.2	Tax_Id=10116 Gene_Symbol=Car1_predicted carbonic anhydrase 1	130	28339	5
311	IPI:IPI00360993.3	Tax_Id=10116 Gene_Symbol=Gldc_predicted glycine decarboxylase	1194	115158	19
2257	IPI:IPI00361106.4	Tax_Id=10116 Gene_Symbol=RGD1560062_predicted hypothetical protein LOC309816	63	203866	3
1744	IPI:IPI00361216.2	Tax_Id=10116 Gene_Symbol=Adsl_predicted similar to adenylosuccinate lyase	105	55615	5
2503	IPI:IPI00361220.4	Tax_Id=10116 Gene_Symbol=Inpp5a_predicted 45 kDa protein	51	45391	1
489	IPI:IPI00361239.4	Tax_Id=10116 Gene_Symbol=- 49 kDa protein	725	50009	3
2302	IPI:IPI00361283.4	Tax_Id=10116 Gene_Symbol=Ddx42_predicted DEAD (Asp-Glu-Ala-Asp) box polypeptide 42	60	102290	1
1913	IPI:IPI00361301.3	Tax_Id=10116 Gene_Symbol=Lama2_predicted similar to Laminin alpha-2 chain precursor	89	352944	1
2256	IPI:IPI00361315.2	Tax_Id=10116 Gene_Symbol=Cox15 COX15 homolog, cytochrome c oxidase assembly protein	63	46203	2
1329	IPI:IPI00361346.2	Tax_Id=10116 Gene_Symbol=IgG-2a LOC367586 protein	170	51601	4
1793	IPI:IPI00361404.2	Tax_Id=10116 Gene_Symbol=- 17 kDa protein	100	17412	2
2102	IPI:IPI00361438.1	Tax_Id=10116 Gene_Symbol=LOC685823;LOC686766 similar to CG9581-PA	73	43886	1
2247	IPI:IPI00361460.3	Tax_Id=10116 Gene_Symbol=RGD1306041_predicted similar to Y54G11A.7	64	52630	2
2233	IPI:IPI00361485.2	Tax_Id=10116 Gene_Symbol=Snrpd2_predicted similar to small nuclear ribonucleoprotein D2	64	13627	2
2054	IPI:IPI00361492.2	Tax_Id=10116 Gene_Symbol=Phyhipl 42 kDa protein	76	42955	1
1920	IPI:IPI00361557.4	Tax_Id=10116 Gene_Symbol=Cnnm2 94 kDa protein	88	95377	2
526	IPI:IPI00361686.5	Tax_Id=10116 Gene_Symbol=C1qbp Complement component 1 Q subcomponent-binding protein, mitochondrial precursor	649	31320	4
1143	IPI:IPI00361693.1	Tax_Id=10116 Gene_Symbol=Ptk9 Twinfilin-1	212	40294	7
506	IPI:IPI00361708.3	Tax_Id=10116 Gene_Symbol=- 36 kDa protein	694	35991	7
2534	IPI:IPI00361798.2	Tax_Id=10116 Gene_Symbol=Igfbp7 Insulin-like growth factor binding protein 7	50	29920	1
507	IPI:IPI00361815.2	Tax_Id=10116 Gene_Symbol=- 33 kDa protein	692	32934	11
1816	IPI:IPI00361819.2	Tax_Id=10116 Gene_Symbol=Ociad1 OCIA domain-containing protein 1	99	27870	1
1887	IPI:IPI00361820.2	Tax_Id=10116 Gene_Symbol=Hip2_predicted ubiquitin-conjugating enzyme E2-25K	91	22507	2
1229	IPI:IPI00361827.4	Tax_Id=10116 Gene_Symbol=Pgm2 phosphoglucomutase 2	193	69528	9
2141	IPI:IPI00361832.1	Tax_Id=10116 Gene_Symbol=Dhx15_predicted similar to Putative pre-mRNA-splicing factor ATP-dependent RNA helicase DHX15	70	91717	1
1260	IPI:IPI00361840.3	Tax_Id=10116 Gene_Symbol=- 105 kDa protein	185	105426	2
1251	IPI:IPI00361924.3	Tax_Id=10116 Gene_Symbol=Anxa7 Annexin A7	188	50272	6
93	IPI:IPI00362014.5	Tax_Id=10116 Gene_Symbol=Tln1 Tln1 protein	4332	273096	60
2280	IPI:IPI00362058.3	Tax_Id=10116 Gene_Symbol=RGD1563956_predicted similar to 60S ribosomal protein L12	61	22433	2
727	IPI:IPI00362070.5	Tax_Id=10116 Gene_Symbol=Ugp2 UDP-glucose pyrophosphorylase 2	419	57159	6
930	IPI:IPI00362072.2	Tax_Id=10116 Gene_Symbol=Actr2 Actin-related protein 2	294	44990	6
1091	IPI:IPI00362080.3	Tax_Id=10116 Gene_Symbol=Lpp 66 kDa protein	230	67331	6
1504	IPI:IPI00362099.2	Tax_Id=10116 Gene_Symbol=RGD1311092 similar to 3-oxoacyl-ACP synthase, mitochondrial	136	48601	3
835	IPI:IPI00362105.2	Tax_Id=10116 Gene_Symbol=Psmc6 similar to proteasome 26S ATPase subunit 6	339	46053	6
1204	IPI:IPI00362106.2	Tax_Id=10116 Gene_Symbol=Plekhc1 Pleckstrin homology domain containing, family C (With FERM domain) member 1	196	78453	5
1680	IPI:IPI00362125.2	Tax_Id=10116 Gene_Symbol=Osgep similar to Probable O-sialoglycoprotein endopeptidase	113	36846	1
1233	IPI:IPI00362131.3	Tax_Id=10116 Gene_Symbol=Cdh2 Cadherin-2 precursor	192	100081	5
140	IPI:IPI00362160.1	Tax_Id=10116 Gene_Symbol=Tubb3 Tubulin beta-3 chain	2990	50842	11
987	IPI:IPI00362229.4	Tax_Id=10116 Gene_Symbol=Actr1b ARP1 actin-related protein 1 homolog B	269	42369	3
864	IPI:IPI00362243.7	Tax_Id=10116 Gene_Symbol=Ak3 GTP:AMP phosphotransferase mitochondrial	325	25479	8
1516	IPI:IPI00362299.3	Tax_Id=10116 Gene_Symbol=- 34 kDa protein	134	34529	3
1714	IPI:IPI00362310.1	Tax_Id=10116 Gene_Symbol=Chordc1_predicted cysteine and histidine-rich domain (CHORD)-containing, zinc-binding protein 1	109	38079	3
270	IPI:IPI00362347.2	Tax_Id=10116 Gene_Symbol=RGD1559590_predicted similar to glyceraldehyde-3-phosphate dehydrogenase	1416	30119	3
412	IPI:IPI00362395.4	Tax_Id=10116 Gene_Symbol=Esd esterase D/formylglutathione hydrolase	882	32170	10
1892	IPI:IPI00362407.2	Tax_Id=10116 Gene_Symbol=Inpp1 Inositol polyphosphate-1-phosphatase	91	43731	1
2178	IPI:IPI00362434.3	Tax_Id=10116 Gene_Symbol=- 79 kDa protein	68	79942	2
215	IPI:IPI00362452.2	Tax_Id=10116 Gene_Symbol=RGD1564958_predicted similar to Glyceraldehyde-3-phosphate dehydrogenase	1837	36271	9
2057	IPI:IPI00362462.1	Tax_Id=10116 Gene_Symbol=- 54 kDa protein	76	54895	1
652	IPI:IPI00362469.2	Tax_Id=10116 Gene_Symbol=Pgls_predicted 6-phosphogluconolactonase	494	31144	8
680	IPI:IPI00362534.3	Tax_Id=10116 Gene_Symbol=Ddx3x DEAD/H (Asp-Glu-Ala-Asp/His) box polypeptide 3, X-linked	465	73499	9
2349	IPI:IPI00362537.2	Tax_Id=10116 Gene_Symbol=RGD1309188_predicted hypothetical protein LOC315463	57	30196	1
2222	IPI:IPI00362687.1	Tax_Id=10116 Gene_Symbol=Dctn6_predicted dynactin 6	65	20995	1
1221	IPI:IPI00362720.1	Tax_Id=10116 Gene_Symbol=Qars Glutaminyl-tRNA synthetase	194	88557	7
1800	IPI:IPI00362723.4	Tax_Id=10116 Gene_Symbol=Mrps31_predicted mitochondrial ribosomal protein S31	99	44220	2
728	IPI:IPI00362755.3	Tax_Id=10116 Gene_Symbol=Tns similar to tensin	416	214315	14
282	IPI:IPI00362757.2	Tax_Id=10116 Gene_Symbol=Vil1_predicted villin 1	1351	93115	27
2176	IPI:IPI00362890.3	Tax_Id=10116 Gene_Symbol=RGD1565675_predicted hypothetical protein	68	29049	1
2492	IPI:IPI00362920.3	Tax_Id=10116 Gene_Symbol=Ubxd8 UBX domain-containing protein 8	51	41339	2
1840	IPI:IPI00362922.4	Tax_Id=10116 Gene_Symbol=RGD1560576_predicted similar to protocadherin LKC precursor	95	144045	3
65	IPI:IPI00362927.1	Tax_Id=10116 Gene_Symbol=Tuba4a Tubulin alpha-4A chain	5565	50634	21
1068	IPI:IPI00362931.1	Tax_Id=10116 Gene_Symbol=Ogn_predicted osteoglycin	239	34390	2
396	IPI:IPI00362949.1	Tax_Id=10116 Gene_Symbol=Uqcrfs1 Cytochrome b-c1 complex subunit Rieske, mitochondrial precursor	924	29712	8
515	IPI:IPI00362963.1	Tax_Id=10116 Gene_Symbol=RGD1310224 Similar to RIKEN cDNA 1810022C23	675	33836	8
738	IPI:IPI00363160.1	Tax_Id=10116 Gene_Symbol=Sephs1 selenophosphate synthetase 1	407	43378	3
948	IPI:IPI00363176.1	Tax_Id=10116 Gene_Symbol=Zadh2_predicted zinc binding alcohol dehydrogenase, domain containing 2	283	40735	5
1446	IPI:IPI00363180.4	Tax_Id=10116 Gene_Symbol=Gbe1 similar to glucan (1,4-alpha-), branching enzyme 1	145	80824	4
2340	IPI:IPI00363194.3	Tax_Id=10116 Gene_Symbol=MGC124825 Protein PPRC1	58	46323	1
101	IPI:IPI00363265.3	Tax_Id=10116 Gene_Symbol=Hspa9a_predicted Stress-70 protein, mitochondrial precursor	3978	74097	25
2209	IPI:IPI00363293.1	Tax_Id=10116 Gene_Symbol=Srp19_predicted signal recognition particle 19	66	16356	1
523	IPI:IPI00363395.2	Tax_Id=10116 Gene_Symbol=Rap1b Ras-related protein Rap-1b precursor	663	21013	6
1370	IPI:IPI00363427.3	Tax_Id=10116 Gene_Symbol=- 55 kDa protein	161	54686	4
1917	IPI:IPI00363441.1	Tax_Id=10116 Gene_Symbol=Cd34_predicted CD34 antigen	89	41669	1
1157	IPI:IPI00363471.1	Tax_Id=10116 Gene_Symbol=Snrpd1_predicted small nuclear ribonucleoprotein D1	209	13273	4
2034	IPI:IPI00363524.2	Tax_Id=10116 Gene_Symbol=Elmo3 Engulfment and cell motility 3, ced-12 homolog	78	82462	3
375	IPI:IPI00363534.4	Tax_Id=10116 Gene_Symbol=Lama1 laminin, alpha 1	972	347314	26
619	IPI:IPI00363563.3	Tax_Id=10116 Gene_Symbol=Aars similar to alanyl-tRNA synthetase	527	107543	12
912	IPI:IPI00363565.3	Tax_Id=10116 Gene_Symbol=Kars 68 kDa protein	300	68597	3
2332	IPI:IPI00363589.3	Tax_Id=10116 Gene_Symbol=RGD1564611_predicted similar to neuropathy target esterase	58	149463	1
1662	IPI:IPI00363619.3	Tax_Id=10116 Gene_Symbol=Ap1s1_predicted adaptor protein complex AP-1, sigma 1	115	18818	2
2107	IPI:IPI00363642.2	Tax_Id=10116 Gene_Symbol=RGD1305685 TPR repeat-containing protein C12orf30 homolog	72	112384	1
898	IPI:IPI00363651.4	Tax_Id=10116 Gene_Symbol=Pxn 64 kDa protein	309	65563	8
2204	IPI:IPI00363652.2	Tax_Id=10116 Gene_Symbol=RGD1309698_predicted hypothetical protein LOC360821	66	16937	1
2232	IPI:IPI00363719.3	Tax_Id=10116 Gene_Symbol=Hnrpdl Heterogeneous nuclear ribonucleoprotein D-like	65	35500	3
1997	IPI:IPI00363770.2	Tax_Id=10116 Gene_Symbol=Sh3glb1 43 kDa protein	80	43429	1
815	IPI:IPI00363771.3	Tax_Id=10116 Gene_Symbol=Eif3s9 108 kDa protein	350	108943	11
2236	IPI:IPI00363776.2	Tax_Id=10116 Gene_Symbol=Ttyh3_predicted tweety homolog 3	64	58513	1
1508	IPI:IPI00363799.4	Tax_Id=10116 Gene_Symbol=Rnaset2_predicted ribonuclease T2	136	38514	2
1303	IPI:IPI00363816.1	Tax_Id=10116 Gene_Symbol=LOC686139;Wbscr21 similar to abhydrolase domain containing 11	176	33252	3
1907	IPI:IPI00363819.1	Tax_Id=10116 Gene_Symbol=Vps4b Vacuolar protein sorting 4b	89	49649	2
395	IPI:IPI00363828.3	Tax_Id=10116 Gene_Symbol=Actr3 ARP3 actin-related protein 3 homolog	929	48051	13
1688	IPI:IPI00363847.5	Tax_Id=10116 Gene_Symbol=Arpc5 Actin-related protein 2/3 complex subunit 5	111	16367	3
175	IPI:IPI00363849.2	Tax_Id=10116 Gene_Symbol=Lamc1 similar to Laminin gamma-1 chain precursor	2237	182975	33
1201	IPI:IPI00363859.4	Tax_Id=10116 Gene_Symbol=Tiprl_predicted TIP41-like protein	197	31376	2
2277	IPI:IPI00363908.3	Tax_Id=10116 Gene_Symbol=LOC305166 1-acyl-sn-glycerol-3-phosphate acyltransferase theta	61	51492	1
823	IPI:IPI00363925.2	Tax_Id=10116 Gene_Symbol=Uap1l1_predicted similar to UDP-N-acteylglucosamine pyrophosphorylase 1, like 1	346	57141	8
1826	IPI:IPI00363930.4	Tax_Id=10116 Gene_Symbol=Sept6_predicted 49 kDa protein	97	49137	1
1447	IPI:IPI00363949.3	Tax_Id=10116 Gene_Symbol=Rpl7a_predicted 60S ribosomal protein L7a	145	30148	4
968	IPI:IPI00363952.3	Tax_Id=10116 Gene_Symbol=Phyhd1 Phytanoyl-CoA dioxygenase domain-containing protein 1	276	32760	2
510	IPI:IPI00363974.3	Tax_Id=10116 Gene_Symbol=Gsn Gelsolin precursor	684	86802	9
2338	IPI:IPI00364044.3	Tax_Id=10116 Gene_Symbol=Snrpa Small nuclear ribonucleoprotein polypeptide A	58	31156	1
2055	IPI:IPI00364045.1	Tax_Id=10116 Gene_Symbol=LOC680309;LOC686737 hypothetical protein LOC680309	76	13632	3
52	IPI:IPI00364046.2	Tax_Id=10116 Gene_Symbol=Tuba1c Tubulin alpha-1C chain	6840	50590	27
511	IPI:IPI00364124.2	Tax_Id=10116 Gene_Symbol=Lrpap1 Alpha-2-macroglobulin receptor-associated protein precursor	683	42006	14
635	IPI:IPI00364134.1	Tax_Id=10116 Gene_Symbol=Nipsnap1 similar to Protein NipSnap1	511	33610	5
1988	IPI:IPI00364138.4	Tax_Id=10116 Gene_Symbol=Tbrg4 74 kDa protein	81	74124	5
2458	IPI:IPI00364189.2	Tax_Id=10116 Gene_Symbol=Eif3s1_predicted;LOC691947 Eukaryotic translation initiation factor 3, subunit 1 alpha	53	29284	1
1716	IPI:IPI00364191.1	Tax_Id=10116 Gene_Symbol=RGD1308324_predicted hypothetical protein LOC305268	109	119395	3
1351	IPI:IPI00364198.1	Tax_Id=10116 Gene_Symbol=RGD1565048_predicted similar to 60S ribosomal protein L9	166	21863	4
2068	IPI:IPI00364211.1	Tax_Id=10116 Gene_Symbol=Tnpo3 transportin 3	75	105885	2
919	IPI:IPI00364215.2	Tax_Id=10116 Gene_Symbol=Akr1b10 Aldo-keto reductase family 1, member B10	296	36204	5
1657	IPI:IPI00364262.3	Tax_Id=10116 Gene_Symbol=Gars similar to glycyl-tRNA synthetase	115	89126	1
2071	IPI:IPI00364273.4	Tax_Id=10116 Gene_Symbol=RGD1310774_predicted hypothetical protein LOC305317	75	73560	1
1626	IPI:IPI00364284.4	Tax_Id=10116 Gene_Symbol=RGD1305269_predicted similar to LIM domain only protein 7	120	137578	5
268	IPI:IPI00364286.3	Tax_Id=10116 Gene_Symbol=Cct7_predicted chaperonin subunit 7	1433	60133	11
1562	IPI:IPI00364298.1	Tax_Id=10116 Gene_Symbol=Prss25 protease, serine, 25	129	49121	3
214	IPI:IPI00364304.2	Tax_Id=10116 Gene_Symbol=Pepd Peptidase D	1838	55684	12
267	IPI:IPI00364311.1	Tax_Id=10116 Gene_Symbol=Gpi Glucose-6-phosphate isomerase	1434	62958	23
1482	IPI:IPI00364318.2	Tax_Id=10116 Gene_Symbol=RGD1310111 Putative L-aspartate dehydrogenase	139	31411	3
258	IPI:IPI00364321.3	Tax_Id=10116 Gene_Symbol=Etfb Electron transfer flavoprotein subunit beta	1515	27898	14
2190	IPI:IPI00364337.2	Tax_Id=10116 Gene_Symbol=Chmp6_predicted chromatin modifying protein 6	67	23402	1
1781	IPI:IPI00364340.2	Tax_Id=10116 Gene_Symbol=Ruvbl2 RuvB-like 2	102	51286	1
1890	IPI:IPI00364385.3	Tax_Id=10116 Gene_Symbol=Spcs2_predicted similar to signal peptidase complex subunit 2 homolog	91	25186	1
2278	IPI:IPI00364390.1	Tax_Id=10116 Gene_Symbol=RGD1305677 Transmembrane protein 126A	61	21758	1
2117	IPI:IPI00364403.3	Tax_Id=10116 Gene_Symbol=Adprtl1 similar to Poly [ADP-ribose] polymerase 4	72	186644	1
2498	IPI:IPI00364414.2	Tax_Id=10116 Gene_Symbol=Kpna3 Karyopherin alpha 3	51	58351	2
296	IPI:IPI00364431.2	Tax_Id=10116 Gene_Symbol=Sucla2_predicted succinate-Coenzyme A ligase, ADP-forming, beta subunit	1290	50616	17
480	IPI:IPI00364439.3	Tax_Id=10116 Gene_Symbol=RGD1559682_predicted similar to Peptidyl-prolyl cis-trans isomerase A	736	21215	10
1579	IPI:IPI00364452.3	Tax_Id=10116 Gene_Symbol=RGD1561742_predicted similar to serine/threonine protein kinase 24	126	54173	2
832	IPI:IPI00364474.1	Tax_Id=10116 Gene_Symbol=Itpa inosine triphosphatase	340	22255	5
1686	IPI:IPI00364536.3	Tax_Id=10116 Gene_Symbol=RGD1564407_predicted similar to High mobility group protein 4	112	62676	1
498	IPI:IPI00364566.1	Tax_Id=10116 Gene_Symbol=Sec13l1 Protein SEC13 homolog	710	36038	3
1608	IPI:IPI00364573.4	Tax_Id=10116 Gene_Symbol=Gba3_predicted glucosidase, beta, acid 3	122	46542	3
1507	IPI:IPI00364585.3	Tax_Id=10116 Gene_Symbol=Strap Serine-threonine kinase receptor-associated protein	136	38887	5
2188	IPI:IPI00364603.2	Tax_Id=10116 Gene_Symbol=Ewsr1 similar to Ewing sarcoma breakpoint region 1 isoform EWS	67	68609	2
1766	IPI:IPI00364616.2	Tax_Id=10116 Gene_Symbol=RGD1309676 Uncharacterized protein C10orf58 homolog precursor	103	25861	2
1572	IPI:IPI00364617.2	Tax_Id=10116 Gene_Symbol=LOC361120 Similar to Epidermal growth factor receptor substrate 15-like 1	127	99597	2
543	IPI:IPI00364621.2	Tax_Id=10116 Gene_Symbol=Anxa11 Annexin A11	617	54468	9
1287	IPI:IPI00364667.3	Tax_Id=10116 Gene_Symbol=RGD1306643_predicted similar to Protein CXorf17 homolog	180	141826	4
2023	IPI:IPI00364707.1	Tax_Id=10116 Gene_Symbol=Tmed9 Transmembrane emp24 protein transport domain containing 9	79	27182	2
1096	IPI:IPI00364715.2	Tax_Id=10116 Gene_Symbol=Auh_predicted AU RNA binding protein/enoyl-coenzyme A hydratase	228	33605	2
1706	IPI:IPI00364745.1	Tax_Id=10116 Gene_Symbol=Mrps35_predicted mitochondrial ribosomal protein S35	110	36526	2
674	IPI:IPI00364761.1	Tax_Id=10116 Gene_Symbol=Lactb2 Beta-lactamase-like protein 2	470	32749	8
1970	IPI:IPI00364764.3	Tax_Id=10116 Gene_Symbol=RGD1559717_predicted similar to R17.3	84	46950	3
351	IPI:IPI00364777.1	Tax_Id=10116 Gene_Symbol=Letm1 Leucine zipper-EF-hand-containing transmembrane protein 1, mitochondrial precursor	1050	83635	21
667	IPI:IPI00364780.2	Tax_Id=10116 Gene_Symbol=Atp6v1h Vacuolar ATPase subunit H	477	51340	8
2077	IPI:IPI00364808.2	Tax_Id=10116 Gene_Symbol=Zbtb8os_predicted similar to zinc finger and BTB domain containing 8 opposite strand	74	20669	2
2424	IPI:IPI00364827.3	Tax_Id=10116 Gene_Symbol=RGD1304782_predicted hypothetical protein LOC311591	54	36975	1
2311	IPI:IPI00364833.3	Tax_Id=10116 Gene_Symbol=RGD1561162_predicted similar to 35 kDa SR repressor protein	60	30583	1
1619	IPI:IPI00364842.2	Tax_Id=10116 Gene_Symbol=Chmp5 Charged multivesicular body protein 5	121	24617	3
1919	IPI:IPI00364850.1	Tax_Id=10116 Gene_Symbol=Ndufb6_predicted NADH dehydrogenase (ubiquinone) 1 beta subcomplex, 6	88	15628	4
2447	IPI:IPI00364856.3	Tax_Id=10116 Gene_Symbol=Ddx58_predicted DEAD (Asp-Glu-Ala-Asp) box polypeptide 58	53	107441	2
1885	IPI:IPI00364864.3	Tax_Id=10116 Gene_Symbol=Supt6h similar to Transcription elongation factor SPT6	91	200090	1
1224	IPI:IPI00364866.1	Tax_Id=10116 Gene_Symbol=Txndc4 BWK4	193	47248	3
2013	IPI:IPI00364868.3	Tax_Id=10116 Gene_Symbol=Col15a1 similar to procollagen, type XV	79	138638	1
2218	IPI:IPI00364884.1	Tax_Id=10116 Gene_Symbol=Ssr1 Translocon-associated protein subunit alpha precursor	65	35778	1
540	IPI:IPI00364895.4	Tax_Id=10116 Gene_Symbol=Immt 82 kDa protein	619	82654	14
942	IPI:IPI00364904.2	Tax_Id=10116 Gene_Symbol=Kif5b Kinesin heavy chain	286	110204	10
2032	IPI:IPI00364910.1	Tax_Id=10116 Gene_Symbol=Cul2_predicted cullin 2	78	87540	1
645	IPI:IPI00364917.3	Tax_Id=10116 Gene_Symbol=Akr1c12_predicted similar to Aldo-keto reductase family 1 member C13	503	37390	8
294	IPI:IPI00364925.3	Tax_Id=10116 Gene_Symbol=Dhtkd1 Probable 2-oxoglutarate dehydrogenase E1 component DHKTD1, mitochondrial precursor	1299	103318	18
1206	IPI:IPI00364932.2	Tax_Id=10116 Gene_Symbol=LOC684929;LOC680419 hypothetical protein LOC680419	196	31442	3
1200	IPI:IPI00364948.3	Tax_Id=10116 Gene_Symbol=Aldh3a2 Fatty aldehyde dehydrogenase	197	54503	3
845	IPI:IPI00365054.3	Tax_Id=10116 Gene_Symbol=LOC298250 hypothetical protein LOC298250	333	60899	7
426	IPI:IPI00365106.1	Tax_Id=10116 Gene_Symbol=Atp6v1b1_predicted ATPase, H transporting, lysosomal V1 subunit B1	847	57214	10
1077	IPI:IPI00365149.2	Tax_Id=10116 Gene_Symbol=Polr2c;LOC498909 Ubiquinone biosynthesis protein COQ9, mitochondrial precursor	235	35295	2
1586	IPI:IPI00365153.1	Tax_Id=10116 Gene_Symbol=Tom1 Target of myb1 homolog	125	54340	3
2026	IPI:IPI00365167.2	Tax_Id=10116 Gene_Symbol=Rad23a RAD23a homolog	79	38158	1
989	IPI:IPI00365170.1	Tax_Id=10116 Gene_Symbol=Ndufb7_predicted NADH dehydrogenase (ubiquinone) 1 beta subcomplex, 7	267	16785	4
1034	IPI:IPI00365192.3	Tax_Id=10116 Gene_Symbol=Ap1g1 92 kDa protein	252	92490	6
867	IPI:IPI00365217.1	Tax_Id=10116 Gene_Symbol=Cmpk cytidylate kinase	323	26101	5
2235	IPI:IPI00365221.4	Tax_Id=10116 Gene_Symbol=Efemp1 EGF-containing fibulin-like extracellular matrix protein 1 precursor	64	56841	2
1411	IPI:IPI00365235.3	Tax_Id=10116 Gene_Symbol=- 12 kDa protein	151	11962	3
1655	IPI:IPI00365278.1	Tax_Id=10116 Gene_Symbol=Scrn3 Secernin 3	115	48081	3
2489	IPI:IPI00365279.3	Tax_Id=10116 Gene_Symbol=Rcc2_predicted similar to RCC1-like	51	48065	1
2436	IPI:IPI00365284.4	Tax_Id=10116 Gene_Symbol=Eif4g3_predicted eukaryotic translation initiation factor 4 gamma, 3	53	174367	2
367	IPI:IPI00365286.3	Tax_Id=10116 Gene_Symbol=Vcl_predicted vinculin	993	117112	21
1882	IPI:IPI00365293.2	Tax_Id=10116 Gene_Symbol=Comtd1_predicted catechol-O-methyltransferase domain containing 1	92	29254	1
1098	IPI:IPI00365297.3	Tax_Id=10116 Gene_Symbol=Agmat Agmatine ureohydrolase	228	38420	5
1353	IPI:IPI00365299.2	Tax_Id=10116 Gene_Symbol=LOC685144 hypothetical protein LOC685144	165	120045	4
1546	IPI:IPI00365307.1	Tax_Id=10116 Gene_Symbol=Agtrap Type-1 angiotensin II receptor-associated protein	131	17558	1
1674	IPI:IPI00365366.2	Tax_Id=10116 Gene_Symbol=Bcl2l13_predicted BCL2-like 13	113	46876	3
1617	IPI:IPI00365390.1	Tax_Id=10116 Gene_Symbol=Hint3 similar to histidine triad protein 4	121	20122	2
319	IPI:IPI00365423.1	Tax_Id=10116 Gene_Symbol=Ppp2r1a Protein phosphatase 2 (Formerly 2A), regulatory subunit A (PR 65), alpha isoform	1147	66079	15
1628	IPI:IPI00365436.2	Tax_Id=10116 Gene_Symbol=LOC691001;LOC683547 similar to NADH-ubiquinone oxidoreductase B9 subunit	120	9380	2
1606	IPI:IPI00365446.1	Tax_Id=10116 Gene_Symbol=Isoc2b Isochorismatase domain-containing protein 2, mitochondrial precursor	122	23370	1
1558	IPI:IPI00365481.2	Tax_Id=10116 Gene_Symbol=Atad3a ATPase family AAA domain-containing protein 3	129	66889	4
1561	IPI:IPI00365487.2	Tax_Id=10116 Gene_Symbol=Eif3s4 Eukaryotic translation initiation factor 3, subunit 4	129	35914	3
2059	IPI:IPI00365505.3	Tax_Id=10116 Gene_Symbol=Cox7a2l_predicted cytochrome c oxidase subunit VIIa polypeptide 2 like	76	12700	1
167	IPI:IPI00365542.3	Tax_Id=10116 Gene_Symbol=Lamb1_predicted laminin, beta 1	2405	209796	27
86	IPI:IPI00365545.1	Tax_Id=10116 Gene_Symbol=Dld Dihydrolipoyl dehydrogenase, mitochondrial precursor	4574	54574	23
1217	IPI:IPI00365568.2	Tax_Id=10116 Gene_Symbol=Scin Scinderin	195	80606	3
2101	IPI:IPI00365579.2	Tax_Id=10116 Gene_Symbol=Rbks_predicted ribokinase	73	34409	3
1814	IPI:IPI00365582.3	Tax_Id=10116 Gene_Symbol=Cad carbamyl phosphatate synthetase 2	99	245825	5
955	IPI:IPI00365613.2	Tax_Id=10116 Gene_Symbol=Snx6_predicted sorting nexin 6	281	46893	6
1306	IPI:IPI00365626.3	Tax_Id=10116 Gene_Symbol=Txndc1 Thioredoxin domain containing 1	175	31814	4
1030	IPI:IPI00365645.2	Tax_Id=10116 Gene_Symbol=RGD1311756_predicted similar to Protein C14orf159, mitochondrial precursor	253	66869	6
470	IPI:IPI00365663.1	Tax_Id=10116 Gene_Symbol=Bckdha branched chain ketoacid dehydrogenase E1, alpha polypeptide	763	50921	16
1763	IPI:IPI00365665.2	Tax_Id=10116 Gene_Symbol=Hnrpul1_predicted heterogeneous nuclear ribonucleoprotein U-like 1	103	96513	3
1789	IPI:IPI00365698.2	Tax_Id=10116 Gene_Symbol=Chd4 similar to chromodomain helicase DNA binding protein 4	101	223794	5
699	IPI:IPI00365705.6	Tax_Id=10116 Gene_Symbol=Atp4a similar to Potassium-transporting ATPase alpha chain 1	445	115745	10
2525	IPI:IPI00365718.3	Tax_Id=10116 Gene_Symbol=Lsm14a_predicted similar to Cytokinesis, Apoptosis, RNA-associated family member	50	50803	1
996	IPI:IPI00365734.2	Tax_Id=10116 Gene_Symbol=LOC361571 Aldehyde dehydrogenase family 16 member A1	264	86159	6
1367	IPI:IPI00365742.1	Tax_Id=10116 Gene_Symbol=RGD1306053 Adaptin ear-binding coat-associated protein 1	162	29831	1
1721	IPI:IPI00365744.1	Tax_Id=10116 Gene_Symbol=RGD1305240_predicted hypothetical protein LOC361578	108	134442	6
366	IPI:IPI00365769.4	Tax_Id=10116 Gene_Symbol=Iqgap1_predicted IQ motif containing GTPase activating protein 1	1001	189712	17
1573	IPI:IPI00365783.4	Tax_Id=10116 Gene_Symbol=Iars_predicted similar to isoleucine-tRNA synthetase	127	145562	4
953	IPI:IPI00365851.1	Tax_Id=10116 Gene_Symbol=Atp6v1d ATPase, H+ transporting, V1 subunit D	282	28291	4
2039	IPI:IPI00365852.3	Tax_Id=10116 Gene_Symbol=- similar to Enhancer of rudimentary homolog	77	12422	1
1455	IPI:IPI00365859.2	Tax_Id=10116 Gene_Symbol=Zadh1 Zinc binding alcohol dehydrogenase, domain containing 1	143	30220	6
1724	IPI:IPI00365894.2	Tax_Id=10116 Gene_Symbol=RGD1309550 similar to CG32732-PA	108	67777	2
2335	IPI:IPI00365897.2	Tax_Id=10116 Gene_Symbol=Ndufb11_predicted NADH dehydrogenase (ubiquinone) 1 beta subcomplex, 11	58	17623	2
1746	IPI:IPI00365904.4	Tax_Id=10116 Gene_Symbol=Glrx5_predicted glutaredoxin 5 homolog	105	16536	2
1404	IPI:IPI00365922.3	Tax_Id=10116 Gene_Symbol=LOC362795 LOC362795 protein	152	53043	3
358	IPI:IPI00365929.1	Tax_Id=10116 Gene_Symbol=Pdia6 protein disulfide isomerase associated 6	1032	49129	11
1089	IPI:IPI00365935.3	Tax_Id=10116 Gene_Symbol=Ptges3_predicted Prostaglandin E synthase 3	233	18995	3
2483	IPI:IPI00365960.2	Tax_Id=10116 Gene_Symbol=Reep6 Receptor expression-enhancing protein 6	51	23469	1
1827	IPI:IPI00365961.3	Tax_Id=10116 Gene_Symbol=Dazap1 DAZ associated protein 1	97	43287	1
1095	IPI:IPI00365962.1	Tax_Id=10116 Gene_Symbol=Ndufs7 NADH dehydrogenase (Ubiquinone) Fe-S protein 7	229	24215	3
1196	IPI:IPI00365982.2	Tax_Id=10116 Gene_Symbol=Ckap4_predicted cytoskeleton-associated protein 4	198	63566	3
176	IPI:IPI00365985.4	Tax_Id=10116 Gene_Symbol=Tra1_predicted 93 kDa protein	2203	92759	31
2122	IPI:IPI00365999.1	Tax_Id=10116 Gene_Symbol=Dek Protein DEK	72	43094	2
1272	IPI:IPI00366007.4	Tax_Id=10116 Gene_Symbol=Eif4g2 eukaryotic translation initiation factor 4 gamma, 2	183	114590	4
2443	IPI:IPI00366038.3	Tax_Id=10116 Gene_Symbol=Atxn2l_predicted similar to ataxin 2-like	53	110942	3
1810	IPI:IPI00366051.3	Tax_Id=10116 Gene_Symbol=Tgfb1i1 Transforming growth factor beta-1-induced transcript 1 protein	99	51686	4
791	IPI:IPI00366069.1	Tax_Id=10116 Gene_Symbol=MGC95092 Phospholysine phosphohistidine inorganic pyrophosphate phosphatase	368	29457	6
1759	IPI:IPI00366079.1	Tax_Id=10116 Gene_Symbol=- 46 kDa protein	104	47008	2
607	IPI:IPI00366091.1	Tax_Id=10116 Gene_Symbol=Eps8l2_predicted EPS8-like 2	535	82738	10
1215	IPI:IPI00366104.2	Tax_Id=10116 Gene_Symbol=Tollip_predicted Toll-interacting protein	195	30523	2
2146	IPI:IPI00366107.2	Tax_Id=10116 Gene_Symbol=Lsp1 lymphocyte specific 1	70	36652	1
1153	IPI:IPI00366110.3	Tax_Id=10116 Gene_Symbol=Nap1l4 47 kDa protein	210	47502	5
1248	IPI:IPI00366120.4	Tax_Id=10116 Gene_Symbol=Eps8_predicted similar to epidermal growth factor receptor pathway substrate 8	188	93908	3
2343	IPI:IPI00366190.3	Tax_Id=10116 Gene_Symbol=RGD1563803_predicted similar to Lamin-B2	58	68980	4
1638	IPI:IPI00366206.4	Tax_Id=10116 Gene_Symbol=Ndufa12_predicted NADH dehydrogenase (ubiquinone) 1 alpha subcomplex, 12	119	21714	2
411	IPI:IPI00366218.3	Tax_Id=10116 Gene_Symbol=Cct2 T-complex protein 1 subunit beta	886	57764	16
959	IPI:IPI00366220.3	Tax_Id=10116 Gene_Symbol=Cpsf6_predicted cleavage and polyadenylation specific factor 6, 68kDa	279	59272	2
1086	IPI:IPI00366221.1	Tax_Id=10116 Gene_Symbol=Rab21 Ras-related protein Rab-21	234	24547	6
1213	IPI:IPI00366226.3	Tax_Id=10116 Gene_Symbol=Gns Glucosamine (N-acetyl)-6-sulfatase	195	61673	6
1938	IPI:IPI00366247.1	Tax_Id=10116 Gene_Symbol=RGD1310430_predicted hypothetical protein LOC362905	87	35018	2
1032	IPI:IPI00366249.4	Tax_Id=10116 Gene_Symbol=Dhx9_predicted DEAH (Asp-Glu-Ala-His) box polypeptide 9	252	151449	6
2478	IPI:IPI00366259.3	Tax_Id=10116 Gene_Symbol=Anxa13_predicted similar to annexin A13	52	37043	1
2461	IPI:IPI00366282.2	Tax_Id=10116 Gene_Symbol=RGD1560410_predicted RGD1560410_predicted protein	52	47666	1
1142	IPI:IPI00366292.1	Tax_Id=10116 Gene_Symbol=Eif3s7 Eukaryotic translation initiation factor 3, subunit 7	212	64576	4
327	IPI:IPI00366293.3	Tax_Id=10116 Gene_Symbol=Tst Thiosulfate sulfurtransferase	1119	33614	14
2472	IPI:IPI00366315.3	Tax_Id=10116 Gene_Symbol=Ppfibp1_predicted PTPRF interacting protein, binding protein 1	52	109362	1
2114	IPI:IPI00366324.1	Tax_Id=10116 Gene_Symbol=Hist1h1a_predicted histone cluster 1, H1a	72	21991	1
976	IPI:IPI00366370.3	Tax_Id=10116 Gene_Symbol=Eif5b eukaryotic translation initiation factor 5B	272	138001	7
1728	IPI:IPI00366387.2	Tax_Id=10116 Gene_Symbol=U2af2;LOC690372 similar to U2 (RNU2) small nuclear RNA auxiliary factor 2 isoform b isoform 6	107	53429	3
1105	IPI:IPI00366397.2	Tax_Id=10116 Gene_Symbol=- 102 kDa protein	224	102772	6
1377	IPI:IPI00366398.2	Tax_Id=10116 Gene_Symbol=Eif3s6 Eukaryotic translation initiation factor 3 subunit E	158	52587	5
2344	IPI:IPI00366399.3	Tax_Id=10116 Gene_Symbol=LOC682575;LOC685258 similar to e(y)2 protein isoform 2	58	11635	1
402	IPI:IPI00366416.2	Tax_Id=10116 Gene_Symbol=Cyc1_predicted similar to cytochrome c-1	918	35640	9
2422	IPI:IPI00366419.4	Tax_Id=10116 Gene_Symbol=Rhpn1_predicted similar to Rhophilin-1	54	74200	1
1522	IPI:IPI00366436.1	Tax_Id=10116 Gene_Symbol=Eif3s6ip Eukaryotic translation initiation factor 3, subunit 6 interacting protein	134	66896	4
2293	IPI:IPI00366452.2	Tax_Id=10116 Gene_Symbol=Creld2 Cysteine-rich with EGF-like domain protein 2 precursor	61	40392	1
1230	IPI:IPI00366496.3	Tax_Id=10116 Gene_Symbol=Slc44a2_predicted similar to CTL2 gene	192	81257	1
1519	IPI:IPI00366523.3	Tax_Id=10116 Gene_Symbol=Wdr61 WD repeat-containing protein 61	134	33897	3
1534	IPI:IPI00366534.3	Tax_Id=10116 Gene_Symbol=Arfgef1_predicted similar to brefeldin A-inhibited guanine nucleotide-exchange protein 1	132	220744	2
2076	IPI:IPI00366535.3	Tax_Id=10116 Gene_Symbol=Cops5 COP9 (Constitutive photomorphogenic) homolog, subunit 5	74	37783	2
696	IPI:IPI00366665.3	Tax_Id=10116 Gene_Symbol=Car12 Membrane-bound carbonic anhydrase 12	450	39707	7
2502	IPI:IPI00366686.3	Tax_Id=10116 Gene_Symbol=LOC501026 similar to SH3 domain binding glutamic acid-rich protein like 2	51	12361	1
781	IPI:IPI00366703.3	Tax_Id=10116 Gene_Symbol=Dnajc13_predicted 108 kDa protein	375	108904	11
1100	IPI:IPI00366735.3	Tax_Id=10116 Gene_Symbol=RGD1560123_predicted similar to glycerol-3-phosphate dehydrogenase 1-like	227	38726	5
1552	IPI:IPI00366751.2	Tax_Id=10116 Gene_Symbol=Wasf2 WAS protein family, member 2	130	54171	2
980	IPI:IPI00366752.3	Tax_Id=10116 Gene_Symbol=Pitrm1_predicted pitrilysin metallepetidase 1	270	118620	9
934	IPI:IPI00366780.1	Tax_Id=10116 Gene_Symbol=Akr1c6 Aldo-keto reductase family 1, member C6	293	37493	9
2298	IPI:IPI00366785.4	Tax_Id=10116 Gene_Symbol=Yars Tyrosyl-tRNA synthetase, cytoplasmic	60	59420	4
1372	IPI:IPI00366795.2	Tax_Id=10116 Gene_Symbol=Uble1a SUMO-activating enzyme subunit 1	160	38945	4
821	IPI:IPI00366799.3	Tax_Id=10116 Gene_Symbol=RGD1564762_predicted similar to Protein 4.1	346	133573	8
2428	IPI:IPI00366871.3	Tax_Id=10116 Gene_Symbol=Wdr48_predicted similar to WD repeat domain 48	54	78394	1
1071	IPI:IPI00366952.3	Tax_Id=10116 Gene_Symbol=Sf3b1 similar to splicing factor 3b, subunit 1 isoform 1	237	147890	7
876	IPI:IPI00366953.1	Tax_Id=10116 Gene_Symbol=Bzw1 Basic leucine zipper and W2 domain-containing protein 1	319	48184	3
2353	IPI:IPI00367023.1	Tax_Id=10116 Gene_Symbol=LOC686812;LOC680476 similar to reduced pigmentation protein	57	20403	2
1943	IPI:IPI00367030.2	Tax_Id=10116 Gene_Symbol=Pvrl2 Poliovirus receptor-related 2	86	57744	2
487	IPI:IPI00367063.1	Tax_Id=10116 Gene_Symbol=Cndp1 Beta-Ala-His dipeptidase	726	55121	11
2267	IPI:IPI00367078.1	Tax_Id=10116 Gene_Symbol=Ddx18 DEAD (Asp-Glu-Ala-Asp) box polypeptide 18	62	75786	2
2217	IPI:IPI00367097.3	Tax_Id=10116 Gene_Symbol=Ankmy2_predicted ankyrin repeat and MYND domain containing 2	66	49799	1
579	IPI:IPI00367135.1	Tax_Id=10116 Gene_Symbol=Scly selenocysteine lyase	560	47682	7
663	IPI:IPI00367152.1	Tax_Id=10116 Gene_Symbol=Ndufv2 NADH dehydrogenase [ubiquinone] flavoprotein 2, mitochondrial precursor	481	27703	5
1147	IPI:IPI00367224.3	Tax_Id=10116 Gene_Symbol=RGD1308579 LRRG00122	211	42734	4
1545	IPI:IPI00367234.3	Tax_Id=10116 Gene_Symbol=RGD1306148_predicted similar to Proteasome-associated protein ECM29 homolog	131	217315	3
2537	IPI:IPI00367331.3	Tax_Id=10116 Gene_Symbol=- 46 kDa protein	50	46021	1
1402	IPI:IPI00367393.2	Tax_Id=10116 Gene_Symbol=L2hgdh_predicted L-2-hydroxyglutarate dehydrogenase	152	51385	3
1869	IPI:IPI00367409.2	Tax_Id=10116 Gene_Symbol=RGD1305721_predicted hypothetical protein LOC314214	93	38460	4
2491	IPI:IPI00367437.4	Tax_Id=10116 Gene_Symbol=Rbm3 similar to RNA binding motif protein 3	51	16973	1
1811	IPI:IPI00367446.2	Tax_Id=10116 Gene_Symbol=RGD1305938_predicted hypothetical protein	99	34255	1
1980	IPI:IPI00367451.1	Tax_Id=10116 Gene_Symbol=Pir Pirin	82	32272	2
1236	IPI:IPI00367479.4	Tax_Id=10116 Gene_Symbol=Myh14 myosin, heavy polypeptide 14	191	229819	10
1462	IPI:IPI00367524.3	Tax_Id=10116 Gene_Symbol=LOC682827 35 kDa protein	142	34979	3
1380	IPI:IPI00367525.3	Tax_Id=10116 Gene_Symbol=RGD1309903_predicted similar to CG5937-PA	158	243172	4
2210	IPI:IPI00367542.2	Tax_Id=10116 Gene_Symbol=RGD1563167_predicted similar to Growth-arrest-specific protein 2	66	35535	1
1691	IPI:IPI00367653.4	Tax_Id=10116 Gene_Symbol=Snx12_predicted sorting nexin 12	111	19909	2
1400	IPI:IPI00367674.3	Tax_Id=10116 Gene_Symbol=Gla galactosidase, alpha	153	48440	4
2299	IPI:IPI00367702.3	Tax_Id=10116 Gene_Symbol=RGD1565414_predicted similar to CG15105-PA, isoform A	60	38567	3
1960	IPI:IPI00367724.3	Tax_Id=10116 Gene_Symbol=Hcfc1_predicted similar to host cell factor C1	84	210961	1
1178	IPI:IPI00367829.4	Tax_Id=10116 Gene_Symbol=Cyfip1_predicted cytoplasmic FMR1 interacting protein 1	201	146817	3
1065	IPI:IPI00367835.4	Tax_Id=10116 Gene_Symbol=Tnfaip8_predicted tumor necrosis factor, alpha-induced protein 8	241	23103	2
2120	IPI:IPI00367836.2	Tax_Id=10116 Gene_Symbol=Dmxl1_predicted Dmx-like 1	72	341658	2
972	IPI:IPI00368053.2	Tax_Id=10116 Gene_Symbol=RGD1307010 Glyoxalase domain-containing protein 4	275	33532	4
2384	IPI:IPI00368180.3	Tax_Id=10116 Gene_Symbol=RGD1564216_predicted similar to myoferlin isoform b	55	236511	2
1297	IPI:IPI00368246.2	Tax_Id=10116 Gene_Symbol=RGD1304890 Ubiquitin-fold modifier 1 precursor	177	9169	1
2449	IPI:IPI00368249.3	Tax_Id=10116 Gene_Symbol=Selt Selenoprotein T precursor	53	22459	1
241	IPI:IPI00368293.5	Tax_Id=10116 Gene_Symbol=Hist2h2aa_predicted;LOC682560;LOC690131 Histone H2A type 1	1600	14069	7
1911	IPI:IPI00368335.3	Tax_Id=10116 Gene_Symbol=Clmn_predicted calmin	89	114447	4
306	IPI:IPI00368347.2	Tax_Id=10116 Gene_Symbol=Ube1x Ubiquitin-activating enzyme E1, Chr X	1222	118910	22
1484	IPI:IPI00368436.3	Tax_Id=10116 Gene_Symbol=RGD1305145 RGD1305145 protein	139	54459	3
1549	IPI:IPI00368449.2	Tax_Id=10116 Gene_Symbol=Pmm2_predicted phosphomannomutase 2	131	28033	5
2042	IPI:IPI00368457.1	Tax_Id=10116 Gene_Symbol=Gspt1 G1 to S phase transition 1	77	69506	1
1407	IPI:IPI00368473.3	Tax_Id=10116 Gene_Symbol=Numa1 similar to nuclear mitotic apparatus protein 1	151	239553	11
1898	IPI:IPI00368491.3	Tax_Id=10116 Gene_Symbol=LOC365960 PDZ domain-containing protein GIPC2	90	34352	2
536	IPI:IPI00368629.4	Tax_Id=10116 Gene_Symbol=- 37 kDa protein	625	37486	8
2381	IPI:IPI00368646.1	Tax_Id=10116 Gene_Symbol=MGC93997 Similar to PRUNEM1	55	50651	2
240	IPI:IPI00368704.3	Tax_Id=10116 Gene_Symbol=RGD1566313_predicted similar to Murinoglobulin 1 homolog	1617	166177	14
431	IPI:IPI00368708.2	Tax_Id=10116 Gene_Symbol=Fahd1 Fumarylacetoacetate hydrolase domain-containing protein 1	835	24750	4
1432	IPI:IPI00368721.3	Tax_Id=10116 Gene_Symbol=RGD1304601 Isoform 1 of Putative N-acetylglucosamine-6-phosphate deacetylase	148	43911	4
2116	IPI:IPI00368844.3	Tax_Id=10116 Gene_Symbol=LOC366279 similar to sarcosine dehydrogenase	72	25016	1
2368	IPI:IPI00368848.3	Tax_Id=10116 Gene_Symbol=RGD1563899_predicted similar to 60S ribosomal protein L27a	56	13024	1
1936	IPI:IPI00368936.4	Tax_Id=10116 Gene_Symbol=Slc25a24_predicted similar to calcium-binding transporter	87	54189	2
750	IPI:IPI00369006.3	Tax_Id=10116 Gene_Symbol=LOC500419 Similar to RIKEN cDNA 2410005O16	398	35663	5
2527	IPI:IPI00369020.3	Tax_Id=10116 Gene_Symbol=RGD1560696_predicted hypothetical protein LOC366352	50	25830	1
716	IPI:IPI00369093.1	Tax_Id=10116 Gene_Symbol=Uqcrh Cytochrome b-c1 complex subunit 6, mitochondrial precursor	426	10702	1
2161	IPI:IPI00369175.3	Tax_Id=10116 Gene_Symbol=Sec24d_predicted SEC24 related gene family, member D	68	114571	3
374	IPI:IPI00369195.3	Tax_Id=10116 Gene_Symbol=Ppa2_predicted similar to inorganic pyrophosphatase 2	978	38274	12
1999	IPI:IPI00369206.1	Tax_Id=10116 Gene_Symbol=Nubp1 Nucleotide binding protein 1	80	34650	4
2037	IPI:IPI00369214.3	Tax_Id=10116 Gene_Symbol=LOC679907 similar to mitochondria-associated granulocyte macrophage CSF signaling molecule	78	21280	2
2358	IPI:IPI00369216.2	Tax_Id=10116 Gene_Symbol=RGD1311451_predicted hypothetical protein	57	34573	1
789	IPI:IPI00369217.1	Tax_Id=10116 Gene_Symbol=Trap1 Heat shock protein 75 kDa, mitochondrial precursor	369	80639	10
1769	IPI:IPI00369235.2	Tax_Id=10116 Gene_Symbol=RGD1307773_predicted similar to pyridoxal (pyridoxine, vitamin B6) phosphatase	103	44839	3
1048	IPI:IPI00369278.1	Tax_Id=10116 Gene_Symbol=RGD1561789_predicted similar to 60S ribosomal protein L9	247	21958	4
38	IPI:IPI00369311.3	Tax_Id=10116 Gene_Symbol=- 40 kDa protein	7735	40045	4
774	IPI:IPI00369350.3	Tax_Id=10116 Gene_Symbol=Skp1a S-phase kinase-associated protein 1A	381	18831	8
2463	IPI:IPI00369358.3	Tax_Id=10116 Gene_Symbol=Sec24a_predicted SEC24 related gene family, member A	52	119534	1
2420	IPI:IPI00369394.4	Tax_Id=10116 Gene_Symbol=RGD1311293 NLR family member X1	54	108548	4
626	IPI:IPI00369397.5	Tax_Id=10116 Gene_Symbol=RGD1566119_predicted hypothetical protein LOC500987	520	15105	6
679	IPI:IPI00369419.4	Tax_Id=10116 Gene_Symbol=- 19 kDa protein	465	18681	2
2284	IPI:IPI00369465.2	Tax_Id=10116 Gene_Symbol=Ncln Nicalin precursor	61	63516	2
2336	IPI:IPI00369539.2	Tax_Id=10116 Gene_Symbol=Mfap4 Microfibrillar-associated protein 4	58	29373	1
1644	IPI:IPI00369551.3	Tax_Id=10116 Gene_Symbol=Slc5a10_predicted solute carrier family 5 (sodium/glucose cotransporter), member 10	117	65608	2
548	IPI:IPI00369618.1	Tax_Id=10116 Gene_Symbol=Eif4a1 Eukaryotic translation initiation factor 4A1	605	46353	13
314	IPI:IPI00369635.3	Tax_Id=10116 Gene_Symbol=Rdx Radixin	1180	68672	11
1944	IPI:IPI00369646.4	Tax_Id=10116 Gene_Symbol=Pfas_predicted phosphoribosylformylglycinamidine synthase	86	145954	4
1475	IPI:IPI00369654.3	Tax_Id=10116 Gene_Symbol=LOC497933 hypothetical protein LOC497933	141	32642	2
1555	IPI:IPI00369683.2	Tax_Id=10116 Gene_Symbol=Prpf8 similar to Pre-mRNA-processing-splicing factor 8	129	274754	6
264	IPI:IPI00369691.3	Tax_Id=10116 Gene_Symbol=RGD1308677_predicted hypothetical protein LOC300723	1451	42676	18
1219	IPI:IPI00369693.4	Tax_Id=10116 Gene_Symbol=RGD1561474_predicted 100 kDa protein	195	100307	7
2179	IPI:IPI00369729.4	Tax_Id=10116 Gene_Symbol=Kdelc2 KDEL motif-containing protein 2 precursor	68	59006	3
1776	IPI:IPI00369769.3	Tax_Id=10116 Gene_Symbol=RGD1562602_predicted similar to promyelocytic leukemia isoform 2	103	107542	2
2390	IPI:IPI00369774.1	Tax_Id=10116 Gene_Symbol=Mettl7b Methyltransferase-like protein 7B precursor	55	28342	2
1678	IPI:IPI00369884.2	Tax_Id=10116 Gene_Symbol=Map2k4 Dual specificity mitogen-activated protein kinase kinase 4	113	44542	2
1278	IPI:IPI00370009.1	Tax_Id=10116 Gene_Symbol=Psmd3 Proteasome (Prosome, macropain) 26S subunit, non-ATPase, 3	181	60764	5
2291	IPI:IPI00370011.2	Tax_Id=10116 Gene_Symbol=Sui1-rs1_predicted suppressor of initiator codon mutations, related sequence 1	61	12853	1
1439	IPI:IPI00370034.2	Tax_Id=10116 Gene_Symbol=Coasy Coenzyme A synthase	146	62434	1
1600	IPI:IPI00370069.3	Tax_Id=10116 Gene_Symbol=RGD1307222_predicted similar to Putative eukaryotic translation initiation factor 3 subunit	123	170887	5
2213	IPI:IPI00370107.1	Tax_Id=10116 Gene_Symbol=Plekhq1_predicted similar to PH domain-containing protein homolog	66	54316	1
1281	IPI:IPI00370117.3	Tax_Id=10116 Gene_Symbol=Eftud2 similar to 116 kDa U5 small nuclear ribonucleoprotein component	181	110378	6
840	IPI:IPI00370165.3	Tax_Id=10116 Gene_Symbol=RGD1304623_predicted hypothetical protein LOC315795	338	148590	7
1525	IPI:IPI00370207.3	Tax_Id=10116 Gene_Symbol=LOC302855 Similar to heterogeneous nuclear ribonucleoprotein G-human	134	42232	3
1122	IPI:IPI00370309.3	Tax_Id=10116 Gene_Symbol=RGD1311334_predicted similar to alpha-2-plasmin inhibitor	220	214086	2
1843	IPI:IPI00370315.1	Tax_Id=10116 Gene_Symbol=Wbscr1 Eukaryotic translation initiation factor 4H	95	27364	2
2216	IPI:IPI00370333.1	Tax_Id=10116 Gene_Symbol=Baz1b similar to Bromodomain adjacent to zinc finger domain protein 1B	66	171838	1
2174	IPI:IPI00370335.3	Tax_Id=10116 Gene_Symbol=Hip1 similar to huntingtin interacting protein 1 isoform 2	68	116858	2
1355	IPI:IPI00370372.2	Tax_Id=10116 Gene_Symbol=Ndufb8_predicted NADH dehydrogenase (ubiquinone) 1 beta subcomplex 8	165	22058	3
1613	IPI:IPI00370411.2	Tax_Id=10116 Gene_Symbol=Fbln1_predicted similar to Fibulin-1 precursor	121	82125	2
1177	IPI:IPI00370427.1	Tax_Id=10116 Gene_Symbol=Tinag Tubulointerstitial nephritis antigen	202	55386	9
1783	IPI:IPI00370448.4	Tax_Id=10116 Gene_Symbol=Eif4g1 175 kDa protein	102	175649	4
1492	IPI:IPI00370450.3	Tax_Id=10116 Gene_Symbol=Plxnb2 plexin B2	137	208612	4
758	IPI:IPI00370456.1	Tax_Id=10116 Gene_Symbol=Psmd2 proteasome (prosome, macropain) 26S subunit, non-ATPase, 2	394	100922	9
1659	IPI:IPI00370458.2	Tax_Id=10116 Gene_Symbol=Abcf3 ATP-binding cassette sub-family F member 3	115	80205	3
345	IPI:IPI00370472.3	Tax_Id=10116 Gene_Symbol=RGD1560646 similar to Myosin-6	1055	147405	24
1794	IPI:IPI00370542.2	Tax_Id=10116 Gene_Symbol=LOC367113 Similar to RIKEN cDNA A430093J20 gene	100	60078	3
204	IPI:IPI00370596.2	Tax_Id=10116 Gene_Symbol=RGD1562373_predicted 3-ketoacyl-CoA thiolase B, peroxisomal precursor	1959	44306	17
1393	IPI:IPI00370654.2	Tax_Id=10116 Gene_Symbol=LOC368066 hypothetical protein LOC368066	155	29989	2
2514	IPI:IPI00370658.1	Tax_Id=10116 Gene_Symbol=LOC368070 hypothetical protein LOC368070	50	82675	1
524	IPI:IPI00370681.1	Tax_Id=10116 Gene_Symbol=Capza2 F-actin-capping protein subunit alpha-2	658	33118	13
2202	IPI:IPI00370695.2	Tax_Id=10116 Gene_Symbol=Fundc1 FUN14 domain-containing protein 1	66	17205	1
1978	IPI:IPI00370704.3	Tax_Id=10116 Gene_Symbol=Ccdc58_predicted coiled-coil domain containing 58	83	16908	2
1467	IPI:IPI00370714.1	Tax_Id=10116 Gene_Symbol=Umps Uridine monophosphate synthetase	142	52859	3
2022	IPI:IPI00370745.1	Tax_Id=10116 Gene_Symbol=Mtx2 Metaxin 2	79	30155	2
206	IPI:IPI00370752.3	Tax_Id=10116 Gene_Symbol=Nit2 Nitrilase family, member 2	1934	31024	13
1745	IPI:IPI00370787.1	Tax_Id=10116 Gene_Symbol=Gart similar to Trifunctional purine biosynthetic protein adenosine-3	105	108652	3
592	IPI:IPI00370815.3	Tax_Id=10116 Gene_Symbol=Cct8_predicted chaperonin subunit 8	551	60279	8
2316	IPI:IPI00370827.2	Tax_Id=10116 Gene_Symbol=Mcoln1_predicted mucolipin 1	59	66578	2
435	IPI:IPI00370844.2	Tax_Id=10116 Gene_Symbol=Pls1_predicted plastin 1	832	70745	12
1650	IPI:IPI00370931.3	Tax_Id=10116 Gene_Symbol=RGD1310159_predicted similar to acyl-Coenzyme A dehydrogenase family, member 10	116	35568	4
2325	IPI:IPI00370954.2	Tax_Id=10116 Gene_Symbol=Mars2_predicted similar to mitochondrial methionyl-tRNA synthetase	59	76632	1
1846	IPI:IPI00371036.1	Tax_Id=10116 Gene_Symbol=Fis1 Mitochondrial fission 1 protein	94	17041	3
1209	IPI:IPI00371043.2	Tax_Id=10116 Gene_Symbol=Armet_predicted Protein ARMET precursor	196	20831	3
1597	IPI:IPI00371054.1	Tax_Id=10116 Gene_Symbol=Sbds Shwachman-Bodian-Diamond syndrome protein homolog	124	29019	1
2189	IPI:IPI00371079.3	Tax_Id=10116 Gene_Symbol=Ccdc51 Coiled-coil domain-containing protein 51	67	46070	1
949	IPI:IPI00371132.3	Tax_Id=10116 Gene_Symbol=Glb1_predicted galactosidase, beta 1	283	73637	8
1049	IPI:IPI00371141.3	Tax_Id=10116 Gene_Symbol=Xylb Xylulose kinase	247	60397	7
1726	IPI:IPI00371173.2	Tax_Id=10116 Gene_Symbol=RGD1307736 Uncharacterized protein KIAA0152 homolog precursor	107	32569	3
1753	IPI:IPI00371187.2	Tax_Id=10116 Gene_Symbol=Rab35 Ras-related protein Rab-35	104	23296	3
1176	IPI:IPI00371204.2	Tax_Id=10116 Gene_Symbol=Eif3s5_predicted eukaryotic translation initiation factor 3, subunit 5	203	38087	2
512	IPI:IPI00371236.3	Tax_Id=10116 Gene_Symbol=Tufm_predicted Tu translation elongation factor, mitochondrial	682	49890	12
734	IPI:IPI00371243.4	Tax_Id=10116 Gene_Symbol=Qprt Nicotinate-nucleotide pyrophosphorylase	412	31619	7
1927	IPI:IPI00371263.1	Tax_Id=10116 Gene_Symbol=RGD1309562_predicted hypothetical protein LOC288740	88	18184	3
762	IPI:IPI00371266.1	Tax_Id=10116 Gene_Symbol=Naca_predicted nascent-polypeptide-associated complex alpha polypeptide	390	23370	5
1737	IPI:IPI00371269.3	Tax_Id=10116 Gene_Symbol=Rab5b_predicted RAB5B, member RAS oncogene family	106	23888	3
616	IPI:IPI00371270.1	Tax_Id=10116 Gene_Symbol=Pa2g4 Proliferation-associated 2G4	530	43971	10
1863	IPI:IPI00371283.1	Tax_Id=10116 Gene_Symbol=RGD1307789 hypothetical protein LOC288912	93	39848	3
1060	IPI:IPI00371286.2	Tax_Id=10116 Gene_Symbol=Asna1 similar to arsA (bacterial) arsenite transporter, ATP-binding, homolog 1	243	39424	4
2434	IPI:IPI00371399.3	Tax_Id=10116 Gene_Symbol=Sirt3_predicted sirtuin 3	53	28707	1
2287	IPI:IPI00371408.2	Tax_Id=10116 Gene_Symbol=Cars_predicted 95 kDa protein	61	95446	2
1611	IPI:IPI00371410.5	Tax_Id=10116 Gene_Symbol=RGD1309471 Isoform 1 of SAPK substrate protein 1	122	33675	2
1341	IPI:IPI00371462.3	Tax_Id=10116 Gene_Symbol=Otub1_predicted OTU domain, ubiquitin aldehyde binding 1	168	31478	3
424	IPI:IPI00371500.3	Tax_Id=10116 Gene_Symbol=RGD1304982_predicted similar to crystallin, zeta	850	38095	5
2237	IPI:IPI00371511.4	Tax_Id=10116 Gene_Symbol=Creg_predicted cellular repressor of E1A-stimulated genes	64	24486	1
1425	IPI:IPI00371516.3	Tax_Id=10116 Gene_Symbol=LOC289233 similar to Peroxisomal biogenesis factor 19	148	32012	4
1851	IPI:IPI00371518.1	Tax_Id=10116 Gene_Symbol=Sdhc Succinate dehydrogenase complex, subunit C, integral membrane protein	94	18419	4
1112	IPI:IPI00371550.4	Tax_Id=10116 Gene_Symbol=Lyplal1_predicted lysophospholipase-like 1	222	26904	6
1643	IPI:IPI00371618.1	Tax_Id=10116 Gene_Symbol=LOC689397;LOC684594 similar to C184L-22	117	21704	2
994	IPI:IPI00371621.1	Tax_Id=10116 Gene_Symbol=Mcee_predicted methylmalonyl CoA epimerase	265	18918	3
1656	IPI:IPI00371630.3	Tax_Id=10116 Gene_Symbol=Cetn2 similar to centrin 2	115	38351	2
2487	IPI:IPI00371634.1	Tax_Id=10116 Gene_Symbol=Bcap31 B-cell receptor-associated protein 31	51	27951	2
1709	IPI:IPI00371643.5	Tax_Id=10116 Gene_Symbol=RGD1310262_predicted hypothetical protein LOC304650	109	23589	1
817	IPI:IPI00371705.4	Tax_Id=10116 Gene_Symbol=Papss2_predicted 69 kDa protein	350	69524	4
1778	IPI:IPI00371737.1	Tax_Id=10116 Gene_Symbol=Klc4 Kinesin light chain 4	102	69378	3
2456	IPI:IPI00371761.4	Tax_Id=10116 Gene_Symbol=Enpp4_predicted ectonucleotide pyrophosphatase/phosphodiesterase 4	53	61694	1
589	IPI:IPI00371766.3	Tax_Id=10116 Gene_Symbol=RGD1564912_predicted similar to Methylmalonyl-CoA mutase, mitochondrial precursor	553	92434	12
2029	IPI:IPI00371821.2	Tax_Id=10116 Gene_Symbol=Epb4.1l5 Erythrocyte protein band 4.1-like 5	78	57857	1
438	IPI:IPI00371853.3	Tax_Id=10116 Gene_Symbol=Col6a1_predicted similar to Collagen alpha-1(VI) chain precursor	828	109878	12
1929	IPI:IPI00371860.2	Tax_Id=10116 Gene_Symbol=Sf3b4 Splicing factor 3b, subunit 4	87	44384	2
2394	IPI:IPI00371942.3	Tax_Id=10116 Gene_Symbol=RGD1306487_predicted Rab3 GTPase-activating protein catalytic subunit (Fragment)	55	87558	2
1145	IPI:IPI00371944.3	Tax_Id=10116 Gene_Symbol=RGD1560047_predicted similar to RAN binding protein 2	212	347943	7
2075	IPI:IPI00371946.3	Tax_Id=10116 Gene_Symbol=LOC681252 similar to Myristoylated alanine-rich C-kinase substrate	74	29824	3
706	IPI:IPI00371957.2	Tax_Id=10116 Gene_Symbol=Pyp similar to pyrophosphatase	433	46492	5
2359	IPI:IPI00371959.2	Tax_Id=10116 Gene_Symbol=LOC294513 Similar to DnaJ (Hsp40) homolog, subfamily B, member 12	56	42723	1
2523	IPI:IPI00371971.2	Tax_Id=10116 Gene_Symbol=Cyb5r1 NADH-cytochrome b5 reductase 1	50	34372	1
2406	IPI:IPI00372007.3	Tax_Id=10116 Gene_Symbol=Mrps36_predicted similar to mitochondrial ribosomal protein S36	54	20330	3
1469	IPI:IPI00372040.3	Tax_Id=10116 Gene_Symbol=- 19 kDa protein	142	19589	3
1422	IPI:IPI00372125.3	Tax_Id=10116 Gene_Symbol=LOC311078 Similar to T-Brain-1	149	34726	5
1126	IPI:IPI00372159.4	Tax_Id=10116 Gene_Symbol=Tpd52_predicted 21 kDa protein	218	21191	4
1465	IPI:IPI00372179.1	Tax_Id=10116 Gene_Symbol=Ndufb5_predicted NADH dehydrogenase (ubiquinone) 1 beta subcomplex, 5	142	21650	5
291	IPI:IPI00372191.2	Tax_Id=10116 Gene_Symbol=Mccc1 Methylcrotonoyl-Coenzyme A carboxylase 1	1310	79564	19
300	IPI:IPI00372259.4	Tax_Id=10116 Gene_Symbol=Tpm3 Isoform 1 of Tropomyosin alpha-3 chain	1261	29217	27
2392	IPI:IPI00372303.3	Tax_Id=10116 Gene_Symbol=Usp7 Ubiquitin carboxyl-terminal hydrolase 7	55	129433	3
1852	IPI:IPI00372341.3	Tax_Id=10116 Gene_Symbol=RGD1305915 armadillo repeat containing 10	94	33743	2
2180	IPI:IPI00372367.2	Tax_Id=10116 Gene_Symbol=Rufy1 similar to RUN and FYVE domain containing 1	68	81409	2
723	IPI:IPI00372372.2	Tax_Id=10116 Gene_Symbol=Serpinc1 Serine (Or cysteine) peptidase inhibitor, clade C (Antithrombin), member 1	422	52714	4
605	IPI:IPI00372388.1	Tax_Id=10116 Gene_Symbol=Cct3 T-complex protein 1 subunit gamma	537	61179	9
1471	IPI:IPI00372400.2	Tax_Id=10116 Gene_Symbol=Dap3 Death associated protein 3	141	44865	4
2493	IPI:IPI00372403.3	Tax_Id=10116 Gene_Symbol=Fmo13_predicted similar to flavin containing monooxygenase 5	51	61994	1
1237	IPI:IPI00372407.3	Tax_Id=10116 Gene_Symbol=Apoa1bp_predicted apolipoprotein A-I binding protein	191	31213	5
2095	IPI:IPI00372429.3	Tax_Id=10116 Gene_Symbol=Acp6 Acid phosphatase 6, lysophosphatidic	73	47592	2
1884	IPI:IPI00372450.2	Tax_Id=10116 Gene_Symbol=Slc16a4 Solute carrier family 16 (Monocarboxylic acid transporters), member 4	92	55967	2
897	IPI:IPI00372458.2	Tax_Id=10116 Gene_Symbol=Copa Copa protein	309	139925	11
111	IPI:IPI00372498.1	Tax_Id=10116 Gene_Symbol=RGD1311026 Dihydroxyacetone kinase	3736	59691	21
1575	IPI:IPI00372557.2	Tax_Id=10116 Gene_Symbol=Vars2 Valyl-tRNA synthetase	126	142441	3
975	IPI:IPI00372559.3	Tax_Id=10116 Gene_Symbol=Hsd17b8 Estradiol 17-beta-dehydrogenase 8	273	27002	1
1339	IPI:IPI00372592.4	Tax_Id=10116 Gene_Symbol=RGD1311123 Multidrug and toxin extrusion protein 1	168	62255	6
1785	IPI:IPI00372674.3	Tax_Id=10116 Gene_Symbol=RGD1560397_predicted similar to Musashi homolog 2	101	34975	1
1598	IPI:IPI00372684.4	Tax_Id=10116 Gene_Symbol=Spag9_predicted 145 kDa protein	123	145345	5
1707	IPI:IPI00372685.2	Tax_Id=10116 Gene_Symbol=RGD1307981_predicted hypothetical protein LOC360602	110	58844	2
2432	IPI:IPI00372689.3	Tax_Id=10116 Gene_Symbol=Itga3_predicted 117 kDa protein	54	118024	2
903	IPI:IPI00372700.1	Tax_Id=10116 Gene_Symbol=Npepps aminopeptidase puromycin sensitive	307	103963	12
[truncated: 731 more rows]

## Sheet: ERLIC01
Proteins identified in ERLIC01
[truncated: 1,870 more rows]

## Sheet: ERLIC02
Proteins identified in ERLIC02
[truncated: 2,057 more rows]

[truncated: 2 more sheets: ERLIC03, ERLIC04]
