# Supplementary material for: Simultaneous Analysis of Proteome, Phospho- and Glycoproteome of Rat Kidney Tissue with Electrostatic Repulsion Hydrophilic Interaction Chromatography
Source: PLoS One. 2011 Feb 23;6(2):e16884. doi: 10.1371/journal.pone.0016884 (PMC3044146; doi:10.1371/journal.pone.0016884)
Supplement: Table S2 — Summary of the phosphoproteins and their phosphorylation sites identified in all analyses. (XLS) [file pone.0016884.s006.xls]

## Sheet: SCX01
Phosphoproteins identified in SCX01
IPI	description	pep_start	pep_end	phosPep	mod	phosSite
IPI00188804	Tax_Id=10116 Gene_Symbol=Rplp2 60S acidic ribosomal protein P2	99	115	K.KEEpSEESDDDMGFGLFD.-	0.00020000000000000.0	S102
IPI00188804	Tax_Id=10116 Gene_Symbol=Rplp2 60S acidic ribosomal protein P2	99	115	K.KEEpSEEpSDDDMGFGLFD.-	0.00020020000000000.0	S102,S105
IPI00188804	Tax_Id=10116 Gene_Symbol=Rplp2 60S acidic ribosomal protein P2	99	115	K.KEEpSEEpSDDDMGFGLFD.-	0.00020020001000000.0	S102,S105
IPI00189138	Tax_Id=10116 Gene_Symbol=Nucks Nuclear ubiquitous casein and cyclin-dependent kinases substrate	10	28	K.VVDYSQFQEpSDDADEDYGR.D	0.0000000002000000000.0	S19
IPI00189904	Tax_Id=10116 Gene_Symbol=Gsk3a Glycogen synthase kinase-3 alpha	273	283	R.GEPNVSpYICSR.Y	0.00000030000.0	Y279
IPI00190290	Tax_Id=10116 Gene_Symbol=Rras2 Related RAS viral (R-ras) oncogene homolog 2	178	191	K.FQEQECPPpSPEPTR.K	0.00000000200000.0	S186
IPI00190553	Tax_Id=10116 Gene_Symbol=Tjp2 Zonula occludens 2 protein (Fragment)	777	790	R.GSYGpSDPEEEEEYR.Q	0.00002000000000.0	S781
IPI00190908	Tax_Id=10116 Gene_Symbol=Gfpt1 79 kDa protein	257	269	R.VDpSTTCLFPVEEK.A	0.0020000000000.0	S259
IPI00191563	Tax_Id=10116 Gene_Symbol=LOC690489 hypothetical protein LOC690489	40	60	K.TAAVQEECGPDPRPApTPPGGR.E	0.000000000000000200000.0	T55
IPI00191563	Tax_Id=10116 Gene_Symbol=LOC690489 hypothetical protein LOC690489	40	65	K.TAAVQEECGPDPRPApTPPGGREETLR.L	0.00000000000000020000000000.0	T55
IPI00191707	Tax_Id=10116 Gene_Symbol=Pdha1 Pyruvate dehydrogenase E1 component subunit alpha, somatic form, mitochondrial precursor	227	235	R.YGMGTpSVER.A	0.000002000.0	S232
IPI00191738	Tax_Id=10116 Gene_Symbol=Gclm Glutamate--cysteine ligase regulatory subunit	50	64	K.TLNEWSSQIpSPDLVR.E	0.000000000200000.0	S59
IPI00191738	Tax_Id=10116 Gene_Symbol=Gclm Glutamate--cysteine ligase regulatory subunit	95	107	K.LFIVGSNSSpSSTR.N	0.0000000002000.0	S104
IPI00192458	Tax_Id=10116 Gene_Symbol=RGD1563860_predicted similar to ribosomal protein S6 kinase polypeptide 3	213	225	K.VFLVKKIpSGpSDAR.Q	0.0000000202000.0	S220,S222
IPI00193371	Tax_Id=10116 Gene_Symbol=Slc9a3 Sodium/hydrogen exchanger 3	786	796	R.VQIPNpSPSNFR.R	0.00000200000.0	S791
IPI00193397	Tax_Id=10116 Gene_Symbol=Slc34a1 Sodium-dependent phosphate transport protein 2A	8	19	R.LGGPAVpSPLPVR.G	0.000000200000.0	S14
IPI00193547	Tax_Id=10116 Gene_Symbol=Pdcd5_predicted programmed cell death 5	115	125	R.KVMDpSDEDDDY.-	0.00002000000.0	S119
IPI00193648	Tax_Id=10116 Gene_Symbol=G3bp similar to Ras-GTPase-activating protein binding protein 1	291	307	K.SApSPAPADVAPAQEDLR.T	0.00200000000000000.0	S293
IPI00195987	Tax_Id=10116 Gene_Symbol=Pdpk1 3-phosphoinositide-dependent protein kinase 1	242	260	R.ANpSFVGTAQYVSPELLTEK.S	0.0020000000000000000.0	S244
IPI00195999	Tax_Id=10116 Gene_Symbol=RGD1560831_predicted similar to 40S ribosomal protein S3	215	227	K.DEILPTpTPISEQK.G	0.0000002000000.0	T221
IPI00196684	Tax_Id=10116 Gene_Symbol=Prkar2a cAMP-dependent protein kinase type II-alpha regulatory subunit	95	114	R.RVpSVCAETFNPDEEEDNDPR.V	0.00200000000000000000.0	S97
IPI00197098	Tax_Id=10116 Gene_Symbol=RGD1561149_predicted hypothetical protein	414	431	R.GpSPSGGSTAEVSDTASIR.S	0.020000000000000000.0	S415
IPI00197321	Tax_Id=10116 Gene_Symbol=RGD1565452_predicted hypothetical protein LOC500578	99	124	R.IQQQAGAVPPSQEEDpSQEEEEEASSR.Y	0.00000000000000020000000000.0	S114
IPI00197605	Tax_Id=10116 Gene_Symbol=Snap23 Synaptosomal-associated protein 23	101	117	K.ATWGDGGDSpSPSNVVSK.Q	0.00000000020000000.0	S110
IPI00197900	Tax_Id=10116 Gene_Symbol=Eef1d Translation elongation factor 1-delta subunit	121	149	K.GATPAEDDEDNDIDLFGpSDEEEEDKEAAR.L	0.00000000000000000200000000000.0	S138
IPI00198250	Tax_Id=10116 Gene_Symbol=Akap12 Isoform 1 of A-kinase anchor protein 12	569	589	K.GPLEAPQDGEAEEGTTpSDGEK.K	0.000000000000000020000.0	S585
IPI00198339	Tax_Id=10116 Gene_Symbol=Ablim1_predicted 78 kDa protein	348	362	R.TLpSPTPSAEGFQDGR.D	0.002000000000000.0	S350
IPI00198339	Tax_Id=10116 Gene_Symbol=Ablim1_predicted 78 kDa protein	369	382	R.STpSQGpSINSPVYSR.H	0.00200200000000.0	S371,S374
IPI00198444	Tax_Id=10116 Gene_Symbol=Gatm Glycine amidinotransferase, mitochondrial precursor	415	423	R.RGpTLQSYFD.-	0.002000000.0	T417
IPI00198486	Tax_Id=10116 Gene_Symbol=Ap3d1 similar to adaptor-related protein complex 3, delta 1 subunit	775	801	R.VDIITEEMPENALPpSDEDDKDPNDPYR.A	0.000000000000002000000000000.0	S789
IPI00199060	Tax_Id=10116 Gene_Symbol=Tgoln2 Trans golgi network (TGN) specific integral membrane protein TGN38 precursor	266	284	K.VLGPSpSSENQEGTLTDSMK.D	0.0000020000000000000.0	S271
IPI00199985	Tax_Id=10116 Gene_Symbol=Slc4a4 Isoform 1 of Electrogenic sodium bicarbonate cotransporter 1	1024	1041	K.KGpSLDpSDNDDSDCPYSEK.V	0.002002000000000000.0	S1026,S1029
IPI00199985	Tax_Id=10116 Gene_Symbol=Slc4a4 Isoform 1 of Electrogenic sodium bicarbonate cotransporter 1	252	271	R.NLTpSSSLNDISDKPEKDQLK.N	0.00020000000000000000.0	S255
IPI00200013	Tax_Id=10116 Gene_Symbol=Prkaca Isoform 1 of cAMP-dependent protein kinase, alpha-catalytic subunit	196	214	R.TWpTLCGTPEYLAPEIILSK.G	0.0020000000000000000.0	T198
IPI00200898	Tax_Id=10116 Gene_Symbol=Slc9a3r1 Ezrin-radixin-moesin-binding phosphoprotein 50	285	301	R.SASSDTpSEELNAQDSPK.R	0.00000020000000000.0	S291
IPI00200898	Tax_Id=10116 Gene_Symbol=Slc9a3r1 Ezrin-radixin-moesin-binding phosphoprotein 50	285	301	R.SASSDpTpSEELNAQDSPK.R	0.00000220000000000.0	T290,S291
IPI00200898	Tax_Id=10116 Gene_Symbol=Slc9a3r1 Ezrin-radixin-moesin-binding phosphoprotein 50	285	301	R.SASpSDTSEELNAQDSPK.R	0.00020000000000000.0	S288
IPI00200898	Tax_Id=10116 Gene_Symbol=Slc9a3r1 Ezrin-radixin-moesin-binding phosphoprotein 50	285	301	R.SASpSDTpSEELNAQDSPK.R	0.00020020000000000.0	S288,S291
IPI00200898	Tax_Id=10116 Gene_Symbol=Slc9a3r1 Ezrin-radixin-moesin-binding phosphoprotein 50	285	301	R.SApSSDTSEELNAQDSPK.R	0.00200000000000000.0	S287
IPI00200920	Tax_Id=10116 Gene_Symbol=Khsrp Far upstream element-binding protein 2	179	191	K.VQIpSPDSGGLPER.S	0.0002000000000.0	S182
IPI00200920	Tax_Id=10116 Gene_Symbol=Khsrp Far upstream element-binding protein 2	2	40	M.SDYSpTGGPPPGPPPPAGGGGGAAGAGGGPPPGPPGAGDR.G	0.000020000000000000000000000000000000000.0	T6
IPI00201586	Tax_Id=10116 Gene_Symbol=Hspb1 Heat shock protein beta-1	84	93	R.QLpSSGVSEIR.Q	0.0020000000.0	S86
IPI00202443	Tax_Id=10116 Gene_Symbol=Numb Numb isoform o/i	621	635	R.TNPpSPTNPFSSDAQK.A	0.000200000000000.0	S624
IPI00202703	Tax_Id=10116 Gene_Symbol=Ostf1 Osteoclast-stimulating factor 1	200	214	R.TLSNAEDYLDDEDpSD.-	0.000000000000020.0	S213
IPI00203446	Tax_Id=10116 Gene_Symbol=Slc23a1 Solute carrier family 23 member 1	581	604	K.TENQPAVLEDAPDNTETGpSVCTKV.-	0.000000000000000000200000.0	S599
IPI00203446	Tax_Id=10116 Gene_Symbol=Slc23a1 Solute carrier family 23 member 1	581	604	K.TENQPAVLEDAPDNTEpTGSVCTKV.-	0.000000000000000020000000.0	T597
IPI00203529	Tax_Id=10116 Gene_Symbol=Slc34a3 Sodium-dependent phosphate transport protein 2C	279	298	R.GETPQGpSSEECDLSGSCTER.N	0.00000020000000000000.0	S285
IPI00203725	Tax_Id=10116 Gene_Symbol=Hmga1 Isoform HMG-I of High mobility group protein HMG-I/HMG-Y	89	107	K.KLEKEEEEGISQESpSEEEQ.-	0.0000000000000020000.0	S103
IPI00203725	Tax_Id=10116 Gene_Symbol=Hmga1 Isoform HMG-I of High mobility group protein HMG-I/HMG-Y	89	107	K.KLEKEEEEGISQEpSpSEEEQ.-	0.0000000000000220000.0	S102,S103
IPI00204006	Tax_Id=10116 Gene_Symbol=Fbn1 Fibrillin-1	2696	2720	R.GGPEPPApSGEMDDNSLSPEACYECK.I	0.0000000200100000000000000.0	S2703
IPI00204663	Tax_Id=10116 Gene_Symbol=Tfpt TCF3 fusion partner homolog	172	190	R.TTATLDPSpSPAPGEGPSGR.K	0.0000000020000000000.0	S180
IPI00204776	Tax_Id=10116 Gene_Symbol=Akap8 A-kinase anchor protein 8	319	336	R.ADpSEGDLpSENDDGAGDLR.S	0.002000020000000000.0	S321,S326
IPI00204831	Tax_Id=10116 Gene_Symbol=Timm8a Mitochondrial import inner membrane translocase subunit Tim8 A	87	97	K.SKPVFSESLpSD.-	0.00000000020.0	S96
IPI00205295	Tax_Id=10116 Gene_Symbol=Slc7a8 Large neutral amino acids transporter small subunit 2	19	38	R.GSDTSPEAEASpSGGGGVALK.K	0.00000000000200000000.0	S30
IPI00205325	Tax_Id=10116 Gene_Symbol=Lrp2 Low-density lipoprotein receptor-related protein 2 precursor	4615	4630	K.DAVAVAPPPSPpSLPAK.A	0.0000000000020000.0	S4626
IPI00205325	Tax_Id=10116 Gene_Symbol=Lrp2 Low-density lipoprotein receptor-related protein 2 precursor	4615	4630	K.DAVAVAPPPpSPSLPAK.A	0.0000000002000000.0	S4624
IPI00208114	Tax_Id=10116 Gene_Symbol=Tmpo Lamina-associated polypeptide 2 isoform beta	157	172	R.SSpTPLPTVSSSAENTR.Q	0.0020000000000000.0	T159
IPI00208276	Tax_Id=10116 Gene_Symbol=Inpp4a Isoform 1 of Type I inositol-3,4-bisphosphate 4-phosphatase	212	222	K.pYApSLRKDSLLK.A	0.30200000000.0	Y212,S214
IPI00208277	Tax_Id=10116 Gene_Symbol=Pdap1 28 kDa heat- and acid-stable phosphoprotein	57	73	K.SLDpSDESEDEDDDYQQK.R	0.00020000000000000.0	S60
IPI00208277	Tax_Id=10116 Gene_Symbol=Pdap1 28 kDa heat- and acid-stable phosphoprotein	57	73	K.pSLDSDEpSEDEDDDYQQK.R	0.20000020000000000.0	S57,S63
IPI00208277	Tax_Id=10116 Gene_Symbol=Pdap1 28 kDa heat- and acid-stable phosphoprotein	57	74	K.SLDpSDEpSEDEDDDYQQKR.K	0.000200200000000000.0	S60,S63
IPI00208304	Tax_Id=10116 Gene_Symbol=Sept2 Septin-2	210	229	K.IYHLPDAEpSDEDEDFKEQTR.L	0.00000000200000000000.0	S218
IPI00208824	Tax_Id=10116 Gene_Symbol=Gak Cyclin G-associated kinase	812	839	K.ESQSNLIADGDGpSEVpSDEEEASCPSEER.K	0.0000000000002002000000000000.0	S824,S827
IPI00209000	Tax_Id=10116 Gene_Symbol=Plec1 Plectin 6	4388	4405	R.SSpSVGSSSSYPISSAVPR.T	0.002000000000000000.0	S4390
IPI00209113	Tax_Id=10116 Gene_Symbol=Myh9 Myosin-9	1938	1958	R.KGTGDCpSDEEVDGKADGADAK.A	0.000000200000000000000.0	S1944
IPI00209113	Tax_Id=10116 Gene_Symbol=Myh9 Myosin-9	1938	1958	R.KGpTGDCSDEEVDGKADGADAK.A	0.002000000000000000000.0	T1940
IPI00209348	Tax_Id=10116 Gene_Symbol=Epn2 Epsin-2	171	188	R.GSpSQPNLSTSYSEQEYGK.A	0.002000000000000000.0	S173
IPI00209348	Tax_Id=10116 Gene_Symbol=Epn2 Epsin-2	171	188	R.GpSSQPNLSTSYSEQEYGK.A	0.020000000000000000.0	S172
IPI00209527	Tax_Id=10116 Gene_Symbol=RGD1562232_predicted similar to microfibrillar-associated protein 1	258	280	R.SLAALDALNpTDDENDEEEYEAWK.V	0.00000000020000000000000.0	T267
IPI00210147	Tax_Id=10116 Gene_Symbol=Sec31l1 Isoform 1 of Protein transport protein Sec31A	523	542	R.VAQpSDGEEpSPAEEGQLLGER.I	0.00020000200000000000.0	S526,S531
IPI00210566	Tax_Id=10116 Gene_Symbol=Hspca Heat shock protein HSP 90-alpha	251	271	K.ESDDKPEIEDVGpSDEEEEEKK.D	0.000000000000200000000.0	S263
IPI00210566	Tax_Id=10116 Gene_Symbol=Hspca Heat shock protein HSP 90-alpha	251	275	K.ESDDKPEIEDVGpSDEEEEEKKDGDK.K	0.0000000000002000000000000.0	S263
IPI00211999	Tax_Id=10116 Gene_Symbol=Rnmt 46 kDa protein	7	29	K.ASVDSETESpSPGVNETAAASGQR.L	0.00000000020000000000000.0	S16
IPI00211999	Tax_Id=10116 Gene_Symbol=Rnmt 46 kDa protein	7	29	K.ASVDSEpTESSPGVNETAAASGQR.L	0.00000020000000000000000.0	T13
IPI00213033	Tax_Id=10116 Gene_Symbol=Ppib 15 kDa protein	90	98	K.NpSKFHRVIK.D	0.020000000.0	S91
IPI00214373	Tax_Id=10116 Gene_Symbol=Aadat Kynurenine/alpha-aminoadipate aminotransferase mitochondrial precursor	32	44	K.DIISLAPGpSPNPK.V	0.0000000020000.0	S40
IPI00214787	Tax_Id=10116 Gene_Symbol=Slc16a1 Monocarboxylate transporter 1	210	232	K.SKEpSLQEAGKSDANTDLIGGSPK.G	0.00020000000000000000000.0	S213
IPI00215291	Tax_Id=10116 Gene_Symbol=Bat1a;Atp6v1g2 Spliceosome RNA helicase Bat1	2	33	M.AENDVDNELLDpYEDDEVETAAGADGTEAPAKK.D	0.00000000000300000000000000000000.0	Y13
IPI00230937	Tax_Id=10116 Gene_Symbol=Pebp1 Phosphatidylethanolamine-binding protein 1	2	26	M.AADISQWAGPLpSLQEVDEPPQHALR.V	0.0000000000020000000000000.0	S13
IPI00231651	Tax_Id=10116 Gene_Symbol=Basp1 Brain acid soluble protein 1	86	122	K.AEPEKpSEGAAEEQPEPAPAPEQEAAAPGPAAGGEAPK.A	0.0000020000000000000000000000000000000.0	S91
IPI00231742	Tax_Id=10116 Gene_Symbol=Cat Catalase	113	130	R.FSpTVAGESGSADTVRDPR.G	0.002000000000000000.0	T115
IPI00231745	Tax_Id=10116 Gene_Symbol=Fbp1 Fructose-1,6-bisphosphatase 1	207	218	K.GNIYSINEGpYAK.D	0.000000000300.0	Y216
IPI00231862	Tax_Id=10116 Gene_Symbol=Gclc Glutamate--cysteine ligase catalytic subunit	2	17	M.GLLSQGpSPLSWEETQR.H	0.0000002000000000.0	S8
IPI00231955	Tax_Id=10116 Gene_Symbol=Calm2;Calm3;Calm1 Calmodulin	2	14	M.ADQLpTEEQIAEFK.E	0.0000200000000.0	T6
IPI00325765	Tax_Id=10116 Gene_Symbol=Akr7a2 Aflatoxin B1 aldehyde reductase member 2	259	269	R.FFGNpSWSETYR.N	0.00002000000.0	S263
IPI00326436	Tax_Id=10116 Gene_Symbol=Oplah 5-oxoprolinase	1233	1275	K.TSVTVYPGDVFCLHTPGGGGYGDPEDPAPPPGpSPPLFPAFPER.G	0.0000000000000000000000000000000020000000000.0	S1265
IPI00326606	Tax_Id=10116 Gene_Symbol=Ndrg2 Isoform 2 of Protein NDRG2	316	329	R.TApSLTSAASIDGSR.S	0.00200000000000.0	S318
IPI00327244	Tax_Id=10116 Gene_Symbol=Add1 Isoform 1 of Alpha-adducin	598	617	K.EKSPPDQSAVPNpTPPSTPVK.L	0.00000000000020000000.0	T610
IPI00327244	Tax_Id=10116 Gene_Symbol=Add1 Isoform 1 of Alpha-adducin	600	617	K.SPPDQSAVPNTPPSpTPVK.L	0.000000000000002000.0	T614
IPI00327244	Tax_Id=10116 Gene_Symbol=Add1 Isoform 1 of Alpha-adducin	600	629	K.SPPDQSAVPNpTPPpSTPVKLEGGLPQEPTSR.D	0.000000000020020000000000000000.0	T610,S613
IPI00327389	Tax_Id=10116 Gene_Symbol=Arfgef2 Brefeldin A-inhibited guanine nucleotide-exchange factor 2	207	229	R.ELEKPIQSKPQSPVIQATAGpSPK.F	0.00000000000000000000200.0	S227
IPI00327469	Tax_Id=10116 Gene_Symbol=Ahsg Alpha-2-HS-glycoprotein precursor	127	143	R.VLHAQCHSTPDpSAEDVR.K	0.00000000000200000.0	S138
IPI00327469	Tax_Id=10116 Gene_Symbol=Ahsg Alpha-2-HS-glycoprotein precursor	127	144	R.VLHAQCHSTPDpSAEDVRK.F	0.000000000002000000.0	S138
IPI00358406	Tax_Id=10116 Gene_Symbol=Catna1 Catenin (Cadherin-associated protein), alpha 1	636	653	R.TPEELDDpSDFETEDFDVR.S	0.000000020000000000.0	S643
IPI00358406	Tax_Id=10116 Gene_Symbol=Catna1 Catenin (Cadherin-associated protein), alpha 1	636	653	R.pTPEELDDSDFETEDFDVR.S	0.200000000000000000.0	T636
IPI00358406	Tax_Id=10116 Gene_Symbol=Catna1 Catenin (Cadherin-associated protein), alpha 1	654	672	R.SRpTpSVQTEDDQLIAGQSAR.A	0.0022000000000000000.0	T656,S657
IPI00358407	Tax_Id=10116 Gene_Symbol=RGD1563576_predicted hypothetical protein LOC306617	61	75	R.ASAAEGSEApSPPSLR.S	0.000000000200000.0	S70
IPI00359323	Tax_Id=10116 Gene_Symbol=Thrap3 Thyroid hormone receptor-associated protein 3	676	684	R.IDIpSPSTFR.K	0.000200000.0	S679
IPI00360386	Tax_Id=10116 Gene_Symbol=RGD1562784_predicted similar to heterogeneous nuclear ribonucleoprotein U isoform a	338	373	R.SKpSPPPPEEEAKDEEEDQTLVNLDTYTSDLHFQISK.D	0.002000000000000000000000000000000000.0	S340
IPI00361557	Tax_Id=10116 Gene_Symbol=Cnnm2 94 kDa protein	168	182	R.RpTpSGIIEIEIKPLRK.M	0.022000000000000.0	T169,S170
IPI00362151	Tax_Id=10116 Gene_Symbol=Osbpl11_predicted oxysterol binding protein-like 11	183	197	R.SFSLASSGNpSPISQR.R	0.000000000200000.0	S192
IPI00362755	Tax_Id=10116 Gene_Symbol=Tns similar to tensin	1152	1169	R.AApSDGQYENQpSPEATSPR.S	0.002000000020000000.0	S1154,S1162
IPI00362755	Tax_Id=10116 Gene_Symbol=Tns similar to tensin	1438	1451	R.TVGTNpTPPSPGFGR.R	0.00000200000000.0	T1443
IPI00362755	Tax_Id=10116 Gene_Symbol=Tns similar to tensin	873	889	R.SQpSFPDVEPQLPQAPAR.G	0.00200000000000000.0	S875
IPI00364046	Tax_Id=10116 Gene_Symbol=Tuba1c Tubulin alpha-1C chain	431	449	K.DYEEVGADpSAEGDDEGEEY.-	0.0000000020000000000.0	S439
IPI00364858	Tax_Id=10116 Gene_Symbol=Akap2 A kinase (PRKA) anchor protein 2	606	646	K.EGSEQQEPGAMVEEAGSQAPGSEKPQGMFAPPQVSpSPVQEK.R	0.00000000001000000000000000010000000200000.0	S641
IPI00364913	Tax_Id=10116 Gene_Symbol=RGD1565969_predicted similar to cyclin fold protein 1	324	334	R.SApSADNLILPR.W	0.00200000000.0	S326
IPI00365286	Tax_Id=10116 Gene_Symbol=Vcl_predicted vinculin	282	300	K.GWLRDPNApSPGDAGEQAIR.Q	0.0000000020000000000.0	S290
IPI00365286	Tax_Id=10116 Gene_Symbol=Vcl_predicted vinculin	816	823	K.SFLDSGpYR.I	0.00000030.0	Y822
IPI00365487	Tax_Id=10116 Gene_Symbol=Eif3s4 Eukaryotic translation initiation factor 3, subunit 4	33	57	K.GIPLPTGDTpSPEPELLPGDPLPPPK.E	0.0000000002000000000000000.0	S42
IPI00365487	Tax_Id=10116 Gene_Symbol=Eif3s4 Eukaryotic translation initiation factor 3, subunit 4	33	57	K.GIPLPpTGDTSPEPELLPGDPLPPPK.E	0.0000020000000000000000000.0	T38
IPI00365626	Tax_Id=10116 Gene_Symbol=Txndc1 Thioredoxin domain containing 1	232	252	K.KVEEEQEADEEDVpSEEETENR.E	0.000000000000020000000.0	S245
IPI00365626	Tax_Id=10116 Gene_Symbol=Txndc1 Thioredoxin domain containing 1	232	257	K.KVEEEQEADEEDVSEEEpTENREGESK.D	0.00000000000000000200000000.0	T249
IPI00365626	Tax_Id=10116 Gene_Symbol=Txndc1 Thioredoxin domain containing 1	232	257	K.KVEEEQEADEEDVpSEEETENREGESK.D	0.00000000000002000000000000.0	S245
IPI00365626	Tax_Id=10116 Gene_Symbol=Txndc1 Thioredoxin domain containing 1	233	252	K.VEEEQEADEEDVpSEEETENR.E	0.00000000000020000000.0	S245
IPI00365663	Tax_Id=10116 Gene_Symbol=Bckdha branched chain ketoacid dehydrogenase E1, alpha polypeptide	348	357	R.pSVDEVNYWDK.Q	0.2000000000.0	S348
IPI00365935	Tax_Id=10116 Gene_Symbol=Ptges3_predicted Prostaglandin E synthase 3	108	122	K.DWEDDpSDEDMSNFDR.F	0.000002000000000.0	S113
IPI00366370	Tax_Id=10116 Gene_Symbol=Eif5b eukaryotic translation initiation factor 5B	107	123	K.TSFDENDpSEELEDKDSK.S	0.00000002000000000.0	S114
IPI00366370	Tax_Id=10116 Gene_Symbol=Eif5b eukaryotic translation initiation factor 5B	209	225	K.SVPTIDpSGNEDDDSSFK.I	0.00000020000000000.0	S215
IPI00367996	Tax_Id=10116 Gene_Symbol=RGD1562559_predicted similar to Src homology 3 domain-containing guanine nucleotide exchange factor	385	397	K.ALDIDpSDEEPEPK.E	0.0000020000000.0	S390
IPI00368473	Tax_Id=10116 Gene_Symbol=Numa1 similar to nuclear mitotic apparatus protein 1	1756	1774	R.TQPDGTSVPGEPApSPISQR.L	0.0000000000000200000.0	S1769
IPI00368692	Tax_Id=10116 Gene_Symbol=Srrm2_predicted similar to serine/arginine repetitive matrix 2	1030	1044	K.GQSQTWPDTSpSPEVR.Q	0.000000000020000.0	S1040
IPI00368692	Tax_Id=10116 Gene_Symbol=Srrm2_predicted similar to serine/arginine repetitive matrix 2	2647	2655	R.SLSYpSPVER.R	0.000020000.0	S2651
IPI00368692	Tax_Id=10116 Gene_Symbol=Srrm2_predicted similar to serine/arginine repetitive matrix 2	951	958	K.MELGpTPLR.H	0.00002000.0	T955
IPI00368692	Tax_Id=10116 Gene_Symbol=Srrm2_predicted similar to serine/arginine repetitive matrix 2	971	985	K.SMLQpTPPDQNLSGSK.S	0.000020000000000.0	T975
IPI00369678	Tax_Id=10116 Gene_Symbol=Slc43a2_predicted solute carrier family 43, member 2	294	304	K.LCLpSTVDLEVK.C	0.00020000000.0	S297
IPI00370448	Tax_Id=10116 Gene_Symbol=Eif4g1 175 kDa protein	1215	1225	R.EATLPPVpSPPK.A	0.00000002000.0	S1222
IPI00371266	Tax_Id=10116 Gene_Symbol=Naca_predicted nascent-polypeptide-associated complex alpha polypeptide	145	179	K.VQGEAVSNIQENTQTPTVQEEpSEEEEVDETGVEVK.D	0.00000000000000000000020000000000000.0	S166
IPI00371270	Tax_Id=10116 Gene_Symbol=Pa2g4 Proliferation-associated 2G4	2	20	M.pSGEDEQQEQTIAEDLVVTK.Y	0.2000000000000000000.0	S2
IPI00371410	Tax_Id=10116 Gene_Symbol=RGD1309471 Isoform 1 of SAPK substrate protein 1	187	202	R.SpSPPATDPGPVPSSPR.Q	0.0200000000000000.0	S188
IPI00371410	Tax_Id=10116 Gene_Symbol=RGD1309471 Isoform 1 of SAPK substrate protein 1	187	202	R.SpSPPATDPGPVPSpSPR.Q	0.0200000000000200.0	S188,S200
IPI00371736	Tax_Id=10116 Gene_Symbol=LOC685174 similar to trinucleotide repeat containing 5	332	349	K.ELGpSLEEDANPDEEGVQK.A	0.000200000000000000.0	S335
IPI00373011	Tax_Id=10116 Gene_Symbol=eplin similar to Epithelial protein lost in neoplasm	467	498	K.GENEETLGRPAQPPSAGETPHpSPGVEDAPIAK.V	0.00000000000000000000020000000000.0	S488
IPI00373118	Tax_Id=10116 Gene_Symbol=Ascc3l1 79 kDa protein	222	237	R.EEApSDDDMEGDEAVVR.C	0.0002000000000000.0	S225
IPI00373197	Tax_Id=10116 Gene_Symbol=Pgrmc2 Membrane-associated progesterone receptor component 2	194	215	R.LLKPGEEPSEYpTDEEDTKDHSK.Q	0.0000000000020000000000.0	T205
IPI00373197	Tax_Id=10116 Gene_Symbol=Pgrmc2 Membrane-associated progesterone receptor component 2	194	217	R.LLKPGEEPSEYpTDEEDTKDHSKQD.-	0.000000000002000000000000.0	T205
IPI00373419	Tax_Id=10116 Gene_Symbol=Spnb2 Non-erythrocyte beta-spectrin	1423	1440	K.KEIEELQSQAQALpSQEGK.S	0.000000000000020000.0	S1436
IPI00373579	Tax_Id=10116 Gene_Symbol=Vill_predicted similar to Villin-like protein	233	250	R.SGpSLCASVPSNSVSQLQK.A	0.002000000000000000.0	S235
IPI00382376	Tax_Id=10116 Gene_Symbol=Hnrpa3 Isoform 1 of Heterogeneous nuclear ribonucleoprotein A3	356	377	R.SSGSPpYGGGYGSGGGSGGYGSR.R	0.0000030000000000000000.0	Y361
IPI00382376	Tax_Id=10116 Gene_Symbol=Hnrpa3 Isoform 1 of Heterogeneous nuclear ribonucleoprotein A3	356	377	R.SSGpSPYGGGYGSGGGSGGYGSR.R	0.0002000000000000000000.0	S359
IPI00391633	Tax_Id=10116 Gene_Symbol=Hdgfrp2 hepatoma-derived growth factor-related protein 2	364	378	R.GGpSpSGEELEDEEPVK.K	0.002200000000000.0	S366,S367
IPI00391633	Tax_Id=10116 Gene_Symbol=Hdgfrp2 hepatoma-derived growth factor-related protein 2	655	669	R.MQLASEpSADDDDEDS.-	0.000000200000000.0	S661
IPI00393407	Tax_Id=10116 Gene_Symbol=Slco4c1 Kidney-specific organic anion transporter	6	21	K.GVENPAFVPSpSPDTPR.R	0.0000000000200000.0	S16
IPI00393555	Tax_Id=10116 Gene_Symbol=Eml5 similar to echinoderm microtubule associated protein like 5	492	504	R.SMTYNSpSTAILLR.L	0.0000002000000.0	S498
IPI00393555	Tax_Id=10116 Gene_Symbol=Eml5 similar to echinoderm microtubule associated protein like 5	492	504	R.SMpTYNSSTAILLR.L	0.0020000000000.0	T494
IPI00417730	Tax_Id=10116 Gene_Symbol=Bat2 Large proline-rich protein BAT2	596	614	K.EGPEPPEEVPAPTpTPPAPK.V	0.0000000000000200000.0	T609
IPI00417750	Tax_Id=10116 Gene_Symbol=Tomm70a Mitochondrial precursor proteins import receptor	93	115	R.ApSPALGSGPDGSGDSLEMSSLDR.A	0.02000000000000000000000.0	S94
IPI00421389	Tax_Id=10116 Gene_Symbol=Ndrg1 Protein NDRG1	326	341	R.SRTASGSpSVTSLEGTR.S	0.0000000200000000.0	S333
IPI00421389	Tax_Id=10116 Gene_Symbol=Ndrg1 Protein NDRG1	326	341	R.SRTASGpSpSVTSLEGTR.S	0.0000002200000000.0	S332,S333
IPI00421389	Tax_Id=10116 Gene_Symbol=Ndrg1 Protein NDRG1	326	341	R.SRpTApSGSSVTSLEGTR.S	0.0020200000000000.0	T328,S330
IPI00421389	Tax_Id=10116 Gene_Symbol=Ndrg1 Protein NDRG1	326	341	R.pSRpTASGSSVTSLEGTR.S	0.2020000000000000.0	S326,T328
IPI00421389	Tax_Id=10116 Gene_Symbol=Ndrg1 Protein NDRG1	328	341	R.TApSGSSVTSLEGTR.S	0.00200000000000.0	S330
IPI00421389	Tax_Id=10116 Gene_Symbol=Ndrg1 Protein NDRG1	328	341	R.TApSGpSSVTSLEGTR.S	0.00202000000000.0	S330,S332
IPI00421389	Tax_Id=10116 Gene_Symbol=Ndrg1 Protein NDRG1	328	341	R.pTApSGSSVTSLEGTR.S	0.20200000000000.0	T328,S330
IPI00421625	Tax_Id=10116 Gene_Symbol=Mrlcb;RGD1565978_predicted Myosin regulatory light chain 2-B, smooth muscle isoform	18	35	R.ApTSNVFAMFDQSQIQEFK.E	0.020000000000000000.0	T19
IPI00464886	Tax_Id=10116 Gene_Symbol=LOC652956 p55 protein	2	20	M.TLESGpSGVGDGGDSGSGLR.T	0.0000020000000000000.0	S7
IPI00464886	Tax_Id=10116 Gene_Symbol=LOC652956 p55 protein	54	68	R.TNGpSVDLGEEEEAAR.G	0.000200000000000.0	S57
IPI00470251	Tax_Id=10116 Gene_Symbol=Slc7a7 Y+L amino acid transporter 1	7	35	K.YEVAAQNEADEADGpSAQGDGAGPAAEQVK.L	0.00000000000000200000000000000.0	S21
IPI00471640	Tax_Id=10116 Gene_Symbol=Leo1 RNA polymerase-associated protein LEO1	666	678	K.KYVIpSDEEEEEDD.-	0.0000200000000.0	S670
IPI00471640	Tax_Id=10116 Gene_Symbol=Leo1 RNA polymerase-associated protein LEO1	667	678	K.YVIpSDEEEEEDD.-	0.000200000000.0	S670
IPI00471759	Tax_Id=10116 Gene_Symbol=RGD1308697 Protein FAM82C	44	59	R.SQpSLPNSLDYAQTSER.G	0.0020000000000000.0	S46
IPI00471864	Tax_Id=10116 Gene_Symbol=RGD1307509 Similar to RIKEN cDNA 1700108L22	52	70	K.LDGPIENVpSEDEAQSSSQR.K	0.0000000020000000000.0	S60
IPI00476899	Tax_Id=10116 Gene_Symbol=Eef1b2_predicted eukaryotic translation elongation factor 1 beta 2	79	117	K.YGPVSVADTTGSGAADAKDDDDIDLFGpSDDEEESEDAKR.L	0.000000000000000000000000000200000000000.0	S106
IPI00480820	Tax_Id=10116 Gene_Symbol=Pgrmc1 Membrane-associated progesterone receptor component 1	173	192	K.EGEEPTVYpSDDEEPKDEAAR.K	0.00000000200000000000.0	S181
IPI00480820	Tax_Id=10116 Gene_Symbol=Pgrmc1 Membrane-associated progesterone receptor component 1	173	193	K.EGEEPTVYpSDDEEPKDEAARK.S	0.000000002000000000000.0	S181
IPI00551815	Tax_Id=10116 Gene_Symbol=Ybx1-ps3 Ybx1 protein	307	326	K.AADPPAENSpSAPEAEQGGAE.-	0.00000000020000000000.0	S316
IPI00558912	Tax_Id=10116 Gene_Symbol=Myh11 similar to Myosin-11	1944	1958	R.VIENTDGpSEEEMDAR.D	0.000000020000000.0	S1951
IPI00560565	Tax_Id=10116 Gene_Symbol=RGD1309571 54 kDa protein	225	242	K.SATPPPpTEPASLPQEPPK.A	0.000000200000000000.0	T231
IPI00560565	Tax_Id=10116 Gene_Symbol=RGD1309571 54 kDa protein	225	242	K.SApTPPPTEPASLPQEPPK.A	0.002000000000000000.0	T227
IPI00560565	Tax_Id=10116 Gene_Symbol=RGD1309571 54 kDa protein	225	242	K.pSATPPPTEPASLPQEPPK.A	0.200000000000000000.0	S225
IPI00563791	Tax_Id=10116 Gene_Symbol=Ankrd12_predicted 30 kDa protein	117	129	K.YQAGpSLREVSKIR.A	0.0000200000000.0	S121
IPI00567272	Tax_Id=10116 Gene_Symbol=- 37 kDa protein	284	321	K.GILGYTEDQVVSCDFNSSSHSSpSFDAGAGIALNDNFVK.L	0.00000000000000000000002000000000000000.0	S306
IPI00567272	Tax_Id=10116 Gene_Symbol=- 37 kDa protein	284	321	K.GILGYTEDQVVSCDFNSSSHSpSSFDAGAGIALNDNFVK.L	0.00000000000000000000020000000000000000.0	S305
IPI00567272	Tax_Id=10116 Gene_Symbol=- 37 kDa protein	284	321	K.GILGYTEDQVVSCDFNSSpSHSSSFDAGAGIALNDNFVK.L	0.00000000000000000020000000000000000000.0	S302
IPI00567272	Tax_Id=10116 Gene_Symbol=- 37 kDa protein	284	321	K.GILGYTEDQVVSCDFNSpSSHSSSFDAGAGIALNDNFVK.L	0.00000000000000000200000000000000000000.0	S301
IPI00567272	Tax_Id=10116 Gene_Symbol=- 37 kDa protein	284	321	K.GILGYTEDQVVSCDFNpSSSHSSSFDAGAGIALNDNFVK.L	0.00000000000000002000000000000000000000.0	S300
IPI00567272	Tax_Id=10116 Gene_Symbol=- 37 kDa protein	284	321	K.GILGYTEDQVVpSCDFNSSSHSSSFDAGAGIALNDNFVK.L	0.00000000000200000000000000000000000000.0	S295
IPI00569815	Tax_Id=10116 Gene_Symbol=RGD1565238_predicted similar to glyceraldehyde-3-phosphate dehydrogenase	161	184	K.VIHDNFGIVEGLMTpTVLAITATQK.A	0.000000000000002000000000.0	T175
IPI00763200	Tax_Id=10116 Gene_Symbol=Arhgef18_predicted rho/rac guanine nucleotide exchange factor (GEF) 18	1115	1150	R.SLpSPVLPAAHGSAPAPDPCFPAPSPVPAATAPEAFK.S	0.002000000000000000000000000000000000.0	S1117
IPI00763238	Tax_Id=10116 Gene_Symbol=LOC684233 similar to Putative RNA-binding protein 15	291	302	R.SLpSPGGAALGYR.D	0.002000000000.0	S293
IPI00766645	Tax_Id=10116 Gene_Symbol=Saps3_predicted similar to SAPS domain family, member 3	582	599	R.IQQFDDGGpSDEEDIWEEK.H	0.000000002000000000.0	S590
IPI00768543	Tax_Id=10116 Gene_Symbol=Zbtb20_predicted zinc finger and BTB domain containing 20	328	362	R.EGQVEAAQPEQAAEAPAESSAQPNQLETGASpSPER.S	0.00000000000000000000000000000002000.0	S359
IPI00769072	Tax_Id=10116 Gene_Symbol=Ahnak similar to AHNAK nucleoprotein isoform 1 isoform 2	134	150	R.LRpSEDGVEGDLGETQSR.T	0.00200000000000000.0	S136
IPI00778976	Tax_Id=10116 Gene_Symbol=Epb4.9_predicted 45 kDa protein	212	230	R.KGAEEEEEEEDDDpSEEEIK.A	0.0000000000000200000.0	S225
IPI00778976	Tax_Id=10116 Gene_Symbol=Epb4.9_predicted 45 kDa protein	213	230	K.GAEEEEEEEDDDpSEEEIK.A	0.000000000000200000.0	S225
IPI00778976	Tax_Id=10116 Gene_Symbol=Epb4.9_predicted 45 kDa protein	89	103	K.STpSPPPSPEVWAESR.T	0.002000000000000.0	S91
IPI00779470	Tax_Id=10116 Gene_Symbol=Srrm1_predicted 106 kDa protein	908	924	R.KETEpSEAEDDNLDDLER.H	0.00002000000000000.0	S912
IPI00779470	Tax_Id=10116 Gene_Symbol=Srrm1_predicted 106 kDa protein	908	924	R.KEpTESEAEDDNLDDLER.H	0.00200000000000000.0	T910
IPI00779470	Tax_Id=10116 Gene_Symbol=Srrm1_predicted 106 kDa protein	908	924	R.KEpTEpSEAEDDNLDDLER.H	0.00202000000000000.0	T910,S912
IPI00817070	Tax_Id=10116 Gene_Symbol=LOC685867;LOC684520 hypothetical protein LOC685867	2	13	M.CDFpTEDQTAEFK.E	0.000200000000.0	T5
IPI00869599	Tax_Id=10116 Gene_Symbol=Acss2_predicted acyl-CoA synthetase short-chain family member 2	256	271	R.AELGMNDSPSQpSPPVK.R	0.0000000000020000.0	S267
IPI00869599	Tax_Id=10116 Gene_Symbol=Acss2_predicted acyl-CoA synthetase short-chain family member 2	256	271	R.AELGMNDSPpSQSPPVK.R	0.0000000002000000.0	S265
IPI00869599	Tax_Id=10116 Gene_Symbol=Acss2_predicted acyl-CoA synthetase short-chain family member 2	28	36	R.GWpSPPPEVR.R	0.002000000.0	S30
IPI00870129	Tax_Id=10116 Gene_Symbol=Ctnna2_predicted catenin (cadherin associated protein), alpha 2	651	669	R.SRpTpSVQTEDDQLIAGQSAR.A	0.0022000000000000000.0	T653,S654

## Sheet: SCX02
Phosphoproteins identified in SCX02
IPI	description	pep_start	pep_end	phosPep	mod	phosSite
IPI00188142	Tax_Id=10116 Gene_Symbol=Acy3 Aspartoacylase (Aminoacylase) 3	303	319	R.ISVPALPGLTPSSTQpTP.-	0.00000000000000020.0	T318
IPI00188804	Tax_Id=10116 Gene_Symbol=Rplp2 60S acidic ribosomal protein P2	99	115	K.KEESEEpSDDDMGFGLFD.-	0.00000020000000000.0	S105
IPI00188804	Tax_Id=10116 Gene_Symbol=Rplp2 60S acidic ribosomal protein P2	99	115	K.KEEpSEESDDDMGFGLFD.-	0.00020000000000000.0	S102
IPI00188804	Tax_Id=10116 Gene_Symbol=Rplp2 60S acidic ribosomal protein P2	99	115	K.KEEpSEEpSDDDMGFGLFD.-	0.00020020000000000.0	S102,S105
IPI00189138	Tax_Id=10116 Gene_Symbol=Nucks Nuclear ubiquitous casein and cyclin-dependent kinases substrate	10	28	K.VVDYSQFQEpSDDADEDYGR.D	0.0000000002000000000.0	S19
IPI00189904	Tax_Id=10116 Gene_Symbol=Gsk3a Glycogen synthase kinase-3 alpha	273	283	R.GEPNVSpYICSR.Y	0.00000030000.0	Y279
IPI00191563	Tax_Id=10116 Gene_Symbol=LOC690489 hypothetical protein LOC690489	40	65	K.TAAVQEECGPDPRPApTPPGGREETLR.L	0.00000000000000020000000000.0	T55
IPI00191707	Tax_Id=10116 Gene_Symbol=Pdha1 Pyruvate dehydrogenase E1 component subunit alpha, somatic form, mitochondrial precursor	289	302	R.YHGHpSMSDPGVSYR.T	0.00002000000000.0	S293
IPI00191738	Tax_Id=10116 Gene_Symbol=Gclm Glutamate--cysteine ligase regulatory subunit	50	64	K.TLNEWSSQIpSPDLVR.E	0.000000000200000.0	S59
IPI00191738	Tax_Id=10116 Gene_Symbol=Gclm Glutamate--cysteine ligase regulatory subunit	95	107	K.LFIVGSNSSSpSTR.N	0.0000000000200.0	S105
IPI00193369	Tax_Id=10116 Gene_Symbol=Slc9a1 Sodium/hydrogen exchanger 1	771	795	R.SKEPSSPGTDDVFTPGPSDpSPGSQR.I	0.0000000000000000000200000.0	S790
IPI00193371	Tax_Id=10116 Gene_Symbol=Slc9a3 Sodium/hydrogen exchanger 3	786	796	R.VQIPNpSPSNFR.R	0.00000200000.0	S791
IPI00193547	Tax_Id=10116 Gene_Symbol=Pdcd5_predicted programmed cell death 5	115	125	R.KVMDpSDEDDDY.-	0.00002000000.0	S119
IPI00193648	Tax_Id=10116 Gene_Symbol=G3bp similar to Ras-GTPase-activating protein binding protein 1	195	221	R.YQDEVFGGFVTEPQEEpSEEEVEEPEER.Q	0.000000000000000020000000000.0	S211
IPI00193648	Tax_Id=10116 Gene_Symbol=G3bp similar to Ras-GTPase-activating protein binding protein 1	291	307	K.SApSPAPADVAPAQEDLR.T	0.00200000000000000.0	S293
IPI00195987	Tax_Id=10116 Gene_Symbol=Pdpk1 3-phosphoinositide-dependent protein kinase 1	242	260	R.ANpSFVGTAQYVSPELLTEK.S	0.0020000000000000000.0	S244
IPI00195999	Tax_Id=10116 Gene_Symbol=RGD1560831_predicted similar to 40S ribosomal protein S3	215	227	K.DEILPTpTPISEQK.G	0.0000002000000.0	T221
IPI00196684	Tax_Id=10116 Gene_Symbol=Prkar2a cAMP-dependent protein kinase type II-alpha regulatory subunit	95	114	R.RVpSVCAETFNPDEEEDNDPR.V	0.00200000000000000000.0	S97
IPI00197605	Tax_Id=10116 Gene_Symbol=Snap23 Synaptosomal-associated protein 23	101	117	K.ATWGDGGDSpSPSNVVSK.Q	0.00000000020000000.0	S110
IPI00197900	Tax_Id=10116 Gene_Symbol=Eef1d Translation elongation factor 1-delta subunit	121	149	K.GATPAEDDEDNDIDLFGpSDEEEEDKEAAR.L	0.00000000000000000200000000000.0	S138
IPI00197986	Tax_Id=10116 Gene_Symbol=Ndufv3l;LOC685005 NADH dehydrogenase (ubiquinone) flavoprotein 3-like isoform 1	140	166	K.DSSSSSSSSSpSDpSDSDGEEHGSDIGPR.V	0.000000000020200000000000000.0	S150,S152
IPI00198339	Tax_Id=10116 Gene_Symbol=Ablim1_predicted 78 kDa protein	348	362	R.TLpSPTPSAEGFQDGR.D	0.002000000000000.0	S350
IPI00199985	Tax_Id=10116 Gene_Symbol=Slc4a4 Isoform 1 of Electrogenic sodium bicarbonate cotransporter 1	1025	1041	K.GSLDpSDNDDSDCPYSEK.V	0.00002000000000000.0	S1029
IPI00199985	Tax_Id=10116 Gene_Symbol=Slc4a4 Isoform 1 of Electrogenic sodium bicarbonate cotransporter 1	252	271	R.NLTSSpSLNDISDKPEKDQLK.N	0.00000200000000000000.0	S257
IPI00200013	Tax_Id=10116 Gene_Symbol=Prkaca Isoform 1 of cAMP-dependent protein kinase, alpha-catalytic subunit	196	214	R.TWpTLCGTPEYLAPEIILSK.G	0.0020000000000000000.0	T198
IPI00200145	Tax_Id=10116 Gene_Symbol=Rplp1 60S acidic ribosomal protein P1	98	114	K.KEEpSEEpSEDDMGFGLFD.-	0.00020020000000000.0	S101,S104
IPI00200898	Tax_Id=10116 Gene_Symbol=Slc9a3r1 Ezrin-radixin-moesin-binding phosphoprotein 50	285	301	R.SASSDTpSEELNAQDSPK.R	0.00000020000000000.0	S291
IPI00200898	Tax_Id=10116 Gene_Symbol=Slc9a3r1 Ezrin-radixin-moesin-binding phosphoprotein 50	285	301	R.SASpSDTSEELNAQDSPK.R	0.00020000000000000.0	S288
IPI00200898	Tax_Id=10116 Gene_Symbol=Slc9a3r1 Ezrin-radixin-moesin-binding phosphoprotein 50	285	301	R.SASpSDTpSEELNAQDSPK.R	0.00020020000000000.0	S288,S291
IPI00200898	Tax_Id=10116 Gene_Symbol=Slc9a3r1 Ezrin-radixin-moesin-binding phosphoprotein 50	285	301	R.SApSSDTSEELNAQDSPK.R	0.00200000000000000.0	S287
IPI00200898	Tax_Id=10116 Gene_Symbol=Slc9a3r1 Ezrin-radixin-moesin-binding phosphoprotein 50	285	301	R.pSASSDTSEELNAQDSPK.R	0.20000000000000000.0	S285
IPI00200898	Tax_Id=10116 Gene_Symbol=Slc9a3r1 Ezrin-radixin-moesin-binding phosphoprotein 50	285	302	R.SApSSDTSEELNAQDpSPKR.H	0.002000000000002000.0	S287,S299
IPI00201120	Tax_Id=10116 Gene_Symbol=Slc5a2 Low affinity Na-dependent glucose transporter SGLT2 delta e trans	547	564	K.SGSGpSPPPTTEEVAATTR.R	0.000020000000000000.0	S551
IPI00201213	Tax_Id=10116 Gene_Symbol=LOC501546 LOC501546 protein	1902	1915	R.GSGTApSDDEFENLR.I	0.00000200000000.0	S1907
IPI00201586	Tax_Id=10116 Gene_Symbol=Hspb1 Heat shock protein beta-1	84	93	R.QLpSSGVSEIR.Q	0.0020000000.0	S86
IPI00202443	Tax_Id=10116 Gene_Symbol=Numb Numb isoform o/i	621	635	R.TNPpSPTNPFSSDAQK.A	0.000200000000000.0	S624
IPI00202703	Tax_Id=10116 Gene_Symbol=Ostf1 Osteoclast-stimulating factor 1	200	214	R.TLSNAEDYLDDEDpSD.-	0.000000000000020.0	S213
IPI00203446	Tax_Id=10116 Gene_Symbol=Slc23a1 Solute carrier family 23 member 1	581	604	K.TENQPAVLEDAPDNTETGSVCpTKV.-	0.000000000000000000000200.0	T602
IPI00203446	Tax_Id=10116 Gene_Symbol=Slc23a1 Solute carrier family 23 member 1	581	604	K.TENQPAVLEDAPDNTETGpSVCTKV.-	0.000000000000000000200000.0	S599
IPI00203725	Tax_Id=10116 Gene_Symbol=Hmga1 Isoform HMG-I of High mobility group protein HMG-I/HMG-Y	89	107	K.KLEKEEEEGISQEpSSEEEQ.-	0.0000000000000200000.0	S102
IPI00203725	Tax_Id=10116 Gene_Symbol=Hmga1 Isoform HMG-I of High mobility group protein HMG-I/HMG-Y	89	107	K.KLEKEEEEGISQEpSpSEEEQ.-	0.0000000000000220000.0	S102,S103
IPI00204006	Tax_Id=10116 Gene_Symbol=Fbn1 Fibrillin-1	2696	2720	R.GGPEPPASGEMDDNpSLSPEACYECK.I	0.0000000000100020000000000.0	S2710
IPI00204739	Tax_Id=10116 Gene_Symbol=Stx4a Syntaxin-4	10	22	R.QGDNIpSDDEDEVR.V	0.0000020000000.0	S15
IPI00204776	Tax_Id=10116 Gene_Symbol=Akap8 A-kinase anchor protein 8	319	336	R.ADpSEGDLpSENDDGAGDLR.S	0.002000020000000000.0	S321,S326
IPI00205295	Tax_Id=10116 Gene_Symbol=Slc7a8 Large neutral amino acids transporter small subunit 2	19	38	R.GSDTSPEAEApSSGGGGVALK.K	0.00000000002000000000.0	S29
IPI00205325	Tax_Id=10116 Gene_Symbol=Lrp2 Low-density lipoprotein receptor-related protein 2 precursor	4615	4630	K.DAVAVAPPPSPpSLPAK.A	0.0000000000020000.0	S4626
IPI00205325	Tax_Id=10116 Gene_Symbol=Lrp2 Low-density lipoprotein receptor-related protein 2 precursor	4615	4630	K.DAVAVAPPPpSPSLPAK.A	0.0000000002000000.0	S4624
IPI00208277	Tax_Id=10116 Gene_Symbol=Pdap1 28 kDa heat- and acid-stable phosphoprotein	57	73	K.SLDpSDESEDEDDDYQQK.R	0.00020000000000000.0	S60
IPI00208277	Tax_Id=10116 Gene_Symbol=Pdap1 28 kDa heat- and acid-stable phosphoprotein	57	73	K.pSLDSDEpSEDEDDDYQQK.R	0.20000020000000000.0	S57,S63
IPI00208304	Tax_Id=10116 Gene_Symbol=Sept2 Septin-2	210	229	K.IYHLPDAEpSDEDEDFKEQTR.L	0.00000000200000000000.0	S218
IPI00209000	Tax_Id=10116 Gene_Symbol=Plec1 Plectin 6	4388	4405	R.SSpSVGSSSSYPISSAVPR.T	0.002000000000000000.0	S4390
IPI00209000	Tax_Id=10116 Gene_Symbol=Plec1 Plectin 6	4388	4405	R.SpSSVGSSSSYPISSAVPR.T	0.020000000000000000.0	S4389
IPI00209113	Tax_Id=10116 Gene_Symbol=Myh9 Myosin-9	1938	1958	R.KGTGDCpSDEEVDGKADGADAK.A	0.000000200000000000000.0	S1944
IPI00209527	Tax_Id=10116 Gene_Symbol=RGD1562232_predicted similar to microfibrillar-associated protein 1	258	280	R.SLAALDALNpTDDENDEEEYEAWK.V	0.00000000020000000000000.0	T267
IPI00210319	Tax_Id=10116 Gene_Symbol=Dnm2 Isoform IIBA of Dynamin-2	575	584	R.DVEKGFMpSNK.H	0.0000000200.0	S582
IPI00210566	Tax_Id=10116 Gene_Symbol=Hspca Heat shock protein HSP 90-alpha	251	271	K.ESDDKPEIEDVGpSDEEEEEKK.D	0.000000000000200000000.0	S263
IPI00210566	Tax_Id=10116 Gene_Symbol=Hspca Heat shock protein HSP 90-alpha	251	275	K.ESDDKPEIEDVGpSDEEEEEKKDGDK.K	0.0000000000002000000000000.0	S263
IPI00213033	Tax_Id=10116 Gene_Symbol=Ppib 15 kDa protein	90	98	K.NpSKFHRVIK.D	0.020000000.0	S91
IPI00213552	Tax_Id=10116 Gene_Symbol=Dync1li1 Cytoplasmic dynein 1 light intermediate chain 1	505	523	R.KPASVSPTTPPSPpTEGEAS.-	0.0000000000000200000.0	T518
IPI00213552	Tax_Id=10116 Gene_Symbol=Dync1li1 Cytoplasmic dynein 1 light intermediate chain 1	505	523	R.KPASVSPTTPPpSPTEGEAS.-	0.0000000000020000000.0	S516
IPI00214787	Tax_Id=10116 Gene_Symbol=Slc16a1 Monocarboxylate transporter 1	210	232	K.SKEpSLQEAGKSDANTDLIGGSPK.G	0.00020000000000000000000.0	S213
IPI00215165	Tax_Id=10116 Gene_Symbol=Chrnb1 Acetylcholine receptor subunit beta precursor	23	33	R.GpSEAEGQLLKK.L	0.02000000000.0	S24
IPI00230937	Tax_Id=10116 Gene_Symbol=Pebp1 Phosphatidylethanolamine-binding protein 1	2	26	M.AADIpSQWAGPLSLQEVDEPPQHALR.V	0.0000200000000000000000000.0	S6
IPI00231379	Tax_Id=10116 Gene_Symbol=Slc4a1 solute carrier family 4, member 1	10	32	K.VLEIPDRDpSEEELEHVIEQIAYR.D	0.00000000200000000000000.0	S18
IPI00231745	Tax_Id=10116 Gene_Symbol=Fbp1 Fructose-1,6-bisphosphatase 1	207	218	K.GNIYSINEGpYAK.D	0.000000000300.0	Y216
IPI00231767	Tax_Id=10116 Gene_Symbol=Tpi1 Triosephosphate isomerase	207	219	R.IIYGGpSVTGATCK.E	0.0000020000000.0	S212
IPI00231770	Tax_Id=10116 Gene_Symbol=Prkar1a cAMP-dependent protein kinase type I-alpha regulatory subunit	79	92	R.EDEIpSPPPPNPVVK.G	0.00002000000000.0	S83
IPI00231810	Tax_Id=10116 Gene_Symbol=Add1 Isoform 2 of Alpha-adducin	598	617	K.EKSPPDQSAVPNpTPPSTPVK.L	0.00000000000020000000.0	T610
IPI00231862	Tax_Id=10116 Gene_Symbol=Gclc Glutamate--cysteine ligase catalytic subunit	2	17	M.GLLSQGpSPLSWEETQR.H	0.0000002000000000.0	S8
IPI00231955	Tax_Id=10116 Gene_Symbol=Calm2;Calm3;Calm1 Calmodulin	2	14	M.ADQLpTEEQIAEFK.E	0.0000200000000.0	T6
IPI00324618	Tax_Id=10116 Gene_Symbol=Vdp General vesicular transport factor p115	929	959	K.DLGHPVEEEDEpSGDQEDDDDELDDGDRDQDI.-	0.0000000000020000000000000000000.0	S940
IPI00325765	Tax_Id=10116 Gene_Symbol=Akr7a2 Aflatoxin B1 aldehyde reductase member 2	259	269	R.FFGNpSWSETYR.N	0.00002000000.0	S263
IPI00326436	Tax_Id=10116 Gene_Symbol=Oplah 5-oxoprolinase	1233	1275	K.TSVTVYPGDVFCLHTPGGGGYGDPEDPAPPPGpSPPLFPAFPER.G	0.0000000000000000000000000000000020000000000.0	S1265
IPI00326606	Tax_Id=10116 Gene_Symbol=Ndrg2 Isoform 2 of Protein NDRG2	316	329	R.TApSLTSAASIDGSR.S	0.00200000000000.0	S318
IPI00326990	Tax_Id=10116 Gene_Symbol=Slc15a2 Oligopeptide transporter, kidney isoform	22	42	K.ETLFSPVSTEEMLPRPPpSPPK.K	0.000000000000000002000.0	S39
IPI00326990	Tax_Id=10116 Gene_Symbol=Slc15a2 Oligopeptide transporter, kidney isoform	22	43	K.ETLFSPVSTEEMLPRPPpSPPKK.S	0.0000000000000000020000.0	S39
IPI00327469	Tax_Id=10116 Gene_Symbol=Ahsg Alpha-2-HS-glycoprotein precursor	127	143	R.VLHAQCHSTPDpSAEDVR.K	0.00000000000200000.0	S138
IPI00327469	Tax_Id=10116 Gene_Symbol=Ahsg Alpha-2-HS-glycoprotein precursor	127	144	R.VLHAQCHSTPDpSAEDVRK.F	0.000000000002000000.0	S138
IPI00358406	Tax_Id=10116 Gene_Symbol=Catna1 Catenin (Cadherin-associated protein), alpha 1	636	653	R.TPEELDDpSDFETEDFDVR.S	0.000000020000000000.0	S643
IPI00359323	Tax_Id=10116 Gene_Symbol=Thrap3 Thyroid hormone receptor-associated protein 3	676	684	R.IDIpSPSTFR.K	0.000200000.0	S679
IPI00360386	Tax_Id=10116 Gene_Symbol=RGD1562784_predicted similar to heterogeneous nuclear ribonucleoprotein U isoform a	338	373	R.SKpSPPPPEEEAKDEEEDQTLVNLDTYTSDLHFQISK.D	0.002000000000000000000000000000000000.0	S340
IPI00361557	Tax_Id=10116 Gene_Symbol=Cnnm2 94 kDa protein	168	182	R.RpTpSGIIEIEIKPLRK.M	0.022000000000000.0	T169,S170
IPI00362539	Tax_Id=10116 Gene_Symbol=Rgl3_predicted 78 kDa protein	502	515	R.VIEPPAASCPSpSPR.I	0.00000000000200.0	S513
IPI00362755	Tax_Id=10116 Gene_Symbol=Tns similar to tensin	1152	1169	R.AApSDGQYENQSPEATSPR.S	0.002000000000000000.0	S1154
IPI00363771	Tax_Id=10116 Gene_Symbol=Eif3s9 108 kDa protein	62	93	R.AKPAAQSEEETAApSPAApSPTPQSAQEPSAPGK.A	0.00000000000002000200000000000000.0	S75,S79
IPI00364046	Tax_Id=10116 Gene_Symbol=Tuba1c Tubulin alpha-1C chain	431	449	K.DYEEVGADpSAEGDDEGEEY.-	0.0000000020000000000.0	S439
IPI00364728	Tax_Id=10116 Gene_Symbol=RGD1304644 Similar to RIKEN cDNA 2310046K01	263	279	R.DTEDTGpSVGAPVSSPGK.G	0.00000020000000000.0	S269
IPI00364904	Tax_Id=10116 Gene_Symbol=Kif5b Kinesin heavy chain	832	844	K.IpSFLENNLEQLTK.V	0.0200000000000.0	S833
IPI00365286	Tax_Id=10116 Gene_Symbol=Vcl_predicted vinculin	282	300	K.GWLRDPNApSPGDAGEQAIR.Q	0.0000000020000000000.0	S290
IPI00365423	Tax_Id=10116 Gene_Symbol=Ppp2r1a Protein phosphatase 2 (Formerly 2A), regulatory subunit A (PR 65), alpha isoform	2	21	M.AAADGDDpSLYPIAVLIDELR.N	0.00000002000000000000.0	S9
IPI00365487	Tax_Id=10116 Gene_Symbol=Eif3s4 Eukaryotic translation initiation factor 3, subunit 4	33	57	K.GIPLPTGDTpSPEPELLPGDPLPPPK.E	0.0000000002000000000000000.0	S42
IPI00365626	Tax_Id=10116 Gene_Symbol=Txndc1 Thioredoxin domain containing 1	232	252	K.KVEEEQEADEEDVpSEEETENR.E	0.000000000000020000000.0	S245
IPI00365626	Tax_Id=10116 Gene_Symbol=Txndc1 Thioredoxin domain containing 1	232	257	K.KVEEEQEADEEDVSEEEpTENREGESK.D	0.00000000000000000200000000.0	T249
IPI00365626	Tax_Id=10116 Gene_Symbol=Txndc1 Thioredoxin domain containing 1	233	252	K.VEEEQEADEEDVpSEEETENR.E	0.00000000000020000000.0	S245
IPI00365663	Tax_Id=10116 Gene_Symbol=Bckdha branched chain ketoacid dehydrogenase E1, alpha polypeptide	348	357	R.pSVDEVNYWDK.Q	0.2000000000.0	S348
IPI00365864	Tax_Id=10116 Gene_Symbol=LOC688717 hypothetical protein LOC688717	98	111	K.VLHGAQTpSDEEKDF.-	0.00000002000000.0	S105
IPI00365935	Tax_Id=10116 Gene_Symbol=Ptges3_predicted Prostaglandin E synthase 3	108	122	K.DWEDDpSDEDMSNFDR.F	0.000002000100000.0	S113
IPI00366370	Tax_Id=10116 Gene_Symbol=Eif5b eukaryotic translation initiation factor 5B	107	123	K.TSFDENDpSEELEDKDSK.S	0.00000002000000000.0	S114
IPI00366370	Tax_Id=10116 Gene_Symbol=Eif5b eukaryotic translation initiation factor 5B	209	225	K.SVPTIDpSGNEDDDSSFK.I	0.00000020000000000.0	S215
IPI00368473	Tax_Id=10116 Gene_Symbol=Numa1 similar to nuclear mitotic apparatus protein 1	1756	1774	R.TQPDGTSVPGEPApSPISQR.L	0.0000000000000200000.0	S1769
IPI00368692	Tax_Id=10116 Gene_Symbol=Srrm2_predicted similar to serine/arginine repetitive matrix 2	1030	1044	K.GQSQTWPDTSpSPEVR.Q	0.000000000020000.0	S1040
IPI00368692	Tax_Id=10116 Gene_Symbol=Srrm2_predicted similar to serine/arginine repetitive matrix 2	1068	1078	R.SSpSPVTELTAR.S	0.00200000000.0	S1070
IPI00368692	Tax_Id=10116 Gene_Symbol=Srrm2_predicted similar to serine/arginine repetitive matrix 2	2647	2655	R.SLSYpSPVER.R	0.000020000.0	S2651
IPI00369678	Tax_Id=10116 Gene_Symbol=Slc43a2_predicted solute carrier family 43, member 2	294	304	K.LCLpSTVDLEVK.C	0.00020000000.0	S297
IPI00371270	Tax_Id=10116 Gene_Symbol=Pa2g4 Proliferation-associated 2G4	2	20	M.pSGEDEQQEQTIAEDLVVTK.Y	0.2000000000000000000.0	S2
IPI00372341	Tax_Id=10116 Gene_Symbol=RGD1305915 armadillo repeat containing 10	43	63	R.pSAEDLTEGSYDAILSAEQLEK.L	0.200000000000000000000.0	S43
IPI00373011	Tax_Id=10116 Gene_Symbol=eplin similar to Epithelial protein lost in neoplasm	467	498	K.GENEETLGRPAQPPSAGETPHpSPGVEDAPIAK.V	0.00000000000000000000020000000000.0	S488
IPI00373118	Tax_Id=10116 Gene_Symbol=Ascc3l1 79 kDa protein	222	237	R.EEApSDDDMEGDEAVVR.C	0.0002000000000000.0	S225
IPI00373140	Tax_Id=10116 Gene_Symbol=LOC296197 similar to destrin	2	13	M.ApSGVQVADEVCR.I	0.020000000000.0	S3
IPI00373419	Tax_Id=10116 Gene_Symbol=Spnb2 Non-erythrocyte beta-spectrin	1423	1440	K.KEIEELQSQAQALpSQEGK.S	0.000000000000020000.0	S1436
IPI00382376	Tax_Id=10116 Gene_Symbol=Hnrpa3 Isoform 1 of Heterogeneous nuclear ribonucleoprotein A3	356	377	R.SSGpSPYGGGYGSGGGSGGYGSR.R	0.0002000000000000000000.0	S359
IPI00382376	Tax_Id=10116 Gene_Symbol=Hnrpa3 Isoform 1 of Heterogeneous nuclear ribonucleoprotein A3	356	377	R.SpSGSPYGGGYGSGGGSGGYGSR.R	0.0200000000000000000000.0	S357
IPI00389129	Tax_Id=10116 Gene_Symbol=Ank3 Ankyrin G197	9	16	K.pTAKPAHRK.R	0.20000000.0	T9
IPI00391633	Tax_Id=10116 Gene_Symbol=Hdgfrp2 hepatoma-derived growth factor-related protein 2	361	378	R.AERGGpSpSGEELEDEEPVK.K	0.000002200000000000.0	S366,S367
IPI00391633	Tax_Id=10116 Gene_Symbol=Hdgfrp2 hepatoma-derived growth factor-related protein 2	364	378	R.GGpSpSGEELEDEEPVK.K	0.002200000000000.0	S366,S367
IPI00400666	Tax_Id=10116 Gene_Symbol=Nhn1 Isoform A of Zinc finger CCCH domain-containing protein 18	527	535	K.LGVSVpSPSR.A	0.000002000.0	S532
IPI00421389	Tax_Id=10116 Gene_Symbol=Ndrg1 Protein NDRG1	326	341	R.SRpTApSGSSVTSLEGTR.S	0.0020200000000000.0	T328,S330
IPI00421389	Tax_Id=10116 Gene_Symbol=Ndrg1 Protein NDRG1	328	341	R.TASGpSpSVTSLEGTR.S	0.00002200000000.0	S332,S333
IPI00421389	Tax_Id=10116 Gene_Symbol=Ndrg1 Protein NDRG1	328	341	R.TApSGSSVTSLEGTR.S	0.00200000000000.0	S330
IPI00421389	Tax_Id=10116 Gene_Symbol=Ndrg1 Protein NDRG1	328	341	R.pTASGSSVTSLEGTR.S	0.20000000000000.0	T328
IPI00421389	Tax_Id=10116 Gene_Symbol=Ndrg1 Protein NDRG1	328	341	R.pTApSGSSVTSLEGTR.S	0.20200000000000.0	T328,S330
IPI00421625	Tax_Id=10116 Gene_Symbol=Mrlcb;RGD1565978_predicted Myosin regulatory light chain 2-B, smooth muscle isoform	18	35	R.ATpSNVFAMFDQSQIQEFK.E	0.002000000000000000.0	S20
IPI00464464	Tax_Id=10116 Gene_Symbol=Myh11 Isoform 1 of Myosin-11 (Fragment)	1302	1316	R.VIENTDGpSEEEMDAR.D	0.000000020000000.0	S1309
IPI00470251	Tax_Id=10116 Gene_Symbol=Slc7a7 Y+L amino acid transporter 1	7	35	K.YEVAAQNEADEADGpSAQGDGAGPAAEQVK.L	0.00000000000000200000000000000.0	S21
IPI00471759	Tax_Id=10116 Gene_Symbol=RGD1308697 Protein FAM82C	44	59	R.SQpSLPNSLDYAQTSER.G	0.0020000000000000.0	S46
IPI00476178	Tax_Id=10116 Gene_Symbol=Psma3;Psma3l Proteasome subunit alpha type-3	242	255	K.ESLKEEDEpSDDDNM.-	0.00000000200000.0	S250
IPI00476899	Tax_Id=10116 Gene_Symbol=Eef1b2_predicted eukaryotic translation elongation factor 1 beta 2	79	117	K.YGPVSVADTTGSGAADAKDDDDIDLFGpSDDEEESEDAKR.L	0.000000000000000000000000000200000000000.0	S106
IPI00480820	Tax_Id=10116 Gene_Symbol=Pgrmc1 Membrane-associated progesterone receptor component 1	173	193	K.EGEEPTVYpSDDEEPKDEAARK.S	0.000000002000000000000.0	S181
IPI00560565	Tax_Id=10116 Gene_Symbol=RGD1309571 54 kDa protein	225	242	K.SApTPPPTEPASLPQEPPK.A	0.002000000000000000.0	T227
IPI00563878	Tax_Id=10116 Gene_Symbol=LOC687610 similar to Phosphatidylethanolamine-binding protein	7	45	K.VLTPTQVMNRPpSpSISWDGLNPGKLpYTLVLTDPLDAPSRK.G	0.000000000002200000000000300000000000000.0	S18,S19,Y31
IPI00567272	Tax_Id=10116 Gene_Symbol=- 37 kDa protein	284	321	K.GILGYTEDQVVSCDFNSSSHSSpSFDAGAGIALNDNFVK.L	0.00000000000000000000002000000000000000.0	S306
IPI00567272	Tax_Id=10116 Gene_Symbol=- 37 kDa protein	284	321	K.GILGYTEDQVVSCDFNSpSSHSSSFDAGAGIALNDNFVK.L	0.00000000000000000200000000000000000000.0	S301
IPI00567272	Tax_Id=10116 Gene_Symbol=- 37 kDa protein	284	321	K.GILGYTEDQVVSCDFNpSSSHSSSFDAGAGIALNDNFVK.L	0.00000000000000002000000000000000000000.0	S300
IPI00764230	Tax_Id=10116 Gene_Symbol=LOC682920 similar to phosphatase and actin regulator 4	126	141	R.SSpSPILSEEEAEGSLR.N	0.0020000000000000.0	S128
IPI00768543	Tax_Id=10116 Gene_Symbol=Zbtb20_predicted zinc finger and BTB domain containing 20	328	362	R.EGQVEAAQPEQAAEAPAESSAQPNQLETGASpSPER.S	0.00000000000000000000000000000002000.0	S359
IPI00768543	Tax_Id=10116 Gene_Symbol=Zbtb20_predicted zinc finger and BTB domain containing 20	328	362	R.EGQVEAAQPEQAAEAPAESSAQPNQLETGApSSPER.S	0.00000000000000000000000000000020000.0	S358
IPI00768543	Tax_Id=10116 Gene_Symbol=Zbtb20_predicted zinc finger and BTB domain containing 20	328	362	R.EGQVEAAQPEQAAEAPAESSAQPNQLEpTGASSPER.S	0.00000000000000000000000000020000000.0	T355
IPI00769072	Tax_Id=10116 Gene_Symbol=Ahnak similar to AHNAK nucleoprotein isoform 1 isoform 2	134	150	R.LRpSEDGVEGDLGETQSR.T	0.00200000000000000.0	S136
IPI00776965	Tax_Id=10116 Gene_Symbol=LOC366380 similar to alpha-2u globulin PGCL2	119	128	K.YLILQIINpYK.N	0.0000000030.0	Y127
IPI00778008	Tax_Id=10116 Gene_Symbol=RGD1559904_predicted 70 kDa protein	393	403	R.SFLSEPSpSPGR.A	0.00000002000.0	S400
IPI00778976	Tax_Id=10116 Gene_Symbol=Epb4.9_predicted 45 kDa protein	212	230	R.KGAEEEEEEEDDDpSEEEIK.A	0.0000000000000200000.0	S225
IPI00779470	Tax_Id=10116 Gene_Symbol=Srrm1_predicted 106 kDa protein	908	924	R.KETEpSEAEDDNLDDLER.H	0.00002000000000000.0	S912
IPI00782731	Tax_Id=10116 Gene_Symbol=- 36 kDa protein	269	306	K.GILSpYpTQDHVVPSNSTAKSHSSTFDAGAGIALNDNFVK.R	0.00003200000000000000000000000000000000.0	Y273,T274
IPI00869599	Tax_Id=10116 Gene_Symbol=Acss2_predicted acyl-CoA synthetase short-chain family member 2	256	271	R.AELGMNDSPSQpSPPVK.R	0.0000000000020000.0	S267
IPI00869599	Tax_Id=10116 Gene_Symbol=Acss2_predicted acyl-CoA synthetase short-chain family member 2	256	271	R.AELGMNDpSPSQSPPVK.R	0.0000000200000000.0	S263
IPI00869599	Tax_Id=10116 Gene_Symbol=Acss2_predicted acyl-CoA synthetase short-chain family member 2	26	36	R.VRGWpSPPPEVR.R	0.00002000000.0	S30
IPI00869599	Tax_Id=10116 Gene_Symbol=Acss2_predicted acyl-CoA synthetase short-chain family member 2	28	36	R.GWpSPPPEVR.R	0.002000000.0	S30

## Sheet: ERLIC01
Phosphoproteins identified in ERLIC01
IPI	description	pep_start	pep_end	phosPep	mod	phosSite
IPI00187860	Tax_Id=10116 Gene_Symbol=Hnrpc Heterogeneous nuclear ribonucleoprotein C	259	283	K.MESEAGADDpSAEEGDLLDDDDNEDR.G	0.1000000002000000000000000.0	S268
IPI00187860	Tax_Id=10116 Gene_Symbol=Hnrpc Heterogeneous nuclear ribonucleoprotein C	259	291	K.MESEAGADDpSAEEGDLLDDDDNEDRGDDQLELK.D	0.100000000200000000000000000000000.0	S268
IPI00187860	Tax_Id=10116 Gene_Symbol=Hnrpc Heterogeneous nuclear ribonucleoprotein C	292	313	K.DDEKEPEEGEDDRDpSANGEDDS.-	0.0000000000000020000000.0	S306
IPI00188142	Tax_Id=10116 Gene_Symbol=Acy3 Aspartoacylase (Aminoacylase) 3	303	319	R.ISVPALPGLTPSSTQpTP.-	0.00000000000000020.0	T318
IPI00188804	Tax_Id=10116 Gene_Symbol=Rplp2 60S acidic ribosomal protein P2	99	115	K.KEESEEpSDDDMGFGLFD.-	0.00000020001000000.0	S105
IPI00189138	Tax_Id=10116 Gene_Symbol=Nucks Nuclear ubiquitous casein and cyclin-dependent kinases substrate	10	28	K.VVDYSQFQEpSDDADEDYGR.D	0.0000000002000000000.0	S19
IPI00189358	Tax_Id=10116 Gene_Symbol=pur-beta Transcriptional activator protein Pur-beta	299	317	R.RGGGSGGGDEpSEGEEVDED.-	0.0000000000200000000.0	S309
IPI00189358	Tax_Id=10116 Gene_Symbol=pur-beta Transcriptional activator protein Pur-beta	299	317	R.RGGGpSGGGDESEGEEVDED.-	0.0000200000000000000.0	S303
IPI00189358	Tax_Id=10116 Gene_Symbol=pur-beta Transcriptional activator protein Pur-beta	90	121	R.DSLGDFIEHYAQLGPSpSPEQLAAGAEEGGGPR.R	0.00000000000000002000000000000000.0	S106
IPI00189904	Tax_Id=10116 Gene_Symbol=Gsk3a Glycogen synthase kinase-3 alpha	273	283	R.GEPNVSpYICSR.Y	0.00000030000.0	Y279
IPI00190290	Tax_Id=10116 Gene_Symbol=Rras2 Related RAS viral (R-ras) oncogene homolog 2	178	191	K.FQEQECPPpSPEPTR.K	0.00000000200000.0	S186
IPI00191460	Tax_Id=10116 Gene_Symbol=Dkc1 H/ACA ribonucleoprotein complex subunit 4	449	466	R.KRDpSDpSDADEATPTTTPR.V	0.000202000000000000.0	S452,S454
IPI00191460	Tax_Id=10116 Gene_Symbol=Dkc1 H/ACA ribonucleoprotein complex subunit 4	451	466	R.DpSDSDADEATPTTTPR.V	0.0200000000000000.0	S452
IPI00191651	Tax_Id=10116 Gene_Symbol=Bmsc-UbP Bone marrow stromal cell-derived ubiquitin-like protein	219	241	R.DMPGGFLFDGLpSDDEDDFHPSTR.S	0.01000000000200000000000.0	S230
IPI00191707	Tax_Id=10116 Gene_Symbol=Pdha1 Pyruvate dehydrogenase E1 component subunit alpha, somatic form, mitochondrial precursor	289	302	R.YHGHpSMSDPGVSpYR.T	0.00002100000030.0	S293,Y301
IPI00192488	Tax_Id=10116 Gene_Symbol=Psme4 similar to proteasome (prosome, macropain) activator subunit 4	1486	1502	K.FVEQLIpTFLSLEDRKGR.D	0.00000020000000000.0	T1492
IPI00193369	Tax_Id=10116 Gene_Symbol=Slc9a1 Sodium/hydrogen exchanger 1	771	795	R.SKEPSSPGTDDVFTPGPSDpSPGSQR.I	0.0000000000000000000200000.0	S790
IPI00193470	Tax_Id=10116 Gene_Symbol=Fip1l1 65 kDa protein	477	491	R.DHSPpTPSVFNSDEER.Y	0.000020000000000.0	T481
IPI00193470	Tax_Id=10116 Gene_Symbol=Fip1l1 65 kDa protein	477	491	R.DHSPpTPSVFNpSDEER.Y	0.000020000020000.0	T481,S487
IPI00193648	Tax_Id=10116 Gene_Symbol=G3bp similar to Ras-GTPase-activating protein binding protein 1	195	221	R.YQDEVFGGFVTEPQEEpSEEEVEEPEER.Q	0.000000000000000020000000000.0	S211
IPI00193648	Tax_Id=10116 Gene_Symbol=G3bp similar to Ras-GTPase-activating protein binding protein 1	291	307	K.SApSPAPADVAPAQEDLR.T	0.00200000000000000.0	S293
IPI00195732	Tax_Id=10116 Gene_Symbol=Mon1a_predicted similar to MON1 homolog A	56	66	R.pSYEDLTELEDR.E	0.20000000000.0	S56
IPI00195999	Tax_Id=10116 Gene_Symbol=RGD1560831_predicted similar to 40S ribosomal protein S3	215	227	K.DEILPTpTPISEQK.G	0.0000002000000.0	T221
IPI00196639	Tax_Id=10116 Gene_Symbol=RGD1307526 39 kDa protein	192	206	K.DGQDAIAQpSPEKEAK.G	0.000000002000000.0	S200
IPI00196684	Tax_Id=10116 Gene_Symbol=Prkar2a cAMP-dependent protein kinase type II-alpha regulatory subunit	95	114	R.RVpSVCAETFNPDEEEDNDPR.V	0.00200000000000000000.0	S97
IPI00196994	Tax_Id=10116 Gene_Symbol=Arhgdia Rho GDP dissociation inhibitor (GDI) alpha	2	33	M.AEQEPpTAEQLAQIAAENEEDEHSVNYKPPAQK.S	0.00000200000000000000000000000000.0	T7
IPI00197344	Tax_Id=10116 Gene_Symbol=Mgll Monoglyceride lipase	187	206	R.NKpSEVDLYNSDPLICHAGVK.V	0.00200000000000000000.0	S189
IPI00197559	Tax_Id=10116 Gene_Symbol=Pla2g4a Cytosolic phospholipase A2	428	445	K.HIVSNDSSDpSDDEAQGPK.G	0.000000000200000000.0	S437
IPI00197559	Tax_Id=10116 Gene_Symbol=Pla2g4a Cytosolic phospholipase A2	509	533	R.DFSPQDpSFDDDELDAAVADPDEFER.I	0.0000002000000000000000000.0	S515
IPI00197605	Tax_Id=10116 Gene_Symbol=Snap23 Synaptosomal-associated protein 23	101	117	K.ATWGDGGDSpSPSNVVSK.Q	0.00000000020000000.0	S110
IPI00197900	Tax_Id=10116 Gene_Symbol=Eef1d Translation elongation factor 1-delta subunit	120	149	K.KGATPAEDDEDNDIDLFGpSDEEEEDKEAAR.L	0.000000000000000000200000000000.0	S138
IPI00197900	Tax_Id=10116 Gene_Symbol=Eef1d Translation elongation factor 1-delta subunit	121	149	K.GATPAEDDEDNDIDLFGpSDEEEEDKEAAR.L	0.00000000000000000200000000000.0	S138
IPI00197900	Tax_Id=10116 Gene_Symbol=Eef1d Translation elongation factor 1-delta subunit	39	83	R.QpSpSGPGApSpSGPGGDHSDLIVRIASLEVENQNLRGVVQDLQQAISK.L	0.022000022000000000000000000000000000000000000.0	S40,S41,S46,S47
IPI00198146	Tax_Id=10116 Gene_Symbol=Pkd2_predicted similar to polycystin 2	806	823	R.SLDDpSEEEDDEDSGHSSR.R	0.000020000000000000.0	S810
IPI00198339	Tax_Id=10116 Gene_Symbol=Ablim1_predicted 78 kDa protein	348	362	R.TLpSPTPSAEGFQDGR.D	0.002000000000000.0	S350
IPI00198339	Tax_Id=10116 Gene_Symbol=Ablim1_predicted 78 kDa protein	348	362	R.TLpSPTPpSAEGFQDGR.D	0.002000200000000.0	S350,S354
IPI00198339	Tax_Id=10116 Gene_Symbol=Ablim1_predicted 78 kDa protein	369	382	R.SpTSQGSINSPVYSR.H	0.02000000000000.0	T370
IPI00198486	Tax_Id=10116 Gene_Symbol=Ap3d1 similar to adaptor-related protein complex 3, delta 1 subunit	757	774	R.RHSSLPTEpSDEDIAPAQR.V	0.000000002000000000.0	S765
IPI00198486	Tax_Id=10116 Gene_Symbol=Ap3d1 similar to adaptor-related protein complex 3, delta 1 subunit	758	774	R.HSSLPTEpSDEDIAPAQR.V	0.00000002000000000.0	S765
IPI00198486	Tax_Id=10116 Gene_Symbol=Ap3d1 similar to adaptor-related protein complex 3, delta 1 subunit	758	774	R.HSSLPpTEpSDEDIAPAQR.V	0.00000202000000000.0	T763,S765
IPI00198486	Tax_Id=10116 Gene_Symbol=Ap3d1 similar to adaptor-related protein complex 3, delta 1 subunit	775	801	R.VDIITEEMPENALPpSDEDDKDPNDPYR.A	0.000000010000002000000000000.0	S789
IPI00199445	Tax_Id=10116 Gene_Symbol=Ank3 ankyrin 3, epithelial isoform 2	868	898	K.LSDGEYIpSDGEEGEDAITGDTDKYLGPQDLK.E	0.0000000200000000000000000000000.0	S875
IPI00199636	Tax_Id=10116 Gene_Symbol=Canx Calnexin precursor	551	572	K.QKpSDAEEDGGTGSQDEEDSKPK.A	0.0020000000000000000000.0	S553
IPI00199636	Tax_Id=10116 Gene_Symbol=Canx Calnexin precursor	553	572	K.SDAEEDGGTGpSQDEEDSKPK.A	0.00000000002000000000.0	S563
IPI00199636	Tax_Id=10116 Gene_Symbol=Canx Calnexin precursor	573	584	K.AEEDEILNRpSPR.N	0.000000000200.0	S582
IPI00199985	Tax_Id=10116 Gene_Symbol=Slc4a4 Isoform 1 of Electrogenic sodium bicarbonate cotransporter 1	1023	1041	K.KKGSLDpSDNDDSDCPYSEK.V	0.0000002000000000000.0	S1029
IPI00199985	Tax_Id=10116 Gene_Symbol=Slc4a4 Isoform 1 of Electrogenic sodium bicarbonate cotransporter 1	1024	1046	K.KGSLDpSDNDDSDCPYSEKVPSIK.I	0.00000200000000000000000.0	S1029
IPI00199985	Tax_Id=10116 Gene_Symbol=Slc4a4 Isoform 1 of Electrogenic sodium bicarbonate cotransporter 1	1024	1046	K.KGpSLDSDNDDSDCPYSEKVPSIK.I	0.00200000000000000000000.0	S1026
IPI00199985	Tax_Id=10116 Gene_Symbol=Slc4a4 Isoform 1 of Electrogenic sodium bicarbonate cotransporter 1	1024	1046	K.KGpSLDpSDNDDSDCPYSEKVPSIK.I	0.00200200000000000000000.0	S1026,S1029
IPI00199985	Tax_Id=10116 Gene_Symbol=Slc4a4 Isoform 1 of Electrogenic sodium bicarbonate cotransporter 1	1025	1041	K.GSLDpSDNDDSDCPYSEK.V	0.00002000000000000.0	S1029
IPI00199985	Tax_Id=10116 Gene_Symbol=Slc4a4 Isoform 1 of Electrogenic sodium bicarbonate cotransporter 1	1025	1046	K.GSLDpSDNDDSDCPYSEKVPSIK.I	0.0000200000000000000000.0	S1029
IPI00199985	Tax_Id=10116 Gene_Symbol=Slc4a4 Isoform 1 of Electrogenic sodium bicarbonate cotransporter 1	252	271	R.NLTSSpSLNDISDKPEKDQLK.N	0.00000200000000000000.0	S257
IPI00199985	Tax_Id=10116 Gene_Symbol=Slc4a4 Isoform 1 of Electrogenic sodium bicarbonate cotransporter 1	252	271	R.NLTpSSpSLNDISDKPEKDQLK.N	0.00020200000000000000.0	S255,S257
IPI00199985	Tax_Id=10116 Gene_Symbol=Slc4a4 Isoform 1 of Electrogenic sodium bicarbonate cotransporter 1	252	271	R.NLpTSSpSLNDISDKPEKDQLK.N	0.00200200000000000000.0	T254,S257
IPI00200145	Tax_Id=10116 Gene_Symbol=Rplp1 60S acidic ribosomal protein P1	98	114	K.KEEpSEESEDDMGFGLFD.-	0.00020000001000000.0	S101
IPI00200370	Tax_Id=10116 Gene_Symbol=RGD1566426_predicted similar to nuclear receptor coactivator 7	199	213	R.VLSSTpSEEDEPGVVK.F	0.000002000000000.0	S204
IPI00200370	Tax_Id=10116 Gene_Symbol=RGD1566426_predicted similar to nuclear receptor coactivator 7	199	213	R.VLSSpTpSEEDEPGVVK.F	0.000022000000000.0	T203,S204
IPI00200640	Tax_Id=10116 Gene_Symbol=Mucdhl Isoform 1 of Mucin and cadherin-like protein precursor	777	788	K.TVQAGDpSPSAVR.S	0.000000200000.0	S783
IPI00200757	Tax_Id=10116 Gene_Symbol=Fn1 Isoform 1 of Fibronectin precursor	2452	2477	R.TNTNVNCPIECFMPLDVQADRDDpSRE.-	0.00000000000010000000000200.0	S2475
IPI00200898	Tax_Id=10116 Gene_Symbol=Slc9a3r1 Ezrin-radixin-moesin-binding phosphoprotein 50	285	301	R.SASSDTSEELNAQDpSPK.R	0.00000000000000200.0	S299
IPI00200898	Tax_Id=10116 Gene_Symbol=Slc9a3r1 Ezrin-radixin-moesin-binding phosphoprotein 50	285	301	R.SASSDTpSEELNAQDSPK.R	0.00000020000000000.0	S291
IPI00200898	Tax_Id=10116 Gene_Symbol=Slc9a3r1 Ezrin-radixin-moesin-binding phosphoprotein 50	285	301	R.SASSDpTSEELNAQDSPK.R	0.00000200000000000.0	T290
IPI00200898	Tax_Id=10116 Gene_Symbol=Slc9a3r1 Ezrin-radixin-moesin-binding phosphoprotein 50	285	301	R.SASpSDTSEELNAQDSPK.R	0.00020000000000000.0	S288
IPI00200898	Tax_Id=10116 Gene_Symbol=Slc9a3r1 Ezrin-radixin-moesin-binding phosphoprotein 50	285	301	R.SApSSDTSEELNAQDSPK.R	0.00200000000000000.0	S287
IPI00200898	Tax_Id=10116 Gene_Symbol=Slc9a3r1 Ezrin-radixin-moesin-binding phosphoprotein 50	285	301	R.pSASSDTSEELNAQDSPK.R	0.20000000000000000.0	S285
IPI00200898	Tax_Id=10116 Gene_Symbol=Slc9a3r1 Ezrin-radixin-moesin-binding phosphoprotein 50	285	302	R.SApSSDTSEELNAQDSPKR.H	0.002000000000000000.0	S287
IPI00201120	Tax_Id=10116 Gene_Symbol=Slc5a2 Low affinity Na-dependent glucose transporter SGLT2 delta e trans	547	564	K.SGSGpSPPPTTEEVAATTR.R	0.000020000000000000.0	S551
IPI00201213	Tax_Id=10116 Gene_Symbol=LOC501546 LOC501546 protein	1902	1915	R.GSGTApSDDEFENLR.I	0.00000200000000.0	S1907
IPI00201300	Tax_Id=10116 Gene_Symbol=Ptrf_predicted Polymerase I and transcript release factor	33	47	R.ATEEPSGTGpSDELIK.S	0.000000000200000.0	S42
IPI00202231	Tax_Id=10116 Gene_Symbol=RGD1306324 Protein RER1	87	104	K.VDPSLMEDpSDDGPSLPTK.Q	0.000001002000000000.0	S95
IPI00202288	Tax_Id=10116 Gene_Symbol=rCG_28701 hypothetical protein	26	40	R.pSQDEPVQSGMNGIPK.H	0.200000000100000.0	S26
IPI00202443	Tax_Id=10116 Gene_Symbol=Numb Numb isoform o/i	621	635	R.TNPpSPTNPFSSDAQK.A	0.000200000000000.0	S624
IPI00203446	Tax_Id=10116 Gene_Symbol=Slc23a1 Solute carrier family 23 member 1	581	604	K.TENQPAVLEDAPDNTETGSVCpTKV.-	0.000000000000000000000200.0	T602
IPI00203446	Tax_Id=10116 Gene_Symbol=Slc23a1 Solute carrier family 23 member 1	581	604	K.TENQPAVLEDAPDNTETGpSVCTKV.-	0.000000000000000000200000.0	S599
IPI00203446	Tax_Id=10116 Gene_Symbol=Slc23a1 Solute carrier family 23 member 1	581	604	K.TENQPAVLEDAPDNTEpTGSVCTKV.-	0.000000000000000020000000.0	T597
IPI00203992	Tax_Id=10116 Gene_Symbol=Pdzk1ip1 PDZK1-interacting protein 1	92	108	R.SpSEHKNAFENVLEEEGR.V	0.02000000000000000.0	S93
IPI00204311	Tax_Id=10116 Gene_Symbol=Ak3l1 Adenylate kinase isoenzyme 4, mitochondrial	214	223	K.ITPIQpSKEAY.-	0.0000020000.0	S219
IPI00204739	Tax_Id=10116 Gene_Symbol=Stx4a Syntaxin-4	10	22	R.QGDNIpSDDEDEVR.V	0.0000020000000.0	S15
IPI00204776	Tax_Id=10116 Gene_Symbol=Akap8 A-kinase anchor protein 8	648	682	R.NEAAVPAAAAGpSPVPVIAIPGILEDELEQTDAEAK.D	0.00000000000200000000000000000000000.0	S659
IPI00204776	Tax_Id=10116 Gene_Symbol=Akap8 A-kinase anchor protein 8	648	687	R.NEAAVPAAAAGpSPVPVIAIPGILEDELEQTDAEAKDTPTE.-	0.0000000000020000000000000000000000000000.0	S659
IPI00204831	Tax_Id=10116 Gene_Symbol=Timm8a Mitochondrial import inner membrane translocase subunit Tim8 A	87	97	K.SKPVFSESLpSD.-	0.00000000020.0	S96
IPI00205325	Tax_Id=10116 Gene_Symbol=Lrp2 Low-density lipoprotein receptor-related protein 2 precursor	4615	4630	K.DAVAVAPPPSPpSLPAK.A	0.0000000000020000.0	S4626
IPI00205325	Tax_Id=10116 Gene_Symbol=Lrp2 Low-density lipoprotein receptor-related protein 2 precursor	4615	4630	K.DAVAVAPPPpSPSLPAK.A	0.0000000002000000.0	S4624
IPI00205325	Tax_Id=10116 Gene_Symbol=Lrp2 Low-density lipoprotein receptor-related protein 2 precursor	4649	4660	K.DTANLVKEDpSDV.-	0.000000000200.0	S4658
IPI00207643	Tax_Id=10116 Gene_Symbol=LOC361399;RGD1309136_predicted LRRG00115	671	698	R.TRpSPDVISSASTALSQDIPEIASEALSR.G	0.0020000000000000000000000000.0	S673
IPI00208114	Tax_Id=10116 Gene_Symbol=Tmpo Lamina-associated polypeptide 2 isoform beta	157	172	R.SSpTPLPTVSSSAENTR.Q	0.0020000000000000.0	T159
IPI00208114	Tax_Id=10116 Gene_Symbol=Tmpo Lamina-associated polypeptide 2 isoform beta	61	85	K.GPPDFSSDEEREPpTPVLGSGASVGR.G	0.0000000000000200000000000.0	T74
IPI00208277	Tax_Id=10116 Gene_Symbol=Pdap1 28 kDa heat- and acid-stable phosphoprotein	56	74	K.KSLDpSDESEDEDDDYQQKR.K	0.0000200000000000000.0	S60
IPI00208277	Tax_Id=10116 Gene_Symbol=Pdap1 28 kDa heat- and acid-stable phosphoprotein	57	73	K.SLDpSDESEDEDDDYQQK.R	0.00020000000000000.0	S60
IPI00208277	Tax_Id=10116 Gene_Symbol=Pdap1 28 kDa heat- and acid-stable phosphoprotein	57	73	K.pSLDSDESEDEDDDYQQK.R	0.20000000000000000.0	S57
IPI00208277	Tax_Id=10116 Gene_Symbol=Pdap1 28 kDa heat- and acid-stable phosphoprotein	57	74	K.SLDpSDESEDEDDDYQQKR.K	0.000200000000000000.0	S60
IPI00208304	Tax_Id=10116 Gene_Symbol=Sept2 Septin-2	210	229	K.IYHLPDAEpSDEDEDFKEQTR.L	0.00000000200000000000.0	S218
IPI00209000	Tax_Id=10116 Gene_Symbol=Plec1 Plectin 6	4388	4405	R.SSpSVGSSSSYPISSAVPR.T	0.002000000000000000.0	S4390
IPI00209000	Tax_Id=10116 Gene_Symbol=Plec1 Plectin 6	4388	4405	R.SpSSVGSSSSYPISSAVPR.T	0.020000000000000000.0	S4389
IPI00209113	Tax_Id=10116 Gene_Symbol=Myh9 Myosin-9	1938	1958	R.KGTGDCpSDEEVDGKADGADAK.A	0.000000200000000000000.0	S1944
IPI00209113	Tax_Id=10116 Gene_Symbol=Myh9 Myosin-9	1938	1958	R.KGpTGDCSDEEVDGKADGADAK.A	0.002000000000000000000.0	T1940
IPI00209113	Tax_Id=10116 Gene_Symbol=Myh9 Myosin-9	1939	1958	K.GTGDCpSDEEVDGKADGADAK.A	0.00000200000000000000.0	S1944
IPI00209527	Tax_Id=10116 Gene_Symbol=RGD1562232_predicted similar to microfibrillar-associated protein 1	258	280	R.SLAALDALNpTDDENDEEEYEAWK.V	0.00000000020000000000000.0	T267
IPI00210027	Tax_Id=10116 Gene_Symbol=Itpr1 Isoform 1 of Inositol 1,4,5-trisphosphate receptor type 1	1753	1786	R.RESLTpSFGNGPLSPGGPSKPGGGGGGPGSGSTSR.G	0.0000020000000000000000000000000000.0	S1758
IPI00210027	Tax_Id=10116 Gene_Symbol=Itpr1 Isoform 1 of Inositol 1,4,5-trisphosphate receptor type 1	1753	1786	R.REpSLTSFGNGPLSPGGPSKPGGGGGGPGSGSTSR.G	0.0020000000000000000000000000000000.0	S1755
IPI00210147	Tax_Id=10116 Gene_Symbol=Sec31l1 Isoform 1 of Protein transport protein Sec31A	519	542	K.DpSDRVAQSDGEESPAEEGQLLGER.I	0.020000000000000000000000.0	S520
IPI00210147	Tax_Id=10116 Gene_Symbol=Sec31l1 Isoform 1 of Protein transport protein Sec31A	523	542	R.VAQpSDGEEpSPAEEGQLLGER.I	0.00020000200000000000.0	S526,S531
IPI00210280	Tax_Id=10116 Gene_Symbol=Comt Isoform 1 of Catechol O-methyltransferase	253	264	K.AIYQGPSpSPDKS.-	0.000000020000.0	S260
IPI00210280	Tax_Id=10116 Gene_Symbol=Comt Isoform 1 of Catechol O-methyltransferase	253	264	K.AIYQGPpSSPDKS.-	0.000000200000.0	S259
IPI00210566	Tax_Id=10116 Gene_Symbol=Hspca Heat shock protein HSP 90-alpha	227	241	R.DKEVpSDDEAEEKEEK.E	0.000020000000000.0	S231
IPI00210566	Tax_Id=10116 Gene_Symbol=Hspca Heat shock protein HSP 90-alpha	251	270	K.ESDDKPEIEDVGpSDEEEEEK.K	0.00000000000020000000.0	S263
IPI00210566	Tax_Id=10116 Gene_Symbol=Hspca Heat shock protein HSP 90-alpha	251	271	K.ESDDKPEIEDVGpSDEEEEEKK.D	0.000000000000200000000.0	S263
IPI00210566	Tax_Id=10116 Gene_Symbol=Hspca Heat shock protein HSP 90-alpha	251	275	K.ESDDKPEIEDVGpSDEEEEEKKDGDK.K	0.0000000000002000000000000.0	S263
IPI00210881	Tax_Id=10116 Gene_Symbol=Dnajc5 DnaJ homolog subfamily C member 5	8	24	R.SLpSTSGESLYHVLGLDK.N	0.00200000000000000.0	S10
IPI00211893	Tax_Id=10116 Gene_Symbol=Crk Isoform Crk-II of Proto-oncogene C-crk	39	56	R.DpSSTSPGDYVLSVSENSR.V	0.020000000000000000.0	S40
IPI00213552	Tax_Id=10116 Gene_Symbol=Dync1li1 Cytoplasmic dynein 1 light intermediate chain 1	505	523	R.KPASVSPTTPPpSPTEGEAS.-	0.0000000000020000000.0	S516
IPI00213644	Tax_Id=10116 Gene_Symbol=Ppib Peptidyl-prolyl cis-trans isomerase B precursor	90	98	K.NpSKFHRVIK.D	0.020000000.0	S91
IPI00214079	Tax_Id=10116 Gene_Symbol=Pkn2 Serine/threonine-protein kinase N2	582	595	R.ApSSLGEIDDSSELR.V	0.02000000000000.0	S583
IPI00214079	Tax_Id=10116 Gene_Symbol=Pkn2 Serine/threonine-protein kinase N2	940	965	R.GREDVSNFDDEFTSEAPILpTPPREPR.I	0.00000000000000000002000000.0	T959
IPI00214258	Tax_Id=10116 Gene_Symbol=Zfp265 Zinc finger Ran-binding domain-containing protein 2	110	129	R.ENVEYIEREEpSDGEYDEFGR.K	0.00000000002000000000.0	S120
IPI00214258	Tax_Id=10116 Gene_Symbol=Zfp265 Zinc finger Ran-binding domain-containing protein 2	147	166	K.EVEDKEpSEGEEEDEDEDLSK.Y	0.00000020000000000000.0	S153
IPI00214262	Tax_Id=10116 Gene_Symbol=Nsfl1c NSFL1 cofactor p47	174	185	R.RHpSGQDVHVVLK.L	0.002000000000.0	S176
IPI00214536	Tax_Id=10116 Gene_Symbol=Nol5 Nucleolar protein 5	500	522	K.HIKEEPLpSEEEPCTSTAVPSPEK.K	0.00000002000000000000000.0	S507
IPI00214536	Tax_Id=10116 Gene_Symbol=Nol5 Nucleolar protein 5	500	523	K.HIKEEPLpSEEEPCTSTAVPSPEKK.K	0.000000020000000000000000.0	S507
IPI00214787	Tax_Id=10116 Gene_Symbol=Slc16a1 Monocarboxylate transporter 1	210	232	K.SKEpSLQEAGKSDANTDLIGGSPK.G	0.00020000000000000000000.0	S213
IPI00214787	Tax_Id=10116 Gene_Symbol=Slc16a1 Monocarboxylate transporter 1	453	468	R.DGKEDETpSTDVDEKPK.K	0.0000000200000000.0	S460
IPI00214787	Tax_Id=10116 Gene_Symbol=Slc16a1 Monocarboxylate transporter 1	473	494	K.ETQSPAPLQNSSGDPAEEEpSPV.-	0.0000000000000000000200.0	S492
IPI00215291	Tax_Id=10116 Gene_Symbol=Bat1a;Atp6v1g2 Spliceosome RNA helicase Bat1	2	32	M.AENDVDNELLDpYEDDEVETAAGADGTEAPAK.K	0.0000000000030000000000000000000.0	Y13
IPI00215291	Tax_Id=10116 Gene_Symbol=Bat1a;Atp6v1g2 Spliceosome RNA helicase Bat1	2	33	M.AENDVDNELLDpYEDDEVETAAGADGTEAPAKK.D	0.00000000000300000000000000000000.0	Y13
IPI00230937	Tax_Id=10116 Gene_Symbol=Pebp1 Phosphatidylethanolamine-binding protein 1	40	62	K.VLTPTQVMNRPpSSISWDGLDPGK.L	0.00000001000200000000000.0	S51
IPI00230972	Tax_Id=10116 Gene_Symbol=Mapt Isoform Tau-E of Microtubule-associated protein tau	186	200	R.SGYSSPGpSPGTPGSR.S	0.000000020000000.0	S193
IPI00230972	Tax_Id=10116 Gene_Symbol=Mapt Isoform Tau-E of Microtubule-associated protein tau	186	200	R.SGYSpSPGpSPGTPGSR.S	0.000020020000000.0	S190,S193
IPI00230972	Tax_Id=10116 Gene_Symbol=Mapt Isoform Tau-E of Microtubule-associated protein tau	377	397	K.TDHGAEIVYKpSPVVSGDpTSPR.H	0.000000000020000002000.0	S387,T394
IPI00231263	Tax_Id=10116 Gene_Symbol=Ssrp1 FACT complex subunit SSRP1	432	455	K.EGINPGYDDYADpSDEDQHDAYLER.M	0.000000000000200000000000.0	S444
IPI00231294	Tax_Id=10116 Gene_Symbol=Clns1a Clns1a protein	91	117	R.FGEESKEPFpSDEDEDDNDDVEPISEFR.F	0.000000000200000000000000000.0	S100
IPI00231379	Tax_Id=10116 Gene_Symbol=Slc4a1 solute carrier family 4, member 1	10	32	K.VLEIPDRDpSEEELEHVIEQIAYR.D	0.00000000200000000000000.0	S18
IPI00231745	Tax_Id=10116 Gene_Symbol=Fbp1 Fructose-1,6-bisphosphatase 1	350	363	R.AREpSPVHSICDELF.-	0.00020000000000.0	S353
IPI00231770	Tax_Id=10116 Gene_Symbol=Prkar1a cAMP-dependent protein kinase type I-alpha regulatory subunit	75	92	R.TDSREDEIpSPPPPNPVVK.G	0.000000002000000000.0	S83
IPI00231770	Tax_Id=10116 Gene_Symbol=Prkar1a cAMP-dependent protein kinase type I-alpha regulatory subunit	75	92	R.TDpSREDEISPPPPNPVVK.G	0.002000000000000000.0	S77
IPI00231848	Tax_Id=10116 Gene_Symbol=Egf Pro-epidermal growth factor precursor	786	810	R.KDDQILAGDNADLpSKEVASLDNSPK.A	0.0000000000000200000000000.0	S799
IPI00324893	Tax_Id=10116 Gene_Symbol=Ywhaz 14-3-3 protein zeta/delta	194	212	K.TAFDEAIAELDTLpSEESYK.D	0.0000000000000200000.0	S207
IPI00325260	Tax_Id=10116 Gene_Symbol=Sgta Small glutamine-rich tetratricopeptide repeat-containing protein A	78	94	R.GPDRpTPPSEEDSAEAER.L	0.00002000000000000.0	T82
IPI00326305	Tax_Id=10116 Gene_Symbol=Atp1a1 Sodium/potassium-transporting ATPase subunit alpha-1 precursor	213	227	K.VDNSpSLTGESEPQTR.S	0.000020000000000.0	S217
IPI00326566	Tax_Id=10116 Gene_Symbol=Hdgf Hepatoma-derived growth factor	127	146	K.GNAEGpSpSDEEGKLVIDEPAK.E	0.00000220000000000000.0	S132,S133
IPI00326566	Tax_Id=10116 Gene_Symbol=Hdgf Hepatoma-derived growth factor	198	232	K.NSpTPSEPDSGQGPPPEEEEGEEEAAKEEAEAQGVR.D	0.00200000000000000000000000000000000.0	T200
IPI00327143	Tax_Id=10116 Gene_Symbol=Alpl Alkaline phosphatase, tissue-nonspecific isozyme precursor	100	122	K.TYNTNAQVPDSAGpTATAYLCGVK.A	0.00000000000002000000000.0	T113
IPI00327202	Tax_Id=10116 Gene_Symbol=Aqp1 Aquaporin-1	244	263	K.VWTpSGQVEEYDLDADDINSR.V	0.00020000000000000000.0	S247
IPI00327244	Tax_Id=10116 Gene_Symbol=Add1 Isoform 1 of Alpha-adducin	447	467	R.WLNSGRGDDASEEGQNGSpSPK.S	0.000000000000000000200.0	S465
IPI00327244	Tax_Id=10116 Gene_Symbol=Add1 Isoform 1 of Alpha-adducin	600	629	K.SPPDQSAVPNpTPPSTPVKLEGGLPQEPTSR.D	0.000000000020000000000000000000.0	T610
IPI00327244	Tax_Id=10116 Gene_Symbol=Add1 Isoform 1 of Alpha-adducin	600	629	K.SPPDQSAVPNpTPPpSTPVKLEGGLPQEPTSR.D	0.000000000020020000000000000000.0	T610,S613
IPI00327389	Tax_Id=10116 Gene_Symbol=Arfgef2 Brefeldin A-inhibited guanine nucleotide-exchange factor 2	207	229	R.ELEKPIQSKPQpSPVIQATAGpSPK.F	0.00000000000200000000200.0	S218,S227
IPI00327469	Tax_Id=10116 Gene_Symbol=Ahsg Alpha-2-HS-glycoprotein precursor	127	143	R.VLHAQCHSTPDpSAEDVR.K	0.00000000000200000.0	S138
IPI00327469	Tax_Id=10116 Gene_Symbol=Ahsg Alpha-2-HS-glycoprotein precursor	127	144	R.VLHAQCHSTPDpSAEDVRK.F	0.000000000002000000.0	S138
IPI00327469	Tax_Id=10116 Gene_Symbol=Ahsg Alpha-2-HS-glycoprotein precursor	127	144	R.VLHAQCHSpTPDSAEDVRK.F	0.000000002000000000.0	T135
IPI00327469	Tax_Id=10116 Gene_Symbol=Ahsg Alpha-2-HS-glycoprotein precursor	306	326	R.HAFSPVASVEpSApSGEVLHSPK.V	0.000000000020200000000.0	S316,S318
IPI00358106	Tax_Id=10116 Gene_Symbol=- 57 kDa protein	56	88	R.SVERLPpSVEEAEVSKPSPPASKDEGEEFQAILR.T	0.000000200000000000000000000000000.0	S62
IPI00358406	Tax_Id=10116 Gene_Symbol=Catna1 Catenin (Cadherin-associated protein), alpha 1	636	653	R.TPEELDDpSDFETEDFDVR.S	0.000000020000000000.0	S643
IPI00358406	Tax_Id=10116 Gene_Symbol=Catna1 Catenin (Cadherin-associated protein), alpha 1	636	653	R.pTPEELDDSDFETEDFDVR.S	0.200000000000000000.0	T636
IPI00358406	Tax_Id=10116 Gene_Symbol=Catna1 Catenin (Cadherin-associated protein), alpha 1	654	672	R.SRTpSVQTEDDQLIAGQSAR.A	0.0002000000000000000.0	S657
IPI00358406	Tax_Id=10116 Gene_Symbol=Catna1 Catenin (Cadherin-associated protein), alpha 1	654	672	R.pSRTSVQTEDDQLIAGQSAR.A	0.2000000000000000000.0	S654
IPI00358407	Tax_Id=10116 Gene_Symbol=RGD1563576_predicted hypothetical protein LOC306617	61	75	R.ASAAEGSEApSPPSLR.S	0.000000000200000.0	S70
IPI00358945	Tax_Id=10116 Gene_Symbol=Vamp4_predicted 16 kDa protein	24	39	R.NLLEDDpSDEEEDFFLR.G	0.0000002000000000.0	S30
IPI00359172	Tax_Id=10116 Gene_Symbol=Lrrc47_predicted similar to leucine rich repeat containing 47	290	304	R.REpSGEGEEEVADSAR.L	0.002000000000000.0	S292
IPI00359734	Tax_Id=10116 Gene_Symbol=Kctd12_predicted similar to Potassium channel tetramerisation domain containing protein 12	251	286	K.EGSLGDELLPLGYAEPEPQEGASAGAPSPpTLDLASR.S	0.000000000000000000000000000002000000.0	T280
IPI00359917	Tax_Id=10116 Gene_Symbol=Thumpd1 THUMP domain containing 1	78	101	K.FIDKDQQPpSGSEGEDDDAEAALKK.E	0.000000002000000000000000.0	S86
IPI00359917	Tax_Id=10116 Gene_Symbol=Thumpd1 THUMP domain containing 1	78	101	K.FIDKDQQPpSGpSEGEDDDAEAALKK.E	0.000000002020000000000000.0	S86,S88
IPI00360075	Tax_Id=10116 Gene_Symbol=Lrpprc Leucine-rich PPR motif-containing protein, mitochondrial precursor	1020	1036	R.SSLSSSpSPSAGDTVTEK.M	0.00000020000000000.0	S1026
IPI00360386	Tax_Id=10116 Gene_Symbol=RGD1562784_predicted similar to heterogeneous nuclear ribonucleoprotein U isoform a	273	299	R.pSGDETPGSEAPGDKAVEEQGDDQDSEK.S	0.200000000000000000000000000.0	S273
IPI00360386	Tax_Id=10116 Gene_Symbol=RGD1562784_predicted similar to heterogeneous nuclear ribonucleoprotein U isoform a	287	309	K.AVEEQGDDQDpSEKSKPAGSDGER.R	0.00000000002000000000000.0	S297
IPI00360386	Tax_Id=10116 Gene_Symbol=RGD1562784_predicted similar to heterogeneous nuclear ribonucleoprotein U isoform a	338	373	R.SKpSPPPPEEEAKDEEEDQTLVNLDTYTSDLHFQISK.D	0.002000000000000000000000000000000000.0	S340
IPI00360771	Tax_Id=10116 Gene_Symbol=LOC691155 similar to coiled-coil domain containing 6	228	239	K.LDQPVpSAPPpSPR.D	0.000002000200.0	S233,S237
IPI00362014	Tax_Id=10116 Gene_Symbol=Tln1 Tln1 protein	1254	1281	R.LNEAAAGLNQAATELVQApSRGTPQDLAR.A	0.0000000000000000002000000000.0	S1272
IPI00362014	Tax_Id=10116 Gene_Symbol=Tln1 Tln1 protein	1572	1605	R.AATAPLLEAVDNLSAFASNPEFSSVPAQIpSPEGR.A	0.0000000000000000000000000000020000.0	S1601
IPI00362080	Tax_Id=10116 Gene_Symbol=Lpp 66 kDa protein	116	142	R.RSpSLDAEIDSLTSILADLECSSPYKPR.A	0.002000000000000000000000000.0	S118
IPI00362755	Tax_Id=10116 Gene_Symbol=Tns similar to tensin	1152	1169	R.AASDGQYENQpSPEATSPR.S	0.000000000020000000.0	S1162
IPI00362755	Tax_Id=10116 Gene_Symbol=Tns similar to tensin	1152	1169	R.AApSDGQYENQSPEATSPR.S	0.002000000000000000.0	S1154
IPI00362755	Tax_Id=10116 Gene_Symbol=Tns similar to tensin	1438	1451	R.TVGTNpTPPpSPGFGR.R	0.00000200200000.0	T1443,S1446
IPI00362755	Tax_Id=10116 Gene_Symbol=Tns similar to tensin	873	889	R.SQpSFPDVEPQLPQAPAR.G	0.00200000000000000.0	S875
IPI00362755	Tax_Id=10116 Gene_Symbol=Tns similar to tensin	873	889	R.pSQSFPDVEPQLPQAPAR.G	0.20000000000000000.0	S873
IPI00362970	Tax_Id=10116 Gene_Symbol=Prpf4b PRP4 pre-mRNA processing factor 4 homolog B	83	98	K.EVLDApSDKEGLpSPAKR.T	0.0000020000020000.0	S88,S94
IPI00362970	Tax_Id=10116 Gene_Symbol=Prpf4b PRP4 pre-mRNA processing factor 4 homolog B	832	853	K.LCDFGSASHVADNDITPYLVpSR.F	0.0000000000000000000020.0	S852
IPI00362970	Tax_Id=10116 Gene_Symbol=Prpf4b PRP4 pre-mRNA processing factor 4 homolog B	832	853	K.LCDFGSASHVADNDITPpYLVSR.F	0.0000000000000000030000.0	Y849
IPI00363207	Tax_Id=10116 Gene_Symbol=Atg4b Autophagy-related 4B	381	394	R.FFDpSEDEDFEILSL.-	0.00020000000000.0	S384
IPI00363771	Tax_Id=10116 Gene_Symbol=Eif3s9 108 kDa protein	108	124	R.AEEEGGpSDGSAAEAEPR.A	0.00000020000000000.0	S114
IPI00363771	Tax_Id=10116 Gene_Symbol=Eif3s9 108 kDa protein	125	157	R.ALENGEADEPSFpSDPEDFVDDVSEEELLGDVLK.D	0.000000000000200000000000000000000.0	S137
IPI00363771	Tax_Id=10116 Gene_Symbol=Eif3s9 108 kDa protein	62	93	R.AKPAAQSEEETAApSPAApSPTPQSAQEPSAPGK.A	0.00000000000002000200000000000000.0	S75,S79
IPI00364284	Tax_Id=10116 Gene_Symbol=RGD1305269_predicted similar to LIM domain only protein 7	367	383	R.GSSDGRGpSDSESDLPHR.K	0.00000002000000000.0	S374
IPI00364284	Tax_Id=10116 Gene_Symbol=RGD1305269_predicted similar to LIM domain only protein 7	367	383	R.GpSSDGRGSDSESDLPHR.K	0.02000000000000000.0	S368
IPI00364460	Tax_Id=10116 Gene_Symbol=LOC361100 similar to topoisomerase (DNA) II beta	186	216	K.VKASPIpTNDGEDEFVPpSDGIDKDEYAFSPGK.S	0.0000002000000000200000000000000.0	T192,S202
IPI00364460	Tax_Id=10116 Gene_Symbol=LOC361100 similar to topoisomerase (DNA) II beta	186	216	K.VKApSPITNDGEDEFVPSDGIDKDEYAFSPGK.S	0.0002000000000000000000000000000.0	S189
IPI00364460	Tax_Id=10116 Gene_Symbol=LOC361100 similar to topoisomerase (DNA) II beta	186	216	K.VKApSPITNDGEDEFVPpSDGIDKDEYAFSPGK.S	0.0002000000000000200000000000000.0	S189,S202
IPI00364460	Tax_Id=10116 Gene_Symbol=LOC361100 similar to topoisomerase (DNA) II beta	305	323	R.KVVEPANpSDpSDSELGNIPK.K	0.0000000202000000000.0	S312,S314
IPI00364538	Tax_Id=10116 Gene_Symbol=Ppp4r2_predicted protein phosphatase 4, regulatory subunit 2	273	287	R.AEETETASpSPPEKDR.E	0.000000002000000.0	S281
IPI00364538	Tax_Id=10116 Gene_Symbol=Ppp4r2_predicted protein phosphatase 4, regulatory subunit 2	273	290	R.AEETETASpSPPEKDRENR.T	0.000000002000000000.0	S281
IPI00364728	Tax_Id=10116 Gene_Symbol=RGD1304644 Similar to RIKEN cDNA 2310046K01	263	279	R.DTEDTGpSVGAPVSSPGK.G	0.00000020000000000.0	S269
IPI00364827	Tax_Id=10116 Gene_Symbol=RGD1304782_predicted hypothetical protein LOC311591	149	182	R.TFQQIQEEEDDDYPGSYpSPQDPSAGPLLTEELIK.A	0.0000000000000000020000000000000000.0	S166
IPI00364858	Tax_Id=10116 Gene_Symbol=Akap2 A kinase (PRKA) anchor protein 2	606	646	K.EGSEQQEPGAMVEEAGSQAPGSEKPQGMFAPPQVSpSPVQEK.R	0.00000000001000000000000000010000000200000.0	S641
IPI00364858	Tax_Id=10116 Gene_Symbol=Akap2 A kinase (PRKA) anchor protein 2	606	647	K.EGSEQQEPGAMVEEAGSQAPGSEKPQGMFAPPQVpSSPVQEKR.D	0.000000000010000000000000000100000020000000.0	S640
IPI00364858	Tax_Id=10116 Gene_Symbol=Akap2 A kinase (PRKA) anchor protein 2	784	813	K.VKPPPSPTpTEGPSLQPDLAPEEAAGAQRPK.N	0.000000002000000000000000000000.0	T792
IPI00365119	Tax_Id=10116 Gene_Symbol=LOC312502 70 kDa protein	303	312	R.TYpSDEASQLR.A	0.0020000000.0	S305
IPI00365149	Tax_Id=10116 Gene_Symbol=Polr2c;LOC498909 Ubiquinone biosynthesis protein COQ9, mitochondrial precursor	76	96	R.YTDQpSGEEEEDYESEEQIQHR.I	0.000020000000000000000.0	S80
IPI00365286	Tax_Id=10116 Gene_Symbol=Vcl_predicted vinculin	282	300	K.GWLRDPNApSPGDAGEQAIR.Q	0.0000000020000000000.0	S290
IPI00365423	Tax_Id=10116 Gene_Symbol=Ppp2r1a Protein phosphatase 2 (Formerly 2A), regulatory subunit A (PR 65), alpha isoform	2	21	M.AAADGDDpSLYPIAVLIDELR.N	0.00000002000000000000.0	S9
IPI00365580	Tax_Id=10116 Gene_Symbol=- similar to XPA binding protein 1	328	347	R.GTLDEEDEEADpSDTDDIDHR.V	0.00000000000200000000.0	S339
IPI00365600	Tax_Id=10116 Gene_Symbol=Prkar2b cAMP-dependent protein kinase type II-beta regulatory subunit	110	130	R.RASVCAEApYNPDEEEDDAESR.I	0.000000003000000000000.0	Y118
IPI00365626	Tax_Id=10116 Gene_Symbol=Txndc1 Thioredoxin domain containing 1	232	252	K.KVEEEQEADEEDVpSEEETENR.E	0.000000000000020000000.0	S245
IPI00365663	Tax_Id=10116 Gene_Symbol=Bckdha branched chain ketoacid dehydrogenase E1, alpha polypeptide	334	347	R.IGHHSpTSDDSSAYR.S	0.00000200000000.0	T339
IPI00365663	Tax_Id=10116 Gene_Symbol=Bckdha branched chain ketoacid dehydrogenase E1, alpha polypeptide	348	364	R.pSVDEVNYWDKQDHPISR.L	0.20000000000000000.0	S348
IPI00365864	Tax_Id=10116 Gene_Symbol=LOC688717 hypothetical protein LOC688717	98	111	K.VLHGAQTpSDEEKDF.-	0.00000002000000.0	S105
IPI00365864	Tax_Id=10116 Gene_Symbol=LOC688717 hypothetical protein LOC688717	98	111	K.VLHGAQpTpSDEEKDF.-	0.00000022000000.0	T104,S105
IPI00365929	Tax_Id=10116 Gene_Symbol=Pdia6 protein disulfide isomerase associated 6	421	445	K.DGELPVEDDIDLpSDVELDDLEKDEL.-	0.0000000000002000000000000.0	S433
IPI00365935	Tax_Id=10116 Gene_Symbol=Ptges3_predicted Prostaglandin E synthase 3	108	122	K.DWEDDpSDEDMSNFDR.F	0.000002000000000.0	S113
IPI00365935	Tax_Id=10116 Gene_Symbol=Ptges3_predicted Prostaglandin E synthase 3	108	122	K.DWEDDpSDEDMSNFDR.F	0.000002000100000.0	S113
IPI00366091	Tax_Id=10116 Gene_Symbol=Eps8l2_predicted EPS8-like 2	465	488	K.HSLSSEPQVPEDVAPPGpSSPHANR.G	0.000000000000000002000000.0	S482
IPI00366370	Tax_Id=10116 Gene_Symbol=Eif5b eukaryotic translation initiation factor 5B	106	123	K.KTSFDENDpSEELEDKDSK.S	0.000000002000000000.0	S114
IPI00366370	Tax_Id=10116 Gene_Symbol=Eif5b eukaryotic translation initiation factor 5B	107	123	K.TSFDENDpSEELEDKDSK.S	0.00000002000000000.0	S114
IPI00366370	Tax_Id=10116 Gene_Symbol=Eif5b eukaryotic translation initiation factor 5B	209	225	K.SVPTIDpSGNEDDDSSFK.I	0.00000020000000000.0	S215
IPI00367930	Tax_Id=10116 Gene_Symbol=RGD1562952_predicted similar to Erbb2 interacting protein isoform 1	568	586	K.TSEPEAETNAGNpSPVTTNR.K	0.0000000000002000000.0	S580
IPI00367930	Tax_Id=10116 Gene_Symbol=RGD1562952_predicted similar to Erbb2 interacting protein isoform 1	568	587	K.TSEPEAETNAGNSPVpTTNRK.S	0.00000000000000020000.0	T583
IPI00368287	Tax_Id=10116 Gene_Symbol=- 157 kDa protein	387	402	R.DVEDMELpSDVEDDGSK.I	0.0000100200000000.0	S394
IPI00368473	Tax_Id=10116 Gene_Symbol=Numa1 similar to nuclear mitotic apparatus protein 1	1756	1774	R.TQPDGTSVPGEPApSPISQR.L	0.0000000000000200000.0	S1769
IPI00368692	Tax_Id=10116 Gene_Symbol=Srrm2_predicted similar to serine/arginine repetitive matrix 2	1030	1044	K.GQSQTWPDTSpSPEVR.Q	0.000000000020000.0	S1040
IPI00368692	Tax_Id=10116 Gene_Symbol=Srrm2_predicted similar to serine/arginine repetitive matrix 2	1352	1371	K.VGIFSSQSVSpSPLLETVQQR.T	0.00000000002000000000.0	S1362
IPI00368692	Tax_Id=10116 Gene_Symbol=Srrm2_predicted similar to serine/arginine repetitive matrix 2	286	328	K.IHpTTSLTGQSPPLASGHQGEVDAPSEPGATNIQQPSSPDPSpTK.Q	0.0020000000000000000000000000000000000000020.0	T288,T327
IPI00370333	Tax_Id=10116 Gene_Symbol=Baz1b similar to Bromodomain adjacent to zinc finger domain protein 1B	1454	1470	R.LADDEGDpSDSESVGQSR.G	0.00000002000000000.0	S1461
IPI00370530	Tax_Id=10116 Gene_Symbol=Tbc1d2b TBC1 domain family, member 2B	947	963	R.DTSPDKGELVpSDEEEDT.-	0.00000000002000000.0	S957
IPI00371183	Tax_Id=10116 Gene_Symbol=LOC499249 similar to pleckstrin homology domain containing, family A member 2	531	550	R.HGSPpTAPIGAGSPEFTEQGR.S	0.00002000000000000000.0	T535
IPI00371183	Tax_Id=10116 Gene_Symbol=LOC499249 similar to pleckstrin homology domain containing, family A member 2	897	907	R.KVVpSPLQSPpTK.A	0.00020000020.0	S900,T906
IPI00371183	Tax_Id=10116 Gene_Symbol=LOC499249 similar to pleckstrin homology domain containing, family A member 2	897	907	R.KVVpSPLQpSPTK.A	0.00020002000.0	S900,S904
IPI00371185	Tax_Id=10116 Gene_Symbol=RGD1311703 Similar to sid2057p	14	37	K.RSApSPDDDLGSSNWEAADLGNEER.K	0.000200000000000000000000.0	S17
IPI00371185	Tax_Id=10116 Gene_Symbol=RGD1311703 Similar to sid2057p	15	38	R.SApSPDDDLGSSNWEAADLGNEERK.Q	0.002000000000000000000000.0	S17
IPI00371202	Tax_Id=10116 Gene_Symbol=Galnt9_predicted 65 kDa protein	5	14	R.LSKASALpTDR.E	0.0000000200.0	T12
IPI00371516	Tax_Id=10116 Gene_Symbol=LOC289233 similar to Peroxisomal biogenesis factor 19	32	52	K.AKPpSPAPpSPTISAPDASGPQK.R	0.000200020000000000000.0	S35,S39
IPI00371516	Tax_Id=10116 Gene_Symbol=LOC289233 similar to Peroxisomal biogenesis factor 19	32	53	K.AKPpSPAPSPpTISAPDASGPQKR.S	0.0002000002000000000000.0	S35,T41
IPI00371516	Tax_Id=10116 Gene_Symbol=LOC289233 similar to Peroxisomal biogenesis factor 19	32	53	K.AKPpSPAPpSPTISAPDASGPQKR.S	0.0002000200000000000000.0	S35,S39
IPI00371736	Tax_Id=10116 Gene_Symbol=LOC685174 similar to trinucleotide repeat containing 5	332	349	K.ELGpSLEEDANPDEEGVQK.A	0.000200000000000000.0	S335
IPI00371946	Tax_Id=10116 Gene_Symbol=LOC681252 similar to Myristoylated alanine-rich C-kinase substrate	131	145	K.AEDGAAPSPSSEpTPK.K	0.000000000000200.0	T143
IPI00371946	Tax_Id=10116 Gene_Symbol=LOC681252 similar to Myristoylated alanine-rich C-kinase substrate	131	145	K.AEDGAAPpSPSSETPK.K	0.000000020000000.0	S138
IPI00372081	Tax_Id=10116 Gene_Symbol=RGD1310887_predicted hypothetical protein LOC296623	201	231	R.GDGGSpTPTPGDSLQNPDTSSEALSEPESQRR.E	0.0000020000000000000000000000000.0	T206
IPI00372341	Tax_Id=10116 Gene_Symbol=RGD1305915 armadillo repeat containing 10	43	63	R.SAEDLTEGpSYDAILSAEQLEK.L	0.000000002000000000000.0	S51
IPI00372341	Tax_Id=10116 Gene_Symbol=RGD1305915 armadillo repeat containing 10	43	63	R.pSAEDLTEGSYDAILSAEQLEK.L	0.200000000000000000000.0	S43
IPI00372922	Tax_Id=10116 Gene_Symbol=RGD1304751 similar to CG4996-PA	552	569	K.SAYQDYDSDpSDVPEELKR.D	0.000000000200000000.0	S561
IPI00372922	Tax_Id=10116 Gene_Symbol=RGD1304751 similar to CG4996-PA	552	569	K.SAYQDYDpSDSDVPEELKR.D	0.000000020000000000.0	S559
IPI00373011	Tax_Id=10116 Gene_Symbol=eplin similar to Epithelial protein lost in neoplasm	467	498	K.GENEETLGRPAQPPSAGETPHpSPGVEDAPIAK.V	0.00000000000000000000020000000000.0	S488
IPI00373118	Tax_Id=10116 Gene_Symbol=Ascc3l1 79 kDa protein	222	237	R.EEApSDDDMEGDEAVVR.C	0.0002000100000000.0	S225
IPI00373147	Tax_Id=10116 Gene_Symbol=Raly HnRNP-associated with lethal yellow	266	295	R.DDGDEEGLLTHpSEEELEHSQDTDAEDGALQ.-	0.000000000002000000000000000000.0	S277
IPI00373408	Tax_Id=10116 Gene_Symbol=Sort1 Sortilin precursor	813	825	K.SGYHDDpSDEDLLE.-	0.0000002000000.0	S819
IPI00373564	Tax_Id=10116 Gene_Symbol=Lrrfip2 Leucine-rich repeat flightless-interacting protein 2	131	150	R.RGSGDpTSSLIDPDTSLSELR.E	0.00000200000000000000.0	T136
IPI00373611	Tax_Id=10116 Gene_Symbol=Acin1 similar to Apoptotic chromatin condensation inducer in the nucleus	206	222	K.SSSFSEEKGEpSDDEKPR.K	0.00000000002000000.0	S216
IPI00382376	Tax_Id=10116 Gene_Symbol=Hnrpa3 Isoform 1 of Heterogeneous nuclear ribonucleoprotein A3	356	377	R.SSGpSPYGGGYGSGGGSGGYGSR.R	0.0002000000000000000000.0	S359
IPI00382376	Tax_Id=10116 Gene_Symbol=Hnrpa3 Isoform 1 of Heterogeneous nuclear ribonucleoprotein A3	356	377	R.SpSGSPYGGGYGSGGGSGGYGSR.R	0.0200000000000000000000.0	S357
IPI00390323	Tax_Id=10116 Gene_Symbol=RGD1307160_predicted similar to golgi-specific brefeldin A-resistance factor 1	1290	1315	R.ADAPDAGAQpSDSELPSYHQNDVSLDR.G	0.00000000020000000000000000.0	S1299
IPI00390893	Tax_Id=10116 Gene_Symbol=Prpf4b Protein	321	342	K.LCDFGSASHVADNDITPYLVpSR.F	0.0000000000000000000020.0	S341
IPI00390893	Tax_Id=10116 Gene_Symbol=Prpf4b Protein	321	342	K.LCDFGSASHVADNDITPpYLVSR.F	0.0000000000000000030000.0	Y338
IPI00391633	Tax_Id=10116 Gene_Symbol=Hdgfrp2 hepatoma-derived growth factor-related protein 2	361	378	R.AERGGpSpSGEELEDEEPVK.K	0.000002200000000000.0	S366,S367
IPI00391873	Tax_Id=10116 Gene_Symbol=Htf9c HpaII tinys locus 9c	600	615	R.NLPDLTAQETETSLpSP.-	0.0000000000000020.0	S614
IPI00392092	Tax_Id=10116 Gene_Symbol=Kif21a_predicted 185 kDa protein	1637	1658	K.AHNLQDGQISDTGDPGEDpSTSN.-	0.0000000000000000002000.0	S1655
IPI00392875	Tax_Id=10116 Gene_Symbol=Cdc42bpb Serine/threonine-protein kinase MRCK beta	1678	1698	K.HSTPSNSSNPSGPPpSPNSPHR.S	0.000000000000002000000.0	S1692
IPI00393081	Tax_Id=10116 Gene_Symbol=LOC685179 similar to SWI/SNF-related matrix-associated actin-dependent regulator of chromatin c2 isoform b isoform 2	276	289	K.TLTDEVNpSPDADRR.D	0.00000002000000.0	S283
IPI00417750	Tax_Id=10116 Gene_Symbol=Tomm70a Mitochondrial precursor proteins import receptor	93	115	R.ApSPALGSGPDGSGDSLEMSSLDR.A	0.02000000000000000100000.0	S94
IPI00421389	Tax_Id=10116 Gene_Symbol=Ndrg1 Protein NDRG1	326	341	R.SRTASGpSpSVTSLEGTR.S	0.0000002200000000.0	S332,S333
IPI00421389	Tax_Id=10116 Gene_Symbol=Ndrg1 Protein NDRG1	326	341	R.SRTApSGpSSVTSLEGTR.S	0.0000202000000000.0	S330,S332
IPI00421389	Tax_Id=10116 Gene_Symbol=Ndrg1 Protein NDRG1	326	341	R.SRpTASGSSVTSLEGTR.S	0.0020000000000000.0	T328
IPI00421389	Tax_Id=10116 Gene_Symbol=Ndrg1 Protein NDRG1	326	341	R.SRpTApSGSSVTSLEGTR.S	0.0020200000000000.0	T328,S330
IPI00421389	Tax_Id=10116 Gene_Symbol=Ndrg1 Protein NDRG1	326	341	R.pSRpTASGSSVTSLEGTR.S	0.2020000000000000.0	S326,T328
IPI00421389	Tax_Id=10116 Gene_Symbol=Ndrg1 Protein NDRG1	328	341	R.TApSGSSVTSLEGTR.S	0.00200000000000.0	S330
IPI00421389	Tax_Id=10116 Gene_Symbol=Ndrg1 Protein NDRG1	328	341	R.TApSGpSSVTSLEGTR.S	0.00202000000000.0	S330,S332
IPI00421389	Tax_Id=10116 Gene_Symbol=Ndrg1 Protein NDRG1	328	341	R.pTApSGSSVTSLEGTR.S	0.20200000000000.0	T328,S330
IPI00421642	Tax_Id=10116 Gene_Symbol=Sept4 Septin	218	240	K.IYQFPDCDpSDEDEDFKLQDQALK.E	0.00000000200000000000000.0	S226
IPI00464464	Tax_Id=10116 Gene_Symbol=Myh11 Isoform 1 of Myosin-11 (Fragment)	1301	1316	R.RVIENTDGpSEEEMDAR.D	0.0000000020001000.0	S1309
IPI00464464	Tax_Id=10116 Gene_Symbol=Myh11 Isoform 1 of Myosin-11 (Fragment)	1302	1316	R.VIENTDGpSEEEMDAR.D	0.000000020001000.0	S1309
IPI00471584	Tax_Id=10116 Gene_Symbol=Hspcb Heat shock protein HSP 90-beta	220	234	K.EREKEIpSDDEAEEEK.G	0.000000200000000.0	S226
IPI00471584	Tax_Id=10116 Gene_Symbol=Hspcb Heat shock protein HSP 90-beta	250	263	K.IEDVGpSDEEDDSGK.D	0.00000200000000.0	S255
IPI00471584	Tax_Id=10116 Gene_Symbol=Hspcb Heat shock protein HSP 90-beta	250	265	K.IEDVGpSDEEDDSGKDK.K	0.0000020000000000.0	S255
IPI00471584	Tax_Id=10116 Gene_Symbol=Hspcb Heat shock protein HSP 90-beta	250	266	K.IEDVGpSDEEDDSGKDKK.K	0.00000200000000000.0	S255
IPI00471584	Tax_Id=10116 Gene_Symbol=Hspcb Heat shock protein HSP 90-beta	250	266	K.IEDVGpSDEEDDpSGKDKK.K	0.00000200000200000.0	S255,S261
IPI00471759	Tax_Id=10116 Gene_Symbol=RGD1308697 Protein FAM82C	44	59	R.SQpSLPNSLDYAQTSER.G	0.0020000000000000.0	S46
IPI00471800	Tax_Id=10116 Gene_Symbol=Cdh16 Cadherin 16	487	505	R.LMDFAIEEGDPTGIFDLpSR.E	0.0100000000000000020.0	S504
IPI00475854	Tax_Id=10116 Gene_Symbol=LOC362587 similar to microfilament and actin filament cross-linker protein isoform a	417	431	R.LLDAEDVDVPpSPDEK.S	0.000000000020000.0	S427
IPI00476178	Tax_Id=10116 Gene_Symbol=Psma3;Psma3l Proteasome subunit alpha type-3	242	255	K.ESLKEEDEpSDDDNM.-	0.00000000200001.0	S250
IPI00476899	Tax_Id=10116 Gene_Symbol=Eef1b2_predicted eukaryotic translation elongation factor 1 beta 2	79	116	K.YGPVSVADTTGSGAADAKDDDDIDLFGpSDDEEESEDAK.R	0.00000000000000000000000000020000000000.0	S106
IPI00476899	Tax_Id=10116 Gene_Symbol=Eef1b2_predicted eukaryotic translation elongation factor 1 beta 2	79	117	K.YGPVSVADTTGSGAADAKDDDDIDLFGpSDDEEESEDAKR.L	0.000000000000000000000000000200000000000.0	S106
IPI00476899	Tax_Id=10116 Gene_Symbol=Eef1b2_predicted eukaryotic translation elongation factor 1 beta 2	97	117	K.DDDDIDLFGpSDDEEESEDAKR.L	0.000000000200000000000.0	S106
IPI00480820	Tax_Id=10116 Gene_Symbol=Pgrmc1 Membrane-associated progesterone receptor component 1	173	187	K.EGEEPTVYpSDDEEPK.D	0.000000002000000.0	S181
IPI00480820	Tax_Id=10116 Gene_Symbol=Pgrmc1 Membrane-associated progesterone receptor component 1	173	192	K.EGEEPTVYpSDDEEPKDEAAR.K	0.00000000200000000000.0	S181
IPI00480820	Tax_Id=10116 Gene_Symbol=Pgrmc1 Membrane-associated progesterone receptor component 1	173	193	K.EGEEPTVYpSDDEEPKDEAARK.S	0.000000002000000000000.0	S181
IPI00551793	Tax_Id=10116 Gene_Symbol=Pkn1 protein kinase N1	903	923	R.TDVSNFDEEFTGEAPTLpSPPR.D	0.000000000000000002000.0	S920
IPI00555171	Tax_Id=10116 Gene_Symbol=Tagln2 Transgelin 2	161	171	R.NFpSDNQLQEGK.N	0.00200000000.0	S163
IPI00555287	Tax_Id=10116 Gene_Symbol=Spnb2 Non-erythroid spectrin beta	2153	2168	R.TSpSKEpSSPVPSPTSDR.K	0.0020020000000000.0	S2155,S2158
IPI00555287	Tax_Id=10116 Gene_Symbol=Spnb2 Non-erythroid spectrin beta	2153	2169	R.TSSKEpSpSPVPpSPTSDRK.A	0.00000220002000000.0	S2158,S2159,S2163
IPI00555287	Tax_Id=10116 Gene_Symbol=Spnb2 Non-erythroid spectrin beta	2157	2168	K.ESpSPVPSPTSDR.K	0.002000000000.0	S2159
IPI00555287	Tax_Id=10116 Gene_Symbol=Spnb2 Non-erythroid spectrin beta	2157	2169	K.ESpSPVPpSPTSDRK.A	0.0020002000000.0	S2159,S2163
IPI00555287	Tax_Id=10116 Gene_Symbol=Spnb2 Non-erythroid spectrin beta	2320	2339	R.AQTLPTSVVTITSESpSPGKR.E	0.00000000000000020000.0	S2335
IPI00555302	Tax_Id=10116 Gene_Symbol=Rnpc2 RNA-binding region (RNP1, RRM) containing 2	134	150	K.DKpSPVREPIDNLTPEER.D	0.00200000000000000.0	S136
IPI00556943	Tax_Id=10116 Gene_Symbol=RGD1563580_predicted similar to AP2 associated kinase 1	618	628	K.VGSLpTPPSpSPK.T	0.00002000200.0	T622,S626
IPI00556943	Tax_Id=10116 Gene_Symbol=RGD1563580_predicted similar to AP2 associated kinase 1	618	628	K.VGSLpTPPpSSPK.T	0.00002002000.0	T622,S625
IPI00558327	Tax_Id=10116 Gene_Symbol=Sf1 splicing factor 1 isoform 2	67	92	R.TGDLGIPPNPEDRpSPSPEPIYNpSEGK.R	0.00000000000002000000002000.0	S80,S89
IPI00558327	Tax_Id=10116 Gene_Symbol=Sf1 splicing factor 1 isoform 2	67	92	R.TGDLGIPPNPEDRpSPpSPEPIYNSEGK.R	0.00000000000002020000000000.0	S80,S82
IPI00558327	Tax_Id=10116 Gene_Symbol=Sf1 splicing factor 1 isoform 2	67	93	R.TGDLGIPPNPEDRpSPpSPEPIYNSEGKR.L	0.000000000000020200000000000.0	S80,S82
IPI00558692	Tax_Id=10116 Gene_Symbol=Epb4.1l3 91 kDa protein	511	534	R.TDTAADGETSApTEELDKTQDELVK.H	0.000000000002000000000000.0	T522
IPI00558692	Tax_Id=10116 Gene_Symbol=Epb4.1l3 91 kDa protein	511	534	R.TDTAADGETpSATEELDKTQDELVK.H	0.000000000200000000000000.0	S520
IPI00559585	Tax_Id=10116 Gene_Symbol=- 99 kDa protein	222	237	R.ERpSPALKpSPLQSVVVR.R	0.0020000200000000.0	S224,S229
IPI00559585	Tax_Id=10116 Gene_Symbol=- 99 kDa protein	832	857	K.WAHDKFpSGEEGEIEDDESGTENREEK.D	0.00000020000000000000000000.0	S838
IPI00560332	Tax_Id=10116 Gene_Symbol=Plcd3_predicted phospholipase C, delta 3	204	218	R.ADSDQDSKMpSFKEIK.S	0.000000000200000.0	S213
IPI00560565	Tax_Id=10116 Gene_Symbol=RGD1309571 54 kDa protein	225	242	K.SApTPPPTEPASLPQEPPK.A	0.002000000000000000.0	T227
IPI00561756	Tax_Id=10116 Gene_Symbol=RGD1562784_predicted Protein	201	236	R.SKpSPPPPEEEAKDEEEDQTLVNLDTYTSDLHFQISK.D	0.002000000000000000000000000000000000.0	S203
IPI00563558	Tax_Id=10116 Gene_Symbol=Cdc2l1 cell division cycle 2 homolog (S.pombe)-like 1	261	274	R.DLLSDLQDIpSDSER.K	0.00000000020000.0	S270
IPI00568245	Tax_Id=10116 Gene_Symbol=LOC360570 similar to myosin XVIIIa	2014	2034	K.SLAPDLpSDDEHDPVDSISRPR.F	0.000000200000000000000.0	S2020
IPI00569556	Tax_Id=10116 Gene_Symbol=Atrx 38 kDa protein	45	61	K.YVEpSDDEKPTDENVNEK.A	0.00020000000000000.0	S48
IPI00656420	Tax_Id=10116 Gene_Symbol=LOC683897 Similar to Protein C6orf203	100	115	K.DADEEDpSDEETSHLER.S	0.0000002000000000.0	S106
IPI00656420	Tax_Id=10116 Gene_Symbol=LOC683897 Similar to Protein C6orf203	96	115	K.TVQKDADEEDpSDEETSHLER.S	0.00000000002000000000.0	S106
IPI00734740	Tax_Id=10116 Gene_Symbol=LOC498555 similar to 60S acidic ribosomal protein P2	99	115	K.KEEpSEESDEDMGFGLFD.-	0.00020000001000000.0	S102
IPI00764230	Tax_Id=10116 Gene_Symbol=LOC682920 similar to phosphatase and actin regulator 4	126	141	R.SpSSPILSEEEAEGSLR.N	0.0200000000000000.0	S127
IPI00764370	Tax_Id=10116 Gene_Symbol=Aprin_predicted androgen-induced proliferation inhibitor isoform 1	1358	1375	R.AEpSPETSAVESTQSTPQK.G	0.002000000000000000.0	S1360
IPI00765990	Tax_Id=10116 Gene_Symbol=Htatsf1_predicted HIV TAT specific factor 1	694	710	K.VFDDpSDEKEDEEDTDVR.K	0.00002000000000000.0	S698
IPI00768543	Tax_Id=10116 Gene_Symbol=Zbtb20_predicted zinc finger and BTB domain containing 20	119	140	R.IVSQNVGDVFPGIQDSGQDpTPR.G	0.0000000000000000000200.0	T138
IPI00768543	Tax_Id=10116 Gene_Symbol=Zbtb20_predicted zinc finger and BTB domain containing 20	328	362	R.EGQVEAAQPEQAAEAPAESSAQPNQLETGASpSPER.S	0.00000000000000000000000000000002000.0	S359
IPI00769072	Tax_Id=10116 Gene_Symbol=Ahnak similar to AHNAK nucleoprotein isoform 1 isoform 2	134	150	R.LRpSEDGVEGDLGETQSR.T	0.00200000000000000.0	S136
IPI00769072	Tax_Id=10116 Gene_Symbol=Ahnak similar to AHNAK nucleoprotein isoform 1 isoform 2	5414	5441	R.SNSFpSDEREFSAPSTPTGTLEFAGGEGK.G	0.0000200000000000000000000000.0	S5418
IPI00777106	Tax_Id=10116 Gene_Symbol=Ppp1r12b_predicted 21 kDa protein	17	31	K.SQSDpSPPASPSPTAK.T	0.000020000000000.0	S21
IPI00778976	Tax_Id=10116 Gene_Symbol=Epb4.9_predicted 45 kDa protein	212	230	R.KGAEEEEEEEDDDpSEEEIK.A	0.0000000000000200000.0	S225
IPI00779470	Tax_Id=10116 Gene_Symbol=Srrm1_predicted 106 kDa protein	384	393	R.RLSPpSApSPPR.R	0.0000202000.0	S388,S390
IPI00779470	Tax_Id=10116 Gene_Symbol=Srrm1_predicted 106 kDa protein	384	393	R.RLpSPSApSPPR.R	0.0020002000.0	S386,S390
IPI00779470	Tax_Id=10116 Gene_Symbol=Srrm1_predicted 106 kDa protein	908	924	R.KETEpSEAEDDNLDDLER.H	0.00002000000000000.0	S912
IPI00779470	Tax_Id=10116 Gene_Symbol=Srrm1_predicted 106 kDa protein	908	924	R.KEpTEpSEAEDDNLDDLER.H	0.00202000000000000.0	T910,S912
IPI00869599	Tax_Id=10116 Gene_Symbol=Acss2_predicted acyl-CoA synthetase short-chain family member 2	256	271	R.AELGMNDpSPSQSPPVK.R	0.0000100200000000.0	S263

## Sheet: ERLIC02
Phosphoproteins identified in ERLIC02
IPI	description	pep_start	pep_end	phosPep	mod	phosSite
IPI00188142	Tax_Id=10116 Gene_Symbol=Acy3 Aspartoacylase (Aminoacylase) 3	303	319	R.ISVPALPGLTPSSTQpTP.-	0.00000000000000020.0	T318
IPI00188804	Tax_Id=10116 Gene_Symbol=Rplp2 60S acidic ribosomal protein P2	99	115	K.KEEpSEESDDDMGFGLFD.-	0.00020000000000000.0	S102
IPI00189904	Tax_Id=10116 Gene_Symbol=Gsk3a Glycogen synthase kinase-3 alpha	273	283	R.GEPNVSpYICSR.Y	0.00000030000.0	Y279
IPI00190908	Tax_Id=10116 Gene_Symbol=Gfpt1 79 kDa protein	257	269	R.VDpSTTCLFPVEEK.A	0.0020000000000.0	S259
IPI00191533	Tax_Id=10116 Gene_Symbol=Arhgef11 Rho guanine nucleotide exchange factor 11	671	682	R.pSLENPpTPPFTPK.M	0.200002000000.0	S671,T676
IPI00191563	Tax_Id=10116 Gene_Symbol=LOC690489 hypothetical protein LOC690489	100	118	K.VTGNPEDSCASEAPGSpSPK.R	0.0000000000000000200.0	S116
IPI00191563	Tax_Id=10116 Gene_Symbol=LOC690489 hypothetical protein LOC690489	40	60	K.TAAVQEECGPDPRPApTPPGGR.E	0.000000000000000200000.0	T55
IPI00193470	Tax_Id=10116 Gene_Symbol=Fip1l1 65 kDa protein	477	491	R.DHSPpTPSVFNSDEER.Y	0.000020000000000.0	T481
IPI00193470	Tax_Id=10116 Gene_Symbol=Fip1l1 65 kDa protein	477	491	R.DHpSPTPSVFNSDEER.Y	0.002000000000000.0	S479
IPI00193547	Tax_Id=10116 Gene_Symbol=Pdcd5_predicted programmed cell death 5	115	125	R.KVMDpSDEDDDY.-	0.00102000000.0	S119
IPI00193648	Tax_Id=10116 Gene_Symbol=G3bp similar to Ras-GTPase-activating protein binding protein 1	291	307	K.SApSPAPADVAPAQEDLR.T	0.00200000000000000.0	S293
IPI00194974	Tax_Id=10116 Gene_Symbol=Hnrpk Hnrpk protein	279	286	R.DYDDMpSPR.R	0.00000200.0	S284
IPI00194996	Tax_Id=10116 Gene_Symbol=Ppig Peptidyl-prolyl cis-trans isomerase G	680	689	K.ADIDQpSPVSK.T	0.0000020000.0	S685
IPI00195732	Tax_Id=10116 Gene_Symbol=Mon1a_predicted similar to MON1 homolog A	56	66	R.pSYEDLTELEDR.E	0.20000000000.0	S56
IPI00195999	Tax_Id=10116 Gene_Symbol=RGD1560831_predicted similar to 40S ribosomal protein S3	215	227	K.DEILPTpTPISEQK.G	0.0000002000000.0	T221
IPI00196639	Tax_Id=10116 Gene_Symbol=RGD1307526 39 kDa protein	192	206	K.DGQDAIAQpSPEKEAK.G	0.000000002000000.0	S200
IPI00196684	Tax_Id=10116 Gene_Symbol=Prkar2a cAMP-dependent protein kinase type II-alpha regulatory subunit	95	114	R.RVpSVCAETFNPDEEEDNDPR.V	0.00200000000000000000.0	S97
IPI00196994	Tax_Id=10116 Gene_Symbol=Arhgdia Rho GDP dissociation inhibitor (GDI) alpha	2	33	M.AEQEPpTAEQLAQIAAENEEDEHSVNYKPPAQK.S	0.00000200000000000000000000000000.0	T7
IPI00197089	Tax_Id=10116 Gene_Symbol=RGD1565962_predicted similar to Lymphocyte antigen 75 precursor	11	20	R.ApTGLLVLLLR.C	0.0200000000.0	T12
IPI00197605	Tax_Id=10116 Gene_Symbol=Snap23 Synaptosomal-associated protein 23	101	117	K.ATWGDGGDSpSPSNVVSK.Q	0.00000000020000000.0	S110
IPI00197900	Tax_Id=10116 Gene_Symbol=Eef1d Translation elongation factor 1-delta subunit	120	149	K.KGATPAEDDEDNDIDLFGpSDEEEEDKEAAR.L	0.000000000000000000200000000000.0	S138
IPI00197900	Tax_Id=10116 Gene_Symbol=Eef1d Translation elongation factor 1-delta subunit	121	149	K.GATPAEDDEDNDIDLFGpSDEEEEDKEAAR.L	0.00000000000000000200000000000.0	S138
IPI00198339	Tax_Id=10116 Gene_Symbol=Ablim1_predicted 78 kDa protein	348	362	R.TLpSPTPSAEGFQDGR.D	0.002000000000000.0	S350
IPI00198486	Tax_Id=10116 Gene_Symbol=Ap3d1 similar to adaptor-related protein complex 3, delta 1 subunit	757	774	R.RHSSLPTEpSDEDIAPAQR.V	0.000000002000000000.0	S765
IPI00198486	Tax_Id=10116 Gene_Symbol=Ap3d1 similar to adaptor-related protein complex 3, delta 1 subunit	758	774	R.HSSLPTEpSDEDIAPAQR.V	0.00000002000000000.0	S765
IPI00198486	Tax_Id=10116 Gene_Symbol=Ap3d1 similar to adaptor-related protein complex 3, delta 1 subunit	775	801	R.VDIITEEMPENALPpSDEDDKDPNDPYR.A	0.000000000000002000000000000.0	S789
IPI00199585	Tax_Id=10116 Gene_Symbol=Slc22a5 Organic cation/carnitine transporter 2	544	553	K.DGGEpSPTVLK.S	0.0000200000.0	S548
IPI00199985	Tax_Id=10116 Gene_Symbol=Slc4a4 Isoform 1 of Electrogenic sodium bicarbonate cotransporter 1	1024	1046	K.KGSLDpSDNDDSDCPYSEKVPSIK.I	0.00000200000000000000000.0	S1029
IPI00199985	Tax_Id=10116 Gene_Symbol=Slc4a4 Isoform 1 of Electrogenic sodium bicarbonate cotransporter 1	1024	1046	K.KGpSLDSDNDDSDCPYSEKVPSIK.I	0.00200000000000000000000.0	S1026
IPI00199985	Tax_Id=10116 Gene_Symbol=Slc4a4 Isoform 1 of Electrogenic sodium bicarbonate cotransporter 1	1024	1046	K.KGpSLDpSDNDDSDCPYSEKVPSIK.I	0.00200200000000000000000.0	S1026,S1029
IPI00199985	Tax_Id=10116 Gene_Symbol=Slc4a4 Isoform 1 of Electrogenic sodium bicarbonate cotransporter 1	1025	1041	K.GSLDpSDNDDSDCPYSEK.V	0.00002000000000000.0	S1029
IPI00199985	Tax_Id=10116 Gene_Symbol=Slc4a4 Isoform 1 of Electrogenic sodium bicarbonate cotransporter 1	1025	1046	K.GSLDpSDNDDSDCPYSEKVPSIK.I	0.0000200000000000000000.0	S1029
IPI00199985	Tax_Id=10116 Gene_Symbol=Slc4a4 Isoform 1 of Electrogenic sodium bicarbonate cotransporter 1	252	271	R.NLTSSpSLNDISDKPEKDQLK.N	0.00000200000000000000.0	S257
IPI00199985	Tax_Id=10116 Gene_Symbol=Slc4a4 Isoform 1 of Electrogenic sodium bicarbonate cotransporter 1	252	271	R.NLTpSSSLNDISDKPEKDQLK.N	0.00020000000000000000.0	S255
IPI00199985	Tax_Id=10116 Gene_Symbol=Slc4a4 Isoform 1 of Electrogenic sodium bicarbonate cotransporter 1	252	271	R.NLpTSSpSLNDISDKPEKDQLK.N	0.00200200000000000000.0	T254,S257
IPI00200145	Tax_Id=10116 Gene_Symbol=Rplp1 60S acidic ribosomal protein P1	98	114	K.KEESEEpSEDDMGFGLFD.-	0.00000020000000000.0	S104
IPI00200145	Tax_Id=10116 Gene_Symbol=Rplp1 60S acidic ribosomal protein P1	98	114	K.KEEpSEESEDDMGFGLFD.-	0.00020000000000000.0	S101
IPI00200370	Tax_Id=10116 Gene_Symbol=RGD1566426_predicted similar to nuclear receptor coactivator 7	199	213	R.VLSSTpSEEDEPGVVK.F	0.000002000000000.0	S204
IPI00200640	Tax_Id=10116 Gene_Symbol=Mucdhl Isoform 1 of Mucin and cadherin-like protein precursor	777	788	K.TVQAGDpSPSAVR.S	0.000000200000.0	S783
IPI00200757	Tax_Id=10116 Gene_Symbol=Fn1 Isoform 1 of Fibronectin precursor	2452	2477	R.TNTNVNCPIECFMPLDVQADRDDpSRE.-	0.00000000000000000000000200.0	S2475
IPI00200898	Tax_Id=10116 Gene_Symbol=Slc9a3r1 Ezrin-radixin-moesin-binding phosphoprotein 50	285	301	R.SASSDTSEELNAQDpSPK.R	0.00000000000000200.0	S299
IPI00200898	Tax_Id=10116 Gene_Symbol=Slc9a3r1 Ezrin-radixin-moesin-binding phosphoprotein 50	285	301	R.SASSDTpSEELNAQDSPK.R	0.00000020000000000.0	S291
IPI00200898	Tax_Id=10116 Gene_Symbol=Slc9a3r1 Ezrin-radixin-moesin-binding phosphoprotein 50	285	301	R.SASSDpTSEELNAQDSPK.R	0.00000200000000000.0	T290
IPI00200898	Tax_Id=10116 Gene_Symbol=Slc9a3r1 Ezrin-radixin-moesin-binding phosphoprotein 50	285	301	R.SASpSDTSEELNAQDSPK.R	0.00020000000000000.0	S288
IPI00200898	Tax_Id=10116 Gene_Symbol=Slc9a3r1 Ezrin-radixin-moesin-binding phosphoprotein 50	285	301	R.SASpSDTpSEELNAQDSPK.R	0.00020020000000000.0	S288,S291
IPI00200898	Tax_Id=10116 Gene_Symbol=Slc9a3r1 Ezrin-radixin-moesin-binding phosphoprotein 50	285	301	R.SApSSDTSEELNAQDSPK.R	0.00200000000000000.0	S287
IPI00200898	Tax_Id=10116 Gene_Symbol=Slc9a3r1 Ezrin-radixin-moesin-binding phosphoprotein 50	285	301	R.pSASSDTSEELNAQDSPK.R	0.20000000000000000.0	S285
IPI00201213	Tax_Id=10116 Gene_Symbol=LOC501546 LOC501546 protein	1902	1915	R.GSGTApSDDEFENLR.I	0.00000200000000.0	S1907
IPI00201213	Tax_Id=10116 Gene_Symbol=LOC501546 LOC501546 protein	1902	1915	R.GSGpTASDDEFENLR.I	0.00020000000000.0	T1905
IPI00201300	Tax_Id=10116 Gene_Symbol=Ptrf_predicted Polymerase I and transcript release factor	33	47	R.ATEEPSGTGpSDELIK.S	0.000000000200000.0	S42
IPI00201580	Tax_Id=10116 Gene_Symbol=RGD1562563_predicted similar to RIKEN cDNA G430041M01	259	267	R.RpSPpSPYYSR.Y	0.020200000.0	S260,S262
IPI00202231	Tax_Id=10116 Gene_Symbol=RGD1306324 Protein RER1	87	104	K.VDPSLMEDpSDDGPSLPTK.Q	0.000000002000000000.0	S95
IPI00202231	Tax_Id=10116 Gene_Symbol=RGD1306324 Protein RER1	87	104	K.VDPSLMEDpSDDGPSLPTK.Q	0.000001002000000000.0	S95
IPI00202443	Tax_Id=10116 Gene_Symbol=Numb Numb isoform o/i	621	635	R.TNPpSPTNPFSSDAQK.A	0.000200000000000.0	S624
IPI00203446	Tax_Id=10116 Gene_Symbol=Slc23a1 Solute carrier family 23 member 1	581	604	K.TENQPAVLEDAPDNTETGpSVCTKV.-	0.000000000000000000200000.0	S599
IPI00204739	Tax_Id=10116 Gene_Symbol=Stx4a Syntaxin-4	10	22	R.QGDNIpSDDEDEVR.V	0.0000020000000.0	S15
IPI00204776	Tax_Id=10116 Gene_Symbol=Akap8 A-kinase anchor protein 8	319	336	R.ADpSEGDLpSENDDGAGDLR.S	0.002000020000000000.0	S321,S326
IPI00204776	Tax_Id=10116 Gene_Symbol=Akap8 A-kinase anchor protein 8	648	682	R.NEAAVPAAAAGpSPVPVIAIPGILEDELEQTDAEAK.D	0.00000000000200000000000000000000000.0	S659
IPI00204831	Tax_Id=10116 Gene_Symbol=Timm8a Mitochondrial import inner membrane translocase subunit Tim8 A	87	97	K.SKPVFSESLpSD.-	0.00000000020.0	S96
IPI00205325	Tax_Id=10116 Gene_Symbol=Lrp2 Low-density lipoprotein receptor-related protein 2 precursor	4615	4630	K.DAVAVAPPPSPpSLPAK.A	0.0000000000020000.0	S4626
IPI00205325	Tax_Id=10116 Gene_Symbol=Lrp2 Low-density lipoprotein receptor-related protein 2 precursor	4615	4630	K.DAVAVAPPPpSPSLPAK.A	0.0000000002000000.0	S4624
IPI00205325	Tax_Id=10116 Gene_Symbol=Lrp2 Low-density lipoprotein receptor-related protein 2 precursor	4649	4660	K.DTANLVKEDpSDV.-	0.000000000200.0	S4658
IPI00205867	Tax_Id=10116 Gene_Symbol=Egln2 EGL nine homolog 2	196	213	R.pYpYGICVKDNFLGAVLGGR.V	0.330000000000000000.0	Y196,Y197
IPI00207643	Tax_Id=10116 Gene_Symbol=LOC361399;RGD1309136_predicted LRRG00115	671	698	R.TRSPDVISSASpTALSQDIPEIASEALSR.G	0.0000000000020000000000000000.0	T682
IPI00207643	Tax_Id=10116 Gene_Symbol=LOC361399;RGD1309136_predicted LRRG00115	671	698	R.TRpSPDVISSASTALSQDIPEIASEALSR.G	0.0020000000000000000000000000.0	S673
IPI00207657	Tax_Id=10116 Gene_Symbol=Usp5_predicted ubiquitin specific protease 5	2	17	M.AELpSEEALLSVLPTIR.V	0.0002000000000000.0	S5
IPI00208114	Tax_Id=10116 Gene_Symbol=Tmpo Lamina-associated polypeptide 2 isoform beta	157	172	R.SSpTPLPTVSSSAENTR.Q	0.0020000000000000.0	T159
IPI00208277	Tax_Id=10116 Gene_Symbol=Pdap1 28 kDa heat- and acid-stable phosphoprotein	57	73	K.SLDpSDESEDEDDDYQQK.R	0.00020000000000000.0	S60
IPI00208304	Tax_Id=10116 Gene_Symbol=Sept2 Septin-2	210	229	K.IYHLPDAEpSDEDEDFKEQTR.L	0.00000000200000000000.0	S218
IPI00209000	Tax_Id=10116 Gene_Symbol=Plec1 Plectin 6	3307	3320	K.ETNRALTpSPRDDAR.V	0.00000002000000.0	S3314
IPI00209113	Tax_Id=10116 Gene_Symbol=Myh9 Myosin-9	1938	1958	R.KGTGDCpSDEEVDGKADGADAK.A	0.000000200000000000000.0	S1944
IPI00209113	Tax_Id=10116 Gene_Symbol=Myh9 Myosin-9	1938	1958	R.KGpTGDCSDEEVDGKADGADAK.A	0.002000000000000000000.0	T1940
IPI00209113	Tax_Id=10116 Gene_Symbol=Myh9 Myosin-9	1939	1958	K.GTGDCpSDEEVDGKADGADAK.A	0.00000200000000000000.0	S1944
IPI00210280	Tax_Id=10116 Gene_Symbol=Comt Isoform 1 of Catechol O-methyltransferase	253	264	K.AIYQGPSpSPDKS.-	0.000000020000.0	S260
IPI00210280	Tax_Id=10116 Gene_Symbol=Comt Isoform 1 of Catechol O-methyltransferase	253	264	K.AIYQGPpSSPDKS.-	0.000000200000.0	S259
IPI00210566	Tax_Id=10116 Gene_Symbol=Hspca Heat shock protein HSP 90-alpha	210	224	K.HpSQFIGYPITLFVEK.E	0.020000000000000.0	S211
IPI00210566	Tax_Id=10116 Gene_Symbol=Hspca Heat shock protein HSP 90-alpha	251	270	K.ESDDKPEIEDVGpSDEEEEEK.K	0.00000000000020000000.0	S263
IPI00210566	Tax_Id=10116 Gene_Symbol=Hspca Heat shock protein HSP 90-alpha	251	271	K.ESDDKPEIEDVGpSDEEEEEKK.D	0.000000000000200000000.0	S263
IPI00210566	Tax_Id=10116 Gene_Symbol=Hspca Heat shock protein HSP 90-alpha	251	275	K.ESDDKPEIEDVGpSDEEEEEKKDGDK.K	0.0000000000002000000000000.0	S263
IPI00210881	Tax_Id=10116 Gene_Symbol=Dnajc5 DnaJ homolog subfamily C member 5	8	24	R.SLSTpSGESLYHVLGLDK.N	0.00002000000000000.0	S12
IPI00210881	Tax_Id=10116 Gene_Symbol=Dnajc5 DnaJ homolog subfamily C member 5	8	24	R.SLpSTSGESLYHVLGLDK.N	0.00200000000000000.0	S10
IPI00211216	Tax_Id=10116 Gene_Symbol=Eif5a Eukaryotic translation initiation factor 5A-1	2	26	M.ADDLDFEpTGDAGASATFPMQCSALR.K	0.0000000200000000000000000.0	T9
IPI00211648	Tax_Id=10116 Gene_Symbol=Slc3a1 Neutral and basic amino acid transport protein rBAT	9	16	R.DSIQMpSMK.G	0.00000200.0	S14
IPI00211730	Tax_Id=10116 Gene_Symbol=Eif2b5 Translation initiation factor eIF-2B subunit epsilon	537	546	R.AGpSPQLDDIR.V	0.0020000000.0	S539
IPI00212797	Tax_Id=10116 Gene_Symbol=RGD1306300_predicted hypothetical protein LOC361664	19	35	R.EGpSPVADDFVPSALGTR.E	0.00200000000000000.0	S21
IPI00213552	Tax_Id=10116 Gene_Symbol=Dync1li1 Cytoplasmic dynein 1 light intermediate chain 1	193	211	R.DFQEYVEPGEDFPApSPQRR.A	0.0000000000000020000.0	S207
IPI00213552	Tax_Id=10116 Gene_Symbol=Dync1li1 Cytoplasmic dynein 1 light intermediate chain 1	505	523	R.KPASVSPTTPPpSPTEGEAS.-	0.0000000000020000000.0	S516
IPI00213644	Tax_Id=10116 Gene_Symbol=Ppib Peptidyl-prolyl cis-trans isomerase B precursor	90	98	K.NpSKFHRVIK.D	0.020000000.0	S91
IPI00214079	Tax_Id=10116 Gene_Symbol=Pkn2 Serine/threonine-protein kinase N2	582	595	R.ApSSLGEIDDSSELR.V	0.02000000000000.0	S583
IPI00214373	Tax_Id=10116 Gene_Symbol=Aadat Kynurenine/alpha-aminoadipate aminotransferase mitochondrial precursor	32	44	K.DIISLAPGpSPNPK.V	0.0000000020000.0	S40
IPI00214536	Tax_Id=10116 Gene_Symbol=Nol5 Nucleolar protein 5	500	523	K.HIKEEPLpSEEEPCTSTAVPSPEKK.K	0.000000020000000000000000.0	S507
IPI00215291	Tax_Id=10116 Gene_Symbol=Bat1a;Atp6v1g2 Spliceosome RNA helicase Bat1	2	33	M.AENDVDNELLDpYEDDEVETAAGADGTEAPAKK.D	0.00000000000300000000000000000000.0	Y13
IPI00230972	Tax_Id=10116 Gene_Symbol=Mapt Isoform Tau-E of Microtubule-associated protein tau	186	200	R.SGYSSPGpSPGTPGSR.S	0.000000020000000.0	S193
IPI00231379	Tax_Id=10116 Gene_Symbol=Slc4a1 solute carrier family 4, member 1	10	32	K.VLEIPDRDpSEEELEHVIEQIAYR.D	0.00000000200000000000000.0	S18
IPI00231770	Tax_Id=10116 Gene_Symbol=Prkar1a cAMP-dependent protein kinase type I-alpha regulatory subunit	75	92	R.TDSREDEIpSPPPPNPVVK.G	0.000000002000000000.0	S83
IPI00231770	Tax_Id=10116 Gene_Symbol=Prkar1a cAMP-dependent protein kinase type I-alpha regulatory subunit	79	92	R.EDEIpSPPPPNPVVK.G	0.00002000000000.0	S83
IPI00231927	Tax_Id=10116 Gene_Symbol=Slc25a4 ADP/ATP translocase 1	2	23	M.GDQALpSFLKDFLAGGIAAAVSK.T	0.0000020000000000000000.0	S7
IPI00326305	Tax_Id=10116 Gene_Symbol=Atp1a1 Sodium/potassium-transporting ATPase subunit alpha-1 precursor	213	227	K.VDNSSLpTGESEPQTR.S	0.000000200000000.0	T219
IPI00326305	Tax_Id=10116 Gene_Symbol=Atp1a1 Sodium/potassium-transporting ATPase subunit alpha-1 precursor	213	227	K.VDNSpSLTGESEPQTR.S	0.000020000000000.0	S217
IPI00327244	Tax_Id=10116 Gene_Symbol=Add1 Isoform 1 of Alpha-adducin	600	617	K.SPPDQSAVPNTPPSpTPVK.L	0.000000000000002000.0	T614
IPI00327244	Tax_Id=10116 Gene_Symbol=Add1 Isoform 1 of Alpha-adducin	600	617	K.SPPDQSAVPNpTPPSTPVK.L	0.000000000020000000.0	T610
IPI00327244	Tax_Id=10116 Gene_Symbol=Add1 Isoform 1 of Alpha-adducin	600	629	K.SPPDQSAVPNpTPPSTPVKLEGGLPQEPTSR.D	0.000000000020000000000000000000.0	T610
IPI00327469	Tax_Id=10116 Gene_Symbol=Ahsg Alpha-2-HS-glycoprotein precursor	127	143	R.VLHAQCHSTPDpSAEDVR.K	0.00000000000200000.0	S138
IPI00327469	Tax_Id=10116 Gene_Symbol=Ahsg Alpha-2-HS-glycoprotein precursor	127	144	R.VLHAQCHpSTPDSAEDVRK.F	0.000000020000000000.0	S134
IPI00359003	Tax_Id=10116 Gene_Symbol=LOC362587 831 kDa protein	270	284	R.LLDAEDVDVPpSPDEK.S	0.000000000020000.0	S280
IPI00359020	Tax_Id=10116 Gene_Symbol=RGD1308876_predicted hypothetical protein LOC362597	70	88	R.SSTLEPEDEDDEDEDpTMTR.L	0.0000000000000002100.0	T85
IPI00359323	Tax_Id=10116 Gene_Symbol=Thrap3 Thyroid hormone receptor-associated protein 3	676	684	R.IDIpSPSTFR.K	0.000200000.0	S679
IPI00359962	Tax_Id=10116 Gene_Symbol=Pcm1 similar to pericentriolar material 1	60	74	R.VTNDIpSPESSPGVGR.R	0.000002000000000.0	S65
IPI00360117	Tax_Id=10116 Gene_Symbol=Ap3b1_predicted adaptor-related protein complex 3, beta 1 subunit	272	282	K.NFYDpSDDEEKK.S	0.00002000000.0	S276
IPI00360386	Tax_Id=10116 Gene_Symbol=RGD1562784_predicted similar to heterogeneous nuclear ribonucleoprotein U isoform a	273	286	R.pSGDETPGSEAPGDK.A	0.20000000000000.0	S273
IPI00360386	Tax_Id=10116 Gene_Symbol=RGD1562784_predicted similar to heterogeneous nuclear ribonucleoprotein U isoform a	338	373	R.SKpSPPPPEEEAKDEEEDQTLVNLDTYTSDLHFQISK.D	0.002000000000000000000000000000000000.0	S340
IPI00360771	Tax_Id=10116 Gene_Symbol=LOC691155 similar to coiled-coil domain containing 6	228	239	K.LDQPVpSAPPpSPR.D	0.000002000200.0	S233,S237
IPI00361455	Tax_Id=10116 Gene_Symbol=Phf21b_predicted 53 kDa protein	415	426	K.VSTGLKTpSLLAR.Q	0.000000020000.0	S422
IPI00362080	Tax_Id=10116 Gene_Symbol=Lpp 66 kDa protein	116	142	R.RSpSLDAEIDSLTSILADLECSSPYKPR.A	0.002000000000000000000000000.0	S118
IPI00362755	Tax_Id=10116 Gene_Symbol=Tns similar to tensin	1438	1451	R.TVGTNpTPPpSPGFGR.R	0.00000200200000.0	T1443,S1446
IPI00362755	Tax_Id=10116 Gene_Symbol=Tns similar to tensin	873	889	R.SQpSFPDVEPQLPQAPAR.G	0.00200000000000000.0	S875
IPI00362937	Tax_Id=10116 Gene_Symbol=Tmbim1 Transmembrane BAX inhibitor motif containing 1	77	90	R.AGSDpSFGPGEWDDR.K	0.00002000000000.0	S81
IPI00362937	Tax_Id=10116 Gene_Symbol=Tmbim1 Transmembrane BAX inhibitor motif containing 1	77	90	R.AGpSDSFGPGEWDDR.K	0.00200000000000.0	S79
IPI00364414	Tax_Id=10116 Gene_Symbol=Kpna3 Karyopherin alpha 3	52	69	R.NVPQEESLEDpSDVDADFK.A	0.000000000020000000.0	S62
IPI00364728	Tax_Id=10116 Gene_Symbol=RGD1304644 Similar to RIKEN cDNA 2310046K01	263	279	R.DTEDTGpSVGAPVSSPGK.G	0.00000020000000000.0	S269
IPI00364858	Tax_Id=10116 Gene_Symbol=Akap2 A kinase (PRKA) anchor protein 2	784	813	K.VKPPPSPTpTEGPSLQPDLAPEEAAGAQRPK.N	0.000000002000000000000000000000.0	T792
IPI00364858	Tax_Id=10116 Gene_Symbol=Akap2 A kinase (PRKA) anchor protein 2	784	813	K.VKPPPSPpTTEGPSLQPDLAPEEAAGAQRPK.N	0.000000020000000000000000000000.0	T791
IPI00364858	Tax_Id=10116 Gene_Symbol=Akap2 A kinase (PRKA) anchor protein 2	784	813	K.VKPPPpSPTTEGPSLQPDLAPEEAAGAQRPK.N	0.000002000000000000000000000000.0	S789
IPI00365038	Tax_Id=10116 Gene_Symbol=Mocs3_predicted molybdenum cofactor synthesis 3	17	25	R.REEELApSLK.Q	0.000000200.0	S23
IPI00365119	Tax_Id=10116 Gene_Symbol=LOC312502 70 kDa protein	303	312	R.TYpSDEASQLR.A	0.0020000000.0	S305
IPI00365286	Tax_Id=10116 Gene_Symbol=Vcl_predicted vinculin	282	300	K.GWLRDPNApSPGDAGEQAIR.Q	0.0000000020000000000.0	S290
IPI00365487	Tax_Id=10116 Gene_Symbol=Eif3s4 Eukaryotic translation initiation factor 3, subunit 4	33	57	K.GIPLPTGDTpSPEPELLPGDPLPPPK.E	0.0000000002000000000000000.0	S42
IPI00365487	Tax_Id=10116 Gene_Symbol=Eif3s4 Eukaryotic translation initiation factor 3, subunit 4	33	57	K.GIPLPTGDpTSPEPELLPGDPLPPPK.E	0.0000000020000000000000000.0	T41
IPI00365487	Tax_Id=10116 Gene_Symbol=Eif3s4 Eukaryotic translation initiation factor 3, subunit 4	33	57	K.GIPLPpTGDTSPEPELLPGDPLPPPK.E	0.0000020000000000000000000.0	T38
IPI00365595	Tax_Id=10116 Gene_Symbol=Ddef2_predicted development and differentiation enhancing factor 2	696	711	R.LLHEDLDEpSDDDVDEK.L	0.0000000020000000.0	S704
IPI00365600	Tax_Id=10116 Gene_Symbol=Prkar2b cAMP-dependent protein kinase type II-beta regulatory subunit	110	130	R.RApSVCAEAYNPDEEEDDAESR.I	0.002000000000000000000.0	S112
IPI00365663	Tax_Id=10116 Gene_Symbol=Bckdha branched chain ketoacid dehydrogenase E1, alpha polypeptide	348	357	R.pSVDEVNYWDK.Q	0.2000000000.0	S348
IPI00365864	Tax_Id=10116 Gene_Symbol=LOC688717 hypothetical protein LOC688717	98	111	K.VLHGAQTpSDEEKDF.-	0.00000002000000.0	S105
IPI00365864	Tax_Id=10116 Gene_Symbol=LOC688717 hypothetical protein LOC688717	98	111	K.VLHGAQpTSDEEKDF.-	0.00000020000000.0	T104
IPI00365864	Tax_Id=10116 Gene_Symbol=LOC688717 hypothetical protein LOC688717	98	111	K.VLHGAQpTpSDEEKDF.-	0.00000022000000.0	T104,S105
IPI00365935	Tax_Id=10116 Gene_Symbol=Ptges3_predicted Prostaglandin E synthase 3	108	122	K.DWEDDpSDEDMSNFDR.F	0.000002000100000.0	S113
IPI00366306	Tax_Id=10116 Gene_Symbol=Recql ATP-dependent DNA helicase Q1	600	611	R.AApSPEACEVDSK.G	0.002000000000.0	S602
IPI00366370	Tax_Id=10116 Gene_Symbol=Eif5b eukaryotic translation initiation factor 5B	209	225	K.SVPTIDpSGNEDDDSSFK.I	0.00000020000000000.0	S215
IPI00366400	Tax_Id=10116 Gene_Symbol=Ebag9 Receptor-binding cancer antigen expressed on SiSo cells (Fragment)	34	53	R.KLpSGDQITLPTTVDYSSVPK.Q	0.00200000000000000000.0	S36
IPI00367023	Tax_Id=10116 Gene_Symbol=LOC686812;LOC680476 similar to reduced pigmentation protein	52	68	R.VAGEAAETDpSEPEPEPR.V	0.00000000020000000.0	S61
IPI00367996	Tax_Id=10116 Gene_Symbol=RGD1562559_predicted similar to Src homology 3 domain-containing guanine nucleotide exchange factor	385	397	K.ALDIDpSDEEPEPK.E	0.0000020000000.0	S390
IPI00368144	Tax_Id=10116 Gene_Symbol=RGD1306781_predicted similar to chromatin modifying protein 2B	378	387	K.ATIpSDEEIER.Q	0.0002000000.0	S381
IPI00368287	Tax_Id=10116 Gene_Symbol=- 157 kDa protein	387	402	R.DVEDMELpSDVEDDGSK.I	0.0000000200000000.0	S394
IPI00368287	Tax_Id=10116 Gene_Symbol=- 157 kDa protein	387	402	R.DVEDMELpSDVEDDGSK.I	0.0000100200000000.0	S394
IPI00368473	Tax_Id=10116 Gene_Symbol=Numa1 similar to nuclear mitotic apparatus protein 1	1756	1774	R.TQPDGTSVPGEPApSPISQR.L	0.0000000000000200000.0	S1769
IPI00368692	Tax_Id=10116 Gene_Symbol=Srrm2_predicted similar to serine/arginine repetitive matrix 2	1030	1044	K.GQSQTWPDTSpSPEVR.Q	0.000000000020000.0	S1040
IPI00368692	Tax_Id=10116 Gene_Symbol=Srrm2_predicted similar to serine/arginine repetitive matrix 2	1068	1078	R.SSpSPVTELTAR.S	0.00200000000.0	S1070
IPI00368692	Tax_Id=10116 Gene_Symbol=Srrm2_predicted similar to serine/arginine repetitive matrix 2	1339	1351	R.RSpSSELpSPEIVEK.V	0.0020002000000.0	S1341,S1345
IPI00369961	Tax_Id=10116 Gene_Symbol=- 41 kDa protein	310	329	K.KLAGLGPEDDPDpTDDEQEPR.D	0.00000000000020000000.0	T322
IPI00370137	Tax_Id=10116 Gene_Symbol=RGD1565416_predicted similar to talin 2	1839	1848	K.LDEGpTPPEPK.G	0.0000200000.0	T1843
IPI00370649	Tax_Id=10116 Gene_Symbol=LOC368062 similar to Ankyrin repeat and IBR domain-containing protein 1	732	743	R.GVAPADpSPDAPR.R	0.000000200000.0	S738
IPI00371185	Tax_Id=10116 Gene_Symbol=RGD1311703 Similar to sid2057p	15	37	R.SApSPDDDLGSSNWEAADLGNEER.K	0.00200000000000000000000.0	S17
IPI00371410	Tax_Id=10116 Gene_Symbol=RGD1309471 Isoform 1 of SAPK substrate protein 1	187	202	R.SpSPPATDPGPVPSSPR.Q	0.0200000000000000.0	S188
IPI00371410	Tax_Id=10116 Gene_Symbol=RGD1309471 Isoform 1 of SAPK substrate protein 1	187	202	R.pSSPPATDPGPVPSSPR.Q	0.2000000000000000.0	S187
IPI00371410	Tax_Id=10116 Gene_Symbol=RGD1309471 Isoform 1 of SAPK substrate protein 1	2	17	M.AELpTALESLIEMGFPR.G	0.0002000000000000.0	T5
IPI00371736	Tax_Id=10116 Gene_Symbol=LOC685174 similar to trinucleotide repeat containing 5	331	349	R.KELGpSLEEDANPDEEGVQK.A	0.0000200000000000000.0	S335
IPI00371736	Tax_Id=10116 Gene_Symbol=LOC685174 similar to trinucleotide repeat containing 5	332	349	K.ELGpSLEEDANPDEEGVQK.A	0.000200000000000000.0	S335
IPI00371946	Tax_Id=10116 Gene_Symbol=LOC681252 similar to Myristoylated alanine-rich C-kinase substrate	131	145	K.AEDGAAPSPSSEpTPK.K	0.000000000000200.0	T143
IPI00371946	Tax_Id=10116 Gene_Symbol=LOC681252 similar to Myristoylated alanine-rich C-kinase substrate	131	145	K.AEDGAAPpSPSSETPK.K	0.000000020000000.0	S138
IPI00372341	Tax_Id=10116 Gene_Symbol=RGD1305915 armadillo repeat containing 10	43	63	R.pSAEDLTEGSYDAILSAEQLEK.L	0.200000000000000000000.0	S43
IPI00373118	Tax_Id=10116 Gene_Symbol=Ascc3l1 79 kDa protein	222	237	R.EEApSDDDMEGDEAVVR.C	0.0002000000000000.0	S225
IPI00373564	Tax_Id=10116 Gene_Symbol=Lrrfip2 Leucine-rich repeat flightless-interacting protein 2	131	150	R.RGpSGDTSSLIDPDTSLSELR.E	0.00200000000000000000.0	S133
IPI00373564	Tax_Id=10116 Gene_Symbol=Lrrfip2 Leucine-rich repeat flightless-interacting protein 2	132	150	R.GSGDTpSSLIDPDTSLSELR.E	0.0000020000000000000.0	S137
IPI00382244	Tax_Id=10116 Gene_Symbol=Bclaf1 Aa2-041	346	364	K.SATSGDIWPGLSAYDNpSPR.S	0.0000000000000000200.0	S362
IPI00382244	Tax_Id=10116 Gene_Symbol=Bclaf1 Aa2-041	535	550	K.FHDpSEGDDTEETEDYR.Q	0.0002000000000000.0	S538
IPI00382376	Tax_Id=10116 Gene_Symbol=Hnrpa3 Isoform 1 of Heterogeneous nuclear ribonucleoprotein A3	356	377	R.SSGpSPYGGGYGSGGGSGGYGSR.R	0.0002000000000000000000.0	S359
IPI00393081	Tax_Id=10116 Gene_Symbol=LOC685179 similar to SWI/SNF-related matrix-associated actin-dependent regulator of chromatin c2 isoform b isoform 2	342	359	K.DMDEPpSPVPNVEEVTLPK.T	0.000002000000000000.0	S347
IPI00417730	Tax_Id=10116 Gene_Symbol=Bat2 Large proline-rich protein BAT2	596	614	K.EGPEPPEEVPAPTpTPPAPK.V	0.0000000000000200000.0	T609
IPI00417750	Tax_Id=10116 Gene_Symbol=Tomm70a Mitochondrial precursor proteins import receptor	93	115	R.ApSPALGSGPDGSGDSLEMSSLDR.A	0.02000000000000000000000.0	S94
IPI00421389	Tax_Id=10116 Gene_Symbol=Ndrg1 Protein NDRG1	326	341	R.pSRpTASGSSVTSLEGTR.S	0.2020000000000000.0	S326,T328
IPI00421389	Tax_Id=10116 Gene_Symbol=Ndrg1 Protein NDRG1	328	341	R.TASGpSpSVTSLEGTR.S	0.00002200000000.0	S332,S333
IPI00421389	Tax_Id=10116 Gene_Symbol=Ndrg1 Protein NDRG1	328	341	R.TApSGSSVTSLEGTR.S	0.00200000000000.0	S330
IPI00421642	Tax_Id=10116 Gene_Symbol=Sept4 Septin	218	240	K.IYQFPDCDpSDEDEDFKLQDQALK.E	0.00000000200000000000000.0	S226
IPI00454402	Tax_Id=10116 Gene_Symbol=Arhgap24 Isoform 2 of Rho GTPase-activating protein 24	293	307	R.SSMDNGpSPTALSGSK.T	0.000000200000000.0	S299
IPI00471584	Tax_Id=10116 Gene_Symbol=Hspcb Heat shock protein HSP 90-beta	224	234	K.EIpSDDEAEEEK.G	0.00200000000.0	S226
IPI00471584	Tax_Id=10116 Gene_Symbol=Hspcb Heat shock protein HSP 90-beta	250	263	K.IEDVGpSDEEDDSGK.D	0.00000200000000.0	S255
IPI00471584	Tax_Id=10116 Gene_Symbol=Hspcb Heat shock protein HSP 90-beta	250	265	K.IEDVGpSDEEDDSGKDK.K	0.0000020000000000.0	S255
IPI00471584	Tax_Id=10116 Gene_Symbol=Hspcb Heat shock protein HSP 90-beta	250	266	K.IEDVGpSDEEDDSGKDKK.K	0.00000200000000000.0	S255
IPI00471759	Tax_Id=10116 Gene_Symbol=RGD1308697 Protein FAM82C	44	59	R.SQpSLPNSLDYAQTSER.G	0.0020000000000000.0	S46
IPI00471800	Tax_Id=10116 Gene_Symbol=Cdh16 Cadherin 16	487	505	R.LMDFAIEEGDPTGIFDLpSR.E	0.0100000000000000020.0	S504
IPI00476178	Tax_Id=10116 Gene_Symbol=Psma3;Psma3l Proteasome subunit alpha type-3	242	255	K.ESLKEEDEpSDDDNM.-	0.00000000200001.0	S250
IPI00480820	Tax_Id=10116 Gene_Symbol=Pgrmc1 Membrane-associated progesterone receptor component 1	173	187	K.EGEEPTVpYSDDEEPK.D	0.000000030000000.0	Y180
IPI00480820	Tax_Id=10116 Gene_Symbol=Pgrmc1 Membrane-associated progesterone receptor component 1	173	192	K.EGEEPTVYpSDDEEPKDEAAR.K	0.00000000200000000000.0	S181
IPI00480820	Tax_Id=10116 Gene_Symbol=Pgrmc1 Membrane-associated progesterone receptor component 1	173	192	K.EGEEPpTVYSDDEEPKDEAAR.K	0.00000200000000000000.0	T178
IPI00480820	Tax_Id=10116 Gene_Symbol=Pgrmc1 Membrane-associated progesterone receptor component 1	173	193	K.EGEEPTVYpSDDEEPKDEAARK.S	0.000000002000000000000.0	S181
IPI00555171	Tax_Id=10116 Gene_Symbol=Tagln2 Transgelin 2	161	171	R.NFpSDNQLQEGK.N	0.00200000000.0	S163
IPI00555188	Tax_Id=10116 Gene_Symbol=Stard10 START domain containing 10	276	290	R.AGGAGEGpSDDDTSLT.-	0.000000020000000.0	S283
IPI00555287	Tax_Id=10116 Gene_Symbol=Spnb2 Non-erythroid spectrin beta	2157	2168	K.EpSSPVPSPTSDR.K	0.020000000000.0	S2158
IPI00555287	Tax_Id=10116 Gene_Symbol=Spnb2 Non-erythroid spectrin beta	2157	2169	K.ESpSPVPpSPTSDRK.A	0.0020002000000.0	S2159,S2163
IPI00555302	Tax_Id=10116 Gene_Symbol=Rnpc2 RNA-binding region (RNP1, RRM) containing 2	134	150	K.DKpSPVREPIDNLTPEER.D	0.00200000000000000.0	S136
IPI00556943	Tax_Id=10116 Gene_Symbol=RGD1563580_predicted similar to AP2 associated kinase 1	618	628	K.VGSLpTPPSpSPK.T	0.00002000200.0	T622,S626
IPI00556943	Tax_Id=10116 Gene_Symbol=RGD1563580_predicted similar to AP2 associated kinase 1	618	628	K.VGSLpTPPpSSPK.T	0.00002002000.0	T622,S625
IPI00558912	Tax_Id=10116 Gene_Symbol=Myh11 similar to Myosin-11	1944	1958	R.VIENTDGpSEEEMDAR.D	0.000000020000000.0	S1951
IPI00558912	Tax_Id=10116 Gene_Symbol=Myh11 similar to Myosin-11	1944	1958	R.VIENTDGpSEEEMDAR.D	0.000000020001000.0	S1951
IPI00560565	Tax_Id=10116 Gene_Symbol=RGD1309571 54 kDa protein	225	242	K.SApTPPPTEPASLPQEPPK.A	0.002000000000000000.0	T227
IPI00560565	Tax_Id=10116 Gene_Symbol=RGD1309571 54 kDa protein	225	242	K.pSATPPPTEPASLPQEPPK.A	0.200000000000000000.0	S225
IPI00656420	Tax_Id=10116 Gene_Symbol=LOC683897 Similar to Protein C6orf203	100	115	K.DADEEDpSDEETSHLER.S	0.0000002000000000.0	S106
IPI00734740	Tax_Id=10116 Gene_Symbol=LOC498555 similar to 60S acidic ribosomal protein P2	99	115	K.KEEpSEESDEDMGFGLFD.-	0.00020000000000000.0	S102
IPI00763824	Tax_Id=10116 Gene_Symbol=LOC361100 DNA topoisomerase 2 (Fragment)	1384	1414	K.VKASPIpTNDGEDEFVPSDGIDKDEYAFSPGK.S	0.0000002000000000000000000000000.0	T1390
IPI00763824	Tax_Id=10116 Gene_Symbol=LOC361100 DNA topoisomerase 2 (Fragment)	1563	1588	K.KTSFDQDpSDVDIFPSDFTSEPPALPR.T	0.00000002000000000000000000.0	S1570
IPI00763952	Tax_Id=10116 Gene_Symbol=Dsp similar to desmoplakin isoform II isoform 1	2014	2038	R.SSSLpSDPLEESSPIAAIFDTENLEK.I	0.0000200000000000000000000.0	S2018
IPI00763952	Tax_Id=10116 Gene_Symbol=Dsp similar to desmoplakin isoform II isoform 1	2014	2038	R.SpSSLSDPLEESSPIAAIFDTENLEK.I	0.0200000000000000000000000.0	S2015
IPI00764230	Tax_Id=10116 Gene_Symbol=LOC682920 similar to phosphatase and actin regulator 4	126	141	R.SSpSPILSEEEAEGSLR.N	0.0020000000000000.0	S128
IPI00764370	Tax_Id=10116 Gene_Symbol=Aprin_predicted androgen-induced proliferation inhibitor isoform 1	1358	1375	R.AEpSPETSAVESTQSTPQK.G	0.002000000000000000.0	S1360
IPI00765990	Tax_Id=10116 Gene_Symbol=Htatsf1_predicted HIV TAT specific factor 1	694	710	K.VFDDpSDEKEDEEDTDVR.K	0.00002000000000000.0	S698
IPI00767374	Tax_Id=10116 Gene_Symbol=LOC360570 LOC360570 protein	1662	1682	K.SLAPDLpSDDEHDPVDSISRPR.F	0.000000200000000000000.0	S1668
IPI00768509	Tax_Id=10116 Gene_Symbol=LOC686980 similar to arsenate resistance protein 2	645	669	R.TQLWASEPGpTPPAPTSLPSQNPILK.N	0.0000000002000000000000000.0	T654
IPI00777106	Tax_Id=10116 Gene_Symbol=Ppp1r12b_predicted 21 kDa protein	17	31	K.SQSDpSPPASPSPTAK.T	0.000020000000000.0	S21
IPI00778976	Tax_Id=10116 Gene_Symbol=Epb4.9_predicted 45 kDa protein	89	103	K.STpSPPPSPEVWAESR.T	0.002000000000000.0	S91
IPI00778976	Tax_Id=10116 Gene_Symbol=Epb4.9_predicted 45 kDa protein	89	103	K.STpSPPPpSPEVWAESR.T	0.002000200000000.0	S91,S95
IPI00779470	Tax_Id=10116 Gene_Symbol=Srrm1_predicted 106 kDa protein	384	393	R.RLpSPSApSPPR.R	0.0020002000.0	S386,S390
IPI00779470	Tax_Id=10116 Gene_Symbol=Srrm1_predicted 106 kDa protein	384	393	R.RLpSPpSASPPR.R	0.0020200000.0	S386,S388
IPI00779470	Tax_Id=10116 Gene_Symbol=Srrm1_predicted 106 kDa protein	908	924	R.KETEpSEAEDDNLDDLER.H	0.00002000000000000.0	S912
IPI00869599	Tax_Id=10116 Gene_Symbol=Acss2_predicted acyl-CoA synthetase short-chain family member 2	256	271	R.AELGMNDSPSQpSPPVK.R	0.0000000000020000.0	S267

## Sheet: ERLIC03
Phosphoproteins identified in ERLIC03
IPI	description	pep_start	pep_end	phosPep	mod	phosSite
IPI00187860	Tax_Id=10116 Gene_Symbol=Hnrpc Heterogeneous nuclear ribonucleoprotein C	259	283	K.MESEAGADDpSAEEGDLLDDDDNEDR.G	0.1000000002000000000000000.0	S268
IPI00187860	Tax_Id=10116 Gene_Symbol=Hnrpc Heterogeneous nuclear ribonucleoprotein C	259	291	K.MESEAGADDpSAEEGDLLDDDDNEDRGDDQLELK.D	0.000000000200000000000000000000000.0	S268
IPI00187860	Tax_Id=10116 Gene_Symbol=Hnrpc Heterogeneous nuclear ribonucleoprotein C	259	291	K.MESEAGADDpSAEEGDLLDDDDNEDRGDDQLELK.D	0.100000000200000000000000000000000.0	S268
IPI00187860	Tax_Id=10116 Gene_Symbol=Hnrpc Heterogeneous nuclear ribonucleoprotein C	292	313	K.DDEKEPEEGEDDRDpSANGEDDS.-	0.0000000000000020000000.0	S306
IPI00187987	Tax_Id=10116 Gene_Symbol=Slc26a7_predicted solute carrier family 26, member 7	530	542	K.ETDGpSQALDDVSK.C	0.0000200000000.0	S534
IPI00188053	Tax_Id=10116 Gene_Symbol=Yap1 Yes-associated protein	44	61	R.GDSEpTDLEALFNAVMNPK.T	0.000020000000000000.0	T48
IPI00188142	Tax_Id=10116 Gene_Symbol=Acy3 Aspartoacylase (Aminoacylase) 3	303	319	R.ISVPALPGLTPSSTQpTP.-	0.00000000000000020.0	T318
IPI00188688	Tax_Id=10116 Gene_Symbol=RGD1564767_predicted Histone H2a	44	72	R.VGASAPVYLAAVLEYLpTAEILELAGNAAR.D	0.00000000000000002000000000000.0	T60
IPI00188688	Tax_Id=10116 Gene_Symbol=RGD1564767_predicted Histone H2a	44	72	R.VGApSAPVYLAAVLEYLTAEILELAGNAAR.D	0.00020000000000000000000000000.0	S47
IPI00188804	Tax_Id=10116 Gene_Symbol=Rplp2 60S acidic ribosomal protein P2	99	115	K.KEESEEpSDDDMGFGLFD.-	0.00000020001000000.0	S105
IPI00188804	Tax_Id=10116 Gene_Symbol=Rplp2 60S acidic ribosomal protein P2	99	115	K.KEEpSEESDDDMGFGLFD.-	0.00020000000000000.0	S102
IPI00188804	Tax_Id=10116 Gene_Symbol=Rplp2 60S acidic ribosomal protein P2	99	115	K.KEEpSEESDDDMGFGLFD.-	0.00020000001000000.0	S102
IPI00189138	Tax_Id=10116 Gene_Symbol=Nucks Nuclear ubiquitous casein and cyclin-dependent kinases substrate	10	28	K.VVDYSQFQEpSDDADEDYGR.D	0.0000000002000000000.0	S19
IPI00189138	Tax_Id=10116 Gene_Symbol=Nucks Nuclear ubiquitous casein and cyclin-dependent kinases substrate	105	128	R.EMLLEDVGpSEEEPEEDDEAPFQEK.D	0.000000002000000000000000.0	S113
IPI00189138	Tax_Id=10116 Gene_Symbol=Nucks Nuclear ubiquitous casein and cyclin-dependent kinases substrate	200	218	K.EKTPSPKEEDEEAEpSPPEK.K	0.0000000000000020000.0	S214
IPI00189138	Tax_Id=10116 Gene_Symbol=Nucks Nuclear ubiquitous casein and cyclin-dependent kinases substrate	9	28	R.KVVDYSQFQEpSDDADEDYGR.D	0.00000000002000000000.0	S19
IPI00189358	Tax_Id=10116 Gene_Symbol=pur-beta Transcriptional activator protein Pur-beta	299	317	R.RGGGSGGGDEpSEGEEVDED.-	0.0000000000200000000.0	S309
IPI00189358	Tax_Id=10116 Gene_Symbol=pur-beta Transcriptional activator protein Pur-beta	299	317	R.RGGGpSGGGDESEGEEVDED.-	0.0000200000000000000.0	S303
IPI00189358	Tax_Id=10116 Gene_Symbol=pur-beta Transcriptional activator protein Pur-beta	90	121	R.DSLGDFIEHYAQLGPSpSPEQLAAGAEEGGGPR.R	0.00000000000000002000000000000000.0	S106
IPI00189904	Tax_Id=10116 Gene_Symbol=Gsk3a Glycogen synthase kinase-3 alpha	273	283	R.GEPNVSpYICSR.Y	0.00000030000.0	Y279
IPI00190020	Tax_Id=10116 Gene_Symbol=Atp2a2 Isoform SERCA2B of Sarcoplasmic/endoplasmic reticulum calcium ATPase 2	658	668	R.EFDELSPpSAQR.D	0.00000002000.0	S665
IPI00190868	Tax_Id=10116 Gene_Symbol=Mrip Isoform 1 of Myosin phosphatase Rho-interacting protein	216	243	R.AKDQPDGTSLpSPVQSPSQSQPPAACTPR.E	0.0000000000200000000000000000.0	S226
IPI00190868	Tax_Id=10116 Gene_Symbol=Mrip Isoform 1 of Myosin phosphatase Rho-interacting protein	216	243	R.AKDQPDGTSLpSPVQpSPSQSQPPAACTPR.E	0.0000000000200020000000000000.0	S226,S230
IPI00190868	Tax_Id=10116 Gene_Symbol=Mrip Isoform 1 of Myosin phosphatase Rho-interacting protein	218	243	K.DQPDGTSLpSPVQpSPSQSQPPAACTPR.E	0.00000000200020000000000000.0	S226,S230
IPI00190908	Tax_Id=10116 Gene_Symbol=Gfpt1 79 kDa protein	257	269	R.VDSpTTCLFPVEEK.A	0.0002000000000.0	T260
IPI00190908	Tax_Id=10116 Gene_Symbol=Gfpt1 79 kDa protein	257	269	R.VDpSTTCLFPVEEK.A	0.0020000000000.0	S259
IPI00191460	Tax_Id=10116 Gene_Symbol=Dkc1 H/ACA ribonucleoprotein complex subunit 4	449	466	R.KRDpSDpSDADEATPTTTPR.V	0.000202000000000000.0	S452,S454
IPI00191460	Tax_Id=10116 Gene_Symbol=Dkc1 H/ACA ribonucleoprotein complex subunit 4	451	466	R.DSDpSDADEATPTTTPR.V	0.0002000000000000.0	S454
IPI00191563	Tax_Id=10116 Gene_Symbol=LOC690489 hypothetical protein LOC690489	100	118	K.VTGNPEDSCASEAPGSpSPK.R	0.0000000000000000200.0	S116
IPI00193369	Tax_Id=10116 Gene_Symbol=Slc9a1 Sodium/hydrogen exchanger 1	771	795	R.SKEPSSPGTDDVFTPGPSDpSPGSQR.I	0.0000000000000000000200000.0	S790
IPI00193470	Tax_Id=10116 Gene_Symbol=Fip1l1 65 kDa protein	477	491	R.DHSPpTPSVFNSDEER.Y	0.000020000000000.0	T481
IPI00193547	Tax_Id=10116 Gene_Symbol=Pdcd5_predicted programmed cell death 5	115	125	R.KVMDpSDEDDDY.-	0.00002000000.0	S119
IPI00193547	Tax_Id=10116 Gene_Symbol=Pdcd5_predicted programmed cell death 5	115	125	R.KVMDpSDEDDDY.-	0.00102000000.0	S119
IPI00193648	Tax_Id=10116 Gene_Symbol=G3bp similar to Ras-GTPase-activating protein binding protein 1	195	221	R.YQDEVFGGFVTEPQEEpSEEEVEEPEER.Q	0.000000000000000020000000000.0	S211
IPI00193648	Tax_Id=10116 Gene_Symbol=G3bp similar to Ras-GTPase-activating protein binding protein 1	291	307	K.SApSPAPADVAPAQEDLR.T	0.00200000000000000.0	S293
IPI00194567	Tax_Id=10116 Gene_Symbol=Trim28 similar to Transcription intermediary factor 1-beta	593	630	R.LASPSGSTpSSGLEVVAPEVTSAPVSGPGILDDSATICR.V	0.00000000200000000000000000000000000000.0	S601
IPI00194567	Tax_Id=10116 Gene_Symbol=Trim28 similar to Transcription intermediary factor 1-beta	593	630	R.LApSPSGSTSSGLEVVAPEVTSAPVSGPGILDDSATICR.V	0.00200000000000000000000000000000000000.0	S595
IPI00195732	Tax_Id=10116 Gene_Symbol=Mon1a_predicted similar to MON1 homolog A	56	66	R.pSYEDLTELEDR.E	0.20000000000.0	S56
IPI00195926	Tax_Id=10116 Gene_Symbol=Cast Isoform 5 of Calpastatin	43	59	K.GSDEVTASSAATGTpSPR.M	0.00000000000000200.0	S57
IPI00195999	Tax_Id=10116 Gene_Symbol=RGD1560831_predicted similar to 40S ribosomal protein S3	215	227	K.DEILPTpTPISEQK.G	0.0000002000000.0	T221
IPI00196562	Tax_Id=10116 Gene_Symbol=Ric8a similar to synembryn	423	446	R.GLMAGGRPEGQYpSEDEDTDTEEYR.E	0.000000000000200000000000.0	S435
IPI00196684	Tax_Id=10116 Gene_Symbol=Prkar2a cAMP-dependent protein kinase type II-alpha regulatory subunit	95	114	R.RVSVCAEpTFNPDEEEDNDPR.V	0.00000002000000000000.0	T102
IPI00196684	Tax_Id=10116 Gene_Symbol=Prkar2a cAMP-dependent protein kinase type II-alpha regulatory subunit	95	114	R.RVpSVCAETFNPDEEEDNDPR.V	0.00200000000000000000.0	S97
IPI00197076	Tax_Id=10116 Gene_Symbol=LOC681004;LOC683880 similar to GC-rich sequence DNA-binding factor homolog isoform 2	254	271	R.LVREDENDApSDDEDDDEK.R	0.000000000200000000.0	S263
IPI00197076	Tax_Id=10116 Gene_Symbol=LOC681004;LOC683880 similar to GC-rich sequence DNA-binding factor homolog isoform 2	254	272	R.LVREDENDApSDDEDDDEKR.R	0.0000000002000000000.0	S263
IPI00197098	Tax_Id=10116 Gene_Symbol=RGD1561149_predicted hypothetical protein	678	697	K.DQpSPPPpSPPPSYHPPPPPTK.K	0.00200020000000000000.0	S680,S684
IPI00197321	Tax_Id=10116 Gene_Symbol=RGD1565452_predicted hypothetical protein LOC500578	99	124	R.IQQQAGAVPPSQEEDpSQEEEEEASSR.Y	0.00000000000000020000000000.0	S114
IPI00197553	Tax_Id=10116 Gene_Symbol=Npm1 Isoform B23.1 of Nucleophosmin	104	134	K.CGSGPVHISGQHLVAVEEDAEpSEDEDEEDVK.L	0.0000000000000000000002000000000.0	S125
IPI00197559	Tax_Id=10116 Gene_Symbol=Pla2g4a Cytosolic phospholipase A2	428	445	K.HIVSNDSSDpSDDEAQGPK.G	0.000000000200000000.0	S437
IPI00197605	Tax_Id=10116 Gene_Symbol=Snap23 Synaptosomal-associated protein 23	101	117	K.ATWGDGGDSpSPSNVVSK.Q	0.00000000020000000.0	S110
IPI00197900	Tax_Id=10116 Gene_Symbol=Eef1d Translation elongation factor 1-delta subunit	120	149	K.KGATPAEDDEDNDIDLFGpSDEEEEDKEAAR.L	0.000000000000000000200000000000.0	S138
IPI00197900	Tax_Id=10116 Gene_Symbol=Eef1d Translation elongation factor 1-delta subunit	121	149	K.GATPAEDDEDNDIDLFGpSDEEEEDKEAAR.L	0.00000000000000000200000000000.0	S138
IPI00197954	Tax_Id=10116 Gene_Symbol=Stk3 Serine/threonine-protein kinase 3	308	328	R.ELEDEEENpSDEDELDSHTMVK.T	0.000000002000000000100.0	S316
IPI00197986	Tax_Id=10116 Gene_Symbol=Ndufv3l;LOC685005 NADH dehydrogenase (ubiquinone) flavoprotein 3-like isoform 1	140	166	K.DSSSSSSSSSSDSDSDGEEHGpSDIGPR.V	0.000000000000000000000200000.0	S161
IPI00197986	Tax_Id=10116 Gene_Symbol=Ndufv3l;LOC685005 NADH dehydrogenase (ubiquinone) flavoprotein 3-like isoform 1	140	166	K.DSSSSSSSSSSDSDpSDGEEHGSDIGPR.V	0.000000000000002000000000000.0	S154
IPI00197986	Tax_Id=10116 Gene_Symbol=Ndufv3l;LOC685005 NADH dehydrogenase (ubiquinone) flavoprotein 3-like isoform 1	140	166	K.DSSSSSSSSpSSDSDSDGEEHGSDIGPR.V	0.000000000200000000000000000.0	S149
IPI00198146	Tax_Id=10116 Gene_Symbol=Pkd2_predicted similar to polycystin 2	806	823	R.SLDDpSEEEDDEDSGHSSR.R	0.000020000000000000.0	S810
IPI00198146	Tax_Id=10116 Gene_Symbol=Pkd2_predicted similar to polycystin 2	806	824	R.SLDDpSEEEDDEDSGHSSRR.R	0.0000200000000000000.0	S810
IPI00198339	Tax_Id=10116 Gene_Symbol=Ablim1_predicted 78 kDa protein	348	362	R.TLpSPTPSAEGFQDGR.D	0.002000000000000.0	S350
IPI00198486	Tax_Id=10116 Gene_Symbol=Ap3d1 similar to adaptor-related protein complex 3, delta 1 subunit	758	774	R.HSSLPTEpSDEDIAPAQR.V	0.00000002000000000.0	S765
IPI00198486	Tax_Id=10116 Gene_Symbol=Ap3d1 similar to adaptor-related protein complex 3, delta 1 subunit	775	801	R.VDIITEEMPENALPpSDEDDKDPNDPYR.A	0.000000000000002000000000000.0	S789
IPI00198486	Tax_Id=10116 Gene_Symbol=Ap3d1 similar to adaptor-related protein complex 3, delta 1 subunit	775	801	R.VDIITEEMPENALPpSDEDDKDPNDPYR.A	0.000000010000002000000000000.0	S789
IPI00198498	Tax_Id=10116 Gene_Symbol=Cttn Cortactin isoform C	325	354	K.KQpTPPASPSPQPAEDRPPSSPIpYEDAAPLK.A	0.002000000000000000000030000000.0	T327,Y347
IPI00198498	Tax_Id=10116 Gene_Symbol=Cttn Cortactin isoform C	325	354	K.KQpTPPASPpSPQPAEDRPPpSSPIYEDAAPLK.A	0.002000002000000000200000000000.0	T327,S333,S343
IPI00198498	Tax_Id=10116 Gene_Symbol=Cttn Cortactin isoform C	325	354	K.KQpTPPApSPSPQPAEDRPPSSPIpYEDAAPLK.A	0.002000200000000000000030000000.0	T327,S331,Y347
IPI00198632	Tax_Id=10116 Gene_Symbol=Fadd Fas death domain associated protein	199	208	R.DSTVSFSEpTP.-	0.0000000020.0	T207
IPI00199060	Tax_Id=10116 Gene_Symbol=Tgoln2 Trans golgi network (TGN) specific integral membrane protein TGN38 precursor	266	284	K.VLGPSpSSENQEGTLTDSMK.D	0.0000020000000000000.0	S271
IPI00199145	Tax_Id=10116 Gene_Symbol=Pacsin3 Syndapin III	335	362	R.DGTAPPPQSPSSPGSGQDEDWpSDEESPR.K	0.0000000000000000000002000000.0	S356
IPI00199145	Tax_Id=10116 Gene_Symbol=Pacsin3 Syndapin III	335	363	R.DGTAPPPQSPSSPGSGQDEDWSDEEpSPRK.A	0.00000000000000000000000002000.0	S360
IPI00199145	Tax_Id=10116 Gene_Symbol=Pacsin3 Syndapin III	335	363	R.DGTAPPPQSPSSPGSGQDEDWpSDEESPRK.A	0.00000000000000000000020000000.0	S356
IPI00199636	Tax_Id=10116 Gene_Symbol=Canx Calnexin precursor	551	572	K.QKpSDAEEDGGTGpSQDEEDSKPK.A	0.0020000000002000000000.0	S553,S563
IPI00199636	Tax_Id=10116 Gene_Symbol=Canx Calnexin precursor	553	572	K.SDAEEDGGTGpSQDEEDSKPK.A	0.00000000002000000000.0	S563
IPI00199636	Tax_Id=10116 Gene_Symbol=Canx Calnexin precursor	553	572	K.SDAEEDGGpTGSQDEEDSKPK.A	0.00000000200000000000.0	T561
IPI00199985	Tax_Id=10116 Gene_Symbol=Slc4a4 Isoform 1 of Electrogenic sodium bicarbonate cotransporter 1	1023	1041	K.KKGpSLDpSDNDDSDCPYSEK.V	0.0002002000000000000.0	S1026,S1029
IPI00199985	Tax_Id=10116 Gene_Symbol=Slc4a4 Isoform 1 of Electrogenic sodium bicarbonate cotransporter 1	1024	1041	K.KGSLDpSDNDDSDCPYSEK.V	0.000002000000000000.0	S1029
IPI00199985	Tax_Id=10116 Gene_Symbol=Slc4a4 Isoform 1 of Electrogenic sodium bicarbonate cotransporter 1	1024	1041	K.KGpSLDSDNDDSDCPYSEK.V	0.002000000000000000.0	S1026
IPI00199985	Tax_Id=10116 Gene_Symbol=Slc4a4 Isoform 1 of Electrogenic sodium bicarbonate cotransporter 1	1024	1046	K.KGSLDpSDNDDSDCPYSEKVPSIK.I	0.00000200000000000000000.0	S1029
IPI00199985	Tax_Id=10116 Gene_Symbol=Slc4a4 Isoform 1 of Electrogenic sodium bicarbonate cotransporter 1	1024	1046	K.KGpSLDSDNDDSDCPYSEKVPSIK.I	0.00200000000000000000000.0	S1026
IPI00199985	Tax_Id=10116 Gene_Symbol=Slc4a4 Isoform 1 of Electrogenic sodium bicarbonate cotransporter 1	1024	1046	K.KGpSLDpSDNDDSDCPYSEKVPSIK.I	0.00200200000000000000000.0	S1026,S1029
IPI00199985	Tax_Id=10116 Gene_Symbol=Slc4a4 Isoform 1 of Electrogenic sodium bicarbonate cotransporter 1	1025	1041	K.GSLDpSDNDDSDCPYSEK.V	0.00002000000000000.0	S1029
IPI00199985	Tax_Id=10116 Gene_Symbol=Slc4a4 Isoform 1 of Electrogenic sodium bicarbonate cotransporter 1	1025	1046	K.GSLDpSDNDDSDCPYSEKVPSIK.I	0.0000200000000000000000.0	S1029
IPI00199985	Tax_Id=10116 Gene_Symbol=Slc4a4 Isoform 1 of Electrogenic sodium bicarbonate cotransporter 1	252	271	R.NLpTSSpSLNDISDKPEKDQLK.N	0.00200200000000000000.0	T254,S257
IPI00200145	Tax_Id=10116 Gene_Symbol=Rplp1 60S acidic ribosomal protein P1	98	114	K.KEESEEpSEDDMGFGLFD.-	0.00000020000000000.0	S104
IPI00200145	Tax_Id=10116 Gene_Symbol=Rplp1 60S acidic ribosomal protein P1	98	114	K.KEEpSEESEDDMGFGLFD.-	0.00020000000000000.0	S101
IPI00200145	Tax_Id=10116 Gene_Symbol=Rplp1 60S acidic ribosomal protein P1	98	114	K.KEEpSEESEDDMGFGLFD.-	0.00020000001000000.0	S101
IPI00200370	Tax_Id=10116 Gene_Symbol=RGD1566426_predicted similar to nuclear receptor coactivator 7	199	213	R.VLSSTpSEEDEPGVVK.F	0.000002000000000.0	S204
IPI00200580	Tax_Id=10116 Gene_Symbol=Arrb1 Beta-arrestin-1	401	418	K.DDKDEEDDGTGpSPHLNNR.-	0.000000000002000000.0	S412
IPI00200640	Tax_Id=10116 Gene_Symbol=Mucdhl Isoform 1 of Mucin and cadherin-like protein precursor	777	788	K.TVQAGDSPpSAVR.S	0.000000002000.0	S785
IPI00200640	Tax_Id=10116 Gene_Symbol=Mucdhl Isoform 1 of Mucin and cadherin-like protein precursor	777	788	K.TVQAGDpSPSAVR.S	0.000000200000.0	S783
IPI00200674	Tax_Id=10116 Gene_Symbol=Ilf3 Isoform 2 of Interleukin enhancer-binding factor 3	488	536	R.DSSKGEDSAEEpSDGKPAVVAPPPVVEAVSNPSSVFPSDATTEQGPILTK.H	0.0000000000020000000000000000000000000000000000000.0	S499
IPI00200674	Tax_Id=10116 Gene_Symbol=Ilf3 Isoform 2 of Interleukin enhancer-binding factor 3	488	536	R.DSSKGEDpSAEESDGKPAVVAPPPVVEAVSNPSSVFPSDATTEQGPILTK.H	0.0000000200000000000000000000000000000000000000000.0	S495
IPI00200757	Tax_Id=10116 Gene_Symbol=Fn1 Isoform 1 of Fibronectin precursor	2452	2477	R.TNTNVNCPIECFMPLDVQADRDDpSRE.-	0.00000000000000000000000200.0	S2475
IPI00200757	Tax_Id=10116 Gene_Symbol=Fn1 Isoform 1 of Fibronectin precursor	2452	2477	R.TNTNVNCPIECFMPLDVQADRDDpSRE.-	0.00000000000010000000000200.0	S2475
IPI00200898	Tax_Id=10116 Gene_Symbol=Slc9a3r1 Ezrin-radixin-moesin-binding phosphoprotein 50	285	301	R.SASSDTSEELNAQDpSPK.R	0.00000000000000200.0	S299
IPI00200898	Tax_Id=10116 Gene_Symbol=Slc9a3r1 Ezrin-radixin-moesin-binding phosphoprotein 50	285	301	R.SASSDTpSEELNAQDSPK.R	0.00000020000000000.0	S291
IPI00200898	Tax_Id=10116 Gene_Symbol=Slc9a3r1 Ezrin-radixin-moesin-binding phosphoprotein 50	285	301	R.SASSDpTpSEELNAQDSPK.R	0.00000220000000000.0	T290,S291
IPI00200898	Tax_Id=10116 Gene_Symbol=Slc9a3r1 Ezrin-radixin-moesin-binding phosphoprotein 50	285	301	R.SASpSDTSEELNAQDSPK.R	0.00020000000000000.0	S288
IPI00200898	Tax_Id=10116 Gene_Symbol=Slc9a3r1 Ezrin-radixin-moesin-binding phosphoprotein 50	285	301	R.SASpSDTpSEELNAQDSPK.R	0.00020020000000000.0	S288,S291
IPI00200898	Tax_Id=10116 Gene_Symbol=Slc9a3r1 Ezrin-radixin-moesin-binding phosphoprotein 50	285	301	R.SASpSDpTSEELNAQDSPK.R	0.00020200000000000.0	S288,T290
IPI00200898	Tax_Id=10116 Gene_Symbol=Slc9a3r1 Ezrin-radixin-moesin-binding phosphoprotein 50	285	301	R.SApSSDTSEELNAQDSPK.R	0.00200000000000000.0	S287
IPI00200898	Tax_Id=10116 Gene_Symbol=Slc9a3r1 Ezrin-radixin-moesin-binding phosphoprotein 50	285	301	R.SApSSDTSEELNAQDpSPK.R	0.00200000000000200.0	S287,S299
IPI00200898	Tax_Id=10116 Gene_Symbol=Slc9a3r1 Ezrin-radixin-moesin-binding phosphoprotein 50	285	301	R.SApSSDTpSEELNAQDSPK.R	0.00200020000000000.0	S287,S291
IPI00200898	Tax_Id=10116 Gene_Symbol=Slc9a3r1 Ezrin-radixin-moesin-binding phosphoprotein 50	285	301	R.SApSpSDTSEELNAQDSPK.R	0.00220000000000000.0	S287,S288
IPI00200898	Tax_Id=10116 Gene_Symbol=Slc9a3r1 Ezrin-radixin-moesin-binding phosphoprotein 50	285	301	R.pSASSDTSEELNAQDSPK.R	0.20000000000000000.0	S285
IPI00200898	Tax_Id=10116 Gene_Symbol=Slc9a3r1 Ezrin-radixin-moesin-binding phosphoprotein 50	285	301	R.pSASSDTpSEELNAQDSPK.R	0.20000020000000000.0	S285,S291
IPI00200898	Tax_Id=10116 Gene_Symbol=Slc9a3r1 Ezrin-radixin-moesin-binding phosphoprotein 50	285	301	R.pSASSDpTSEELNAQDSPK.R	0.20000200000000000.0	S285,T290
IPI00200898	Tax_Id=10116 Gene_Symbol=Slc9a3r1 Ezrin-radixin-moesin-binding phosphoprotein 50	285	301	R.pSApSSDTSEELNAQDSPK.R	0.20200000000000000.0	S285,S287
IPI00200898	Tax_Id=10116 Gene_Symbol=Slc9a3r1 Ezrin-radixin-moesin-binding phosphoprotein 50	285	302	R.SASpSDTpSEELNAQDSPKR.H	0.000200200000000000.0	S288,S291
IPI00200898	Tax_Id=10116 Gene_Symbol=Slc9a3r1 Ezrin-radixin-moesin-binding phosphoprotein 50	285	302	R.SApSSDTSEELNAQDSPKR.H	0.002000000000000000.0	S287
IPI00200898	Tax_Id=10116 Gene_Symbol=Slc9a3r1 Ezrin-radixin-moesin-binding phosphoprotein 50	285	302	R.SApSSDTSEELNAQDpSPKR.H	0.002000000000002000.0	S287,S299
IPI00200898	Tax_Id=10116 Gene_Symbol=Slc9a3r1 Ezrin-radixin-moesin-binding phosphoprotein 50	285	302	R.pSASSDTpSEELNAQDSPKR.H	0.200000200000000000.0	S285,S291
IPI00200998	Tax_Id=10116 Gene_Symbol=Pdzk1 PDZ domain-containing protein 1	507	523	R.TLSAASHSSpSNpSEDTVM.-	0.00000000020200001.0	S516,S518
IPI00201120	Tax_Id=10116 Gene_Symbol=Slc5a2 Low affinity Na-dependent glucose transporter SGLT2 delta e trans	547	564	K.SGpSGSPPPTTEEVAATTR.R	0.002000000000000000.0	S549
IPI00201213	Tax_Id=10116 Gene_Symbol=LOC501546 LOC501546 protein	1902	1915	R.GSGTApSDDEFENLR.I	0.00000200000000.0	S1907
IPI00201213	Tax_Id=10116 Gene_Symbol=LOC501546 LOC501546 protein	2911	2931	R.ESTQPPEDSpSPPASSESSSTR.D	0.000000000200000000000.0	S2920
IPI00201289	Tax_Id=10116 Gene_Symbol=Cspg6 Structural maintenance of chromosomes protein 3	1059	1079	K.KGDVEGSQSQDEGEGpSGESER.G	0.000000000000000200000.0	S1074
IPI00201289	Tax_Id=10116 Gene_Symbol=Cspg6 Structural maintenance of chromosomes protein 3	1059	1079	K.KGDVEGSQpSQDEGEGSGESER.G	0.000000002000000000000.0	S1067
IPI00201300	Tax_Id=10116 Gene_Symbol=Ptrf_predicted Polymerase I and transcript release factor	33	47	R.ATEEPSGTGpSDELIK.S	0.000000000200000.0	S42
IPI00202231	Tax_Id=10116 Gene_Symbol=RGD1306324 Protein RER1	87	104	K.VDPSLMEDpSDDGPSLPTK.Q	0.000000002000000000.0	S95
IPI00203446	Tax_Id=10116 Gene_Symbol=Slc23a1 Solute carrier family 23 member 1	581	604	K.TENQPAVLEDAPDNTETGpSVCTKV.-	0.000000000000000000200000.0	S599
IPI00203446	Tax_Id=10116 Gene_Symbol=Slc23a1 Solute carrier family 23 member 1	581	604	K.TENQPAVLEDAPDNTEpTGSVCTKV.-	0.000000000000000020000000.0	T597
IPI00203690	Tax_Id=10116 Gene_Symbol=Aldh9a1 4-trimethylaminobutyraldehyde dehydrogenase	506	521	K.TVCVEMGDVEpSPFENQ.-	0.0000010000200000.0	S516
IPI00203725	Tax_Id=10116 Gene_Symbol=Hmga1 Isoform HMG-I of High mobility group protein HMG-I/HMG-Y	89	107	K.KLEKEEEEGISQESpSEEEQ.-	0.0000000000000020000.0	S103
IPI00203725	Tax_Id=10116 Gene_Symbol=Hmga1 Isoform HMG-I of High mobility group protein HMG-I/HMG-Y	89	107	K.KLEKEEEEGISQEpSSEEEQ.-	0.0000000000000200000.0	S102
IPI00203725	Tax_Id=10116 Gene_Symbol=Hmga1 Isoform HMG-I of High mobility group protein HMG-I/HMG-Y	93	107	K.EEEEGISQESpSEEEQ.-	0.000000000020000.0	S103
IPI00204006	Tax_Id=10116 Gene_Symbol=Fbn1 Fibrillin-1	2696	2720	R.GGPEPPApSGEMDDNSLSPEACYECK.I	0.0000000200100000000000000.0	S2703
IPI00204311	Tax_Id=10116 Gene_Symbol=Ak3l1 Adenylate kinase isoenzyme 4, mitochondrial	214	223	K.ITPIQpSKEAY.-	0.0000020000.0	S219
IPI00204739	Tax_Id=10116 Gene_Symbol=Stx4a Syntaxin-4	10	22	R.QGDNIpSDDEDEVR.V	0.0000020000000.0	S15
IPI00204776	Tax_Id=10116 Gene_Symbol=Akap8 A-kinase anchor protein 8	319	336	R.ADpSEGDLSENDDGAGDLR.S	0.002000000000000000.0	S321
IPI00204776	Tax_Id=10116 Gene_Symbol=Akap8 A-kinase anchor protein 8	648	682	R.NEAAVPAAAAGpSPVPVIAIPGILEDELEQTDAEAK.D	0.00000000000200000000000000000000000.0	S659
IPI00204776	Tax_Id=10116 Gene_Symbol=Akap8 A-kinase anchor protein 8	648	687	R.NEAAVPAAAAGpSPVPVIAIPGILEDELEQTDAEAKDTPTE.-	0.0000000000020000000000000000000000000000.0	S659
IPI00204831	Tax_Id=10116 Gene_Symbol=Timm8a Mitochondrial import inner membrane translocase subunit Tim8 A	87	97	K.SKPVFSESLpSD.-	0.00000000020.0	S96
IPI00205325	Tax_Id=10116 Gene_Symbol=Lrp2 Low-density lipoprotein receptor-related protein 2 precursor	4615	4630	K.DAVAVAPPPSPpSLPAK.A	0.0000000000020000.0	S4626
IPI00205325	Tax_Id=10116 Gene_Symbol=Lrp2 Low-density lipoprotein receptor-related protein 2 precursor	4615	4630	K.DAVAVAPPPpSPSLPAK.A	0.0000000002000000.0	S4624
IPI00205325	Tax_Id=10116 Gene_Symbol=Lrp2 Low-density lipoprotein receptor-related protein 2 precursor	4649	4660	K.DTANLVKEDpSDV.-	0.000000000200.0	S4658
IPI00205637	Tax_Id=10116 Gene_Symbol=Cgref1 Cell growth regulator with EF hand domain protein 1	254	281	K.DLPAETLETQNTPNVVEAHpSIQLENDEI.-	0.0000000000000000000200000000.0	S273
IPI00208114	Tax_Id=10116 Gene_Symbol=Tmpo Lamina-associated polypeptide 2 isoform beta	157	172	R.SSpTPLPTVSSSAENTR.Q	0.0020000000000000.0	T159
IPI00208114	Tax_Id=10116 Gene_Symbol=Tmpo Lamina-associated polypeptide 2 isoform beta	157	172	R.SpSTPLPTVSSSAENTR.Q	0.0200000000000000.0	S158
IPI00208114	Tax_Id=10116 Gene_Symbol=Tmpo Lamina-associated polypeptide 2 isoform beta	61	85	K.GPPDFSSDEEREPpTPVLGSGASVGR.G	0.0000000000000200000000000.0	T74
IPI00208182	Tax_Id=10116 Gene_Symbol=Gabbr1 Isoform 1E of Gamma-aminobutyric acid type B receptor subunit 1 precursor	906	919	K.TGSpSpTNNNEEEKSR.L	0.00022000000000.0	S909,T910
IPI00208182	Tax_Id=10116 Gene_Symbol=Gabbr1 Isoform 1E of Gamma-aminobutyric acid type B receptor subunit 1 precursor	906	919	K.TGpSSpTNNNEEEKSR.L	0.00202000000000.0	S908,T910
IPI00208207	Tax_Id=10116 Gene_Symbol=Tomm20 Mitochondrial import receptor subunit TOM20 homolog	133	145	R.IVSAQpSLAEDDVE.-	0.0000020000000.0	S138
IPI00208207	Tax_Id=10116 Gene_Symbol=Tomm20 Mitochondrial import receptor subunit TOM20 homolog	133	145	R.IVpSAQSLAEDDVE.-	0.0020000000000.0	S135
IPI00208249	Tax_Id=10116 Gene_Symbol=Clic4 Chloride intracellular channel protein 4	151	172	K.LDEYLNpSPLPGEIDENSMEDIK.S	0.0000002000000000000000.0	S157
IPI00208277	Tax_Id=10116 Gene_Symbol=Pdap1 28 kDa heat- and acid-stable phosphoprotein	56	73	K.KSLDSDEpSEDEDDDYQQK.R	0.000000020000000000.0	S63
IPI00208277	Tax_Id=10116 Gene_Symbol=Pdap1 28 kDa heat- and acid-stable phosphoprotein	57	73	K.SLDSDEpSEDEDDDYQQK.R	0.00000020000000000.0	S63
IPI00208277	Tax_Id=10116 Gene_Symbol=Pdap1 28 kDa heat- and acid-stable phosphoprotein	57	73	K.SLDpSDESEDEDDDYQQK.R	0.00020000000000000.0	S60
IPI00208277	Tax_Id=10116 Gene_Symbol=Pdap1 28 kDa heat- and acid-stable phosphoprotein	57	74	K.SLDpSDESEDEDDDYQQKR.K	0.000200000000000000.0	S60
IPI00208304	Tax_Id=10116 Gene_Symbol=Sept2 Septin-2	210	229	K.IYHLPDAEpSDEDEDFKEQTR.L	0.00000000200000000000.0	S218
IPI00208520	Tax_Id=10116 Gene_Symbol=Spg21 Maspardin	252	261	K.GQLDLpSQEEP.-	0.0000020000.0	S257
IPI00209113	Tax_Id=10116 Gene_Symbol=Myh9 Myosin-9	1938	1958	R.KGTGDCpSDEEVDGKADGADAK.A	0.000000200000000000000.0	S1944
IPI00209113	Tax_Id=10116 Gene_Symbol=Myh9 Myosin-9	1938	1958	R.KGpTGDCSDEEVDGKADGADAK.A	0.002000000000000000000.0	T1940
IPI00209113	Tax_Id=10116 Gene_Symbol=Myh9 Myosin-9	1938	1958	R.KGpTGDCpSDEEVDGKADGADAK.A	0.002000200000000000000.0	T1940,S1944
IPI00209113	Tax_Id=10116 Gene_Symbol=Myh9 Myosin-9	1939	1958	K.GTGDCpSDEEVDGKADGADAK.A	0.00000200000000000000.0	S1944
IPI00209113	Tax_Id=10116 Gene_Symbol=Myh9 Myosin-9	1939	1958	K.GpTGDCSDEEVDGKADGADAK.A	0.02000000000000000000.0	T1940
IPI00209527	Tax_Id=10116 Gene_Symbol=RGD1562232_predicted similar to microfibrillar-associated protein 1	258	280	R.SLAALDALNpTDDENDEEEYEAWK.V	0.00000000020000000000000.0	T267
IPI00209590	Tax_Id=10116 Gene_Symbol=Slc12a6 solute carrier family 12, member 6	1027	1044	R.LTpSIGSDEDEETETYQEK.V	0.002000000000000000.0	S1029
IPI00210090	Tax_Id=10116 Gene_Symbol=Hnrpu SP120	243	274	R.AKpSPQPPVEEEDEHFDDTVVCLDTYNCDLHFK.I	0.00200000000000000000000000000000.0	S245
IPI00210147	Tax_Id=10116 Gene_Symbol=Sec31l1 Isoform 1 of Protein transport protein Sec31A	519	542	K.DSDRVAQSDGEEpSPAEEGQLLGER.I	0.000000000000200000000000.0	S531
IPI00210147	Tax_Id=10116 Gene_Symbol=Sec31l1 Isoform 1 of Protein transport protein Sec31A	519	542	K.DSDRVAQpSDGEESPAEEGQLLGER.I	0.000000020000000000000000.0	S526
IPI00210280	Tax_Id=10116 Gene_Symbol=Comt Isoform 1 of Catechol O-methyltransferase	253	264	K.AIYQGPSpSPDKS.-	0.000000020000.0	S260
IPI00210280	Tax_Id=10116 Gene_Symbol=Comt Isoform 1 of Catechol O-methyltransferase	253	264	K.AIYQGPpSSPDKpS.-	0.000000200002.0	S259,S264
IPI00210437	Tax_Id=10116 Gene_Symbol=Eaf2 ELL-associated factor 2	184	209	R.SSSSSSSEDSSSDSEDDDRSpSPSGPR.R	0.00000000000000000000200000.0	S204
IPI00210437	Tax_Id=10116 Gene_Symbol=Eaf2 ELL-associated factor 2	184	209	R.SSSSSSSEDSSpSDSEDDDRSSPSGPR.R	0.00000000000200000000000000.0	S195
IPI00210566	Tax_Id=10116 Gene_Symbol=Hspca Heat shock protein HSP 90-alpha	210	224	K.HSQFIGYPIpTLFVEK.E	0.000000000200000.0	T219
IPI00210566	Tax_Id=10116 Gene_Symbol=Hspca Heat shock protein HSP 90-alpha	210	224	K.HpSQFIGYPITLFVEK.E	0.020000000000000.0	S211
IPI00210566	Tax_Id=10116 Gene_Symbol=Hspca Heat shock protein HSP 90-alpha	251	270	K.ESDDKPEIEDVGpSDEEEEEK.K	0.00000000000020000000.0	S263
IPI00210566	Tax_Id=10116 Gene_Symbol=Hspca Heat shock protein HSP 90-alpha	251	271	K.ESDDKPEIEDVGpSDEEEEEKK.D	0.000000000000200000000.0	S263
IPI00210566	Tax_Id=10116 Gene_Symbol=Hspca Heat shock protein HSP 90-alpha	251	275	K.ESDDKPEIEDVGpSDEEEEEKKDGDK.K	0.0000000000002000000000000.0	S263
IPI00211216	Tax_Id=10116 Gene_Symbol=Eif5a Eukaryotic translation initiation factor 5A-1	2	26	M.ADDLDFEpTGDAGASATFPMQCSALR.K	0.0000000200000000000000000.0	T9
IPI00211776	Tax_Id=10116 Gene_Symbol=Golgb1 Rat GCP360	496	515	R.SDSpSTEESGQDVLENTFSQK.H	0.00020000000000000000.0	S499
IPI00211776	Tax_Id=10116 Gene_Symbol=Golgb1 Rat GCP360	496	515	R.SDpSSTEESGQDVLENTFSQK.H	0.00200000000000000000.0	S498
IPI00211813	Tax_Id=10116 Gene_Symbol=Myh10 Myosin-10	1978	1996	R.QLHIEGASLELpSDDDTESK.T	0.0000000000020000000.0	S1989
IPI00211813	Tax_Id=10116 Gene_Symbol=Myh10 Myosin-10	1997	2009	K.TSDVNETQPPQpSE.-	0.0000000000020.0	S2008
IPI00211999	Tax_Id=10116 Gene_Symbol=Rnmt 46 kDa protein	91	106	R.GGGpSEDEPSPGGLTER.K	0.0002000000000000.0	S94
IPI00212226	Tax_Id=10116 Gene_Symbol=Camk2d Isoform Delta 1 of Calcium/calmodulin-dependent protein kinase type II delta chain	363	378	K.ESTESSNTpTIEDEDVK.A	0.0000000020000000.0	T371
IPI00212512	Tax_Id=10116 Gene_Symbol=Psmd1 26S proteasome non-ATPase regulatory subunit 1	303	319	K.TAGAVAGKpTPDApSPEPK.D	0.00000000200020000.0	T311,S315
IPI00212797	Tax_Id=10116 Gene_Symbol=RGD1306300_predicted hypothetical protein LOC361664	19	35	R.EGpSPVADDFVPSALGTR.E	0.00200000000000000.0	S21
IPI00213347	Tax_Id=10116 Gene_Symbol=Af6 Isoform 1 of Afadin	1179	1193	R.SpSPNVANQPPpSPGGK.S	0.020000000020000.0	S1180,S1189
IPI00213552	Tax_Id=10116 Gene_Symbol=Dync1li1 Cytoplasmic dynein 1 light intermediate chain 1	193	211	R.DFQEYVEPGEDFPApSPQRR.A	0.0000000000000020000.0	S207
IPI00213552	Tax_Id=10116 Gene_Symbol=Dync1li1 Cytoplasmic dynein 1 light intermediate chain 1	505	523	R.KPASVSPTTPPSPpTEGEAS.-	0.0000000000000200000.0	T518
IPI00213552	Tax_Id=10116 Gene_Symbol=Dync1li1 Cytoplasmic dynein 1 light intermediate chain 1	505	523	R.KPASVSPTTPPpSPTEGEAS.-	0.0000000000020000000.0	S516
IPI00213644	Tax_Id=10116 Gene_Symbol=Ppib Peptidyl-prolyl cis-trans isomerase B precursor	90	98	K.NpSKFHRVIK.D	0.020000000.0	S91
IPI00214079	Tax_Id=10116 Gene_Symbol=Pkn2 Serine/threonine-protein kinase N2	582	595	R.ASpSLGEIDDSSELR.V	0.00200000000000.0	S584
IPI00214079	Tax_Id=10116 Gene_Symbol=Pkn2 Serine/threonine-protein kinase N2	582	595	R.ApSSLGEIDDSSELR.V	0.02000000000000.0	S583
IPI00214258	Tax_Id=10116 Gene_Symbol=Zfp265 Zinc finger Ran-binding domain-containing protein 2	110	129	R.ENVEYIEREEpSDGEYDEFGR.K	0.00000000002000000000.0	S120
IPI00214258	Tax_Id=10116 Gene_Symbol=Zfp265 Zinc finger Ran-binding domain-containing protein 2	118	129	R.EEpSDGEYDEFGR.K	0.002000000000.0	S120
IPI00214258	Tax_Id=10116 Gene_Symbol=Zfp265 Zinc finger Ran-binding domain-containing protein 2	147	166	K.EVEDKEpSEGEEEDEDEDLSK.Y	0.00000020000000000000.0	S153
IPI00214373	Tax_Id=10116 Gene_Symbol=Aadat Kynurenine/alpha-aminoadipate aminotransferase mitochondrial precursor	32	44	K.DIISLAPGpSPNPK.V	0.0000000020000.0	S40
IPI00214787	Tax_Id=10116 Gene_Symbol=Slc16a1 Monocarboxylate transporter 1	210	232	K.SKEpSLQEAGKSDANTDLIGGSPK.G	0.00020000000000000000000.0	S213
IPI00214787	Tax_Id=10116 Gene_Symbol=Slc16a1 Monocarboxylate transporter 1	473	494	K.ETQSPAPLQNSSGDPAEEEpSPV.-	0.0000000000000000000200.0	S492
IPI00214787	Tax_Id=10116 Gene_Symbol=Slc16a1 Monocarboxylate transporter 1	473	494	K.ETQSPAPLQNSpSGDPAEEESPV.-	0.0000000000020000000000.0	S484
IPI00215291	Tax_Id=10116 Gene_Symbol=Bat1a;Atp6v1g2 Spliceosome RNA helicase Bat1	2	32	M.AENDVDNELLDpYEDDEVETAAGADGTEAPAK.K	0.0000000000030000000000000000000.0	Y13
IPI00215291	Tax_Id=10116 Gene_Symbol=Bat1a;Atp6v1g2 Spliceosome RNA helicase Bat1	2	33	M.AENDVDNELLDpYEDDEVETAAGADGTEAPAKK.D	0.00000000000300000000000000000000.0	Y13
IPI00230972	Tax_Id=10116 Gene_Symbol=Mapt Isoform Tau-E of Microtubule-associated protein tau	186	200	R.SGYSpSPGpSPGTPGSR.S	0.000020020000000.0	S190,S193
IPI00231263	Tax_Id=10116 Gene_Symbol=Ssrp1 FACT complex subunit SSRP1	432	455	K.EGINPGYDDYADpSDEDQHDAYLER.M	0.000000000000200000000000.0	S444
IPI00231294	Tax_Id=10116 Gene_Symbol=Clns1a Clns1a protein	91	117	R.FGEESKEPFpSDEDEDDNDDVEPISEFR.F	0.000000000200000000000000000.0	S100
IPI00231770	Tax_Id=10116 Gene_Symbol=Prkar1a cAMP-dependent protein kinase type I-alpha regulatory subunit	75	92	R.TDSREDEIpSPPPPNPVVK.G	0.000000002000000000.0	S83
IPI00231770	Tax_Id=10116 Gene_Symbol=Prkar1a cAMP-dependent protein kinase type I-alpha regulatory subunit	75	92	R.TDpSREDEISPPPPNPVVK.G	0.002000000000000000.0	S77
IPI00231955	Tax_Id=10116 Gene_Symbol=Calm2;Calm3;Calm1 Calmodulin	2	14	M.ADQLpTEEQIAEFK.E	0.0000200000000.0	T6
IPI00324893	Tax_Id=10116 Gene_Symbol=Ywhaz 14-3-3 protein zeta/delta	194	212	K.TAFDEAIAELDTLpSEESYK.D	0.0000000000000200000.0	S207
IPI00325135	Tax_Id=10116 Gene_Symbol=Ywhae 14-3-3 protein epsilon	197	215	K.AAFDDAIAELDTLpSEESYK.D	0.0000000000000200000.0	S210
IPI00325144	Tax_Id=10116 Gene_Symbol=Ddx39 ATP-dependent RNA helicase DDX39	2	31	M.AEQDVENELLDpYDEDEEPQVPQESTPAPPK.K	0.000000000003000000000000000000.0	Y13
IPI00325260	Tax_Id=10116 Gene_Symbol=Sgta Small glutamine-rich tetratricopeptide repeat-containing protein A	78	94	R.GPDRpTPPSEEDSAEAER.L	0.00002000000000000.0	T82
IPI00326305	Tax_Id=10116 Gene_Symbol=Atp1a1 Sodium/potassium-transporting ATPase subunit alpha-1 precursor	213	227	K.VDNSpSLTGESEPQTR.S	0.000020000000000.0	S217
IPI00326566	Tax_Id=10116 Gene_Symbol=Hdgf Hepatoma-derived growth factor	127	146	K.GNAEGpSpSDEEGKLVIDEPAK.E	0.00000220000000000000.0	S132,S133
IPI00326566	Tax_Id=10116 Gene_Symbol=Hdgf Hepatoma-derived growth factor	198	232	K.NSTPpSEPDSGQGPPPEEEEGEEEAAKEEAEAQGVR.D	0.00002000000000000000000000000000000.0	S202
IPI00327202	Tax_Id=10116 Gene_Symbol=Aqp1 Aquaporin-1	244	263	K.VWTpSGQVEEYDLDADDINSR.V	0.00020000000000000000.0	S247
IPI00327244	Tax_Id=10116 Gene_Symbol=Add1 Isoform 1 of Alpha-adducin	407	434	K.YSDVEVPASVTGHSFASDGDpSGTCSPLR.H	0.0000000000000000000020000000.0	S427
IPI00327244	Tax_Id=10116 Gene_Symbol=Add1 Isoform 1 of Alpha-adducin	447	467	R.WLNSGRGDDASEEGQNGSpSPK.S	0.000000000000000000200.0	S465
IPI00327244	Tax_Id=10116 Gene_Symbol=Add1 Isoform 1 of Alpha-adducin	598	617	K.EKSPPDQpSAVPNTPPSTPVK.L	0.00000002000000000000.0	S605
IPI00327244	Tax_Id=10116 Gene_Symbol=Add1 Isoform 1 of Alpha-adducin	598	629	K.EKSPPDQSAVPNpTPPpSTPVKLEGGLPQEPTSR.D	0.00000000000020020000000000000000.0	T610,S613
IPI00327244	Tax_Id=10116 Gene_Symbol=Add1 Isoform 1 of Alpha-adducin	600	629	K.SPPDQSAVPNpTPPSTPVKLEGGLPQEPTSR.D	0.000000000020000000000000000000.0	T610
IPI00327244	Tax_Id=10116 Gene_Symbol=Add1 Isoform 1 of Alpha-adducin	600	629	K.SPPDQSAVPNpTPPpSTPVKLEGGLPQEPTSR.D	0.000000000020020000000000000000.0	T610,S613
IPI00327469	Tax_Id=10116 Gene_Symbol=Ahsg Alpha-2-HS-glycoprotein precursor	127	143	R.VLHAQCHSTPDpSAEDVR.K	0.00000000000200000.0	S138
IPI00327469	Tax_Id=10116 Gene_Symbol=Ahsg Alpha-2-HS-glycoprotein precursor	127	144	R.VLHAQCHSTPDpSAEDVRK.F	0.000000000002000000.0	S138
IPI00327895	Tax_Id=10116 Gene_Symbol=Spp1 Osteopontin precursor	305	317	R.ISHELESSSpSEVN.-	0.0000000002000.0	S314
IPI00327895	Tax_Id=10116 Gene_Symbol=Spp1 Osteopontin precursor	305	317	R.ISHELESSpSSEVN.-	0.0000000020000.0	S313
IPI00331898	Tax_Id=10116 Gene_Symbol=LOC297530 hypothetical protein LOC297530	605	625	K.ASALFSpSDEEDQWSVADSQTK.L	0.000000200000000000000.0	S611
IPI00357936	Tax_Id=10116 Gene_Symbol=Hars2_predicted histidyl tRNA synthetase 2	194	209	R.SASpSGAEGDVSSEREP.-	0.0002000000000000.0	S197
IPI00358126	Tax_Id=10116 Gene_Symbol=- 35 kDa protein	224	241	K.DIKEEpSDEEDDDDEESGR.L	0.000002000000000000.0	S229
IPI00358406	Tax_Id=10116 Gene_Symbol=Catna1 Catenin (Cadherin-associated protein), alpha 1	636	653	R.TPEELDDpSDFETEDFDVR.S	0.000000020000000000.0	S643
IPI00358406	Tax_Id=10116 Gene_Symbol=Catna1 Catenin (Cadherin-associated protein), alpha 1	636	653	R.pTPEELDDSDFETEDFDVR.S	0.200000000000000000.0	T636
IPI00358406	Tax_Id=10116 Gene_Symbol=Catna1 Catenin (Cadherin-associated protein), alpha 1	654	672	R.SRTpSVQpTEDDQLIAGQSAR.A	0.0002002000000000000.0	S657,T660
IPI00358406	Tax_Id=10116 Gene_Symbol=Catna1 Catenin (Cadherin-associated protein), alpha 1	654	672	R.SRpTpSVQTEDDQLIAGQSAR.A	0.0022000000000000000.0	T656,S657
IPI00358407	Tax_Id=10116 Gene_Symbol=RGD1563576_predicted hypothetical protein LOC306617	61	75	R.ASAAEGSEApSPPSLR.S	0.000000000200000.0	S70
IPI00358945	Tax_Id=10116 Gene_Symbol=Vamp4_predicted 16 kDa protein	24	39	R.NLLEDDpSDEEEDFFLR.G	0.0000002000000000.0	S30
IPI00359020	Tax_Id=10116 Gene_Symbol=RGD1308876_predicted hypothetical protein LOC362597	70	88	R.SSTLEPEDEDDEDEDTMpTR.L	0.0000000000000000120.0	T87
IPI00359020	Tax_Id=10116 Gene_Symbol=RGD1308876_predicted hypothetical protein LOC362597	70	88	R.SSpTLEPEDEDDEDEDTMTR.L	0.0020000000000000100.0	T72
IPI00359323	Tax_Id=10116 Gene_Symbol=Thrap3 Thyroid hormone receptor-associated protein 3	918	943	K.WAHDKFSGEEGEIEDDEpSGTENREEK.D	0.00000000000000000200000000.0	S935
IPI00359323	Tax_Id=10116 Gene_Symbol=Thrap3 Thyroid hormone receptor-associated protein 3	918	943	K.WAHDKFpSGEEGEIEDDESGTENREEK.D	0.00000020000000000000000000.0	S924
IPI00359416	Tax_Id=10116 Gene_Symbol=Rbaf600 E3 ubiquitin-protein ligase UBR4	2722	2740	R.SNpTPMGDKDDDDDDDADEK.M	0.0020000000000000000.0	T2724
IPI00359419	Tax_Id=10116 Gene_Symbol=Smarca5_predicted SWI/SNF related, matrix associated, actin dependent regulator of chromatin, subfamily a, member 5	34	70	K.GGPEGGAAPAAPSATGAGPADTEMEEVFDDGpSPGKQK.E	0.0000000000000000000000000000000200000.0	S65
IPI00359734	Tax_Id=10116 Gene_Symbol=Kctd12_predicted similar to Potassium channel tetramerisation domain containing protein 12	251	286	K.EGSLGDELLPLGYAEPEPQEGASAGAPSPpTLDLASR.S	0.000000000000000000000000000002000000.0	T280
IPI00359734	Tax_Id=10116 Gene_Symbol=Kctd12_predicted similar to Potassium channel tetramerisation domain containing protein 12	251	286	K.EGSLGDELLPLGYAEPEPQEGASAGAPpSPTLDLASR.S	0.000000000000000000000000000200000000.0	S278
IPI00359825	Tax_Id=10116 Gene_Symbol=Usp10 Ubiquitin carboxyl-terminal hydrolase	207	229	R.TCDpSPQNPMDLISDPVPDSPFPR.T	0.00020000000000000000000.0	S210
IPI00359917	Tax_Id=10116 Gene_Symbol=Thumpd1 THUMP domain containing 1	78	101	K.FIDKDQQPpSGpSEGEDDDAEAALKK.E	0.000000002020000000000000.0	S86,S88
IPI00359962	Tax_Id=10116 Gene_Symbol=Pcm1 similar to pericentriolar material 1	1805	1818	R.SDVpSDQEEDEESER.C	0.00020000000000.0	S1808
IPI00359962	Tax_Id=10116 Gene_Symbol=Pcm1 similar to pericentriolar material 1	60	74	R.VTNDIpSPESSPGVGR.R	0.000002000000000.0	S65
IPI00360075	Tax_Id=10116 Gene_Symbol=Lrpprc Leucine-rich PPR motif-containing protein, mitochondrial precursor	1020	1036	R.SSLSSSpSPSAGDTVTEK.M	0.00000020000000000.0	S1026
IPI00360081	Tax_Id=10116 Gene_Symbol=Birc6_predicted similar to baculoviral IAP repeat-containing 6	4699	4719	K.WFLKMTMGNWVLKIIpTTTCLR.X	0.000000100000000200000.0	T4714
IPI00360081	Tax_Id=10116 Gene_Symbol=Birc6_predicted similar to baculoviral IAP repeat-containing 6	602	638	R.RPTLAWLEDSSSCSDIPKLEGDSDDLLEDpSDSEEHSR.S	0.0000000000000000000000000000020000000.0	S631
IPI00360386	Tax_Id=10116 Gene_Symbol=RGD1562784_predicted similar to heterogeneous nuclear ribonucleoprotein U isoform a	273	299	R.SGDEpTPGSEAPGDKAVEEQGDDQDSEK.S	0.000020000000000000000000000.0	T277
IPI00360386	Tax_Id=10116 Gene_Symbol=RGD1562784_predicted similar to heterogeneous nuclear ribonucleoprotein U isoform a	338	373	R.SKSPPPPEEEAKDEEEDQpTLVNLDTYTSDLHFQISK.D	0.000000000000000000200000000000000000.0	T356
IPI00360386	Tax_Id=10116 Gene_Symbol=RGD1562784_predicted similar to heterogeneous nuclear ribonucleoprotein U isoform a	338	373	R.SKpSPPPPEEEAKDEEEDQTLVNLDTYTSDLHFQISK.D	0.002000000000000000000000000000000000.0	S340
IPI00360733	Tax_Id=10116 Gene_Symbol=RGD1560168_predicted hypothetical protein LOC367307	857	876	K.RPGPEHSLGLEKEpSDEEPED.-	0.00000000000002000000.0	S870
IPI00360771	Tax_Id=10116 Gene_Symbol=LOC691155 similar to coiled-coil domain containing 6	228	239	K.LDQPVSAPPpSPR.D	0.000000000200.0	S237
IPI00360771	Tax_Id=10116 Gene_Symbol=LOC691155 similar to coiled-coil domain containing 6	228	239	K.LDQPVpSAPPpSPR.D	0.000002000200.0	S233,S237
IPI00360773	Tax_Id=10116 Gene_Symbol=Tmem26_predicted transmembrane protein 26	353	366	R.ISPVTSEESYPTpTP.-	0.00000000000020.0	T365
IPI00360773	Tax_Id=10116 Gene_Symbol=Tmem26_predicted transmembrane protein 26	353	366	R.ISPVTSEESYPpTTP.-	0.00000000000200.0	T364
IPI00361669	Tax_Id=10116 Gene_Symbol=LOC367976 similar to DNA replication licensing factor MCM3	514	539	R.KKPSEDEpSDLEDEEEKSQEEDTEQTR.K	0.00000002000000000000000000.0	S521
IPI00362080	Tax_Id=10116 Gene_Symbol=Lpp 66 kDa protein	116	142	R.RSpSLDAEIDSLTSILADLECSSPYKPR.A	0.002000000000000000000000000.0	S118
IPI00362755	Tax_Id=10116 Gene_Symbol=Tns similar to tensin	1152	1169	R.AASDGQYENQpSPEATSPR.S	0.000000000020000000.0	S1162
IPI00362755	Tax_Id=10116 Gene_Symbol=Tns similar to tensin	1152	1169	R.AApSDGQYENQSPEATSPR.S	0.002000000000000000.0	S1154
IPI00362755	Tax_Id=10116 Gene_Symbol=Tns similar to tensin	1438	1451	R.TVGTNpTPPpSPGFGR.R	0.00000200200000.0	T1443,S1446
IPI00362755	Tax_Id=10116 Gene_Symbol=Tns similar to tensin	873	889	R.SQpSFPDVEPQLPQAPAR.G	0.00200000000000000.0	S875
IPI00363534	Tax_Id=10116 Gene_Symbol=Lama1 laminin, alpha 1	1830	1846	R.THAAAAQDTLpTQLEHHR.D	0.00000000002000000.0	T1840
IPI00363771	Tax_Id=10116 Gene_Symbol=Eif3s9 108 kDa protein	108	124	R.AEEEGGSDGpSAAEAEPR.A	0.00000000020000000.0	S117
IPI00363771	Tax_Id=10116 Gene_Symbol=Eif3s9 108 kDa protein	108	124	R.AEEEGGpSDGSAAEAEPR.A	0.00000020000000000.0	S114
IPI00363771	Tax_Id=10116 Gene_Symbol=Eif3s9 108 kDa protein	108	124	R.AEEEGGpSDGpSAAEAEPR.A	0.00000020020000000.0	S114,S117
IPI00363771	Tax_Id=10116 Gene_Symbol=Eif3s9 108 kDa protein	125	157	R.ALENGEADEPpSFSDPEDFVDDVSEEELLGDVLK.D	0.000000000020000000000000000000000.0	S135
IPI00363771	Tax_Id=10116 Gene_Symbol=Eif3s9 108 kDa protein	62	102	R.AKPAAQSEEETAApSPAApSPTPQSAQEPSAPGKAEAGGEQAR.H	0.00000000000002000200000000000000000000000.0	S75,S79
IPI00363771	Tax_Id=10116 Gene_Symbol=Eif3s9 108 kDa protein	62	93	R.AKPAAQSEEETAApSPAApSPTPQSAQEPSAPGK.A	0.00000000000002000200000000000000.0	S75,S79
IPI00363771	Tax_Id=10116 Gene_Symbol=Eif3s9 108 kDa protein	62	93	R.AKPAAQSEEEpTAApSPAASPTPQSAQEPSAPGK.A	0.00000000002002000000000000000000.0	T72,S75
IPI00363819	Tax_Id=10116 Gene_Symbol=Vps4b Vacuolar protein sorting 4b	89	114	K.EEQSGPVDEKGNDpSDGEAESDDPEKK.K	0.00000000000002000000000000.0	S102
IPI00364213	Tax_Id=10116 Gene_Symbol=Zc3hc1_predicted similar to Nuclear-interacting partner of ALK	51	75	K.DTSATFQSVDGpSPQAEQPPLESTSK.E	0.0000000000020000000000000.0	S62
IPI00364460	Tax_Id=10116 Gene_Symbol=LOC361100 similar to topoisomerase (DNA) II beta	186	216	K.VKApSPITNDGEDEFVPSDGIDKDEYAFSPGK.S	0.0002000000000000000000000000000.0	S189
IPI00364460	Tax_Id=10116 Gene_Symbol=LOC361100 similar to topoisomerase (DNA) II beta	365	390	K.KTSFDQDpSDVDIFPSDFTSEPPALPR.T	0.00000002000000000000000000.0	S372
IPI00364533	Tax_Id=10116 Gene_Symbol=Lsm3_predicted LSM3 homolog, U6 small nuclear RNA associated	2	22	M.ADDVDQQQpTTNTVEEPLDLIR.L	0.000000002000000000000.0	T10
IPI00364693	Tax_Id=10116 Gene_Symbol=Nsun2_predicted NOL1/NOP2/Sun domain family, member 2	737	758	K.EGVILTNESVApSPEQPEEEDAK.Q	0.0000000000020000000000.0	S748
IPI00364728	Tax_Id=10116 Gene_Symbol=RGD1304644 Similar to RIKEN cDNA 2310046K01	263	279	R.DTEDTGpSVGAPVSSPGK.G	0.00000020000000000.0	S269
IPI00364813	Tax_Id=10116 Gene_Symbol=Hdac1_predicted;Hdac1 Histone deacetylase 1	372	404	R.MLPHAPGVQMQAIPEDAIPEEpSGDEDEEDPDKR.I	0.000000000000000000000200000000000.0	S393
IPI00364827	Tax_Id=10116 Gene_Symbol=RGD1304782_predicted hypothetical protein LOC311591	149	182	R.TFQQIQEEEDDDYPGSYpSPQDPSAGPLLTEELIK.A	0.0000000000000000020000000000000000.0	S166
IPI00365487	Tax_Id=10116 Gene_Symbol=Eif3s4 Eukaryotic translation initiation factor 3, subunit 4	33	57	K.GIPLPTGDTpSPEPELLPGDPLPPPK.E	0.0000000002000000000000000.0	S42
IPI00365487	Tax_Id=10116 Gene_Symbol=Eif3s4 Eukaryotic translation initiation factor 3, subunit 4	33	57	K.GIPLPTGDpTSPEPELLPGDPLPPPK.E	0.0000000020000000000000000.0	T41
IPI00365580	Tax_Id=10116 Gene_Symbol=- similar to XPA binding protein 1	328	347	R.GTLDEEDEEADpSDTDDIDHR.V	0.00000000000200000000.0	S339
IPI00365595	Tax_Id=10116 Gene_Symbol=Ddef2_predicted development and differentiation enhancing factor 2	696	711	R.LLHEDLDEpSDDDVDEK.L	0.0000000020000000.0	S704
IPI00365600	Tax_Id=10116 Gene_Symbol=Prkar2b cAMP-dependent protein kinase type II-beta regulatory subunit	110	130	R.RApSVCAEAYNPDEEEDDAESR.I	0.002000000000000000000.0	S112
IPI00365626	Tax_Id=10116 Gene_Symbol=Txndc1 Thioredoxin domain containing 1	232	252	K.KVEEEQEADEEDVpSEEETENR.E	0.000000000000020000000.0	S245
IPI00365663	Tax_Id=10116 Gene_Symbol=Bckdha branched chain ketoacid dehydrogenase E1, alpha polypeptide	348	357	R.pSVDEVNYWDK.Q	0.2000000000.0	S348
IPI00365864	Tax_Id=10116 Gene_Symbol=LOC688717 hypothetical protein LOC688717	98	111	K.VLHGAQTpSDEEKDF.-	0.00000002000000.0	S105
IPI00365935	Tax_Id=10116 Gene_Symbol=Ptges3_predicted Prostaglandin E synthase 3	108	122	K.DWEDDpSDEDMSNFDR.F	0.000002000100000.0	S113
IPI00366110	Tax_Id=10116 Gene_Symbol=Nap1l4 47 kDa protein	108	138	R.EFITGDVEPTDAESAWHpSENEEDDKLAGDMK.N	0.0000000000000000020000000000010.0	S125
IPI00366370	Tax_Id=10116 Gene_Symbol=Eif5b eukaryotic translation initiation factor 5B	107	123	K.TSFDENDpSEELEDKDSK.S	0.00000002000000000.0	S114
IPI00366370	Tax_Id=10116 Gene_Symbol=Eif5b eukaryotic translation initiation factor 5B	209	225	K.SVPTIDpSGNEDDDSSFK.I	0.00000020000000000.0	S215
IPI00366437	Tax_Id=10116 Gene_Symbol=Gtpbp1_predicted 76 kDa protein	6	30	R.SRpSPVDSPVPASMFAPEPSpSPGAAR.A	0.0020000000000000000200000.0	S8,S25
IPI00366437	Tax_Id=10116 Gene_Symbol=Gtpbp1_predicted 76 kDa protein	6	30	R.SRpSPVDSPVPASMFAPEPpSSPGAAR.A	0.0020000000000000002000000.0	S8,S24
IPI00366437	Tax_Id=10116 Gene_Symbol=Gtpbp1_predicted 76 kDa protein	6	30	R.pSRSPVDSPVPASMFAPEPpSSPGAAR.A	0.2000000000000000002000000.0	S6,S24
IPI00366799	Tax_Id=10116 Gene_Symbol=RGD1564762_predicted similar to Protein 4.1	785	797	R.pSLDGAAAAESTDR.S	0.2000000000000.0	S785
IPI00367023	Tax_Id=10116 Gene_Symbol=LOC686812;LOC680476 similar to reduced pigmentation protein	52	68	R.VAGEAAETDpSEPEPEPR.V	0.00000000020000000.0	S61
IPI00367930	Tax_Id=10116 Gene_Symbol=RGD1562952_predicted similar to Erbb2 interacting protein isoform 1	568	586	K.TSEPEAETNAGNpSPVTTNR.K	0.0000000000002000000.0	S580
IPI00368144	Tax_Id=10116 Gene_Symbol=RGD1306781_predicted similar to chromatin modifying protein 2B	378	387	K.ATIpSDEEIER.Q	0.0002000000.0	S381
IPI00368287	Tax_Id=10116 Gene_Symbol=- 157 kDa protein	387	402	R.DVEDMELpSDVEDDGSK.I	0.0000100200000000.0	S394
IPI00368473	Tax_Id=10116 Gene_Symbol=Numa1 similar to nuclear mitotic apparatus protein 1	1756	1774	R.TQPDGTSVPGEPApSPISQR.L	0.0000000000000200000.0	S1769
IPI00368692	Tax_Id=10116 Gene_Symbol=Srrm2_predicted similar to serine/arginine repetitive matrix 2	1030	1044	K.GQSQTWPDTSpSPEVR.Q	0.000000000020000.0	S1040
IPI00368692	Tax_Id=10116 Gene_Symbol=Srrm2_predicted similar to serine/arginine repetitive matrix 2	1340	1351	R.pSSSELpSPEIVEK.V	0.200002000000.0	S1340,S1345
IPI00368692	Tax_Id=10116 Gene_Symbol=Srrm2_predicted similar to serine/arginine repetitive matrix 2	826	843	R.pSGSVTNMQAEECSTpTPQR.Q	0.200000100000002000.0	S826,T840
IPI00368799	Tax_Id=10116 Gene_Symbol=RGD1306067 ESF1 homolog	171	182	R.DTTDLSVEApSPK.G	0.000000000200.0	S180
IPI00368799	Tax_Id=10116 Gene_Symbol=RGD1306067 ESF1 homolog	685	697	K.DGATpSEEETELEK.Q	0.0000200000000.0	S689
IPI00369227	Tax_Id=10116 Gene_Symbol=Larp1_predicted similar to la related protein isoform 2	573	590	K.GLSApSLPDLDSESWIEVK.K	0.000020000000000000.0	S577
IPI00369678	Tax_Id=10116 Gene_Symbol=Slc43a2_predicted solute carrier family 43, member 2	294	304	K.LCLSpTVDLEVK.C	0.00002000000.0	T298
IPI00369678	Tax_Id=10116 Gene_Symbol=Slc43a2_predicted solute carrier family 43, member 2	294	304	K.LCLpSTVDLEVK.C	0.00020000000.0	S297
IPI00369880	Tax_Id=10116 Gene_Symbol=Chd3 similar to chromodomain helicase DNA binding protein 3 isoform 3	785	802	K.EIQGDGPPSpSPTNDPTVK.Y	0.000000000200000000.0	S794
IPI00370333	Tax_Id=10116 Gene_Symbol=Baz1b similar to Bromodomain adjacent to zinc finger domain protein 1B	1454	1470	R.LADDEGDSDpSESVGQSR.G	0.00000000020000000.0	S1463
IPI00370333	Tax_Id=10116 Gene_Symbol=Baz1b similar to Bromodomain adjacent to zinc finger domain protein 1B	1454	1470	R.LADDEGDpSDSESVGQSR.G	0.00000002000000000.0	S1461
IPI00371139	Tax_Id=10116 Gene_Symbol=Oxsr1_predicted oxidative-stress responsive 1	328	351	R.LHKTEDGGWEWpSDDEFDEESEEGK.A	0.000000000002000000000000.0	S339
IPI00371185	Tax_Id=10116 Gene_Symbol=RGD1311703 Similar to sid2057p	15	37	R.SApSPDDDLGSSNWEAADLGNEER.K	0.00200000000000000000000.0	S17
IPI00371266	Tax_Id=10116 Gene_Symbol=Naca_predicted nascent-polypeptide-associated complex alpha polypeptide	145	179	K.VQGEAVSNIQENTQTPTVQEEpSEEEEVDETGVEVK.D	0.00000000000000000000020000000000000.0	S166
IPI00371270	Tax_Id=10116 Gene_Symbol=Pa2g4 Proliferation-associated 2G4	2	20	M.pSGEDEQQEQTIAEDLVVTK.Y	0.2000000000000000000.0	S2
IPI00371410	Tax_Id=10116 Gene_Symbol=RGD1309471 Isoform 1 of SAPK substrate protein 1	187	202	R.SpSPPATDPGPVPSSPR.Q	0.0200000000000000.0	S188
IPI00371410	Tax_Id=10116 Gene_Symbol=RGD1309471 Isoform 1 of SAPK substrate protein 1	187	202	R.SpSPPATDPGPVPSpSPR.Q	0.0200000000000200.0	S188,S200
IPI00371410	Tax_Id=10116 Gene_Symbol=RGD1309471 Isoform 1 of SAPK substrate protein 1	187	202	R.pSSPPATDPGPVPSSPR.Q	0.2000000000000000.0	S187
IPI00371516	Tax_Id=10116 Gene_Symbol=LOC289233 similar to Peroxisomal biogenesis factor 19	32	53	K.AKPpSPAPSPpTISAPDASGPQKR.S	0.0002000002000000000000.0	S35,T41
IPI00371736	Tax_Id=10116 Gene_Symbol=LOC685174 similar to trinucleotide repeat containing 5	331	349	R.KELGpSLEEDANPDEEGVQK.A	0.0000200000000000000.0	S335
IPI00371736	Tax_Id=10116 Gene_Symbol=LOC685174 similar to trinucleotide repeat containing 5	332	349	K.ELGpSLEEDANPDEEGVQK.A	0.000200000000000000.0	S335
IPI00371946	Tax_Id=10116 Gene_Symbol=LOC681252 similar to Myristoylated alanine-rich C-kinase substrate	131	145	K.AEDGAAPpSPSSETPK.K	0.000000020000000.0	S138
IPI00372081	Tax_Id=10116 Gene_Symbol=RGD1310887_predicted hypothetical protein LOC296623	201	230	R.GDGGSpTPTPGDSLQNPDTSSEALSEPESQR.R	0.000002000000000000000000000000.0	T206
IPI00372081	Tax_Id=10116 Gene_Symbol=RGD1310887_predicted hypothetical protein LOC296623	201	231	R.GDGGSpTPTPGDSLQNPDTSSEALSEPESQRR.E	0.0000020000000000000000000000000.0	T206
IPI00372341	Tax_Id=10116 Gene_Symbol=RGD1305915 armadillo repeat containing 10	43	63	R.SAEDLTEGSpYDAILSAEQLEK.L	0.000000000300000000000.0	Y52
IPI00372341	Tax_Id=10116 Gene_Symbol=RGD1305915 armadillo repeat containing 10	43	63	R.pSAEDLTEGSYDAILSAEQLEK.L	0.200000000000000000000.0	S43
IPI00372789	Tax_Id=10116 Gene_Symbol=Tnks1bp1_predicted similar to tankyrase 1-binding protein of 182 kDa	1355	1372	K.SSGpSLSPGLETEDPLEAR.E	0.000200000000000000.0	S1358
IPI00373118	Tax_Id=10116 Gene_Symbol=Ascc3l1 79 kDa protein	222	237	R.EEApSDDDMEGDEAVVR.C	0.0002000000000000.0	S225
IPI00373118	Tax_Id=10116 Gene_Symbol=Ascc3l1 79 kDa protein	222	237	R.EEApSDDDMEGDEAVVR.C	0.0002000100000000.0	S225
IPI00373147	Tax_Id=10116 Gene_Symbol=Raly HnRNP-associated with lethal yellow	266	295	R.DDGDEEGLLTHpSEEELEHSQDTDAEDGALQ.-	0.000000000002000000000000000000.0	S277
IPI00373147	Tax_Id=10116 Gene_Symbol=Raly HnRNP-associated with lethal yellow	266	295	R.DDGDEEGLLpTHSEEELEHSQDTDAEDGALQ.-	0.000000000200000000000000000000.0	T275
IPI00373419	Tax_Id=10116 Gene_Symbol=Spnb2 Non-erythrocyte beta-spectrin	1423	1440	K.KEIEELQSQAQALpSQEGK.S	0.000000000000020000.0	S1436
IPI00373419	Tax_Id=10116 Gene_Symbol=Spnb2 Non-erythrocyte beta-spectrin	2098	2128	K.VSEEAESQQWDTSKGDQVpSQNGLPAEQGSPR.V	0.0000000000000000002000000000000.0	S2116
IPI00373564	Tax_Id=10116 Gene_Symbol=Lrrfip2 Leucine-rich repeat flightless-interacting protein 2	131	150	R.RGSGDpTSSLIDPDTSLSELR.E	0.00000200000000000000.0	T136
IPI00373564	Tax_Id=10116 Gene_Symbol=Lrrfip2 Leucine-rich repeat flightless-interacting protein 2	131	150	R.RGpSGDTSSLIDPDTSLSELR.E	0.00200000000000000000.0	S133
IPI00373611	Tax_Id=10116 Gene_Symbol=Acin1 similar to Apoptotic chromatin condensation inducer in the nucleus	477	495	R.GLpSPLSSTADTKAEpSPAER.V	0.0020000000000020000.0	S479,S491
IPI00373611	Tax_Id=10116 Gene_Symbol=Acin1 similar to Apoptotic chromatin condensation inducer in the nucleus	724	762	R.LQPEQEpSPKKCEAEEAEPPAATQPQTSEPQLSQLPEAER.T	0.000000200000000000000000000000000000000.0	S730
IPI00389281	Tax_Id=10116 Gene_Symbol=Gmip_predicted Gem-interacting protein	431	444	R.SLDpSPTSpSPGAGAR.R	0.00020002000000.0	S434,S438
IPI00389636	Tax_Id=10116 Gene_Symbol=Ppp2r1b Serine/threonine-protein phosphatase 2A 65 kDa regulatory subunit A beta isoform	2	33	M.AGAAGPGpTVPGAAGGDGDDSLYPIAVLIDELR.N	0.00000002000000000000000000000000.0	T9
IPI00390212	Tax_Id=10116 Gene_Symbol=Appbp1 NEDD8-activating enzyme E1 regulatory subunit	442	456	R.YPGVpSNYQVEEDIGK.L	0.000020000000000.0	S446
IPI00390870	Tax_Id=10116 Gene_Symbol=- 56 kDa protein	89	103	R.EQSNPpSPSQDTDGVK.T	0.000002000000000.0	S94
IPI00391633	Tax_Id=10116 Gene_Symbol=Hdgfrp2 hepatoma-derived growth factor-related protein 2	364	378	R.GGpSpSGEELEDEEPVK.K	0.002200000000000.0	S366,S367
IPI00391873	Tax_Id=10116 Gene_Symbol=Htf9c HpaII tinys locus 9c	600	615	R.NLPDLTAQETETSLpSP.-	0.0000000000000020.0	S614
IPI00393081	Tax_Id=10116 Gene_Symbol=LOC685179 similar to SWI/SNF-related matrix-associated actin-dependent regulator of chromatin c2 isoform b isoform 2	342	359	K.DMDEPpSPVPNVEEVTLPK.T	0.010002000000000000.0	S347
IPI00393595	Tax_Id=10116 Gene_Symbol=Ptma Prothymosin alpha	1	15	-.MSDAAVDTpSSEITTK.D	0.000000002000000.0	S9
IPI00400578	Tax_Id=10116 Gene_Symbol=Hp1bp3 Heterochromatin protein 1, binding protein 3	57	91	K.LAEGEEEKPEPDGpSSEESISTVEEPENETPPAPSR.E	0.00000000000002000000000000000000000.0	S70
IPI00400617	Tax_Id=10116 Gene_Symbol=Arhgap27 Rho GTPase activating protein 27	458	474	K.SSQDSDTPAQApSPPEEK.I	0.00000000000200000.0	S469
IPI00400646	Tax_Id=10116 Gene_Symbol=Ppp1r2 Protein phosphatase inhibitor 2	116	134	R.TREQESpSGEEDNDLSPEER.E	0.0000002000000000000.0	S122
IPI00400646	Tax_Id=10116 Gene_Symbol=Ppp1r2 Protein phosphatase inhibitor 2	118	134	R.EQESpSGEEDNDLSPEER.E	0.00002000000000000.0	S122
IPI00400666	Tax_Id=10116 Gene_Symbol=Nhn1 Isoform A of Zinc finger CCCH domain-containing protein 18	55	73	R.VQSQEEIHpSDEEDQASEPK.S	0.0000000020000000000.0	S63
IPI00400666	Tax_Id=10116 Gene_Symbol=Nhn1 Isoform A of Zinc finger CCCH domain-containing protein 18	87	116	R.GPAGpSPCEEGDDAEEDGTSDLRDEASSVTR.E	0.000020000000000000000000000000.0	S91
IPI00417730	Tax_Id=10116 Gene_Symbol=Bat2 Large proline-rich protein BAT2	596	614	K.EGPEPPEEVPAPTpTPPAPK.V	0.0000000000000200000.0	T609
IPI00417750	Tax_Id=10116 Gene_Symbol=Tomm70a Mitochondrial precursor proteins import receptor	93	115	R.ApSPALGSGPDGSGDSLEMSSLDR.A	0.02000000000000000000000.0	S94
IPI00417750	Tax_Id=10116 Gene_Symbol=Tomm70a Mitochondrial precursor proteins import receptor	93	115	R.ApSPALGSGPDGSGDSLEMSSLDR.A	0.02000000000000000100000.0	S94
IPI00421389	Tax_Id=10116 Gene_Symbol=Ndrg1 Protein NDRG1	326	341	R.SRTASGpSpSVTSLEGTR.S	0.0000002200000000.0	S332,S333
IPI00421389	Tax_Id=10116 Gene_Symbol=Ndrg1 Protein NDRG1	326	341	R.SRpTApSGSSVTSLEGTR.S	0.0020200000000000.0	T328,S330
IPI00421389	Tax_Id=10116 Gene_Symbol=Ndrg1 Protein NDRG1	326	341	R.pSRpTASGSSVTSLEGTR.S	0.2020000000000000.0	S326,T328
IPI00421389	Tax_Id=10116 Gene_Symbol=Ndrg1 Protein NDRG1	328	341	R.TASGSpSVpTSLEGTR.S	0.00000202000000.0	S333,T335
IPI00421389	Tax_Id=10116 Gene_Symbol=Ndrg1 Protein NDRG1	328	341	R.TASGpSpSVTSLEGTR.S	0.00002200000000.0	S332,S333
IPI00421389	Tax_Id=10116 Gene_Symbol=Ndrg1 Protein NDRG1	328	341	R.TApSGSSVTSLEGTR.S	0.00200000000000.0	S330
IPI00421389	Tax_Id=10116 Gene_Symbol=Ndrg1 Protein NDRG1	328	341	R.TApSGpSSVTSLEGTR.S	0.00202000000000.0	S330,S332
IPI00421389	Tax_Id=10116 Gene_Symbol=Ndrg1 Protein NDRG1	328	341	R.pTASGSSVTSLEGTR.S	0.20000000000000.0	T328
IPI00421389	Tax_Id=10116 Gene_Symbol=Ndrg1 Protein NDRG1	328	341	R.pTApSGSSVTSLEGTR.S	0.20200000000000.0	T328,S330
IPI00421969	Tax_Id=10116 Gene_Symbol=Abcf1 ATP-binding cassette sub-family F member 1	103	121	K.QLSVPApSDEEDEVPVPVPR.G	0.0000002000000000000.0	S109
IPI00464464	Tax_Id=10116 Gene_Symbol=Myh11 Isoform 1 of Myosin-11 (Fragment)	1301	1316	R.RVIENTDGpSEEEMDAR.D	0.0000000020000000.0	S1309
IPI00464464	Tax_Id=10116 Gene_Symbol=Myh11 Isoform 1 of Myosin-11 (Fragment)	1302	1316	R.VIENTDGpSEEEMDAR.D	0.000000020000000.0	S1309
IPI00464464	Tax_Id=10116 Gene_Symbol=Myh11 Isoform 1 of Myosin-11 (Fragment)	1302	1316	R.VIENTDGpSEEEMDAR.D	0.000000020001000.0	S1309
IPI00464886	Tax_Id=10116 Gene_Symbol=LOC652956 p55 protein	2	20	M.TLESGpSGVGDGGDSGSGLR.T	0.0000020000000000000.0	S7
IPI00470251	Tax_Id=10116 Gene_Symbol=Slc7a7 Y+L amino acid transporter 1	7	35	K.YEVAAQNEADEADGpSAQGDGAGPAAEQVK.L	0.00000000000000200000000000000.0	S21
IPI00471584	Tax_Id=10116 Gene_Symbol=Hspcb Heat shock protein HSP 90-beta	250	263	K.IEDVGpSDEEDDSGK.D	0.00000200000000.0	S255
IPI00471584	Tax_Id=10116 Gene_Symbol=Hspcb Heat shock protein HSP 90-beta	250	265	K.IEDVGpSDEEDDSGKDK.K	0.0000020000000000.0	S255
IPI00471584	Tax_Id=10116 Gene_Symbol=Hspcb Heat shock protein HSP 90-beta	250	266	K.IEDVGpSDEEDDSGKDKK.K	0.00000200000000000.0	S255
IPI00471640	Tax_Id=10116 Gene_Symbol=Leo1 RNA polymerase-associated protein LEO1	666	678	K.KYVIpSDEEEEEDD.-	0.0000200000000.0	S670
IPI00471759	Tax_Id=10116 Gene_Symbol=RGD1308697 Protein FAM82C	44	59	R.SQpSLPNSLDYAQTSER.G	0.0020000000000000.0	S46
IPI00471864	Tax_Id=10116 Gene_Symbol=RGD1307509 Similar to RIKEN cDNA 1700108L22	52	70	K.LDGPIENVpSEDEAQSSSQR.K	0.0000000020000000000.0	S60
IPI00476178	Tax_Id=10116 Gene_Symbol=Psma3;Psma3l Proteasome subunit alpha type-3	242	255	K.ESLKEEDEpSDDDNM.-	0.00000000200000.0	S250
IPI00476178	Tax_Id=10116 Gene_Symbol=Psma3;Psma3l Proteasome subunit alpha type-3	242	255	K.ESLKEEDEpSDDDNM.-	0.00000000200001.0	S250
IPI00476178	Tax_Id=10116 Gene_Symbol=Psma3;Psma3l Proteasome subunit alpha type-3	242	255	K.EpSLKEEDESDDDNM.-	0.02000000000001.0	S243
IPI00476899	Tax_Id=10116 Gene_Symbol=Eef1b2_predicted eukaryotic translation elongation factor 1 beta 2	79	116	K.YGPVSVADTTGSGAADAKDDDDIDLFGpSDDEEESEDAK.R	0.00000000000000000000000000020000000000.0	S106
IPI00476899	Tax_Id=10116 Gene_Symbol=Eef1b2_predicted eukaryotic translation elongation factor 1 beta 2	79	117	K.YGPVSVADTTGSGAADAKDDDDIDLFGpSDDEEESEDAKR.L	0.000000000000000000000000000200000000000.0	S106
IPI00480820	Tax_Id=10116 Gene_Symbol=Pgrmc1 Membrane-associated progesterone receptor component 1	173	187	K.EGEEPTVYpSDDEEPK.D	0.000000002000000.0	S181
IPI00480820	Tax_Id=10116 Gene_Symbol=Pgrmc1 Membrane-associated progesterone receptor component 1	173	192	K.EGEEPTVYpSDDEEPKDEAAR.K	0.00000000200000000000.0	S181
IPI00480820	Tax_Id=10116 Gene_Symbol=Pgrmc1 Membrane-associated progesterone receptor component 1	173	192	K.EGEEPpTVYSDDEEPKDEAAR.K	0.00000200000000000000.0	T178
IPI00480820	Tax_Id=10116 Gene_Symbol=Pgrmc1 Membrane-associated progesterone receptor component 1	173	193	K.EGEEPTVYpSDDEEPKDEAARK.S	0.000000002000000000000.0	S181
IPI00551815	Tax_Id=10116 Gene_Symbol=Ybx1-ps3 Ybx1 protein	155	183	R.NYQQNYQNSESGEKNEGpSESAPEGQAQQR.R	0.00000000000000000200000000000.0	S172
IPI00551815	Tax_Id=10116 Gene_Symbol=Ybx1-ps3 Ybx1 protein	307	326	K.AADPPAENSpSAPEAEQGGAE.-	0.00000000020000000000.0	S316
IPI00551815	Tax_Id=10116 Gene_Symbol=Ybx1-ps3 Ybx1 protein	307	326	K.AADPPAENpSSAPEAEQGGAE.-	0.00000000200000000000.0	S315
IPI00555188	Tax_Id=10116 Gene_Symbol=Stard10 START domain containing 10	276	290	R.AGGAGEGpSDDDTSLT.-	0.000000020000000.0	S283
IPI00555287	Tax_Id=10116 Gene_Symbol=Spnb2 Non-erythroid spectrin beta	2104	2134	K.VSEEAESQQWDTSKGDQVpSQNGLPAEQGSPR.M	0.0000000000000000002000000000000.0	S2122
IPI00555287	Tax_Id=10116 Gene_Symbol=Spnb2 Non-erythroid spectrin beta	2153	2168	R.TSpSKEpSSPVPSPTSDR.K	0.0020020000000000.0	S2155,S2158
IPI00555287	Tax_Id=10116 Gene_Symbol=Spnb2 Non-erythroid spectrin beta	2153	2169	R.TSSKEpSpSPVPpSPTSDRK.A	0.00000220002000000.0	S2158,S2159,S2163
IPI00555287	Tax_Id=10116 Gene_Symbol=Spnb2 Non-erythroid spectrin beta	2153	2169	R.TSpSKEpSpSPVPSPTSDRK.A	0.00200220000000000.0	S2155,S2158,S2159
IPI00555287	Tax_Id=10116 Gene_Symbol=Spnb2 Non-erythroid spectrin beta	2157	2168	K.ESpSPVPSPpTSDR.K	0.002000002000.0	S2159,T2165
IPI00555287	Tax_Id=10116 Gene_Symbol=Spnb2 Non-erythroid spectrin beta	2285	2319	K.DDDEMNTWIQAITSAISSDKHDTSASTQpSTPASSR.A	0.00000000000000000000000000002000000.0	S2313
IPI00555319	Tax_Id=10116 Gene_Symbol=Arhgef12 Leukemia-associated Rho guanine nucleotide exchange factor	292	311	R.TDWSSGDASRPSSDpSADSPK.S	0.00000000000000200000.0	S306
IPI00556943	Tax_Id=10116 Gene_Symbol=RGD1563580_predicted similar to AP2 associated kinase 1	618	628	K.VGSLpTPPSpSPK.T	0.00002000200.0	T622,S626
IPI00556943	Tax_Id=10116 Gene_Symbol=RGD1563580_predicted similar to AP2 associated kinase 1	618	628	K.VGSLpTPPpSSPK.T	0.00002002000.0	T622,S625
IPI00558327	Tax_Id=10116 Gene_Symbol=Sf1 splicing factor 1 isoform 2	67	92	R.TGDLGIPPNPEDRpSPpSPEPIYNSEGK.R	0.00000000000002020000000000.0	S80,S82
IPI00558327	Tax_Id=10116 Gene_Symbol=Sf1 splicing factor 1 isoform 2	67	93	R.TGDLGIPPNPEDRpSPpSPEPIYNSEGKR.L	0.000000000000020200000000000.0	S80,S82
IPI00558692	Tax_Id=10116 Gene_Symbol=Epb4.1l3 91 kDa protein	506	534	K.TDSERTDTAADGETpSATEELDKTQDELVK.H	0.00000000000000200000000000000.0	S520
IPI00558692	Tax_Id=10116 Gene_Symbol=Epb4.1l3 91 kDa protein	511	534	R.TDTAADGETSApTEELDKTQDELVK.H	0.000000000002000000000000.0	T522
IPI00558692	Tax_Id=10116 Gene_Symbol=Epb4.1l3 91 kDa protein	511	534	R.TDTAADGEpTSATEELDKTQDELVK.H	0.000000002000000000000000.0	T519
IPI00559354	Tax_Id=10116 Gene_Symbol=LOC362587 160 kDa protein	228	242	R.LLDAEDVDVPpSPDEK.S	0.000000000020000.0	S238
IPI00560565	Tax_Id=10116 Gene_Symbol=RGD1309571 54 kDa protein	225	242	K.SApTPPPTEPASLPQEPPK.A	0.002000000000000000.0	T227
IPI00560565	Tax_Id=10116 Gene_Symbol=RGD1309571 54 kDa protein	225	242	K.pSATPPPTEPASLPQEPPK.A	0.200000000000000000.0	S225
IPI00563558	Tax_Id=10116 Gene_Symbol=Cdc2l1 cell division cycle 2 homolog (S.pombe)-like 1	261	274	R.DLLSDLQDIpSDSER.K	0.00000000020000.0	S270
IPI00564119	Tax_Id=10116 Gene_Symbol=LOC499474 Similar to osteopetrosis associated transmembrane protein 1	326	338	K.SSTSFANIQENSpT.-	0.0000000000002.0	T338
IPI00564119	Tax_Id=10116 Gene_Symbol=LOC499474 Similar to osteopetrosis associated transmembrane protein 1	326	338	K.SSTpSFANIQENST.-	0.0002000000000.0	S329
IPI00565007	Tax_Id=10116 Gene_Symbol=Tmf1 TATA element modulatory factor 1	335	348	R.SVSEINpSDDELPGR.G	0.00000020000000.0	S341
IPI00566166	Tax_Id=10116 Gene_Symbol=Bclaf1 86 kDa protein	367	389	K.GRTDGDWDDQEVLDYFpSDKESAK.Q	0.00000000000000002000000.0	S383
IPI00566166	Tax_Id=10116 Gene_Symbol=Bclaf1 86 kDa protein	390	407	K.QKFHDpSEGDDTEETEDYR.Q	0.000002000000000000.0	S395
IPI00566166	Tax_Id=10116 Gene_Symbol=Bclaf1 86 kDa protein	392	407	K.FHDpSEGDDTEETEDYR.Q	0.0002000000000000.0	S395
IPI00569556	Tax_Id=10116 Gene_Symbol=Atrx 38 kDa protein	45	61	K.YVEpSDDEKPTDENVNEK.A	0.00020000000000000.0	S48
IPI00655276	Tax_Id=10116 Gene_Symbol=Tjp2 Tight junction protein 2	1130	1143	R.GSYGpSDPEEEEEYR.Q	0.00002000000000.0	S1134
IPI00655276	Tax_Id=10116 Gene_Symbol=Tjp2 Tight junction protein 2	1130	1143	R.GpSYGSDPEEEEEYR.Q	0.02000000000000.0	S1131
IPI00656420	Tax_Id=10116 Gene_Symbol=LOC683897 Similar to Protein C6orf203	100	115	K.DADEEDpSDEETSHLER.S	0.0000002000000000.0	S106
IPI00656420	Tax_Id=10116 Gene_Symbol=LOC683897 Similar to Protein C6orf203	95	115	K.KTVQKDADEEDpSDEETSHLER.S	0.000000000002000000000.0	S106
IPI00656420	Tax_Id=10116 Gene_Symbol=LOC683897 Similar to Protein C6orf203	96	115	K.TVQKDADEEDpSDEETSHLER.S	0.00000000002000000000.0	S106
IPI00734740	Tax_Id=10116 Gene_Symbol=LOC498555 similar to 60S acidic ribosomal protein P2	99	115	K.KEESEEpSDEDMGFGLFD.-	0.00000020000000000.0	S105
IPI00734740	Tax_Id=10116 Gene_Symbol=LOC498555 similar to 60S acidic ribosomal protein P2	99	115	K.KEEpSEESDEDMGFGLFD.-	0.00020000000000000.0	S102
IPI00734740	Tax_Id=10116 Gene_Symbol=LOC498555 similar to 60S acidic ribosomal protein P2	99	115	K.KEEpSEESDEDMGFGLFD.-	0.00020000001000000.0	S102
IPI00762935	Tax_Id=10116 Gene_Symbol=Cspg2 similar to Versican core protein precursor	777	795	K.STLGEPTTGDRVLSTTSpTK.D	0.0000000000000000020.0	T794
IPI00763061	Tax_Id=10116 Gene_Symbol=LOC683007 similar to melanoma inhibitory activity 3	1851	1864	R.EEAQPASPpSSVQDR.S	0.00000000200000.0	S1859
IPI00763952	Tax_Id=10116 Gene_Symbol=Dsp similar to desmoplakin isoform II isoform 1	2014	2038	R.SpSSLSDPLEESSPIAAIFDTENLEK.I	0.0200000000000000000000000.0	S2015
IPI00764230	Tax_Id=10116 Gene_Symbol=LOC682920 similar to phosphatase and actin regulator 4	126	141	R.SSpSPILSEEEAEGSLR.N	0.0020000000000000.0	S128
IPI00764370	Tax_Id=10116 Gene_Symbol=Aprin_predicted androgen-induced proliferation inhibitor isoform 1	1152	1169	R.METVSNASSSpSNPpSSPGR.I	0.100000000020020000.0	S1162,S1165
IPI00764370	Tax_Id=10116 Gene_Symbol=Aprin_predicted androgen-induced proliferation inhibitor isoform 1	1358	1375	R.AEpSPETSAVESTQSTPQK.G	0.002000000000000000.0	S1360
IPI00765881	Tax_Id=10116 Gene_Symbol=Birc6_predicted similar to baculoviral IAP repeat-containing 6	602	638	R.RPTLAWLEDSSSCSDIPKLEGDSDDLLEDpSDSEEHSR.S	0.0000000000000000000000000000020000000.0	S631
IPI00765979	Tax_Id=10116 Gene_Symbol=Herc1_predicted similar to guanine nucleotide exchange factor p532	4848	4859	R.NVDNAEGpSDTDY.-	0.000000020000.0	S4855
IPI00765990	Tax_Id=10116 Gene_Symbol=Htatsf1_predicted HIV TAT specific factor 1	694	710	K.VFDDpSDEKEDEEDTDVR.K	0.00002000000000000.0	S698
IPI00766645	Tax_Id=10116 Gene_Symbol=Saps3_predicted similar to SAPS domain family, member 3	582	599	R.IQQFDDGGpSDEEDIWEEK.H	0.000000002000000000.0	S590
IPI00766722	Tax_Id=10116 Gene_Symbol=LOC688570 similar to butyrate-induced transcript 1	194	205	R.WLDEpSDAEMELR.A	0.000020000000.0	S198
IPI00766722	Tax_Id=10116 Gene_Symbol=LOC688570 similar to butyrate-induced transcript 1	194	205	R.WLDEpSDAEMELR.A	0.000020001000.0	S198
IPI00767374	Tax_Id=10116 Gene_Symbol=LOC360570 LOC360570 protein	1662	1682	K.SLAPDLpSDDEHDPVDSISRPR.F	0.000000200000000000000.0	S1668
IPI00768253	Tax_Id=10116 Gene_Symbol=Cobll1_predicted 107 kDa protein	305	322	R.STpSVDDTDKSSSEGFMVR.T	0.002000000000000000.0	S307
IPI00768253	Tax_Id=10116 Gene_Symbol=Cobll1_predicted 107 kDa protein	423	457	K.SPTIASASTDMIITAENDPDSALSIpSDGETSPGSK.G	0.00000000001000000000000002000000000.0	S448
IPI00768422	Tax_Id=10116 Gene_Symbol=LOC366669 similar to Nesprin-2	6369	6393	R.LTSHTPGLDDEKEApSENETDIEDPR.E	0.0000000000000020000000000.0	S6383
IPI00768543	Tax_Id=10116 Gene_Symbol=Zbtb20_predicted zinc finger and BTB domain containing 20	328	362	R.EGQVEAAQPEQAAEAPAESSAQPNQLETGASpSPER.S	0.00000000000000000000000000000002000.0	S359
IPI00768543	Tax_Id=10116 Gene_Symbol=Zbtb20_predicted zinc finger and BTB domain containing 20	328	362	R.EGQVEAAQPEQAAEAPAESSAQPNQLETGApSSPER.S	0.00000000000000000000000000000020000.0	S358
IPI00768543	Tax_Id=10116 Gene_Symbol=Zbtb20_predicted zinc finger and BTB domain containing 20	328	362	R.EGQVEAAQPEQAAEAPAESSAQPNQLEpTGASSPER.S	0.00000000000000000000000000020000000.0	T355
IPI00768662	Tax_Id=10116 Gene_Symbol=Tbc1d2_predicted TBC1 domain family, member 2	909	924	R.AVPEGCVpSEDEGEGDS.-	0.0000000200000000.0	S916
IPI00769072	Tax_Id=10116 Gene_Symbol=Ahnak similar to AHNAK nucleoprotein isoform 1 isoform 2	134	150	R.LRpSEDGVEGDLGETQSR.T	0.00200000000000000.0	S136
IPI00769072	Tax_Id=10116 Gene_Symbol=Ahnak similar to AHNAK nucleoprotein isoform 1 isoform 2	205	227	K.TVIRLPSGpSGAApSPTTGSAVDIR.A	0.00000000200020000000000.0	S213,S217
IPI00769072	Tax_Id=10116 Gene_Symbol=Ahnak similar to AHNAK nucleoprotein isoform 1 isoform 2	5414	5441	R.SNpSFSDEREFSAPSTPTGTLEFAGGEGK.G	0.0020000000000000000000000000.0	S5416
IPI00777106	Tax_Id=10116 Gene_Symbol=Ppp1r12b_predicted 21 kDa protein	17	31	K.SQpSDSPPASPSPTAK.T	0.002000000000000.0	S19
IPI00778976	Tax_Id=10116 Gene_Symbol=Epb4.9_predicted 45 kDa protein	212	230	R.KGAEEEEEEEDDDpSEEEIK.A	0.0000000000000200000.0	S225
IPI00778976	Tax_Id=10116 Gene_Symbol=Epb4.9_predicted 45 kDa protein	213	230	K.GAEEEEEEEDDDpSEEEIK.A	0.000000000000200000.0	S225
IPI00778976	Tax_Id=10116 Gene_Symbol=Epb4.9_predicted 45 kDa protein	89	103	K.STpSPPPpSPEVWAESR.T	0.002000200000000.0	S91,S95
IPI00778976	Tax_Id=10116 Gene_Symbol=Epb4.9_predicted 45 kDa protein	89	103	K.SpTSPPPpSPEVWAESR.T	0.020000200000000.0	T90,S95
IPI00778976	Tax_Id=10116 Gene_Symbol=Epb4.9_predicted 45 kDa protein	89	103	K.pSTSPPPpSPEVWAESR.T	0.200000200000000.0	S89,S95
IPI00779470	Tax_Id=10116 Gene_Symbol=Srrm1_predicted 106 kDa protein	456	469	R.KVELpSESEEDKGSK.M	0.00002000000000.0	S460
IPI00779470	Tax_Id=10116 Gene_Symbol=Srrm1_predicted 106 kDa protein	908	924	R.KETEpSEAEDDNLDDLER.H	0.00002000000000000.0	S912
IPI00779470	Tax_Id=10116 Gene_Symbol=Srrm1_predicted 106 kDa protein	908	924	R.KEpTESEAEDDNLDDLER.H	0.00200000000000000.0	T910
IPI00855239	Tax_Id=10116 Gene_Symbol=RT1-Aw2 MHC class I RT1.Au heavy chain precursor	351	365	R.DSSQSSDVpSLPDCKA.-	0.000000002000000.0	S359
IPI00869528	Tax_Id=10116 Gene_Symbol=Rars_predicted arginyl-tRNA synthetase	433	450	K.VpTRVAHVGFGVVLGEDKK.K	0.020000000000000000.0	T434
IPI00869599	Tax_Id=10116 Gene_Symbol=Acss2_predicted acyl-CoA synthetase short-chain family member 2	256	271	R.AELGMNDSPSQpSPPVK.R	0.0000000000020000.0	S267
IPI00869599	Tax_Id=10116 Gene_Symbol=Acss2_predicted acyl-CoA synthetase short-chain family member 2	256	271	R.AELGMNDpSPSQSPPVK.R	0.0000100200000000.0	S263
IPI00869599	Tax_Id=10116 Gene_Symbol=Acss2_predicted acyl-CoA synthetase short-chain family member 2	256	271	R.AELGMNDpSPSQpSPPVK.R	0.0000100200020000.0	S263,S267
IPI00869599	Tax_Id=10116 Gene_Symbol=Acss2_predicted acyl-CoA synthetase short-chain family member 2	256	271	R.AELGMNDpSPpSQSPPVK.R	0.0000100202000000.0	S263,S265
IPI00870042	Tax_Id=10116 Gene_Symbol=Tjp1_predicted tight junction protein 1	1598	1622	K.AVPVpSPSAVEEDEDEDGHTVVATAR.G	0.0000200000000000000000000.0	S1602
IPI00870042	Tax_Id=10116 Gene_Symbol=Tjp1_predicted tight junction protein 1	827	864	R.HTSDYEDTDTEGGAYTDQELDETLNDEVGpTPPESAITR.S	0.00000000000000000000000000000200000000.0	T856
IPI00870284	Tax_Id=10116 Gene_Symbol=Lrba_predicted LPS-responsive beige-like anchor	1678	1716	K.SSVLPSTLTASAPSNAVSVVSSVDSTQVPDAGGEpSPGSR.S	0.000000000000000000000000000000000020000.0	S1712
IPI00877361	Tax_Id=10116 Gene_Symbol=Nr3c1 nuclear receptor subfamily 3, group C, member 1	216	234	K.DLEFSAGpSPGKDTNESPWR.S	0.0000000200000000000.0	S223

## Sheet: ERLIC04
Phosphoproteins identified in ERLIC04
IPI	description	pep_start	pep_end	phosPep	mod	phosSite	ifUniprot
IPI00187860	Tax_Id=10116 Gene_Symbol=Hnrpc Heterogeneous nuclear ribonucleoprotein C	259	283	K.MESEAGADDpSAEEGDLLDDDDNEDR.G	0.1000000002000000000000000.0	S268	N
IPI00187860	Tax_Id=10116 Gene_Symbol=Hnrpc Heterogeneous nuclear ribonucleoprotein C	259	291	K.MESEAGADDpSAEEGDLLDDDDNEDRGDDQLELK.D	0.000000000200000000000000000000000.0	S268	N
IPI00187860	Tax_Id=10116 Gene_Symbol=Hnrpc Heterogeneous nuclear ribonucleoprotein C	259	291	K.MESEAGADDpSAEEGDLLDDDDNEDRGDDQLELK.D	0.100000000200000000000000000000000.0	S268	N
IPI00188142	Tax_Id=10116 Gene_Symbol=Acy3 Aspartoacylase (Aminoacylase) 3	303	319	R.ISVPALPGLTPSSTQpTP.-	0.00000000000000020.0	T318	N
IPI00188728	Tax_Id=10116 Gene_Symbol=Mfap3l Microfibrillar-associated protein 3-like precursor	296	318	R.SEpSPTADSDASpSLHEQPQQIAIK.V	0.00200000000200000000000.0	S298,S307	N,N
IPI00188804	Tax_Id=10116 Gene_Symbol=Rplp2 60S acidic ribosomal protein P2	99	115	K.KEESEEpSDDDMGFGLFD.-	0.00000020000000000.0	S105	Y:Re
IPI00188804	Tax_Id=10116 Gene_Symbol=Rplp2 60S acidic ribosomal protein P2	99	115	K.KEESEEpSDDDMGFGLFD.-	0.00000020001000000.0	S105	Y:Re
IPI00188804	Tax_Id=10116 Gene_Symbol=Rplp2 60S acidic ribosomal protein P2	99	115	K.KEEpSEESDDDMGFGLFD.-	0.00020000000000000.0	S102	Y:Re
IPI00188804	Tax_Id=10116 Gene_Symbol=Rplp2 60S acidic ribosomal protein P2	99	115	K.KEEpSEESDDDMGFGLFD.-	0.00020000001000000.0	S102	Y:Re
IPI00188804	Tax_Id=10116 Gene_Symbol=Rplp2 60S acidic ribosomal protein P2	99	115	K.KEEpSEEpSDDDMGFGLFD.-	0.00020020001000000.0	S102,S105	Y:Re,Y:Re
IPI00188880	Tax_Id=10116 Gene_Symbol=Strn Striatin	236	256	K.FLENAAADFpSDEDEDEDIDGR.E	0.000000000200000000000.0	S245	Y:Si
IPI00189061	Tax_Id=10116 Gene_Symbol=Marcksl1 MARCKS-related protein	167	199	K.GGDAEEEAGPQAAEPSpTPSGPESGPASASAENE.-	0.000000000000000020000000000000000.0	T183	Y:Si
IPI00189138	Tax_Id=10116 Gene_Symbol=Nucks Nuclear ubiquitous casein and cyclin-dependent kinases substrate	10	28	K.VVDYSQFQEpSDDADEDYGR.D	0.0000000002000000000.0	S19	Y:Re
IPI00189138	Tax_Id=10116 Gene_Symbol=Nucks Nuclear ubiquitous casein and cyclin-dependent kinases substrate	105	128	R.EMLLEDVGpSEEEPEEDDEAPFQEK.D	0.010000002000000000000000.0	S113	Y:Si
IPI00189138	Tax_Id=10116 Gene_Symbol=Nucks Nuclear ubiquitous casein and cyclin-dependent kinases substrate	129	150	K.DSGSDEDFLMEDDDDpSDYGSSK.K	0.0000000001000002000000.0	S144	Y:Si
IPI00189138	Tax_Id=10116 Gene_Symbol=Nucks Nuclear ubiquitous casein and cyclin-dependent kinases substrate	220	243	K.TSApSPPLEKpSGDEGSEDEAASGED.-	0.000200000200000000000000.0	S223,S229	Y:Si,Y:Si
IPI00189138	Tax_Id=10116 Gene_Symbol=Nucks Nuclear ubiquitous casein and cyclin-dependent kinases substrate	9	28	R.KVVDYSQFQEpSDDADEDYGR.D	0.00000000002000000000.0	S19	Y:Re
IPI00189904	Tax_Id=10116 Gene_Symbol=Gsk3a Glycogen synthase kinase-3 alpha	273	283	R.GEPNVSpYICSR.Y	0.00000030000.0	Y279	Y:Re
IPI00190020	Tax_Id=10116 Gene_Symbol=Atp2a2 Isoform SERCA2B of Sarcoplasmic/endoplasmic reticulum calcium ATPase 2	658	668	R.EFDELSPpSAQR.D	0.00000002000.0	S665	N
IPI00190290	Tax_Id=10116 Gene_Symbol=Rras2 Related RAS viral (R-ras) oncogene homolog 2	177	191	R.KFQEQECPPpSPEPTR.K	0.000000000200000.0	S186	N
IPI00190290	Tax_Id=10116 Gene_Symbol=Rras2 Related RAS viral (R-ras) oncogene homolog 2	178	191	K.FQEQECPPpSPEPTR.K	0.00000000200000.0	S186	N
IPI00190868	Tax_Id=10116 Gene_Symbol=Mrip Isoform 1 of Myosin phosphatase Rho-interacting protein	216	243	R.AKDQPDGTSLpSPVQSPSQSQPPAACTPR.E	0.0000000000200000000000000000.0	S226	Y:Re
IPI00190868	Tax_Id=10116 Gene_Symbol=Mrip Isoform 1 of Myosin phosphatase Rho-interacting protein	216	243	R.AKDQPDGTSLpSPVQpSPSQSQPPAACTPR.E	0.0000000000200020000000000000.0	S226,S230	Y:Re,Y:Re
IPI00191460	Tax_Id=10116 Gene_Symbol=Dkc1 H/ACA ribonucleoprotein complex subunit 4	449	466	R.KRDpSDpSDADEATPTTTPR.V	0.000202000000000000.0	S452,S454	Y:Si,Y:Si
IPI00191563	Tax_Id=10116 Gene_Symbol=LOC690489 hypothetical protein LOC690489	100	118	K.VTGNPEDSCASEAPGSpSPK.R	0.0000000000000000200.0	S116	N
IPI00191563	Tax_Id=10116 Gene_Symbol=LOC690489 hypothetical protein LOC690489	40	60	K.TAAVQEECGPDPRPApTPPGGR.E	0.000000000000000200000.0	T55	N
IPI00191651	Tax_Id=10116 Gene_Symbol=Bmsc-UbP Bone marrow stromal cell-derived ubiquitin-like protein	219	241	R.DMPGGFLFDGLpSDDEDDFHPSTR.S	0.00000000000200000000000.0	S230	N
IPI00191651	Tax_Id=10116 Gene_Symbol=Bmsc-UbP Bone marrow stromal cell-derived ubiquitin-like protein	219	241	R.DMPGGFLFDGLpSDDEDDFHPSTR.S	0.01000000000200000000000.0	S230	N
IPI00191738	Tax_Id=10116 Gene_Symbol=Gclm Glutamate--cysteine ligase regulatory subunit	50	64	K.TLNEWSSQIpSPDLVR.E	0.000000000200000.0	S59	N
IPI00192286	Tax_Id=10116 Gene_Symbol=Abca2 ATP-binding cassette sub-family A member 2	1321	1336	K.VSEEDQpSLENSEADVK.E	0.0000002000000000.0	S1327	Y:Si
IPI00192286	Tax_Id=10116 Gene_Symbol=Abca2 ATP-binding cassette sub-family A member 2	1321	1336	K.VSEEDQpSLENpSEADVK.E	0.0000002000200000.0	S1327,S1331	Y:Si,Y:Si
IPI00192754	Tax_Id=10116 Gene_Symbol=- 238 kDa protein	1256	1275	R.DSTEAPKPESpSPEPPPGQGR.T	0.00000000002000000000.0	S1266	N
IPI00192754	Tax_Id=10116 Gene_Symbol=- 238 kDa protein	1256	1275	R.DSTEAPKPEpSSPEPPPGQGR.T	0.00000000020000000000.0	S1265	N
IPI00193008	Tax_Id=10116 Gene_Symbol=Rbm5 similar to RNA binding motif protein 5	615	640	R.GLVAAYSGDpSDNEEELVERLESEEEK.L	0.00000000020000000000000000.0	S624	Y:Si
IPI00193008	Tax_Id=10116 Gene_Symbol=Rbm5 similar to RNA binding motif protein 5	725	738	K.QFDAGpTVNYEQPTK.D	0.00000200000000.0	T730	N
IPI00193162	Tax_Id=10116 Gene_Symbol=LOC499871 Similar to Zinc finger, FYVE domain containing 19	270	291	R.VTLQDYHLPDpSDEDEDEETAIR.R	0.0000000000200000000000.0	S280	N
IPI00193162	Tax_Id=10116 Gene_Symbol=LOC499871 Similar to Zinc finger, FYVE domain containing 19	270	292	R.VTLQDYHLPDpSDEDEDEETAIRR.V	0.00000000002000000000000.0	S280	N
IPI00193369	Tax_Id=10116 Gene_Symbol=Slc9a1 Sodium/hydrogen exchanger 1	771	795	R.SKEPSSPGTDDVFTPGPSDpSPGSQR.I	0.0000000000000000000200000.0	S790	Y:Si
IPI00193648	Tax_Id=10116 Gene_Symbol=G3bp similar to Ras-GTPase-activating protein binding protein 1	195	221	R.YQDEVFGGFVTEPQEEpSEEEVEEPEER.Q	0.000000000000000020000000000.0	S211	N
IPI00193648	Tax_Id=10116 Gene_Symbol=G3bp similar to Ras-GTPase-activating protein binding protein 1	291	307	K.SApSPAPADVAPAQEDLR.T	0.00200000000000000.0	S293	N
IPI00194567	Tax_Id=10116 Gene_Symbol=Trim28 similar to Transcription intermediary factor 1-beta	37	71	K.RPAASSAAAASASASpSPAGGGGEAQELLEHCGVCR.E	0.00000000000000020000000000000000000.0	S52	Y:Si
IPI00194567	Tax_Id=10116 Gene_Symbol=Trim28 similar to Transcription intermediary factor 1-beta	593	630	R.LASPSGSpTpSSGLEVVAPEVTSAPVSGPGILDDSATICR.V	0.00000002200000000000000000000000000000.0	T600,S601	N,Y:Si
IPI00194567	Tax_Id=10116 Gene_Symbol=Trim28 similar to Transcription intermediary factor 1-beta	593	630	R.LApSPSGSTSSGLEVVAPEVTSAPVSGPGILDDSATICR.V	0.00200000000000000000000000000000000000.0	S595	Y:Si
IPI00194567	Tax_Id=10116 Gene_Symbol=Trim28 similar to Transcription intermediary factor 1-beta	593	630	R.LApSPpSGSTSSGLEVVAPEVTSAPVSGPGILDDSATICR.V	0.00202000000000000000000000000000000000.0	S595,S597	Y:Si,Y:Si
IPI00195732	Tax_Id=10116 Gene_Symbol=Mon1a_predicted similar to MON1 homolog A	56	66	R.pSYEDLTELEDR.E	0.20000000000.0	S56	N
IPI00195999	Tax_Id=10116 Gene_Symbol=RGD1560831_predicted similar to 40S ribosomal protein S3	215	227	K.DEILPTpTPISEQK.G	0.0000002000000.0	T221	N
IPI00195999	Tax_Id=10116 Gene_Symbol=RGD1560831_predicted similar to 40S ribosomal protein S3	215	227	K.DEILPpTTPISEQK.G	0.0000020000000.0	T220	N
IPI00196562	Tax_Id=10116 Gene_Symbol=Ric8a similar to synembryn	423	446	R.GLMAGGRPEGQYpSEDEDTDTEEYR.E	0.000000000000200000000000.0	S435	Y:Si
IPI00196562	Tax_Id=10116 Gene_Symbol=Ric8a similar to synembryn	423	446	R.GLMAGGRPEGQYpSEDEDTDTEEYR.E	0.001000000000200000000000.0	S435	Y:Si
IPI00196562	Tax_Id=10116 Gene_Symbol=Ric8a similar to synembryn	423	446	R.GLMAGGRPEGQYpSEDEDpTDTEEYR.E	0.000000000000200002000000.0	S435,T440	Y:Si,N
IPI00196562	Tax_Id=10116 Gene_Symbol=Ric8a similar to synembryn	423	446	R.GLMAGGRPEGQYpSEDEDpTDTEEYR.E	0.001000000000200002000000.0	S435,T440	Y:Si,N
IPI00196684	Tax_Id=10116 Gene_Symbol=Prkar2a cAMP-dependent protein kinase type II-alpha regulatory subunit	95	114	R.RVpSVCAETFNPDEEEDNDPR.V	0.00200000000000000000.0	S97	Y:Re
IPI00197553	Tax_Id=10116 Gene_Symbol=Npm1 Isoform B23.1 of Nucleophosmin	104	134	K.CGSGPVHISGQHLVAVEEDAEpSEDEDEEDVK.L	0.0000000000000000000002000000000.0	S125	Y:Re
IPI00197559	Tax_Id=10116 Gene_Symbol=Pla2g4a Cytosolic phospholipase A2	428	445	K.HIVSNDSSDpSDDEAQGPK.G	0.000000000200000000.0	S437	Y:Si
IPI00197559	Tax_Id=10116 Gene_Symbol=Pla2g4a Cytosolic phospholipase A2	509	533	R.DFSPQDpSFDDDELDAAVADPDEFER.I	0.0000002000000000000000000.0	S515	N
IPI00197559	Tax_Id=10116 Gene_Symbol=Pla2g4a Cytosolic phospholipase A2	509	533	R.DFpSPQDSFDDDELDAAVADPDEFER.I	0.0020000000000000000000000.0	S511	N
IPI00197580	Tax_Id=10116 Gene_Symbol=Zfp91 similar to Zinc finger protein 91	2	32	M.PGETEEPRpSPEQQDQEGGPAAAADAASDELR.S	0.0000000020000000000000000000000.0	S10	N
IPI00197605	Tax_Id=10116 Gene_Symbol=Snap23 Synaptosomal-associated protein 23	101	117	K.ATWGDGGDSpSPSNVVSK.Q	0.00000000020000000.0	S110	Y:Si
IPI00197900	Tax_Id=10116 Gene_Symbol=Eef1d Translation elongation factor 1-delta subunit	120	149	K.KGATPAEDDEDNDIDLFGpSDEEEEDKEAAR.L	0.000000000000000000200000000000.0	S138	N
IPI00197900	Tax_Id=10116 Gene_Symbol=Eef1d Translation elongation factor 1-delta subunit	121	149	K.GATPAEDDEDNDIDLFGpSDEEEEDKEAAR.L	0.00000000000000000200000000000.0	S138	N
IPI00197900	Tax_Id=10116 Gene_Symbol=Eef1d Translation elongation factor 1-delta subunit	121	149	K.GApTPAEDDEDNDIDLFGpSDEEEEDKEAAR.L	0.00200000000000000200000000000.0	T123,S138	N,N
IPI00197954	Tax_Id=10116 Gene_Symbol=Stk3 Serine/threonine-protein kinase 3	308	328	R.ELEDEEENpSDEDELDSHTMVK.T	0.000000002000000000000.0	S316	Y:Si
IPI00197954	Tax_Id=10116 Gene_Symbol=Stk3 Serine/threonine-protein kinase 3	308	328	R.ELEDEEENpSDEDELDSHTMVK.T	0.000000002000000000100.0	S316	Y:Si
IPI00197986	Tax_Id=10116 Gene_Symbol=Ndufv3l;LOC685005 NADH dehydrogenase (ubiquinone) flavoprotein 3-like isoform 1	140	166	K.DSSSSSSSSSSDSDpSDGEEHGSDIGPR.V	0.000000000000002000000000000.0	S154	N
IPI00197986	Tax_Id=10116 Gene_Symbol=Ndufv3l;LOC685005 NADH dehydrogenase (ubiquinone) flavoprotein 3-like isoform 1	140	166	K.DSSSSSSSSSSDpSDpSDGEEHGSDIGPR.V	0.000000000000202000000000000.0	S152,S154	N,N
IPI00198210	Tax_Id=10116 Gene_Symbol=Supt5h suppressor of Ty 5 homolog	32	67	R.SAAGpSEKEEEPEEEEEEEEEEYDEEEEEEDDDRPPK.K	0.000020000000000000000000000000000000.0	S36	N
IPI00198339	Tax_Id=10116 Gene_Symbol=Ablim1_predicted 78 kDa protein	348	362	R.TLpSPTPSAEGFQDGR.D	0.002000000000000.0	S350	N
IPI00198339	Tax_Id=10116 Gene_Symbol=Ablim1_predicted 78 kDa protein	348	362	R.pTLSPTPpSAEGFQDGR.D	0.200000200000000.0	T348,S354	N,N
IPI00198339	Tax_Id=10116 Gene_Symbol=Ablim1_predicted 78 kDa protein	369	382	R.STpSQGpSINSPVYSR.H	0.00200200000000.0	S371,S374	N,N
IPI00198369	Tax_Id=10116 Gene_Symbol=Snx1 Sorting nexin-1	14	60	R.LPPPFPGMDPESEGAAGGSEPEAGDSDpTEGEDIFTGAAAASKPQSPK.K	0.00000000000000000000000000020000000000000000000.0	T41	Y:Si
IPI00198369	Tax_Id=10116 Gene_Symbol=Snx1 Sorting nexin-1	14	60	R.LPPPFPGMDPESEGAAGGSEPEAGDpSDTEGEDIFTGAAAASKPQSPK.K	0.00000000000000000000000002000000000000000000000.0	S39	Y:Si
IPI00198486	Tax_Id=10116 Gene_Symbol=Ap3d1 similar to adaptor-related protein complex 3, delta 1 subunit	757	774	R.RHpSSLPTEpSDEDIAPAQR.V	0.002000002000000000.0	S759,S765	N,N
IPI00198486	Tax_Id=10116 Gene_Symbol=Ap3d1 similar to adaptor-related protein complex 3, delta 1 subunit	758	774	R.HSSLPTEpSDEDIAPAQR.V	0.00000002000000000.0	S765	N
IPI00198486	Tax_Id=10116 Gene_Symbol=Ap3d1 similar to adaptor-related protein complex 3, delta 1 subunit	758	774	R.HSpSLPTEpSDEDIAPAQR.V	0.00200002000000000.0	S760,S765	N,N
IPI00198486	Tax_Id=10116 Gene_Symbol=Ap3d1 similar to adaptor-related protein complex 3, delta 1 subunit	758	774	R.HpSpSLPTESDEDIAPAQR.V	0.02200000000000000.0	S759,S760	N,N
IPI00198486	Tax_Id=10116 Gene_Symbol=Ap3d1 similar to adaptor-related protein complex 3, delta 1 subunit	775	801	R.VDIITEEMPENALPpSDEDDKDPNDPYR.A	0.000000000000002000000000000.0	S789	N
IPI00198486	Tax_Id=10116 Gene_Symbol=Ap3d1 similar to adaptor-related protein complex 3, delta 1 subunit	775	801	R.VDIITEEMPENALPpSDEDDKDPNDPYR.A	0.000000010000002000000000000.0	S789	N
IPI00198498	Tax_Id=10116 Gene_Symbol=Cttn Cortactin isoform C	325	354	K.KQpTPPASPpSPQPAEDRPPSpSPIYEDAAPLK.A	0.002000002000000000020000000000.0	T327,S333,S344	N,N,N
IPI00198498	Tax_Id=10116 Gene_Symbol=Cttn Cortactin isoform C	325	354	K.KQpTPPApSPSPQPAEDRPPSSPIpYEDAAPLK.A	0.002000200000000000000030000000.0	T327,S331,Y347	N,N,N
IPI00198685	Tax_Id=10116 Gene_Symbol=Pak1 Serine/threonine-protein kinase PAK 1	163	197	K.TVSETPAVPPVpSEDEDDDDDATPPPVIAPRPEHTK.S	0.00000000000200000000000000000000000.0	S174	N
IPI00198768	Tax_Id=10116 Gene_Symbol=Npuk68 Nuclear protein UKp68	307	324	K.RFpSHDGEEEEEDEDYGTR.V	0.002000000000000000.0	S309	N
IPI00199060	Tax_Id=10116 Gene_Symbol=Tgoln2 Trans golgi network (TGN) specific integral membrane protein TGN38 precursor	266	284	K.VLGPSpSSENQEGTLTDSMK.D	0.0000020000000000000.0	S271	N
IPI00199145	Tax_Id=10116 Gene_Symbol=Pacsin3 Syndapin III	335	362	R.DGTAPPPQSPSSPGSGQDEDWpSDEESPR.K	0.0000000000000000000002000000.0	S356	N
IPI00199145	Tax_Id=10116 Gene_Symbol=Pacsin3 Syndapin III	335	363	R.DGTAPPPQSPSSPGSGQDEDWpSDEESPRK.A	0.00000000000000000000020000000.0	S356	N
IPI00199445	Tax_Id=10116 Gene_Symbol=Ank3 ankyrin 3, epithelial isoform 2	842	861	K.MNVPETMNEVLDMpSDDEVGK.A	0.00000000000002000000.0	S855	N
IPI00199445	Tax_Id=10116 Gene_Symbol=Ank3 ankyrin 3, epithelial isoform 2	862	890	K.ASAPEKLpSDGEYIpSDGEEGEDAITGDTDK.Y	0.00000002000002000000000000000.0	S869,S875	N,N
IPI00199445	Tax_Id=10116 Gene_Symbol=Ank3 ankyrin 3, epithelial isoform 2	862	898	K.ASAPEKLpSDGEYIpSDGEEGEDAITGDTDKYLGPQDLK.E	0.0000000200000200000000000000000000000.0	S869,S875	N,N
IPI00199445	Tax_Id=10116 Gene_Symbol=Ank3 ankyrin 3, epithelial isoform 2	868	898	K.LSDGEYIpSDGEEGEDAITGDTDKYLGPQDLK.E	0.0000000200000000000000000000000.0	S875	N
IPI00199585	Tax_Id=10116 Gene_Symbol=Slc22a5 Organic cation/carnitine transporter 2	544	553	K.DGGEpSPTVLK.S	0.0000200000.0	S548	N
IPI00199636	Tax_Id=10116 Gene_Symbol=Canx Calnexin precursor	551	572	K.QKSDAEEDGGTGpSQDEEDSKPK.A	0.0000000000002000000000.0	S563	Y:Re
IPI00199636	Tax_Id=10116 Gene_Symbol=Canx Calnexin precursor	573	584	K.AEEDEILNRpSPR.N	0.000000000200.0	S582	Y:Re
IPI00199985	Tax_Id=10116 Gene_Symbol=Slc4a4 Isoform 1 of Electrogenic sodium bicarbonate cotransporter 1	1023	1041	K.KKGpSLDSDNDDSDCPYSEK.V	0.0002000000000000000.0	S1026	Y:Si
IPI00199985	Tax_Id=10116 Gene_Symbol=Slc4a4 Isoform 1 of Electrogenic sodium bicarbonate cotransporter 1	1023	1041	K.KKGpSLDpSDNDDSDCPYSEK.V	0.0002002000000000000.0	S1026,S1029	Y:Si,Y:Si
IPI00199985	Tax_Id=10116 Gene_Symbol=Slc4a4 Isoform 1 of Electrogenic sodium bicarbonate cotransporter 1	1024	1041	K.KGSLDpSDNDDSDCPYSEK.V	0.000002000000000000.0	S1029	Y:Si
IPI00199985	Tax_Id=10116 Gene_Symbol=Slc4a4 Isoform 1 of Electrogenic sodium bicarbonate cotransporter 1	1024	1041	K.KGpSLDSDNDDSDCPYSEK.V	0.002000000000000000.0	S1026	Y:Si
IPI00199985	Tax_Id=10116 Gene_Symbol=Slc4a4 Isoform 1 of Electrogenic sodium bicarbonate cotransporter 1	1024	1041	K.KGpSLDpSDNDDSDCPYSEK.V	0.002002000000000000.0	S1026,S1029	Y:Si,Y:Si
IPI00199985	Tax_Id=10116 Gene_Symbol=Slc4a4 Isoform 1 of Electrogenic sodium bicarbonate cotransporter 1	1024	1046	K.KGSLDSDNDDpSDCPYSEKVPSIK.I	0.00000000002000000000000.0	S1034	Y:Si
IPI00199985	Tax_Id=10116 Gene_Symbol=Slc4a4 Isoform 1 of Electrogenic sodium bicarbonate cotransporter 1	1024	1046	K.KGSLDpSDNDDpSDCPYSEKVPSIK.I	0.00000200002000000000000.0	S1029,S1034	Y:Si,Y:Si
IPI00199985	Tax_Id=10116 Gene_Symbol=Slc4a4 Isoform 1 of Electrogenic sodium bicarbonate cotransporter 1	1024	1046	K.KGpSLDSDNDDSDCPYSEKVPSIK.I	0.00200000000000000000000.0	S1026	Y:Si
IPI00199985	Tax_Id=10116 Gene_Symbol=Slc4a4 Isoform 1 of Electrogenic sodium bicarbonate cotransporter 1	1024	1046	K.KGpSLDpSDNDDSDCPYSEKVPSIK.I	0.00200200000000000000000.0	S1026,S1029	Y:Si,Y:Si
IPI00199985	Tax_Id=10116 Gene_Symbol=Slc4a4 Isoform 1 of Electrogenic sodium bicarbonate cotransporter 1	1025	1041	K.GSLDpSDNDDSDCPYSEK.V	0.00002000000000000.0	S1029	Y:Si
IPI00199985	Tax_Id=10116 Gene_Symbol=Slc4a4 Isoform 1 of Electrogenic sodium bicarbonate cotransporter 1	1025	1046	K.GSLDSDNDDSDCPYSEKVPpSIK.I	0.0000000000000000000200.0	S1044	N
IPI00199985	Tax_Id=10116 Gene_Symbol=Slc4a4 Isoform 1 of Electrogenic sodium bicarbonate cotransporter 1	1025	1046	K.GSLDpSDNDDSDCPYSEKVPSIK.I	0.0000200000000000000000.0	S1029	Y:Si
IPI00199985	Tax_Id=10116 Gene_Symbol=Slc4a4 Isoform 1 of Electrogenic sodium bicarbonate cotransporter 1	1025	1046	K.GSLDpSDNDDpSDCPYSEKVPSIK.I	0.0000200002000000000000.0	S1029,S1034	Y:Si,Y:Si
IPI00199985	Tax_Id=10116 Gene_Symbol=Slc4a4 Isoform 1 of Electrogenic sodium bicarbonate cotransporter 1	1025	1046	K.GpSLDSDNDDSDCPYSEKVPSIK.I	0.0200000000000000000000.0	S1026	Y:Si
IPI00199985	Tax_Id=10116 Gene_Symbol=Slc4a4 Isoform 1 of Electrogenic sodium bicarbonate cotransporter 1	1025	1046	K.GpSLDpSDNDDSDCPYSEKVPSIK.I	0.0200200000000000000000.0	S1026,S1029	Y:Si,Y:Si
IPI00199985	Tax_Id=10116 Gene_Symbol=Slc4a4 Isoform 1 of Electrogenic sodium bicarbonate cotransporter 1	252	271	R.NLTSSpSLNDISDKPEKDQLK.N	0.00000200000000000000.0	S257	Y:Si
IPI00199985	Tax_Id=10116 Gene_Symbol=Slc4a4 Isoform 1 of Electrogenic sodium bicarbonate cotransporter 1	252	271	R.NLpTSSpSLNDISDKPEKDQLK.N	0.00200200000000000000.0	T254,S257	Y:Si,Y:Si
IPI00200145	Tax_Id=10116 Gene_Symbol=Rplp1 60S acidic ribosomal protein P1	98	114	K.KEESEEpSEDDMGFGLFD.-	0.00000020000000000.0	S104	Y:Si
IPI00200145	Tax_Id=10116 Gene_Symbol=Rplp1 60S acidic ribosomal protein P1	98	114	K.KEESEEpSEDDMGFGLFD.-	0.00000020001000000.0	S104	Y:Si
IPI00200145	Tax_Id=10116 Gene_Symbol=Rplp1 60S acidic ribosomal protein P1	98	114	K.KEEpSEESEDDMGFGLFD.-	0.00020000000000000.0	S101	Y:Si
IPI00200145	Tax_Id=10116 Gene_Symbol=Rplp1 60S acidic ribosomal protein P1	99	114	K.EEpSEESEDDMGFGLFD.-	0.0020000001000000.0	S101	Y:Si
IPI00200147	Tax_Id=10116 Gene_Symbol=Arbp 60S acidic ribosomal protein P0	302	317	K.EEpSEESDEDMGFGLFD.-	0.0020000001000000.0	S304	Y:Re
IPI00200370	Tax_Id=10116 Gene_Symbol=RGD1566426_predicted similar to nuclear receptor coactivator 7	199	213	R.VLSSTpSEEDEPGVVK.F	0.000002000000000.0	S204	N
IPI00200674	Tax_Id=10116 Gene_Symbol=Ilf3 Isoform 2 of Interleukin enhancer-binding factor 3	488	536	R.DSSKGEDSAEEpSDGKPAVVAPPPVVEAVSNPSSVFPSDATTEQGPILTK.H	0.0000000000020000000000000000000000000000000000000.0	S499	N
IPI00200674	Tax_Id=10116 Gene_Symbol=Ilf3 Isoform 2 of Interleukin enhancer-binding factor 3	488	536	R.DSSKGEDSAEEpSDGKPAVVAPPPVVEAVpSNPSSVFPSDATTEQGPILTK.H	0.0000000000020000000000000000200000000000000000000.0	S499,S516	N,N
IPI00200674	Tax_Id=10116 Gene_Symbol=Ilf3 Isoform 2 of Interleukin enhancer-binding factor 3	488	536	R.DSSKGEDpSAEESDGKPAVVAPPPVVEAVSNPSSVFPSDATTEQGPILTK.H	0.0000000200000000000000000000000000000000000000000.0	S495	N
IPI00200757	Tax_Id=10116 Gene_Symbol=Fn1 Isoform 1 of Fibronectin precursor	2452	2477	R.TNTNVNCPIECFMPLDVQADRDDpSRE.-	0.00000000000000000000000200.0	S2475	Y:Si
IPI00200757	Tax_Id=10116 Gene_Symbol=Fn1 Isoform 1 of Fibronectin precursor	2452	2477	R.TNTNVNCPIECFMPLDVQADRDDpSRE.-	0.00000000000010000000000200.0	S2475	Y:Si
IPI00200898	Tax_Id=10116 Gene_Symbol=Slc9a3r1 Ezrin-radixin-moesin-binding phosphoprotein 50	285	301	R.SASSDTSEELNAQDpSPK.R	0.00000000000000200.0	S299	Y:Si
IPI00200898	Tax_Id=10116 Gene_Symbol=Slc9a3r1 Ezrin-radixin-moesin-binding phosphoprotein 50	285	301	R.SASSDTpSEELNAQDSPK.R	0.00000020000000000.0	S291	Y:Re
IPI00200898	Tax_Id=10116 Gene_Symbol=Slc9a3r1 Ezrin-radixin-moesin-binding phosphoprotein 50	285	301	R.SASSDpTpSEELNAQDSPK.R	0.00000220000000000.0	T290,S291	Y:Re,Y:Re
IPI00200898	Tax_Id=10116 Gene_Symbol=Slc9a3r1 Ezrin-radixin-moesin-binding phosphoprotein 50	285	301	R.SASpSDTSEELNAQDSPK.R	0.00020000000000000.0	S288	Y:Re
IPI00200898	Tax_Id=10116 Gene_Symbol=Slc9a3r1 Ezrin-radixin-moesin-binding phosphoprotein 50	285	301	R.SASpSDTpSEELNAQDSPK.R	0.00020020000000000.0	S288,S291	Y:Re,Y:Re
IPI00200898	Tax_Id=10116 Gene_Symbol=Slc9a3r1 Ezrin-radixin-moesin-binding phosphoprotein 50	285	301	R.SApSSDTSEELNAQDSPK.R	0.00200000000000000.0	S287	Y:Si
IPI00200898	Tax_Id=10116 Gene_Symbol=Slc9a3r1 Ezrin-radixin-moesin-binding phosphoprotein 50	285	301	R.SApSSDTpSEELNAQDSPK.R	0.00200020000000000.0	S287,S291	Y:Si,Y:Re
IPI00200898	Tax_Id=10116 Gene_Symbol=Slc9a3r1 Ezrin-radixin-moesin-binding phosphoprotein 50	285	301	R.pSASSDTSEELNAQDSPK.R	0.20000000000000000.0	S285	Y:Si
IPI00200898	Tax_Id=10116 Gene_Symbol=Slc9a3r1 Ezrin-radixin-moesin-binding phosphoprotein 50	285	301	R.pSASSDTpSEELNAQDSPK.R	0.20000020000000000.0	S285,S291	Y:Re,Y:Si
IPI00200898	Tax_Id=10116 Gene_Symbol=Slc9a3r1 Ezrin-radixin-moesin-binding phosphoprotein 50	285	302	R.SASpSDTpSEELNAQDSPKR.H	0.000200200000000000.0	S288,S291	Y:Re,Y:Re
IPI00200898	Tax_Id=10116 Gene_Symbol=Slc9a3r1 Ezrin-radixin-moesin-binding phosphoprotein 50	285	302	R.SApSSDTSEELNAQDSPKR.H	0.002000000000000000.0	S287	Y:Si
IPI00201120	Tax_Id=10116 Gene_Symbol=Slc5a2 Low affinity Na-dependent glucose transporter SGLT2 delta e trans	547	564	K.pSGSGSPPPTTEEVAATTR.R	0.200000000000000000.0	S547	N
IPI00201213	Tax_Id=10116 Gene_Symbol=LOC501546 LOC501546 protein	1902	1915	R.GSGTApSDDEFENLR.I	0.00000200000000.0	S1907	N
IPI00201261	Tax_Id=10116 Gene_Symbol=Nes Isoform 2 of Nestin	722	739	K.ESQESLRpSPEEEDQEAGR.S	0.000000020000000000.0	S729	N
IPI00201289	Tax_Id=10116 Gene_Symbol=Cspg6 Structural maintenance of chromosomes protein 3	1059	1079	K.KGDVEGSQpSQDEGEGSGESER.G	0.000000002000000000000.0	S1067	Y:Si
IPI00201300	Tax_Id=10116 Gene_Symbol=Ptrf_predicted Polymerase I and transcript release factor	33	47	R.ATEEPSGTGpSDELIK.S	0.000000000200000.0	S42	Y:Si
IPI00201944	Tax_Id=10116 Gene_Symbol=Plekha5 81 kDa protein	429	460	K.pSEPELTTVAEVDESNGEEKSEPASEAEAPVVR.G	0.20000000000000000000000000000000.0	S429	N
IPI00202231	Tax_Id=10116 Gene_Symbol=RGD1306324 Protein RER1	87	104	K.VDPSLMEDpSDDGPSLPTK.Q	0.000000002000000000.0	S95	Y:Si
IPI00202231	Tax_Id=10116 Gene_Symbol=RGD1306324 Protein RER1	87	104	K.VDPSLMEDpSDDGPSLPTK.Q	0.000001002000000000.0	S95	Y:Si
IPI00202288	Tax_Id=10116 Gene_Symbol=rCG_28701 hypothetical protein	26	40	R.pSQDEPVQSGMNGIPK.H	0.200000000000000.0	S26	N
IPI00202288	Tax_Id=10116 Gene_Symbol=rCG_28701 hypothetical protein	26	40	R.pSQDEPVQSGMNGIPK.H	0.200000000100000.0	S26	N
IPI00202703	Tax_Id=10116 Gene_Symbol=Ostf1 Osteoclast-stimulating factor 1	200	214	R.TLSNAEDYLDDEDpSD.-	0.000000000000020.0	S213	Y:Re
IPI00202933	Tax_Id=10116 Gene_Symbol=RGD1310669 Protein CWC15 homolog	95	135	R.LDQIPAANLDADDPLTDEEDEDFEEESDDDDpTAALLAELEK.I	0.00000000000000000000000000000002000000000.0	T126	N
IPI00202933	Tax_Id=10116 Gene_Symbol=RGD1310669 Protein CWC15 homolog	95	135	R.LDQIPAANLDADDPLpTDEEDEDFEEEpSDDDDTAALLAELEK.I	0.00000000000000020000000000200000000000000.0	T110,S121	Y:Si,Y:Si
IPI00203317	Tax_Id=10116 Gene_Symbol=Cyp4a2 Cytochrome P450 4A2 precursor	386	397	R.ELSpSPVTFPDGR.S	0.000200000000.0	S389	N
IPI00203446	Tax_Id=10116 Gene_Symbol=Slc23a1 Solute carrier family 23 member 1	581	604	K.TENQPAVLEDAPDNTETGpSVCTKV.-	0.000000000000000000200000.0	S599	N
IPI00203446	Tax_Id=10116 Gene_Symbol=Slc23a1 Solute carrier family 23 member 1	581	604	K.TENQPAVLEDAPDNTEpTGSVCTKV.-	0.000000000000000020000000.0	T597	N
IPI00203529	Tax_Id=10116 Gene_Symbol=Slc34a3 Sodium-dependent phosphate transport protein 2C	279	298	R.GETPQGSpSEECDLSGSCTER.N	0.00000002000000000000.0	S286	N
IPI00203529	Tax_Id=10116 Gene_Symbol=Slc34a3 Sodium-dependent phosphate transport protein 2C	279	298	R.GETPQGpSSEECDLSGSCTER.N	0.00000020000000000000.0	S285	N
IPI00203690	Tax_Id=10116 Gene_Symbol=Aldh9a1 4-trimethylaminobutyraldehyde dehydrogenase	506	521	K.TVCVEMGDVEpSPFENQ.-	0.0000010000200000.0	S516	N
IPI00203725	Tax_Id=10116 Gene_Symbol=Hmga1 Isoform HMG-I of High mobility group protein HMG-I/HMG-Y	89	107	K.KLEKEEEEGISQESpSEEEQ.-	0.0000000000000020000.0	S103	Y:Re
IPI00203725	Tax_Id=10116 Gene_Symbol=Hmga1 Isoform HMG-I of High mobility group protein HMG-I/HMG-Y	89	107	K.KLEKEEEEGISQEpSSEEEQ.-	0.0000000000000200000.0	S102	Y:Si
IPI00203725	Tax_Id=10116 Gene_Symbol=Hmga1 Isoform HMG-I of High mobility group protein HMG-I/HMG-Y	89	107	K.KLEKEEEEGISQEpSpSEEEQ.-	0.0000000000000220000.0	S102,S103	Y:Si,Y:Re
IPI00204006	Tax_Id=10116 Gene_Symbol=Fbn1 Fibrillin-1	2696	2720	R.GGPEPPApSGEMDDNSLSPEACYECK.I	0.0000000200000000000000000.0	S2703	N
IPI00204006	Tax_Id=10116 Gene_Symbol=Fbn1 Fibrillin-1	2696	2720	R.GGPEPPApSGEMDDNSLSPEACYECK.I	0.0000000200100000000000000.0	S2703	N
IPI00204100	Tax_Id=10116 Gene_Symbol=Crlz1 Something about silencing protein 10	23	55	R.TATDENEDDLGpSPPSPGDSSYYQDQVDEFHEAR.S	0.000000000002000000000000000000000.0	S34	N
IPI00204663	Tax_Id=10116 Gene_Symbol=Tfpt TCF3 fusion partner homolog	172	190	R.TTATLDPpSSPAPGEGPSGR.K	0.0000000200000000000.0	S179	N
IPI00204739	Tax_Id=10116 Gene_Symbol=Stx4a Syntaxin-4	10	22	R.QGDNIpSDDEDEVR.V	0.0000020000000.0	S15	Y:Si
IPI00204776	Tax_Id=10116 Gene_Symbol=Akap8 A-kinase anchor protein 8	648	682	R.NEAAVPAAAAGpSPVPVIAIPGILEDELEQTDAEAK.D	0.00000000000200000000000000000000000.0	S659	N
IPI00204814	Tax_Id=10116 Gene_Symbol=Vps54 Vacuolar protein sorting-associated protein 54	539	565	R.NTpSPHSEPCSSDSVSEPECTTDSSSSK.E	0.002000000000000000000000000.0	S541	N
IPI00204831	Tax_Id=10116 Gene_Symbol=Timm8a Mitochondrial import inner membrane translocase subunit Tim8 A	87	97	K.SKPVFSESLpSD.-	0.00000000020.0	S96	N
IPI00205325	Tax_Id=10116 Gene_Symbol=Lrp2 Low-density lipoprotein receptor-related protein 2 precursor	4597	4630	K.QTTNFENPIYAEMDSEVKDAVAVAPPPpSPSLPAK.A	0.0000000000000000000000000002000000.0	S4624	N
IPI00205325	Tax_Id=10116 Gene_Symbol=Lrp2 Low-density lipoprotein receptor-related protein 2 precursor	4615	4630	K.DAVAVAPPPSPpSLPAK.A	0.0000000000020000.0	S4626	N
IPI00205325	Tax_Id=10116 Gene_Symbol=Lrp2 Low-density lipoprotein receptor-related protein 2 precursor	4615	4630	K.DAVAVAPPPpSPSLPAK.A	0.0000000002000000.0	S4624	N
IPI00205325	Tax_Id=10116 Gene_Symbol=Lrp2 Low-density lipoprotein receptor-related protein 2 precursor	4649	4660	K.DTANLVKEDpSDV.-	0.000000000200.0	S4658	N
IPI00205566	Tax_Id=10116 Gene_Symbol=Cnn3 Calponin-3	272	318	K.YCAAPTEPVIHNGSQGTGTNGSEIpSDSDYQAEYPDEYHGEYPDEYPR.E	0.00000000000000000000000020000000000000000000000.0	S296	N
IPI00205566	Tax_Id=10116 Gene_Symbol=Cnn3 Calponin-3	272	318	K.YCAAPTEPVIHNGSQGTGTNGpSEIpSDSDYQAEYPDEYHGEYPDEYPR.E	0.00000000000000000000020020000000000000000000000.0	S293,S296	N,N
IPI00205566	Tax_Id=10116 Gene_Symbol=Cnn3 Calponin-3	272	318	K.YCAAPTEPVIHNGpSQGTGTNGSEISDSDYQAEYPDEYHGEYPDEYPR.E	0.00000000000002000000000000000000000000000000000.0	S285	N
IPI00205633	Tax_Id=10116 Gene_Symbol=Wdr44 99 kDa protein	369	395	K.EYVSNDApTQSDDEEKLQSQQTDTDGGR.L	0.000000020000000000000000000.0	T376	N
IPI00205637	Tax_Id=10116 Gene_Symbol=Cgref1 Cell growth regulator with EF hand domain protein 1	254	281	K.DLPAETLETQNTPNVVEAHpSIQLENDEI.-	0.0000000000000000000200000000.0	S273	N
IPI00205800	Tax_Id=10116 Gene_Symbol=MGC94720 Coiled-coil domain-containing protein 86	142	173	R.SPEPCPGQQAPGPEPSQPAQELAFQAPSpSPER.Q	0.00000000000000000000000000002000.0	S170	Y:Si
IPI00205868	Tax_Id=10116 Gene_Symbol=Ccdc12_predicted coiled-coil domain containing 12	143	166	R.LKGQEDNLASAVDATTGQEACDpSD.-	0.000000000000000000000020.0	S165	N
IPI00205868	Tax_Id=10116 Gene_Symbol=Ccdc12_predicted coiled-coil domain containing 12	145	166	K.GQEDNLASAVDATTGQEACDpSD.-	0.0000000000000000000020.0	S165	N
IPI00207181	Tax_Id=10116 Gene_Symbol=Plcl1 130kDa-Ins(1,4,5)P3 binding protein	544	567	K.KLPSESDLLEGEVpTDEDEEAEMSR.R	0.000000000000020000000000.0	T557	Y:Si
IPI00207181	Tax_Id=10116 Gene_Symbol=Plcl1 130kDa-Ins(1,4,5)P3 binding protein	544	567	K.KLPSESDLLEGEVpTDEDEEAEMSR.R	0.000000000000020000000100.0	T557	Y:Si
IPI00207181	Tax_Id=10116 Gene_Symbol=Plcl1 130kDa-Ins(1,4,5)P3 binding protein	544	568	K.KLPSESDLLEGEVpTDEDEEAEMSRR.V	0.0000000000000200000000000.0	T557	Y:Si
IPI00207643	Tax_Id=10116 Gene_Symbol=LOC361399;RGD1309136_predicted LRRG00115	671	698	R.TRpSPDVISSASTALSQDIPEIASEALSR.G	0.0020000000000000000000000000.0	S673	N
IPI00207821	Tax_Id=10116 Gene_Symbol=Prkci similar to Protein kinase C iota type	835	873	K.QVVPPFKPNISGEFGLDNFDSQFTNEPVQLpTPDDDDIVR.K	0.000000000000000000000000000000200000000.0	T865	N
IPI00208114	Tax_Id=10116 Gene_Symbol=Tmpo Lamina-associated polypeptide 2 isoform beta	157	172	R.SSpTPLPTVSSSAENTR.Q	0.0020000000000000.0	T159	Y:Si
IPI00208114	Tax_Id=10116 Gene_Symbol=Tmpo Lamina-associated polypeptide 2 isoform beta	61	85	K.GPPDFSSDEEREPpTPVLGSGASVGR.G	0.0000000000000200000000000.0	T74	Y:Si
IPI00208200	Tax_Id=10116 Gene_Symbol=Cds2 Phosphatidate cytidylyltransferase 2	11	37	R.EDAPPEDKESESEAKLDGETApSDSESR.A	0.000000000000000000000200000.0	S32	Y:Si
IPI00208200	Tax_Id=10116 Gene_Symbol=Cds2 Phosphatidate cytidylyltransferase 2	11	37	R.EDAPPEDKESESEAKLDGEpTASDSESR.A	0.000000000000000000020000000.0	T30	Y:Si
IPI00208200	Tax_Id=10116 Gene_Symbol=Cds2 Phosphatidate cytidylyltransferase 2	11	37	R.EDAPPEDKEpSESEAKLDGETASDSESR.A	0.000000000200000000000000000.0	S20	Y:Si
IPI00208200	Tax_Id=10116 Gene_Symbol=Cds2 Phosphatidate cytidylyltransferase 2	11	37	R.EDAPPEDKEpSESEAKLDGETApSDSESR.A	0.000000000200000000000200000.0	S20,S32	Y:Si,Y:Si
IPI00208200	Tax_Id=10116 Gene_Symbol=Cds2 Phosphatidate cytidylyltransferase 2	19	37	K.ESESEAKLDGETApSDSESR.A	0.0000000000000200000.0	S32	Y:Si
IPI00208207	Tax_Id=10116 Gene_Symbol=Tomm20 Mitochondrial import receptor subunit TOM20 homolog	133	145	R.IVpSAQSLAEDDVE.-	0.0020000000000.0	S135	Y:Si
IPI00208266	Tax_Id=10116 Gene_Symbol=Ddx46 Probable ATP-dependent RNA helicase DDX46	797	824	K.AALGLQDpSDDEDAAVDIDEQIESMFNSK.K	0.0000000200000000000000000000.0	S804	Y:Si
IPI00208277	Tax_Id=10116 Gene_Symbol=Pdap1 28 kDa heat- and acid-stable phosphoprotein	56	74	K.KSLDpSDESEDEDDDYQQKR.K	0.0000200000000000000.0	S60	Y:Re
IPI00208277	Tax_Id=10116 Gene_Symbol=Pdap1 28 kDa heat- and acid-stable phosphoprotein	56	74	K.KSLDpSDEpSEDEDDDYQQKR.K	0.0000200200000000000.0	S60,S63	Y:Re,Y:Re
IPI00208277	Tax_Id=10116 Gene_Symbol=Pdap1 28 kDa heat- and acid-stable phosphoprotein	57	73	K.SLDSDEpSEDEDDDYQQK.R	0.00000020000000000.0	S63	Y:Re
IPI00208277	Tax_Id=10116 Gene_Symbol=Pdap1 28 kDa heat- and acid-stable phosphoprotein	57	73	K.SLDpSDESEDEDDDYQQK.R	0.00020000000000000.0	S60	Y:Re
IPI00208277	Tax_Id=10116 Gene_Symbol=Pdap1 28 kDa heat- and acid-stable phosphoprotein	57	73	K.SLDpSDEpSEDEDDDYQQK.R	0.00020020000000000.0	S60,S63	Y:Re,Y:Re
IPI00208277	Tax_Id=10116 Gene_Symbol=Pdap1 28 kDa heat- and acid-stable phosphoprotein	57	74	K.SLDpSDESEDEDDDYQQKR.K	0.000200000000000000.0	S60	Y:Re
IPI00208277	Tax_Id=10116 Gene_Symbol=Pdap1 28 kDa heat- and acid-stable phosphoprotein	57	74	K.pSLDSDEpSEDEDDDYQQKR.K	0.200000200000000000.0	S57,S63	Y:Re,Y:Si
IPI00208304	Tax_Id=10116 Gene_Symbol=Sept2 Septin-2	210	225	K.IYHLPDAEpSDEDEDFK.E	0.0000000020000000.0	S218	Y:Re
IPI00208304	Tax_Id=10116 Gene_Symbol=Sept2 Septin-2	210	229	K.IYHLPDAEpSDEDEDFKEQTR.L	0.00000000200000000000.0	S218	Y:Re
IPI00208824	Tax_Id=10116 Gene_Symbol=Gak Cyclin G-associated kinase	812	839	K.ESQSNLIADGDGSEVpSDEEEASCPSEER.K	0.0000000000000002000000000000.0	S827	Y:Si
IPI00209113	Tax_Id=10116 Gene_Symbol=Myh9 Myosin-9	1938	1951	R.KGTGDCpSDEEVDGK.A	0.00000020000000.0	S1944	Y:Re
IPI00209113	Tax_Id=10116 Gene_Symbol=Myh9 Myosin-9	1938	1958	R.KGTGDCpSDEEVDGKADGADAK.A	0.000000200000000000000.0	S1944	Y:Re
IPI00209113	Tax_Id=10116 Gene_Symbol=Myh9 Myosin-9	1939	1958	K.GTGDCpSDEEVDGKADGADAK.A	0.00000200000000000000.0	S1944	Y:Re
IPI00209335	Tax_Id=10116 Gene_Symbol=Sipa1l1 Signal-induced proliferation-associated 1-like protein 1	1601	1612	R.TLpSDESIYSSQR.E	0.002000000000.0	S1603	Y:Si
IPI00209527	Tax_Id=10116 Gene_Symbol=RGD1562232_predicted similar to microfibrillar-associated protein 1	127	148	R.LEREDpSpSEEEEEEIDDEEIERR.R	0.0000022000000000000000.0	S132,S133	N,N
IPI00209527	Tax_Id=10116 Gene_Symbol=RGD1562232_predicted similar to microfibrillar-associated protein 1	258	280	R.SLAALDALNpTDDENDEEEYEAWK.V	0.00000000020000000000000.0	T267	N
IPI00209590	Tax_Id=10116 Gene_Symbol=Slc12a6 solute carrier family 12, member 6	1027	1044	R.LTpSIGSDEDEETETYQEK.V	0.002000000000000000.0	S1029	N
IPI00210090	Tax_Id=10116 Gene_Symbol=Hnrpu SP120	243	274	R.AKpSPQPPVEEEDEHFDDTVVCLDTYNCDLHFK.I	0.00200000000000000000000000000000.0	S245	N
IPI00210113	Tax_Id=10116 Gene_Symbol=Rere Arginine-glutamic acid dipeptide repeats protein	670	690	K.TQEISRPNpSPSEGEGESSDSR.S	0.000000002000000000000.0	S678	Y:Si
IPI00210147	Tax_Id=10116 Gene_Symbol=Sec31l1 Isoform 1 of Protein transport protein Sec31A	519	542	K.DSDRVAQSDGEEpSPAEEGQLLGER.I	0.000000000000200000000000.0	S531	N
IPI00210147	Tax_Id=10116 Gene_Symbol=Sec31l1 Isoform 1 of Protein transport protein Sec31A	519	542	K.DSDRVAQpSDGEESPAEEGQLLGER.I	0.000000020000000000000000.0	S526	N
IPI00210147	Tax_Id=10116 Gene_Symbol=Sec31l1 Isoform 1 of Protein transport protein Sec31A	519	542	K.DSDRVAQpSDGEEpSPAEEGQLLGER.I	0.000000020000200000000000.0	S526,S531	N,N
IPI00210147	Tax_Id=10116 Gene_Symbol=Sec31l1 Isoform 1 of Protein transport protein Sec31A	523	542	R.VAQSDGEEpSPAEEGQLLGER.I	0.00000000200000000000.0	S531	N
IPI00210147	Tax_Id=10116 Gene_Symbol=Sec31l1 Isoform 1 of Protein transport protein Sec31A	523	542	R.VAQpSDGEESPAEEGQLLGER.I	0.00020000000000000000.0	S526	N
IPI00210147	Tax_Id=10116 Gene_Symbol=Sec31l1 Isoform 1 of Protein transport protein Sec31A	523	542	R.VAQpSDGEEpSPAEEGQLLGER.I	0.00020000200000000000.0	S526,S531	N,N
IPI00210280	Tax_Id=10116 Gene_Symbol=Comt Isoform 1 of Catechol O-methyltransferase	253	264	K.AIYQGPSpSPDKS.-	0.000000020000.0	S260	Y:Re
IPI00210280	Tax_Id=10116 Gene_Symbol=Comt Isoform 1 of Catechol O-methyltransferase	253	264	K.AIYQGPpSSPDKS.-	0.000000200000.0	S259	N
IPI00210566	Tax_Id=10116 Gene_Symbol=Hspca Heat shock protein HSP 90-alpha	227	241	R.DKEVpSDDEAEEKEEK.E	0.000020000000000.0	S231	Y:Si
IPI00210566	Tax_Id=10116 Gene_Symbol=Hspca Heat shock protein HSP 90-alpha	251	270	K.ESDDKPEIEDVGpSDEEEEEK.K	0.00000000000020000000.0	S263	Y:Si
IPI00210566	Tax_Id=10116 Gene_Symbol=Hspca Heat shock protein HSP 90-alpha	251	271	K.ESDDKPEIEDVGpSDEEEEEKK.D	0.000000000000200000000.0	S263	Y:Si
IPI00210566	Tax_Id=10116 Gene_Symbol=Hspca Heat shock protein HSP 90-alpha	251	275	K.ESDDKPEIEDVGpSDEEEEEKKDGDK.K	0.0000000000002000000000000.0	S263	Y:Si
IPI00210691	Tax_Id=10116 Gene_Symbol=RGD1307018 hypothetical protein LOC362115	567	617	R.DSVVLHNpSDPNLHLLAEGAPIDWGEQYGDGGDGSDSGGSPCPSEAATLTEK.R	0.000000020000000000000000000000000000000000000000000.0	S574	N
IPI00210691	Tax_Id=10116 Gene_Symbol=RGD1307018 hypothetical protein LOC362115	567	617	R.DpSVVLHNSDPNLHLLAEGAPIDWGEQYGDGGDGSDSGGSPCPSEAATLTEK.R	0.020000000000000000000000000000000000000000000000000.0	S568	N
IPI00211216	Tax_Id=10116 Gene_Symbol=Eif5a Eukaryotic translation initiation factor 5A-1	2	26	M.ADDLDFEpTGDAGASATFPMQCSALR.K	0.0000000200000000000000000.0	T9	N
IPI00211813	Tax_Id=10116 Gene_Symbol=Myh10 Myosin-10	1977	1996	R.RQLHIEGASLELpSDDDTESK.T	0.00000000000020000000.0	S1989	N
IPI00211813	Tax_Id=10116 Gene_Symbol=Myh10 Myosin-10	1978	1996	R.QLHIEGASLELpSDDDTESK.T	0.0000000000020000000.0	S1989	N
IPI00211999	Tax_Id=10116 Gene_Symbol=Rnmt 46 kDa protein	43	61	K.TQDDLVEQNSSYVQDpSPSK.K	0.0000000000000002000.0	S58	N
IPI00211999	Tax_Id=10116 Gene_Symbol=Rnmt 46 kDa protein	7	29	K.ASVDSEpTEpSSPGVNETAAASGQR.L	0.00000020200000000000000.0	T13,S15	N,N
IPI00212512	Tax_Id=10116 Gene_Symbol=Psmd1 26S proteasome non-ATPase regulatory subunit 1	303	319	K.TAGAVAGKpTPDApSPEPK.D	0.00000000200020000.0	T311,S315	Y:Si,Y:Si
IPI00212512	Tax_Id=10116 Gene_Symbol=Psmd1 26S proteasome non-ATPase regulatory subunit 1	303	319	K.pTAGAVAGKTPDApSPEPK.D	0.20000000000020000.0	T303,S315	Y:Si,N
IPI00213334	Tax_Id=10116 Gene_Symbol=- 36 kDa protein	56	74	R.TpSLPDAPVGISSESPSDPR.E	0.0200000000000000000.0	S57	N
IPI00213498	Tax_Id=10116 Gene_Symbol=Pacsin2 Isoform 1 of Protein kinase C and casein kinase substrate in neurons 2 protein	393	432	K.TQNYPADWSDDEpSNNPFSSTDANGDSNPFDEDTTSGTEVR.V	0.0000000000002000000000000000000000000000.0	S405	N
IPI00213498	Tax_Id=10116 Gene_Symbol=Pacsin2 Isoform 1 of Protein kinase C and casein kinase substrate in neurons 2 protein	393	432	K.TQNYPADWpSDDESNNPFSSTDANGDSNPFDEDTTSGTEVR.V	0.0000000020000000000000000000000000000000.0	S401	N
IPI00213552	Tax_Id=10116 Gene_Symbol=Dync1li1 Cytoplasmic dynein 1 light intermediate chain 1	505	523	R.KPASVSPTTPPSPpTEGEAS.-	0.0000000000000200000.0	T518	Y:Re
IPI00213552	Tax_Id=10116 Gene_Symbol=Dync1li1 Cytoplasmic dynein 1 light intermediate chain 1	505	523	R.KPASVSPTTPPpSPTEGEAS.-	0.0000000000020000000.0	S516	Y:Re
IPI00213638	Tax_Id=10116 Gene_Symbol=Psip1 Isoform 1 of PC4 and SFRS1-interacting protein	262	284	K.NLAKPGVTSTpSDpSEEDDDQEGEK.K	0.00000000002020000000000.0	S272,S274	Y:Si,Y:Si
IPI00213638	Tax_Id=10116 Gene_Symbol=Psip1 Isoform 1 of PC4 and SFRS1-interacting protein	262	284	K.NLAKPGVTpSTSDpSEEDDDQEGEK.K	0.00000000200020000000000.0	S270,S274	Y:Si,Y:Si
IPI00213638	Tax_Id=10116 Gene_Symbol=Psip1 Isoform 1 of PC4 and SFRS1-interacting protein	262	286	K.NLAKPGVTSTpSDpSEEDDDQEGEKKR.K	0.0000000000202000000000000.0	S272,S274	Y:Si,Y:Si
IPI00213638	Tax_Id=10116 Gene_Symbol=Psip1 Isoform 1 of PC4 and SFRS1-interacting protein	262	286	K.NLAKPGVTSpTSDpSEEDDDQEGEKKR.K	0.0000000002002000000000000.0	T271,S274	Y:Si,Y:Si
IPI00213644	Tax_Id=10116 Gene_Symbol=Ppib Peptidyl-prolyl cis-trans isomerase B precursor	90	98	K.NpSKFHRVIK.D	0.020000000.0	S91	N
IPI00214079	Tax_Id=10116 Gene_Symbol=Pkn2 Serine/threonine-protein kinase N2	582	595	R.ApSSLGEIDDSSELR.V	0.02000000000000.0	S583	Y:Si
IPI00214210	Tax_Id=10116 Gene_Symbol=Slk 141 kDa protein	631	655	R.ATTEEPETDEVDQVpSESNpSIEELER.L	0.0000000000000020002000000.0	S645,S649	N,N
IPI00214258	Tax_Id=10116 Gene_Symbol=Zfp265 Zinc finger Ran-binding domain-containing protein 2	110	130	R.ENVEYIEREEpSDGEYDEFGRK.K	0.000000000020000000000.0	S120	Y:Si
IPI00214258	Tax_Id=10116 Gene_Symbol=Zfp265 Zinc finger Ran-binding domain-containing protein 2	118	129	R.EEpSDGEYDEFGR.K	0.002000000000.0	S120	Y:Si
IPI00214258	Tax_Id=10116 Gene_Symbol=Zfp265 Zinc finger Ran-binding domain-containing protein 2	147	166	K.EVEDKEpSEGEEEDEDEDLSK.Y	0.00000020000000000000.0	S153	Y:Si
IPI00214258	Tax_Id=10116 Gene_Symbol=Zfp265 Zinc finger Ran-binding domain-containing protein 2	147	168	K.EVEDKEpSEGEEEDEDEDLSKYK.L	0.0000002000000000000000.0	S153	Y:Si
IPI00214373	Tax_Id=10116 Gene_Symbol=Aadat Kynurenine/alpha-aminoadipate aminotransferase mitochondrial precursor	32	44	K.DIISLAPGpSPNPK.V	0.0000000020000.0	S40	N
IPI00214787	Tax_Id=10116 Gene_Symbol=Slc16a1 Monocarboxylate transporter 1	210	232	K.SKEpSLQEAGKSDANTDLIGGSPK.G	0.00020000000000000000000.0	S213	Y:Re
IPI00214787	Tax_Id=10116 Gene_Symbol=Slc16a1 Monocarboxylate transporter 1	210	232	K.pSKESLQEAGKSDANTDLIGGSPK.G	0.20000000000000000000000.0	S210	Y:Re
IPI00214787	Tax_Id=10116 Gene_Symbol=Slc16a1 Monocarboxylate transporter 1	453	468	R.DGKEDETpSTDVDEKPK.K	0.0000000200000000.0	S460	Y:Si
IPI00214787	Tax_Id=10116 Gene_Symbol=Slc16a1 Monocarboxylate transporter 1	473	494	K.ETQSPAPLQNSSGDPAEEEpSPV.-	0.0000000000000000000200.0	S492	Y:Si
IPI00214787	Tax_Id=10116 Gene_Symbol=Slc16a1 Monocarboxylate transporter 1	473	494	K.ETQSPAPLQNSpSGDPAEEESPV.-	0.0000000000020000000000.0	S484	N
IPI00215030	Tax_Id=10116 Gene_Symbol=Sf3a1_predicted splicing factor 3a, subunit 1	337	365	K.TEETPSQLDQDTQVQDMDEGpSDDEEEGQK.V	0.00000000000000001000200000000.0	S357	N
IPI00215291	Tax_Id=10116 Gene_Symbol=Bat1a;Atp6v1g2 Spliceosome RNA helicase Bat1	2	32	M.AENDVDNELLDpYEDDEVETAAGADGTEAPAK.K	0.0000000000030000000000000000000.0	Y13	N
IPI00215291	Tax_Id=10116 Gene_Symbol=Bat1a;Atp6v1g2 Spliceosome RNA helicase Bat1	2	33	M.AENDVDNELLDpYEDDEVETAAGADGTEAPAKK.D	0.00000000000300000000000000000000.0	Y13	N
IPI00230972	Tax_Id=10116 Gene_Symbol=Mapt Isoform Tau-E of Microtubule-associated protein tau	186	200	R.SGYSSPGpSPGTPGSR.S	0.000000020000000.0	S193	N
IPI00230972	Tax_Id=10116 Gene_Symbol=Mapt Isoform Tau-E of Microtubule-associated protein tau	377	397	K.TDHGAEIVYKpSPVVSGDTpSPR.H	0.000000000020000000200.0	S387,S395	N,N
IPI00230972	Tax_Id=10116 Gene_Symbol=Mapt Isoform Tau-E of Microtubule-associated protein tau	398	429	R.HLpSNVpSSTGSIDMVDSPQLATLADEVSASLAK.Q	0.00200200000000000000000000000000.0	S400,S403	N,N
IPI00231263	Tax_Id=10116 Gene_Symbol=Ssrp1 FACT complex subunit SSRP1	432	455	K.EGINPGYDDYADpSDEDQHDAYLER.M	0.000000000000200000000000.0	S444	Y:Si
IPI00231294	Tax_Id=10116 Gene_Symbol=Clns1a Clns1a protein	91	117	R.FGEESKEPFpSDEDEDDNDDVEPISEFR.F	0.000000000200000000000000000.0	S100	N
IPI00231379	Tax_Id=10116 Gene_Symbol=Slc4a1 solute carrier family 4, member 1	10	32	K.VLEIPDRDpSEEELEHVIEQIAYR.D	0.00000000200000000000000.0	S18	Y:Si
IPI00231434	Tax_Id=10116 Gene_Symbol=Fkbp1a FK506-binding protein 1A	2	14	M.GVQVETISpSGDGR.T	0.0000000020000.0	S10	N
IPI00231651	Tax_Id=10116 Gene_Symbol=Basp1 Brain acid soluble protein 1	86	122	K.AEPEKpSEGAAEEQPEPAPAPEQEAAAPGPAAGGEAPK.A	0.0000020000000000000000000000000000000.0	S91	Y:Si
IPI00231742	Tax_Id=10116 Gene_Symbol=Cat Catalase	113	130	R.FSpTVAGESGSADTVRDPR.G	0.002000000000000000.0	T115	N
IPI00231745	Tax_Id=10116 Gene_Symbol=Fbp1 Fructose-1,6-bisphosphatase 1	350	363	R.AREpSPVHSICDELF.-	0.00020000000000.0	S353	Y:Re
IPI00231770	Tax_Id=10116 Gene_Symbol=Prkar1a cAMP-dependent protein kinase type I-alpha regulatory subunit	75	92	R.TDSREDEIpSPPPPNPVVK.G	0.000000002000000000.0	S83	Y:Si
IPI00231770	Tax_Id=10116 Gene_Symbol=Prkar1a cAMP-dependent protein kinase type I-alpha regulatory subunit	79	92	R.EDEIpSPPPPNPVVK.G	0.00002000000000.0	S83	Y:Si
IPI00231827	Tax_Id=10116 Gene_Symbol=Ncl Nucleolin	142	173	K.KEDSDEDEDEEDEDDpSDEDEDEEDEFEPPVVK.G	0.00000000000000020000000000000000.0	S157	N
IPI00231827	Tax_Id=10116 Gene_Symbol=Ncl Nucleolin	142	173	K.KEDpSDEDEDEEDEDDSDEDEDEEDEFEPPVVK.G	0.00020000000000000000000000000000.0	S145	N
IPI00231955	Tax_Id=10116 Gene_Symbol=Calm2;Calm3;Calm1 Calmodulin	2	14	M.ADQLpTEEQIAEFK.E	0.0000200000000.0	T6	N
IPI00324618	Tax_Id=10116 Gene_Symbol=Vdp General vesicular transport factor p115	927	959	K.LKDLGHPVEEEDEpSGDQEDDDDELDDGDRDQDI.-	0.000000000000020000000000000000000.0	S940	Y:Re
IPI00324618	Tax_Id=10116 Gene_Symbol=Vdp General vesicular transport factor p115	929	959	K.DLGHPVEEEDEpSGDQEDDDDELDDGDRDQDI.-	0.0000000000020000000000000000000.0	S940	Y:Re
IPI00324841	Tax_Id=10116 Gene_Symbol=Gs3 47 kDa protein	275	294	R.YEKEFGDGpSDENEVEEQEAK.D	0.00000000200000000000.0	S283	N
IPI00324841	Tax_Id=10116 Gene_Symbol=Gs3 47 kDa protein	295	321	K.DAVDGKDSEEAEEpTELYGDLYCPACDK.S	0.000000000000020000000000000.0	T308	N
IPI00324875	Tax_Id=10116 Gene_Symbol=Arhgap17 Isoform 2 of Rho GTPase-activating protein 17	654	679	R.LGEQGPEPGPTPPQTPpTPPSpTPPPAK.Q	0.00000000000000002000200000.0	T670,T674	N,N
IPI00324893	Tax_Id=10116 Gene_Symbol=Ywhaz 14-3-3 protein zeta/delta	194	212	K.TAFDEAIAELDTLpSEESYK.D	0.0000000000000200000.0	S207	Y:Si
IPI00325135	Tax_Id=10116 Gene_Symbol=Ywhae 14-3-3 protein epsilon	197	215	K.AAFDDAIAELDTLpSEESYK.D	0.0000000000000200000.0	S210	Y:Si
IPI00325205	Tax_Id=10116 Gene_Symbol=Pcyt1a Choline-phosphate cytidylyltransferase A	356	367	K.AVTCDIpSEDEED.-	0.000000200000.0	S362	Y:Re
IPI00325260	Tax_Id=10116 Gene_Symbol=Sgta Small glutamine-rich tetratricopeptide repeat-containing protein A	78	94	R.GPDRpTPPSEEDSAEAER.L	0.00002000000000000.0	T82	N
IPI00326213	Tax_Id=10116 Gene_Symbol=Cds1 Phosphatidate cytidylyltransferase 1	23	46	R.EGEAAGGDHETESTpSDKETDIDDR.Y	0.000000000000002000000000.0	S37	N
IPI00326305	Tax_Id=10116 Gene_Symbol=Atp1a1 Sodium/potassium-transporting ATPase subunit alpha-1 precursor	213	227	K.VDNSpSLTGESEPQTR.S	0.000020000000000.0	S217	Y:Si
IPI00326436	Tax_Id=10116 Gene_Symbol=Oplah 5-oxoprolinase	1233	1275	K.TSVTVYPGDVFCLHTPGGGGYGDPEDPAPPPGpSPPLFPAFPER.G	0.0000000000000000000000000000000020000000000.0	S1265	N
IPI00326566	Tax_Id=10116 Gene_Symbol=Hdgf Hepatoma-derived growth factor	127	146	K.GNAEGpSpSDEEGKLVIDEPAK.E	0.00000220000000000000.0	S132,S133	Y:Re,Y:Re
IPI00326566	Tax_Id=10116 Gene_Symbol=Hdgf Hepatoma-derived growth factor	127	148	K.GNAEGpSpSDEEGKLVIDEPAKEK.N	0.0000022000000000000000.0	S132,S133	Y:Re,Y:Re
IPI00326566	Tax_Id=10116 Gene_Symbol=Hdgf Hepatoma-derived growth factor	198	232	K.NSTPpSEPDSGQGPPPEEEEGEEEAAKEEAEAQGVR.D	0.00002000000000000000000000000000000.0	S202	Y:Si
IPI00326970	Tax_Id=10116 Gene_Symbol=Psen1 Presenilin-1	360	378	R.AAVQELSGSILTpSEDPEER.G	0.0000000000002000000.0	S372	Y:Si
IPI00326970	Tax_Id=10116 Gene_Symbol=Psen1 Presenilin-1	360	378	R.AAVQELSGpSILpTSEDPEER.G	0.0000000020020000000.0	S368,T371	Y:Si,Y:Si
IPI00327202	Tax_Id=10116 Gene_Symbol=Aqp1 Aquaporin-1	244	263	K.VWTpSGQVEEYDLDADDINSR.V	0.00020000000000000000.0	S247	Y:Si
IPI00327244	Tax_Id=10116 Gene_Symbol=Add1 Isoform 1 of Alpha-adducin	447	467	R.WLNSGRGDDASEEGQNGSpSPK.S	0.000000000000000000200.0	S465	Y:Si
IPI00327244	Tax_Id=10116 Gene_Symbol=Add1 Isoform 1 of Alpha-adducin	598	617	K.EKSPPDQSAVPNpTPPSTPVK.L	0.00000000000020000000.0	T610	Y:Re
IPI00327244	Tax_Id=10116 Gene_Symbol=Add1 Isoform 1 of Alpha-adducin	598	629	K.EKSPPDQSAVPNpTPPpSTPVKLEGGLPQEPTSR.D	0.00000000000020020000000000000000.0	T610,S613	N,Y:Re
IPI00327244	Tax_Id=10116 Gene_Symbol=Add1 Isoform 1 of Alpha-adducin	600	617	K.SPPDQSAVPNpTPPSTPVK.L	0.000000000020000000.0	T610	Y:Re
IPI00327244	Tax_Id=10116 Gene_Symbol=Add1 Isoform 1 of Alpha-adducin	600	629	K.SPPDQSAVPNpTPPpSTPVKLEGGLPQEPTSR.D	0.000000000020020000000000000000.0	T610,S613	N,Y:Re
IPI00327469	Tax_Id=10116 Gene_Symbol=Ahsg Alpha-2-HS-glycoprotein precursor	127	143	R.VLHAQCHSTPDpSAEDVR.K	0.00000000000200000.0	S138	y:Re
IPI00327469	Tax_Id=10116 Gene_Symbol=Ahsg Alpha-2-HS-glycoprotein precursor	127	143	R.VLHAQCHpSTPDSAEDVR.K	0.00000002000000000.0	S134	Y:Si
IPI00327895	Tax_Id=10116 Gene_Symbol=Spp1 Osteopontin precursor	305	317	R.ISHELESSpSSEVN.-	0.0000000020000.0	S313	Y:Si
IPI00339092	Tax_Id=10116 Gene_Symbol=Tle3 Transducin-like enhancer protein 3	238	261	R.pYDpSDGDKSDDLVVDVSNEDPATPR.V	0.302000000000000000000000.0	Y238,S240	Y:Si,N
IPI00339125	Tax_Id=10116 Gene_Symbol=Slc1a1 Excitatory amino acid transporter 3	468	500	K.ELEQVDVSpSEVNIVNPFALEPTILDNEDSDTKK.S	0.000000002000000000000000000000000.0	S476	N
IPI00357921	Tax_Id=10116 Gene_Symbol=RGD1307907_predicted similar to CG17660-PA	621	648	K.WVEENIPSSFTDVALPVLVDpSDEEIMTR.S	0.0000000000000000000020000000.0	S641	N
IPI00357936	Tax_Id=10116 Gene_Symbol=Hars2_predicted histidyl tRNA synthetase 2	194	209	R.SApSSGAEGDVSSEREP.-	0.0020000000000000.0	S196	N
IPI00358106	Tax_Id=10116 Gene_Symbol=- 57 kDa protein	56	88	R.SVERLPpSVEEAEVSKPSPPASKDEGEEFQAILR.T	0.000000200000000000000000000000000.0	S62	N
IPI00358126	Tax_Id=10116 Gene_Symbol=- 35 kDa protein	224	241	K.DIKEEpSDEEDDDDEESGR.L	0.000002000000000000.0	S229	N
IPI00358406	Tax_Id=10116 Gene_Symbol=Catna1 Catenin (Cadherin-associated protein), alpha 1	636	653	R.TPEELDDpSDFETEDFDVR.S	0.000000020000000000.0	S643	N
IPI00358406	Tax_Id=10116 Gene_Symbol=Catna1 Catenin (Cadherin-associated protein), alpha 1	636	653	R.pTPEELDDSDFETEDFDVR.S	0.200000000000000000.0	T636	N
IPI00358406	Tax_Id=10116 Gene_Symbol=Catna1 Catenin (Cadherin-associated protein), alpha 1	654	672	R.SRTSVQpTEDDQLIAGQSAR.A	0.0000002000000000000.0	T660	N
IPI00358406	Tax_Id=10116 Gene_Symbol=Catna1 Catenin (Cadherin-associated protein), alpha 1	654	672	R.SRTpSVQpTEDDQLIAGQSAR.A	0.0002002000000000000.0	S657,T660	N,N
IPI00358406	Tax_Id=10116 Gene_Symbol=Catna1 Catenin (Cadherin-associated protein), alpha 1	654	672	R.SRpTpSVQTEDDQLIAGQSAR.A	0.0022000000000000000.0	T656,S657	N,N
IPI00358691	Tax_Id=10116 Gene_Symbol=Eps15 Epidermal growth factor receptor pathway substrate 15	561	584	R.SpSPEIAPSDVTDESEVVTAADIEK.V	0.020000000000000000000000.0	S562	N
IPI00358945	Tax_Id=10116 Gene_Symbol=Vamp4_predicted 16 kDa protein	24	39	R.NLLEDDpSDEEEDFFLR.G	0.0000002000000000.0	S30	N
IPI00359020	Tax_Id=10116 Gene_Symbol=RGD1308876_predicted hypothetical protein LOC362597	70	88	R.SSpTLEPEDEDDEDEDTMTR.L	0.0020000000000000100.0	T72	N
IPI00359088	Tax_Id=10116 Gene_Symbol=Man1c1_predicted mannosidase, alpha, class 1C, member 1	156	167	R.TDEpSQESQSLVR.A	0.000200000000.0	S159	N
IPI00359172	Tax_Id=10116 Gene_Symbol=Lrrc47_predicted similar to leucine rich repeat containing 47	290	304	R.REpSGEGEEEVADSAR.L	0.002000000000000.0	S292	N
IPI00359323	Tax_Id=10116 Gene_Symbol=Thrap3 Thyroid hormone receptor-associated protein 3	918	943	K.WAHDKFSGEEGEIEDDESGpTENREEK.D	0.00000000000000000002000000.0	T937	Y:Si
IPI00359323	Tax_Id=10116 Gene_Symbol=Thrap3 Thyroid hormone receptor-associated protein 3	918	943	K.WAHDKFSGEEGEIEDDEpSGTENREEK.D	0.00000000000000000200000000.0	S935	Y:Si
IPI00359323	Tax_Id=10116 Gene_Symbol=Thrap3 Thyroid hormone receptor-associated protein 3	918	943	K.WAHDKFpSGEEGEIEDDESGTENREEK.D	0.00000020000000000000000000.0	S924	Y:Si
IPI00359323	Tax_Id=10116 Gene_Symbol=Thrap3 Thyroid hormone receptor-associated protein 3	918	943	K.WAHDKFpSGEEGEIEDDEpSGTENREEK.D	0.00000020000000000200000000.0	S924,S935	Y:Si,Y:Si
IPI00359635	Tax_Id=10116 Gene_Symbol=Ube4b_predicted similar to Ubiquitin conjugation factor E4 B	76	102	R.SQSSEGVSSLSSpSPSNSLETQSQSLSR.S	0.000000000000200000000000000.0	S88	N
IPI00359734	Tax_Id=10116 Gene_Symbol=Kctd12_predicted similar to Potassium channel tetramerisation domain containing protein 12	251	286	K.EGSLGDELLPLGYAEPEPQEGASAGAPpSPTLDLASR.S	0.000000000000000000000000000200000000.0	S278	N
IPI00359734	Tax_Id=10116 Gene_Symbol=Kctd12_predicted similar to Potassium channel tetramerisation domain containing protein 12	251	286	K.EGpSLGDELLPLGYAEPEPQEGASAGAPSPTLDLASR.S	0.002000000000000000000000000000000000.0	S253	N
IPI00359825	Tax_Id=10116 Gene_Symbol=Usp10 Ubiquitin carboxyl-terminal hydrolase	207	229	R.TCDpSPQNPMDLISDPVPDSPFPR.T	0.00020000000000000000000.0	S210	N
IPI00359825	Tax_Id=10116 Gene_Symbol=Usp10 Ubiquitin carboxyl-terminal hydrolase	207	229	R.pTCDSPQNPMDLISDPVPDSPFPR.T	0.20000000000000000000000.0	T207	N
IPI00359825	Tax_Id=10116 Gene_Symbol=Usp10 Ubiquitin carboxyl-terminal hydrolase	550	583	K.HSVSNGPGSHLIEDEELEDTGEGpSEDEWEQVGPK.N	0.0000000000000000000000020000000000.0	S573	N
IPI00359917	Tax_Id=10116 Gene_Symbol=Thumpd1 THUMP domain containing 1	78	100	K.FIDKDQQPpSGpSEGEDDDAEAALK.K	0.00000000202000000000000.0	S86,S88	N,N
IPI00359917	Tax_Id=10116 Gene_Symbol=Thumpd1 THUMP domain containing 1	78	101	K.FIDKDQQPpSGSEGEDDDAEAALKK.E	0.000000002000000000000000.0	S86	N
IPI00359917	Tax_Id=10116 Gene_Symbol=Thumpd1 THUMP domain containing 1	78	101	K.FIDKDQQPpSGpSEGEDDDAEAALKK.E	0.000000002020000000000000.0	S86,S88	N,N
IPI00359962	Tax_Id=10116 Gene_Symbol=Pcm1 similar to pericentriolar material 1	60	74	R.VTNDIpSPESSPGVGR.R	0.000002000000000.0	S65	N
IPI00360117	Tax_Id=10116 Gene_Symbol=Ap3b1_predicted adaptor-related protein complex 3, beta 1 subunit	262	282	R.EDDGVEDNEKNFYDpSDDEEKK.S	0.000000000000002000000.0	S276	N
IPI00360386	Tax_Id=10116 Gene_Symbol=RGD1562784_predicted similar to heterogeneous nuclear ribonucleoprotein U isoform a	273	299	R.SGDEpTPGSEAPGDKAVEEQGDDQDSEK.S	0.000020000000000000000000000.0	T277	N
IPI00360386	Tax_Id=10116 Gene_Symbol=RGD1562784_predicted similar to heterogeneous nuclear ribonucleoprotein U isoform a	273	299	R.SGDEpTPGpSEAPGDKAVEEQGDDQDSEK.S	0.000020020000000000000000000.0	T277,S280	N,N
IPI00360386	Tax_Id=10116 Gene_Symbol=RGD1562784_predicted similar to heterogeneous nuclear ribonucleoprotein U isoform a	273	299	R.pSGDETPGSEAPGDKAVEEQGDDQDSEK.S	0.200000000000000000000000000.0	S273	N
IPI00360386	Tax_Id=10116 Gene_Symbol=RGD1562784_predicted similar to heterogeneous nuclear ribonucleoprotein U isoform a	338	373	R.SKSPPPPEEEAKDEEEDQpTLVNLDTYTSDLHFQISK.D	0.000000000000000000200000000000000000.0	T356	N
IPI00360386	Tax_Id=10116 Gene_Symbol=RGD1562784_predicted similar to heterogeneous nuclear ribonucleoprotein U isoform a	338	373	R.SKpSPPPPEEEAKDEEEDQTLVNLDTYTSDLHFQISK.D	0.002000000000000000000000000000000000.0	S340	N
IPI00360733	Tax_Id=10116 Gene_Symbol=RGD1560168_predicted hypothetical protein LOC367307	857	876	K.RPGPEHSLGLEKEpSDEEPED.-	0.00000000000002000000.0	S870	N
IPI00360771	Tax_Id=10116 Gene_Symbol=LOC691155 similar to coiled-coil domain containing 6	228	239	K.LDQPVpSAPPpSPR.D	0.000002000200.0	S233,S237	N,N
IPI00361283	Tax_Id=10116 Gene_Symbol=Ddx42_predicted DEAD (Asp-Glu-Ala-Asp) box polypeptide 42	163	195	R.YMAENPTAGVVQEEEEDNLEYDpSDGNPIAPSKK.I	0.010000000000000000000020000000000.0	S185	N
IPI00361669	Tax_Id=10116 Gene_Symbol=LOC367976 similar to DNA replication licensing factor MCM3	514	539	R.KKPSEDEpSDLEDEEEKSQEEDTEQTR.K	0.00000002000000000000000000.0	S521	N
IPI00361669	Tax_Id=10116 Gene_Symbol=LOC367976 similar to DNA replication licensing factor MCM3	514	539	R.KKPpSEDESDLEDEEEKSQEEDTEQTR.K	0.00020000000000000000000000.0	S517	N
IPI00362080	Tax_Id=10116 Gene_Symbol=Lpp 66 kDa protein	116	142	R.RSpSLDAEIDSLTSILADLECSSPYKPR.A	0.002000000000000000000000000.0	S118	N
IPI00362615	Tax_Id=10116 Gene_Symbol=Gatad2a GATA zinc finger domain containing 2A	93	112	K.RPPpSPDVIVLSDSEQPSpSPR.V	0.00020000000000000200.0	S96,S110	N,N
IPI00362615	Tax_Id=10116 Gene_Symbol=Gatad2a GATA zinc finger domain containing 2A	93	112	K.RPPpSPDVIVLpSDSEQPSpSPR.V	0.00020000002000000200.0	S96,S103,S110	N,N,N
IPI00362649	Tax_Id=10116 Gene_Symbol=LOC290704 similar to palladin	561	571	R.IApSDEEIQGTK.D	0.00200000000.0	S563	N
IPI00362755	Tax_Id=10116 Gene_Symbol=Tns similar to tensin	1152	1169	R.AASDGQYENQpSPEATSPR.S	0.000000000020000000.0	S1162	N
IPI00362755	Tax_Id=10116 Gene_Symbol=Tns similar to tensin	1152	1169	R.AApSDGQYENQSPEATSPR.S	0.002000000000000000.0	S1154	N
IPI00362755	Tax_Id=10116 Gene_Symbol=Tns similar to tensin	873	889	R.SQpSFPDVEPQLPQAPAR.G	0.00200000000000000.0	S875	N
IPI00363433	Tax_Id=10116 Gene_Symbol=Fnbp4 similar to formin binding protein 4	548	564	K.INENpSDKEAEVEESSEK.I	0.00002000000000000.0	S552	N
IPI00363456	Tax_Id=10116 Gene_Symbol=Iws1 IWS1 homolog	247	270	R.VpSDSESEDPQKGPApSDSEAEDASR.H	0.020000000000002000000000.0	S248,S261	Y:Si,Y:Si
IPI00363771	Tax_Id=10116 Gene_Symbol=Eif3s9 108 kDa protein	125	157	R.ALENGEADEPSFpSDPEDFVDDVSEEELLGDVLK.D	0.000000000000200000000000000000000.0	S137	N
IPI00363771	Tax_Id=10116 Gene_Symbol=Eif3s9 108 kDa protein	125	157	R.ALENGEADEPSFpSDPEDFVDDVpSEEELLGDVLK.D	0.000000000000200000000020000000000.0	S137,S147	N,N
IPI00363771	Tax_Id=10116 Gene_Symbol=Eif3s9 108 kDa protein	125	157	R.ALENGEADEPpSFSDPEDFVDDVSEEELLGDVLK.D	0.000000000020000000000000000000000.0	S135	N
IPI00363771	Tax_Id=10116 Gene_Symbol=Eif3s9 108 kDa protein	62	102	R.AKPAAQSEEETAASPAApSPTPQSAQEPSAPGKAEAGGEQAR.H	0.00000000000000000200000000000000000000000.0	S79	N
IPI00363771	Tax_Id=10116 Gene_Symbol=Eif3s9 108 kDa protein	62	93	R.AKPAAQSEEETAASPAApSPTPQSAQEPSAPGK.A	0.00000000000000000200000000000000.0	S79	N
IPI00363771	Tax_Id=10116 Gene_Symbol=Eif3s9 108 kDa protein	62	93	R.AKPAAQSEEETAApSPAApSPTPQSAQEPSAPGK.A	0.00000000000002000200000000000000.0	S75,S79	N,N
IPI00363771	Tax_Id=10116 Gene_Symbol=Eif3s9 108 kDa protein	62	93	R.AKPAAQSEEEpTAApSPAApSPTPQSAQEPSAPGK.A	0.00000000002002000200000000000000.0	T72,S75,S79	N,N,N
IPI00363819	Tax_Id=10116 Gene_Symbol=Vps4b Vacuolar protein sorting 4b	89	114	K.EEQSGPVDEKGNDpSDGEAESDDPEKK.K	0.00000000000002000000000000.0	S102	N
IPI00363963	Tax_Id=10116 Gene_Symbol=LOC296637 similar to HLA-B associated transcript-2 isoform a	384	400	K.LKFpSDDEDEEDVVKDGR.S	0.00020000000000000.0	S387	N
IPI00364124	Tax_Id=10116 Gene_Symbol=Lrpap1 Alpha-2-macroglobulin receptor-associated protein precursor	132	153	K.DTQTVHpSNALNEDTQDELGDPR.L	0.0000002000000000000000.0	S138	N
IPI00364284	Tax_Id=10116 Gene_Symbol=RGD1305269_predicted similar to LIM domain only protein 7	367	383	R.GSSDGRGpSDSESDLPHR.K	0.00000002000000000.0	S374	N
IPI00364284	Tax_Id=10116 Gene_Symbol=RGD1305269_predicted similar to LIM domain only protein 7	367	383	R.GpSSDGRGpSDSESDLPHR.K	0.02000002000000000.0	S368,S374	N,N
IPI00364414	Tax_Id=10116 Gene_Symbol=Kpna3 Karyopherin alpha 3	52	69	R.NVPQEESLEDpSDVDADFK.A	0.000000000020000000.0	S62	N
IPI00364460	Tax_Id=10116 Gene_Symbol=LOC361100 similar to topoisomerase (DNA) II beta	160	185	K.YTFDFpSEEEEDDADDDDDNNDLEELK.V	0.00000200000000000000000000.0	S165	N
IPI00364460	Tax_Id=10116 Gene_Symbol=LOC361100 similar to topoisomerase (DNA) II beta	186	216	K.VKASPIpTNDGEDEFVPpSDGIDKDEYAFSPGK.S	0.0000002000000000200000000000000.0	T192,S202	N,N
IPI00364460	Tax_Id=10116 Gene_Symbol=LOC361100 similar to topoisomerase (DNA) II beta	186	216	K.VKApSPITNDGEDEFVPSDGIDKDEYAFSPGK.S	0.0002000000000000000000000000000.0	S189	N
IPI00364460	Tax_Id=10116 Gene_Symbol=LOC361100 similar to topoisomerase (DNA) II beta	186	216	K.VKApSPITNDGEDEFVPpSDGIDKDEYAFSPGK.S	0.0002000000000000200000000000000.0	S189,S202	N,N
IPI00364460	Tax_Id=10116 Gene_Symbol=LOC361100 similar to topoisomerase (DNA) II beta	188	216	K.ApSPITNDGEDEFVPSDGIDKDEYAFSPGK.S	0.02000000000000000000000000000.0	S189	N
IPI00364460	Tax_Id=10116 Gene_Symbol=LOC361100 similar to topoisomerase (DNA) II beta	246	271	K.SEDDSAKFDpSNEEDTTSVFAPSFGLK.Q	0.00000000020000000000000000.0	S255	N
IPI00364460	Tax_Id=10116 Gene_Symbol=LOC361100 similar to topoisomerase (DNA) II beta	305	323	R.KVVEPANSDpSDpSELGNIPK.K	0.0000000002020000000.0	S314,S316	N,N
IPI00364460	Tax_Id=10116 Gene_Symbol=LOC361100 similar to topoisomerase (DNA) II beta	305	323	R.KVVEPANpSDpSDSELGNIPK.K	0.0000000202000000000.0	S312,S314	N,N
IPI00364460	Tax_Id=10116 Gene_Symbol=LOC361100 similar to topoisomerase (DNA) II beta	306	323	K.VVEPANpSDpSDSELGNIPK.K	0.000000202000000000.0	S312,S314	N,N
IPI00364460	Tax_Id=10116 Gene_Symbol=LOC361100 similar to topoisomerase (DNA) II beta	365	390	K.KTSFDQDpSDVDIFPSDFTSEPPALPR.T	0.00000002000000000000000000.0	S372	N
IPI00364728	Tax_Id=10116 Gene_Symbol=RGD1304644 Similar to RIKEN cDNA 2310046K01	263	279	R.DTEDTGpSVGAPVSSPGK.G	0.00000020000000000.0	S269	N
IPI00364827	Tax_Id=10116 Gene_Symbol=RGD1304782_predicted hypothetical protein LOC311591	148	182	K.RTFQQIQEEEDDDYPGSYpSPQDPSAGPLLTEELIK.A	0.00000000000000000020000000000000000.0	S166	N
IPI00364827	Tax_Id=10116 Gene_Symbol=RGD1304782_predicted hypothetical protein LOC311591	149	182	R.TFQQIQEEEDDDYPGSYpSPQDPSAGPLLTEELIK.A	0.0000000000000000020000000000000000.0	S166	N
IPI00365149	Tax_Id=10116 Gene_Symbol=Polr2c;LOC498909 Ubiquinone biosynthesis protein COQ9, mitochondrial precursor	76	96	R.YTDQpSGEEEEDYESEEQIQHR.I	0.000020000000000000000.0	S80	Y:Si
IPI00365184	Tax_Id=10116 Gene_Symbol=Ranbp10_predicted similar to Ran-binding protein 10	386	399	K.SQDSYPGpSPSLpSPR.H	0.00000002000200.0	S393,S397	N,N
IPI00365286	Tax_Id=10116 Gene_Symbol=Vcl_predicted vinculin	282	300	K.GWLRDPNApSPGDAGEQAIR.Q	0.0000000020000000000.0	S290	Y:Si
IPI00365580	Tax_Id=10116 Gene_Symbol=- similar to XPA binding protein 1	328	347	R.GTLDEEDEEADpSDTDDIDHR.V	0.00000000000200000000.0	S339	N
IPI00365580	Tax_Id=10116 Gene_Symbol=- similar to XPA binding protein 1	328	347	R.GpTLDEEDEEADSDTDDIDHR.V	0.02000000000000000000.0	T329	N
IPI00365595	Tax_Id=10116 Gene_Symbol=Ddef2_predicted development and differentiation enhancing factor 2	696	711	R.LLHEDLDEpSDDDVDEK.L	0.0000000020000000.0	S704	N
IPI00365600	Tax_Id=10116 Gene_Symbol=Prkar2b cAMP-dependent protein kinase type II-beta regulatory subunit	110	130	R.RApSVCAEAYNPDEEEDDAESR.I	0.002000000000000000000.0	S112	Y:Re
IPI00365626	Tax_Id=10116 Gene_Symbol=Txndc1 Thioredoxin domain containing 1	232	252	K.KVEEEQEADEEDVpSEEETENR.E	0.000000000000020000000.0	S245	N
IPI00365626	Tax_Id=10116 Gene_Symbol=Txndc1 Thioredoxin domain containing 1	232	257	K.KVEEEQEADEEDVSEEETENREGEpSK.D	0.00000000000000000000000020.0	S256	N
IPI00365626	Tax_Id=10116 Gene_Symbol=Txndc1 Thioredoxin domain containing 1	232	257	K.KVEEEQEADEEDVSEEEpTENREGESK.D	0.00000000000000000200000000.0	T249	N
IPI00365663	Tax_Id=10116 Gene_Symbol=Bckdha branched chain ketoacid dehydrogenase E1, alpha polypeptide	334	357	R.IGHHpSTSDDSSAYRpSVDEVNYWDK.Q	0.000020000000002000000000.0	S338,S348	N,N
IPI00365663	Tax_Id=10116 Gene_Symbol=Bckdha branched chain ketoacid dehydrogenase E1, alpha polypeptide	348	357	R.pSVDEVNYWDK.Q	0.2000000000.0	S348	N
IPI00365705	Tax_Id=10116 Gene_Symbol=Atp4a similar to Potassium-transporting ATPase alpha chain 1	223	237	K.VDNSpSLTGESEPQTR.S	0.000020000000000.0	S227	N
IPI00365864	Tax_Id=10116 Gene_Symbol=LOC688717 hypothetical protein LOC688717	98	111	K.VLHGAQTpSDEEKDF.-	0.00000002000000.0	S105	N
IPI00365864	Tax_Id=10116 Gene_Symbol=LOC688717 hypothetical protein LOC688717	98	111	K.VLHGAQpTSDEEKDF.-	0.00000020000000.0	T104	N
IPI00365864	Tax_Id=10116 Gene_Symbol=LOC688717 hypothetical protein LOC688717	98	111	K.VLHGAQpTpSDEEKDF.-	0.00000022000000.0	T104,S105	N,N
IPI00365929	Tax_Id=10116 Gene_Symbol=Pdia6 protein disulfide isomerase associated 6	415	445	R.EPWDGKDGELPVEDDIDLpSDVELDDLEKDEL.-	0.0000000000000000002000000000000.0	S433	N
IPI00365929	Tax_Id=10116 Gene_Symbol=Pdia6 protein disulfide isomerase associated 6	421	445	K.DGELPVEDDIDLpSDVELDDLEKDEL.-	0.0000000000002000000000000.0	S433	N
IPI00365935	Tax_Id=10116 Gene_Symbol=Ptges3_predicted Prostaglandin E synthase 3	108	122	K.DWEDDpSDEDMSNFDR.F	0.000002000000000.0	S113	Y:Si
IPI00365935	Tax_Id=10116 Gene_Symbol=Ptges3_predicted Prostaglandin E synthase 3	108	122	K.DWEDDpSDEDMSNFDR.F	0.000002000100000.0	S113	Y:Si
IPI00365999	Tax_Id=10116 Gene_Symbol=Dek Protein DEK	31	52	R.EEpSEEEEEEDDDDEDEEEEKEK.S	0.0020000000000000000000.0	S33	Y:Si
IPI00366074	Tax_Id=10116 Gene_Symbol=Rreb1_predicted 188 kDa protein	1327	1352	R.DKEQPTSEGASELpSPATQDLTETEAK.A	0.00000000000002000000000000.0	S1340	N
IPI00366074	Tax_Id=10116 Gene_Symbol=Rreb1_predicted 188 kDa protein	1476	1509	R.AVEGPSPpSPEPEETPAESSATDPTAGTGEASGER.Q	0.0000000200000000000000000000000000.0	S1483	N
IPI00366110	Tax_Id=10116 Gene_Symbol=Nap1l4 47 kDa protein	108	138	R.EFITGDVEPTDAESAWHpSENEEDDKLAGDMK.N	0.0000000000000000020000000000010.0	S125	N
IPI00366110	Tax_Id=10116 Gene_Symbol=Nap1l4 47 kDa protein	2	19	M.AENSLpSDGGPADSVEAAK.N	0.000002000000000000.0	S7	N
IPI00366370	Tax_Id=10116 Gene_Symbol=Eif5b eukaryotic translation initiation factor 5B	107	123	K.TSFDENDpSEELEDKDSK.S	0.00000002000000000.0	S114	Y:Si
IPI00366370	Tax_Id=10116 Gene_Symbol=Eif5b eukaryotic translation initiation factor 5B	209	225	K.SVPTIDpSGNEDDDSSFK.I	0.00000020000000000.0	S215	Y:Si
IPI00366437	Tax_Id=10116 Gene_Symbol=Gtpbp1_predicted 76 kDa protein	38	64	R.LHGGFDSDCpSEDGEALNGEPELDLTSK.L	0.000000000200000000000000000.0	S47	N
IPI00366437	Tax_Id=10116 Gene_Symbol=Gtpbp1_predicted 76 kDa protein	38	64	R.LHGGFDpSDCpSEDGEALNGEPELDLTSK.L	0.000000200200000000000000000.0	S44,S47	N,N
IPI00366437	Tax_Id=10116 Gene_Symbol=Gtpbp1_predicted 76 kDa protein	6	30	R.pSRSPVDSPVPASMFAPEPSpSPGAAR.A	0.2000000000000000000200000.0	S6,S25	N,N
IPI00366572	Tax_Id=10116 Gene_Symbol=Arhgap12_predicted Rho GTPase activating protein 12	561	589	K.VLSSTINNQVAEADEAAEEEAPDpSPGVEK.Q	0.00000000000000000000000200000.0	S584	N
IPI00367023	Tax_Id=10116 Gene_Symbol=LOC686812;LOC680476 similar to reduced pigmentation protein	52	68	R.VAGEAAEpTDpSEPEPEPR.V	0.00000002020000000.0	T59,S61	N,N
IPI00367235	Tax_Id=10116 Gene_Symbol=Uble1b similar to Ubiquitin-like 1-activating enzyme E1B	543	583	K.SIANGSDDGAQPSTSTAQEQDDVLIVDpSDEEGPSNSADGSR.D	0.00000000000000000000000000020000000000000.0	S570	N
IPI00367304	Tax_Id=10116 Gene_Symbol=Rnf20_predicted ring finger protein 20	126	142	K.ALVVPEPEPDSDpSNQER.K	0.00000000000020000.0	S138	N
IPI00367350	Tax_Id=10116 Gene_Symbol=Atp8b2 Atp8b2 protein	487	511	K.STSAPQMSPGpSSDNQSSSPQPAQQK.L	0.0000001000200000000000000.0	S497	N
IPI00367930	Tax_Id=10116 Gene_Symbol=RGD1562952_predicted similar to Erbb2 interacting protein isoform 1	568	586	K.TSEPEAETNAGNpSPVTTNR.K	0.0000000000002000000.0	S580	N
IPI00367952	Tax_Id=10116 Gene_Symbol=Zfr Zinc finger RNA-binding protein	1051	1064	R.RDpSDGVDGFEAEGK.K	0.00200000000000.0	S1053	Y:Si
IPI00367989	Tax_Id=10116 Gene_Symbol=Znf183 zinc finger protein 183	241	261	R.YGVYEDENYEVEpSDDEEIPFK.C	0.000000000000200000000.0	S253	N
IPI00368335	Tax_Id=10116 Gene_Symbol=Clmn_predicted calmin	152	179	R.pSSPSSSLSPGSGGTDSDSSYPPTPTTER.S	0.2000000000000000000000000000.0	S152	N
IPI00368364	Tax_Id=10116 Gene_Symbol=- 42 kDa protein	136	161	R.EREEpSEDELEEPNGSNPVDIDIDPNR.E	0.00002000000000000000000000.0	S140	N
IPI00368473	Tax_Id=10116 Gene_Symbol=Numa1 similar to nuclear mitotic apparatus protein 1	1756	1774	R.TQPDGTSVPGEPApSPISQR.L	0.0000000000000200000.0	S1769	N
IPI00368692	Tax_Id=10116 Gene_Symbol=Srrm2_predicted similar to serine/arginine repetitive matrix 2	1030	1044	K.GQSQTWPDTSpSPEVR.Q	0.000000000020000.0	S1040	N
IPI00369227	Tax_Id=10116 Gene_Symbol=Larp1_predicted similar to la related protein isoform 2	118	140	R.ESPRPPAAAEAPAGpSDGEDGGRR.D	0.00000000000000200000000.0	S132	N
IPI00369227	Tax_Id=10116 Gene_Symbol=Larp1_predicted similar to la related protein isoform 2	573	590	K.GLSApSLPDLDSESWIEVK.K	0.000020000000000000.0	S577	N
IPI00369227	Tax_Id=10116 Gene_Symbol=Larp1_predicted similar to la related protein isoform 2	573	590	K.GLpSASLPDLDSESWIEVK.K	0.002000000000000000.0	S575	N
IPI00369646	Tax_Id=10116 Gene_Symbol=Pfas_predicted phosphoribosylformylglycinamidine synthase	611	634	K.SGQGDAPPpTPPTPVDLDLDWVLGK.M	0.000000002000000000000000.0	T619	N
IPI00369678	Tax_Id=10116 Gene_Symbol=Slc43a2_predicted solute carrier family 43, member 2	294	304	K.LCLpSTVDLEVK.C	0.00020000000.0	S297	N
IPI00369678	Tax_Id=10116 Gene_Symbol=Slc43a2_predicted solute carrier family 43, member 2	389	402	R.LKECEDTpSEEPEEK.D	0.00000002000000.0	S396	N
IPI00369678	Tax_Id=10116 Gene_Symbol=Slc43a2_predicted solute carrier family 43, member 2	389	402	R.LKECEDpTSEEPEEK.D	0.00000020000000.0	T395	N
IPI00369678	Tax_Id=10116 Gene_Symbol=Slc43a2_predicted solute carrier family 43, member 2	389	409	R.LKECEDTpSEEPEEKDGAQGEK.K	0.000000020000000000000.0	S396	N
IPI00369678	Tax_Id=10116 Gene_Symbol=Slc43a2_predicted solute carrier family 43, member 2	389	409	R.LKECEDpTSEEPEEKDGAQGEK.K	0.000000200000000000000.0	T395	N
IPI00369880	Tax_Id=10116 Gene_Symbol=Chd3 similar to chromodomain helicase DNA binding protein 3 isoform 3	785	802	K.EIQGDGPPSpSPTNDPTVK.Y	0.000000000200000000.0	S794	N
IPI00370137	Tax_Id=10116 Gene_Symbol=RGD1565416_predicted similar to talin 2	1839	1848	K.LDEGpTPPEPK.G	0.0000200000.0	T1843	N
IPI00370333	Tax_Id=10116 Gene_Symbol=Baz1b similar to Bromodomain adjacent to zinc finger domain protein 1B	1449	1470	R.KFPDRLADDEGDpSDSESVGQSR.G	0.0000000000002000000000.0	S1461	N
IPI00370333	Tax_Id=10116 Gene_Symbol=Baz1b similar to Bromodomain adjacent to zinc finger domain protein 1B	1454	1470	R.LADDEGDpSDSESVGQSR.G	0.00000002000000000.0	S1461	N
IPI00370530	Tax_Id=10116 Gene_Symbol=Tbc1d2b TBC1 domain family, member 2B	945	963	R.ERDTSPDKGELVpSDEEEDT.-	0.0000000000002000000.0	S957	N
IPI00370530	Tax_Id=10116 Gene_Symbol=Tbc1d2b TBC1 domain family, member 2B	947	963	R.DTSPDKGELVpSDEEEDT.-	0.00000000002000000.0	S957	N
IPI00370649	Tax_Id=10116 Gene_Symbol=LOC368062 similar to Ankyrin repeat and IBR domain-containing protein 1	732	743	R.GVAPADpSPDAPR.R	0.000000200000.0	S738	N
IPI00371139	Tax_Id=10116 Gene_Symbol=Oxsr1_predicted oxidative-stress responsive 1	328	351	R.LHKTEDGGWEWpSDDEFDEESEEGK.A	0.000000000002000000000000.0	S339	N
IPI00371139	Tax_Id=10116 Gene_Symbol=Oxsr1_predicted oxidative-stress responsive 1	331	351	K.TEDGGWEWpSDDEFDEESEEGK.A	0.000000002000000000000.0	S339	N
IPI00371185	Tax_Id=10116 Gene_Symbol=RGD1311703 Similar to sid2057p	14	37	K.RSApSPDDDLGSSNWEAADLGNEER.K	0.000200000000000000000000.0	S17	N
IPI00371185	Tax_Id=10116 Gene_Symbol=RGD1311703 Similar to sid2057p	15	37	R.SApSPDDDLGSSNWEAADLGNEER.K	0.00200000000000000000000.0	S17	N
IPI00371185	Tax_Id=10116 Gene_Symbol=RGD1311703 Similar to sid2057p	15	38	R.SApSPDDDLGSSNWEAADLGNEERK.Q	0.002000000000000000000000.0	S17	N
IPI00371266	Tax_Id=10116 Gene_Symbol=Naca_predicted nascent-polypeptide-associated complex alpha polypeptide	145	179	K.VQGEAVSNIQENTQTPTVQEEpSEEEEVDETGVEVK.D	0.00000000000000000000020000000000000.0	S166	N
IPI00371270	Tax_Id=10116 Gene_Symbol=Pa2g4 Proliferation-associated 2G4	2	20	M.pSGEDEQQEQTIAEDLVVTK.Y	0.2000000000000000000.0	S2	N
IPI00371410	Tax_Id=10116 Gene_Symbol=RGD1309471 Isoform 1 of SAPK substrate protein 1	187	202	R.SpSPPATDPGPVPSSPR.Q	0.0200000000000000.0	S188	N
IPI00371410	Tax_Id=10116 Gene_Symbol=RGD1309471 Isoform 1 of SAPK substrate protein 1	187	202	R.SpSPPATDPGPVPSpSPR.Q	0.0200000000000200.0	S188,S200	N,Y:Si
IPI00371410	Tax_Id=10116 Gene_Symbol=RGD1309471 Isoform 1 of SAPK substrate protein 1	187	202	R.pSSPPATDPGPVPSSPR.Q	0.2000000000000000.0	S187	Y:Si
IPI00371736	Tax_Id=10116 Gene_Symbol=LOC685174 similar to trinucleotide repeat containing 5	331	349	R.KELGpSLEEDANPDEEGVQK.A	0.0000200000000000000.0	S335	N
IPI00371736	Tax_Id=10116 Gene_Symbol=LOC685174 similar to trinucleotide repeat containing 5	332	349	K.ELGpSLEEDANPDEEGVQK.A	0.000200000000000000.0	S335	N
IPI00371803	Tax_Id=10116 Gene_Symbol=RGD1562597_predicted similar to C14H10.3	734	753	R.QTEALQDEEDDHpSQVEELER.L	0.00000000000020000000.0	S746	N
IPI00371944	Tax_Id=10116 Gene_Symbol=RGD1560047_predicted similar to RAN binding protein 2	2757	2788	K.DGDDEDGpSDEDVVHNEDIHFEPIVSLPEVEVK.S	0.00000002000000000000000000000000.0	S2764	N
IPI00371946	Tax_Id=10116 Gene_Symbol=LOC681252 similar to Myristoylated alanine-rich C-kinase substrate	131	145	K.AEDGAAPpSPSSETPK.K	0.000000020000000.0	S138	N
IPI00372081	Tax_Id=10116 Gene_Symbol=RGD1310887_predicted hypothetical protein LOC296623	201	230	R.GDGGpSTPTPGDSLQNPDTSSEALSEPESQR.R	0.000020000000000000000000000000.0	S205	N
IPI00372081	Tax_Id=10116 Gene_Symbol=RGD1310887_predicted hypothetical protein LOC296623	201	231	R.GDGGSpTPTPGDSLQNPDTSSEALSEPESQRR.E	0.0000020000000000000000000000000.0	T206	N
IPI00372081	Tax_Id=10116 Gene_Symbol=RGD1310887_predicted hypothetical protein LOC296623	201	231	R.GDGGpSTPTPGDSLQNPDTSSEALSEPEpSQRR.E	0.0000200000000000000000000002000.0	S205,S228	N,N
IPI00372341	Tax_Id=10116 Gene_Symbol=RGD1305915 armadillo repeat containing 10	43	63	R.pSAEDLTEGSYDAILSAEQLEK.L	0.200000000000000000000.0	S43	Y:Si
IPI00372684	Tax_Id=10116 Gene_Symbol=Spag9_predicted 145 kDa protein	714	728	R.SApSQSpSLDKLDQELK.E	0.002002000000000.0	S716,S719	N,N
IPI00372789	Tax_Id=10116 Gene_Symbol=Tnks1bp1_predicted similar to tankyrase 1-binding protein of 182 kDa	1355	1372	K.SpSGSLSPGLETEDPLEAR.E	0.020000000000000000.0	S1356	N
IPI00372789	Tax_Id=10116 Gene_Symbol=Tnks1bp1_predicted similar to tankyrase 1-binding protein of 182 kDa	1594	1608	R.VPpSpSDEEVVEEPQSR.R	0.002200000000000.0	S1596,S1597	N,N
IPI00372823	Tax_Id=10116 Gene_Symbol=Srpk1 Serine/arginine-rich protein specific kinase 1	32	64	R.GSAPHSESDIPEQEEEILGpSDDDEQEDPNDYCK.G	0.000000000000000000020000000000000.0	S51	N
IPI00372922	Tax_Id=10116 Gene_Symbol=RGD1304751 similar to CG4996-PA	552	569	K.SAYQDYDpSDSDVPEELKR.D	0.000000020000000000.0	S559	N
IPI00372936	Tax_Id=10116 Gene_Symbol=Ccdc43 similar to CG9586-PB	153	186	K.AALLAQYADVpTDEEDEADEKADPGASTANIGSDK.S	0.0000000000200000000000000000000000.0	T163	N
IPI00373011	Tax_Id=10116 Gene_Symbol=eplin similar to Epithelial protein lost in neoplasm	697	716	R.pSPLEPESPGWPGFGDTTTAK.E	0.20000000000000000000.0	S697	N
IPI00373052	Tax_Id=10116 Gene_Symbol=Hmgn1 High mobility group nucleosomal binding domain 1	62	94	K.QAEVADQQTTDLPAENGETENQpSPApSEEEKEAK.S	0.000000000000000000000020020000000.0	S84,S87	N,N
IPI00373052	Tax_Id=10116 Gene_Symbol=Hmgn1 High mobility group nucleosomal binding domain 1	62	96	K.QAEVADQQTTDLPAENGETENQSPApSEEEKEAKpSD.-	0.00000000000000000000000002000000020.0	S87,S95	N,N
IPI00373052	Tax_Id=10116 Gene_Symbol=Hmgn1 High mobility group nucleosomal binding domain 1	62	96	K.QAEVADQQTTDLPAENGETENQpSPASEEEKEAKSD.-	0.00000000000000000000002000000000000.0	S84	N
IPI00373107	Tax_Id=10116 Gene_Symbol=Trp53bp1_predicted similar to transformation related protein 53 binding protein 1	1454	1485	R.RSDpSPEIPFQAATGSSDGLDSSSSGNSFVGLR.V	0.00020000000000000000000000000000.0	S1457	N
IPI00373107	Tax_Id=10116 Gene_Symbol=Trp53bp1_predicted similar to transformation related protein 53 binding protein 1	533	553	R.TEEVGENTQVEDTEPSpSPVTK.S	0.000000000000000020000.0	S549	N
IPI00373118	Tax_Id=10116 Gene_Symbol=Ascc3l1 79 kDa protein	222	237	R.EEApSDDDMEGDEAVVR.C	0.0002000000000000.0	S225	N
IPI00373118	Tax_Id=10116 Gene_Symbol=Ascc3l1 79 kDa protein	222	237	R.EEApSDDDMEGDEAVVR.C	0.0002000100000000.0	S225	N
IPI00373140	Tax_Id=10116 Gene_Symbol=LOC296197 similar to destrin	2	13	M.ApSGVQVADEVCR.I	0.020000000000.0	S3	N
IPI00373147	Tax_Id=10116 Gene_Symbol=Raly HnRNP-associated with lethal yellow	266	295	R.DDGDEEGLLTHpSEEELEHSQDpTDAEDGALQ.-	0.000000000002000000000200000000.0	S277,T287	N,N
IPI00373147	Tax_Id=10116 Gene_Symbol=Raly HnRNP-associated with lethal yellow	266	295	R.DDGDEEGLLpTHSEEELEHSQDTDAEDGALQ.-	0.000000000200000000000000000000.0	T275	N
IPI00373280	Tax_Id=10116 Gene_Symbol=Tmem24 72 kDa protein	573	597	R.SDISERPpSVDDVESETGSTGALETR.S	0.0000000200000000000000000.0	S580	N
IPI00373419	Tax_Id=10116 Gene_Symbol=Spnb2 Non-erythrocyte beta-spectrin	1423	1440	K.KEIEELQSQAQALpSQEGK.S	0.000000000000020000.0	S1436	N
IPI00373419	Tax_Id=10116 Gene_Symbol=Spnb2 Non-erythrocyte beta-spectrin	2098	2128	K.VSEEAESQQWDTSKGDQVSQNGLPAEQGpSPR.V	0.0000000000000000000000000000200.0	S2126	N
IPI00373419	Tax_Id=10116 Gene_Symbol=Spnb2 Non-erythrocyte beta-spectrin	2098	2128	K.VSEEAESQQWDTSKGDQVpSQNGLPAEQGSPR.V	0.0000000000000000002000000000000.0	S2116	N
IPI00373419	Tax_Id=10116 Gene_Symbol=Spnb2 Non-erythrocyte beta-spectrin	2112	2128	K.GDQVSQNGLPAEQGpSPR.V	0.00000000000000200.0	S2126	N
IPI00373472	Tax_Id=10116 Gene_Symbol=RGD1307615_predicted hypothetical protein LOC362084	470	487	K.NISLpSpSEEEAEGLAGHPR.V	0.000022000000000000.0	S474,S475	N,N
IPI00373550	Tax_Id=10116 Gene_Symbol=Braf similar to v-raf murine sarcoma viral oncogene homolog B1	481	499	R.RDpSSDDWEIPDGQITVGQR.I	0.0020000000000000000.0	S483	N
IPI00373564	Tax_Id=10116 Gene_Symbol=Lrrfip2 Leucine-rich repeat flightless-interacting protein 2	131	150	R.RGSGDTSpSLIDPDTSLSELR.E	0.00000002000000000000.0	S138	Y:Si
IPI00373564	Tax_Id=10116 Gene_Symbol=Lrrfip2 Leucine-rich repeat flightless-interacting protein 2	131	150	R.RGpSGDTSSLIDPDTSLSELR.E	0.00200000000000000000.0	S133	Y:Si
IPI00373611	Tax_Id=10116 Gene_Symbol=Acin1 similar to Apoptotic chromatin condensation inducer in the nucleus	206	222	K.SSSFSEEKGEpSDDEKPR.K	0.00000000002000000.0	S216	N
IPI00373611	Tax_Id=10116 Gene_Symbol=Acin1 similar to Apoptotic chromatin condensation inducer in the nucleus	724	762	R.LQPEQESPKKCEAEEAEPPAApTQPQTSEPQLSQLPEAER.T	0.000000000000000000000200000000000000000.0	T745	N
IPI00373611	Tax_Id=10116 Gene_Symbol=Acin1 similar to Apoptotic chromatin condensation inducer in the nucleus	724	762	R.LQPEQEpSPKKCEAEEAEPPAATQPQTSEPQLSQLPEAER.T	0.000000200000000000000000000000000000000.0	S730	N
IPI00382218	Tax_Id=10116 Gene_Symbol=Tloc1 Ab2-292	576	599	K.EELEQQpTDGDCDEEDDDKDGEMPK.S	0.000000200000000000000000.0	T582	N
IPI00382218	Tax_Id=10116 Gene_Symbol=Tloc1 Ab2-292	576	599	K.EELEQQpTDGDCDEEDDDKDGEMPK.S	0.000000200000000000000100.0	T582	N
IPI00388510	Tax_Id=10116 Gene_Symbol=LOC497967 Coiled-coil domain-containing protein 16	343	364	K.EEENVDpSDDEGELQDLLSQDWR.V	0.0000002000000000000000.0	S349	Y:Si
IPI00389129	Tax_Id=10116 Gene_Symbol=Ank3 Ankyrin G197	817	852	K.MNVPETMNEVLDMpSDDEGEDAITGDTDKYLGPQDLK.E	0.100000100000120000000000000000000000.0	S830	N
IPI00389636	Tax_Id=10116 Gene_Symbol=Ppp2r1b Serine/threonine-protein phosphatase 2A 65 kDa regulatory subunit A beta isoform	2	33	M.AGAAGPGpTVPGAAGGDGDDSLYPIAVLIDELR.N	0.00000002000000000000000000000000.0	T9	N
IPI00389870	Tax_Id=10116 Gene_Symbol=NIPBL Nipped-B homolog	2655	2679	K.NNPAADTEDEEpSDGEDRGGGTSGVR.R	0.0000000000020000000000000.0	S2666	N
IPI00391633	Tax_Id=10116 Gene_Symbol=Hdgfrp2 hepatoma-derived growth factor-related protein 2	361	378	R.AERGGpSpSGEELEDEEPVK.K	0.000002200000000000.0	S366,S367	Y:Re,Y:Re
IPI00391633	Tax_Id=10116 Gene_Symbol=Hdgfrp2 hepatoma-derived growth factor-related protein 2	361	379	R.AERGGpSpSGEELEDEEPVKK.R	0.0000022000000000000.0	S366,S367	Y:Re,Y:Re
IPI00391633	Tax_Id=10116 Gene_Symbol=Hdgfrp2 hepatoma-derived growth factor-related protein 2	364	378	R.GGpSpSGEELEDEEPVK.K	0.002200000000000.0	S366,S367	Y:Re,Y:Re
IPI00391737	Tax_Id=10116 Gene_Symbol=Git2 79 kDa protein	378	409	R.TVSNQHSTESQDNDQPDYDSVApSDEDTDVETR.A	0.00000000000000000000002000000000.0	S400	N
IPI00392092	Tax_Id=10116 Gene_Symbol=Kif21a_predicted 185 kDa protein	1637	1658	K.AHNLQDGQISDTGDPGEDSTpSN.-	0.0000000000000000000020.0	S1657	N
IPI00392204	Tax_Id=10116 Gene_Symbol=- 48 kDa protein	361	383	R.RGSTTpSIPSPQSDGGDPNQPDDR.L	0.00000200000000000000000.0	S366	N
IPI00393081	Tax_Id=10116 Gene_Symbol=LOC685179 similar to SWI/SNF-related matrix-associated actin-dependent regulator of chromatin c2 isoform b isoform 2	276	289	K.TLTDEVNpSPDADRR.D	0.00000002000000.0	S283	N
IPI00393081	Tax_Id=10116 Gene_Symbol=LOC685179 similar to SWI/SNF-related matrix-associated actin-dependent regulator of chromatin c2 isoform b isoform 2	342	359	K.DMDEPpSPVPNVEEVTLPK.T	0.010002000000000000.0	S347	N
IPI00393341	Tax_Id=10116 Gene_Symbol=Sult2b1_predicted Isoform 2 of Sulfotransferase family cytosolic 2B member 1	344	375	R.SAEDGSPDGETEPSPpSPSPGLASDDPNPGSSQ.-	0.00000000000000020000000000000000.0	S359	N
IPI00393407	Tax_Id=10116 Gene_Symbol=Slco4c1 Kidney-specific organic anion transporter	6	21	K.GVENPAFVPSpSPDTPR.R	0.0000000000200000.0	S16	N
IPI00400578	Tax_Id=10116 Gene_Symbol=Hp1bp3 Heterochromatin protein 1, binding protein 3	57	91	K.LAEGEEEKPEPDGSSEEpSISTVEEPENETPPAPSR.E	0.00000000000000000200000000000000000.0	S74	N
IPI00400578	Tax_Id=10116 Gene_Symbol=Hp1bp3 Heterochromatin protein 1, binding protein 3	57	91	K.LAEGEEEKPEPDGSpSEESISTVEEPENETPPAPSR.E	0.00000000000000200000000000000000000.0	S71	N
IPI00400646	Tax_Id=10116 Gene_Symbol=Ppp1r2 Protein phosphatase inhibitor 2	116	134	R.TREQESpSGEEDNDLSPEER.E	0.0000002000000000000.0	S122	Y:Si
IPI00400646	Tax_Id=10116 Gene_Symbol=Ppp1r2 Protein phosphatase inhibitor 2	116	134	R.TREQEpSpSGEEDNDLSPEER.E	0.0000022000000000000.0	S121,S122	Y:Si,Y:Si
IPI00400646	Tax_Id=10116 Gene_Symbol=Ppp1r2 Protein phosphatase inhibitor 2	118	134	R.EQESpSGEEDNDLSPEER.E	0.00002000000000000.0	S122	Y:Si
IPI00400646	Tax_Id=10116 Gene_Symbol=Ppp1r2 Protein phosphatase inhibitor 2	68	102	K.IDEPDTPYHNMIGDDEDVCSDpSEGNEVMTPEILAK.K	0.00000000000000000000020000000000000.0	S89	N
IPI00400666	Tax_Id=10116 Gene_Symbol=Nhn1 Isoform A of Zinc finger CCCH domain-containing protein 18	29	54	R.ESGpSEQDLDGAGERASDLEEEENATR.V	0.00020000000000000000000000.0	S32	N
IPI00400666	Tax_Id=10116 Gene_Symbol=Nhn1 Isoform A of Zinc finger CCCH domain-containing protein 18	55	73	R.VQSQEEIHpSDEEDQASEPK.S	0.0000000020000000000.0	S63	Y:Si
IPI00400666	Tax_Id=10116 Gene_Symbol=Nhn1 Isoform A of Zinc finger CCCH domain-containing protein 18	87	116	R.GPAGpSPCEEGDDAEEDGTSDLRDEASSVTR.E	0.000020000000000000000000000000.0	S91	Y:Si
IPI00400666	Tax_Id=10116 Gene_Symbol=Nhn1 Isoform A of Zinc finger CCCH domain-containing protein 18	87	116	R.GPAGpSPCEEGDDAEEDGTpSDLRDEASSVTR.E	0.000020000000000000200000000000.0	S91,S105	Y:Si,Y:Si
IPI00400666	Tax_Id=10116 Gene_Symbol=Nhn1 Isoform A of Zinc finger CCCH domain-containing protein 18	87	116	R.GPAGpSPCEEGDDAEEDGpTSDLRDEASSVTR.E	0.000020000000000002000000000000.0	S91,T104	Y:Si,Y:Si
IPI00417373	Tax_Id=10116 Gene_Symbol=kif13B Kinesin 13B	1626	1643	R.LEVTpSDSEDASEVPEWLR.E	0.000020000000000000.0	S1630	N
IPI00417730	Tax_Id=10116 Gene_Symbol=Bat2 Large proline-rich protein BAT2	596	614	K.EGPEPPEEVPAPTpTPPAPK.V	0.0000000000000200000.0	T609	Y:Si
IPI00417750	Tax_Id=10116 Gene_Symbol=Tomm70a Mitochondrial precursor proteins import receptor	93	115	R.ApSPALGSGPDGSGDSLEMSSLDR.A	0.02000000000000000000000.0	S94	Y:Si
IPI00417750	Tax_Id=10116 Gene_Symbol=Tomm70a Mitochondrial precursor proteins import receptor	93	115	R.ApSPALGSGPDGSGDSLEMSSLDR.A	0.02000000000000000100000.0	S94	Y:Si
IPI00421389	Tax_Id=10116 Gene_Symbol=Ndrg1 Protein NDRG1	326	341	R.SRTASGpSpSVTSLEGTR.S	0.0000002200000000.0	S332,S333	Y:Si,Y:Si
IPI00421389	Tax_Id=10116 Gene_Symbol=Ndrg1 Protein NDRG1	326	341	R.SRTApSGpSSVTSLEGTR.S	0.0000202000000000.0	S330,S332	Y:Si,Y:Si
IPI00421389	Tax_Id=10116 Gene_Symbol=Ndrg1 Protein NDRG1	326	341	R.SRpTApSGSSVTSLEGTR.S	0.0020200000000000.0	T328,S330	Y:Si,Y:Si
IPI00421389	Tax_Id=10116 Gene_Symbol=Ndrg1 Protein NDRG1	326	341	R.pSRpTASGSSVTSLEGTR.S	0.2020000000000000.0	S326,T328	Y:Si,Y:Si
IPI00421389	Tax_Id=10116 Gene_Symbol=Ndrg1 Protein NDRG1	328	341	R.TApSGSSVTSLEGTR.S	0.00200000000000.0	S330	Y:Si
IPI00421389	Tax_Id=10116 Gene_Symbol=Ndrg1 Protein NDRG1	328	341	R.TApSGpSSVTSLEGTR.S	0.00202000000000.0	S330,S332	Y:Si,Y:Si
IPI00421389	Tax_Id=10116 Gene_Symbol=Ndrg1 Protein NDRG1	328	341	R.pTApSGSSVTSLEGTR.S	0.20200000000000.0	T328,S330	Y:Si,Y:Si
IPI00421524	Tax_Id=10116 Gene_Symbol=Ocln;Tpmt Occludin	393	419	K.RTDPDHYETDYTTGGEpSCDELEEDWLR.E	0.000000000000000020000000000.0	S409	Y:Si
IPI00421524	Tax_Id=10116 Gene_Symbol=Ocln;Tpmt Occludin	393	419	K.RTDPDHYETDYpTTGGESCDELEEDWLR.E	0.000000000002000000000000000.0	T404	N
IPI00421625	Tax_Id=10116 Gene_Symbol=Mrlcb;RGD1565978_predicted Myosin regulatory light chain 2-B, smooth muscle isoform	18	35	R.ATpSNVFAMFDQSQIQEFK.E	0.002000000000000000.0	S20	Y:Si
IPI00421642	Tax_Id=10116 Gene_Symbol=Sept4 Septin	218	240	K.IYQFPDCDpSDEDEDFKLQDQALK.E	0.00000000200000000000000.0	S226	N
IPI00421709	Tax_Id=10116 Gene_Symbol=Son similar to SON protein	1670	1691	K.DVEDSLPIKESDETVTVALpSPK.E	0.0000000000000000000200.0	S1689	N
IPI00421955	Tax_Id=10116 Gene_Symbol=Ppp1r1b Protein phosphatase 1 regulatory subunit 1B	85	112	R.IAESHLQTISNLSENQApSEEEDELGELR.E	0.0000000000000000020000000000.0	S102	Y:Si
IPI00421969	Tax_Id=10116 Gene_Symbol=Abcf1 ATP-binding cassette sub-family F member 1	103	121	K.QLSVPApSDEEDEVPVPVPR.G	0.0000002000000000000.0	S109	Y:Si
IPI00421969	Tax_Id=10116 Gene_Symbol=Abcf1 ATP-binding cassette sub-family F member 1	103	121	K.QLpSVPASDEEDEVPVPVPR.G	0.0020000000000000000.0	S105	Y:Si
IPI00421969	Tax_Id=10116 Gene_Symbol=Abcf1 ATP-binding cassette sub-family F member 1	222	239	K.GAEQGpSEEEKEEKEGEVK.A	0.000002000000000000.0	S227	N
IPI00454529	Tax_Id=10116 Gene_Symbol=Dtnbp1 Dysbindin	335	352	K.STPGVSDDpSDQCDSTQDI.-	0.000000002000000000.0	S343	N
IPI00454563	Tax_Id=10116 Gene_Symbol=Mdc1 similar to Mediator of DNA damage checkpoint protein 1	602	617	R.ETAVQEGSSpSPVADIR.M	0.0000000002000000.0	S611	N
IPI00464464	Tax_Id=10116 Gene_Symbol=Myh11 Isoform 1 of Myosin-11 (Fragment)	1301	1316	R.RVIENTDGpSEEEMDAR.D	0.0000000020000000.0	S1309	Y:Si
IPI00464464	Tax_Id=10116 Gene_Symbol=Myh11 Isoform 1 of Myosin-11 (Fragment)	1301	1316	R.RVIENTDGpSEEEMDAR.D	0.0000000020001000.0	S1309	Y:Si
IPI00464464	Tax_Id=10116 Gene_Symbol=Myh11 Isoform 1 of Myosin-11 (Fragment)	1302	1316	R.VIENTDGpSEEEMDAR.D	0.000000020000000.0	S1309	Y:Si
IPI00464464	Tax_Id=10116 Gene_Symbol=Myh11 Isoform 1 of Myosin-11 (Fragment)	1302	1316	R.VIENTDGpSEEEMDAR.D	0.000000020001000.0	S1309	Y:Si
IPI00464518	Tax_Id=10116 Gene_Symbol=Hexb Beta-hexosaminidase beta chain precursor	47	77	R.LLYISPENFQIDNSPNSTAGPpSCpSLLLEAFR.R	0.0000000000000000000002020000000.0	S68,S70	N,N
IPI00464886	Tax_Id=10116 Gene_Symbol=LOC652956 p55 protein	2	20	M.TLESGpSGVGDGGDSGSGLR.T	0.0000020000000000000.0	S7	N
IPI00470241	Tax_Id=10116 Gene_Symbol=Akap12 SSeCKS	569	589	K.GPLEAPQDGEAEEGTTpSDGEK.K	0.000000000000000020000.0	S585	N
IPI00470251	Tax_Id=10116 Gene_Symbol=Slc7a7 Y+L amino acid transporter 1	2	35	M.VASTKYEVAAQNEADEADGpSAQGDGAGPAAEQVK.L	0.0000000000000000000200000000000000.0	S21	N
IPI00470251	Tax_Id=10116 Gene_Symbol=Slc7a7 Y+L amino acid transporter 1	7	35	K.YEVAAQNEADEADGpSAQGDGAGPAAEQVK.L	0.00000000000000200000000000000.0	S21	N
IPI00471584	Tax_Id=10116 Gene_Symbol=Hspcb Heat shock protein HSP 90-beta	220	234	K.EREKEIpSDDEAEEEK.G	0.000000200000000.0	S226	y:Re
IPI00471584	Tax_Id=10116 Gene_Symbol=Hspcb Heat shock protein HSP 90-beta	222	234	R.EKEIpSDDEAEEEK.G	0.0000200000000.0	S226	y:Re
IPI00471584	Tax_Id=10116 Gene_Symbol=Hspcb Heat shock protein HSP 90-beta	250	263	K.IEDVGpSDEEDDSGK.D	0.00000200000000.0	S255	y:Re
IPI00471584	Tax_Id=10116 Gene_Symbol=Hspcb Heat shock protein HSP 90-beta	250	265	K.IEDVGpSDEEDDSGKDK.K	0.0000020000000000.0	S255	y:Re
IPI00471584	Tax_Id=10116 Gene_Symbol=Hspcb Heat shock protein HSP 90-beta	250	266	K.IEDVGpSDEEDDSGKDKK.K	0.00000200000000000.0	S255	y:Re
IPI00471640	Tax_Id=10116 Gene_Symbol=Leo1 RNA polymerase-associated protein LEO1	666	678	K.KYVIpSDEEEEEDD.-	0.0000200000000.0	S670	Y:Si
IPI00471759	Tax_Id=10116 Gene_Symbol=RGD1308697 Protein FAM82C	44	59	R.SQpSLPNSLDYAQTSER.G	0.0020000000000000.0	S46	Y:Si
IPI00471800	Tax_Id=10116 Gene_Symbol=Cdh16 Cadherin 16	487	505	R.LMDFAIEEGDPTGIFDLpSR.E	0.0000000000000000020.0	S504	N
IPI00471800	Tax_Id=10116 Gene_Symbol=Cdh16 Cadherin 16	816	827	K.DLDQPADpSVPLK.T	0.000000020000.0	S823	N
IPI00471864	Tax_Id=10116 Gene_Symbol=RGD1307509 Similar to RIKEN cDNA 1700108L22	52	70	K.LDGPIENVpSEDEAQSSSQR.K	0.0000000020000000000.0	S60	N
IPI00475854	Tax_Id=10116 Gene_Symbol=LOC362587 similar to microfilament and actin filament cross-linker protein isoform a	417	431	R.LLDAEDVDVPpSPDEK.S	0.000000000020000.0	S427	N
IPI00476312	Tax_Id=10116 Gene_Symbol=RGD1311340_predicted 360 kDa protein	822	856	K.LIPLLEQSATEDDpSEEEFFDAPCSPLEEYPQVSCR.V	0.00000000000002000000000000000000000.0	S835	N
IPI00476899	Tax_Id=10116 Gene_Symbol=Eef1b2_predicted eukaryotic translation elongation factor 1 beta 2	79	116	K.YGPVSVADTTGSGAADAKDDDDIDLFGpSDDEEESEDAK.R	0.00000000000000000000000000020000000000.0	S106	N
IPI00476899	Tax_Id=10116 Gene_Symbol=Eef1b2_predicted eukaryotic translation elongation factor 1 beta 2	79	117	K.YGPVSVADTTGSGAADAKDDDDIDLFGpSDDEEESEDAKR.L	0.000000000000000000000000000200000000000.0	S106	N
IPI00476899	Tax_Id=10116 Gene_Symbol=Eef1b2_predicted eukaryotic translation elongation factor 1 beta 2	97	116	K.DDDDIDLFGpSDDEEESEDAK.R	0.00000000020000000000.0	S106	N
IPI00476899	Tax_Id=10116 Gene_Symbol=Eef1b2_predicted eukaryotic translation elongation factor 1 beta 2	97	117	K.DDDDIDLFGpSDDEEESEDAKR.L	0.000000000200000000000.0	S106	N
IPI00480820	Tax_Id=10116 Gene_Symbol=Pgrmc1 Membrane-associated progesterone receptor component 1	173	192	K.EGEEPTVYpSDDEEPKDEAAR.K	0.00000000200000000000.0	S181	Y:Re
IPI00480820	Tax_Id=10116 Gene_Symbol=Pgrmc1 Membrane-associated progesterone receptor component 1	173	193	K.EGEEPTVYpSDDEEPKDEAARK.S	0.000000002000000000000.0	S181	Y:Re
IPI00480820	Tax_Id=10116 Gene_Symbol=Pgrmc1 Membrane-associated progesterone receptor component 1	173	193	K.EGEEPTVpYSDDEEPKDEAARK.S	0.000000030000000000000.0	Y180	Y:Si
IPI00551793	Tax_Id=10116 Gene_Symbol=Pkn1 protein kinase N1	903	923	R.TDVSNFDEEFTGEAPTLpSPPR.D	0.000000000000000002000.0	S920	N
IPI00551815	Tax_Id=10116 Gene_Symbol=Ybx1-ps3 Ybx1 protein	155	183	R.NYQQNYQNpSESGEKNEGSESAPEGQAQQR.R	0.00000000200000000000000000000.0	S163	N
IPI00555212	Tax_Id=10116 Gene_Symbol=Cdc26 Anaphase-promoting complex subunit CDC26	32	55	K.QKEDVEGVGTpSDGEGAAGLSSDPK.S	0.000000000020000000000000.0	S42	Y:Si
IPI00555287	Tax_Id=10116 Gene_Symbol=Spnb2 Non-erythroid spectrin beta	2104	2134	K.VSEEAESQQWDTSKGDQVSQNGLPAEQGpSPR.M	0.0000000000000000000000000000200.0	S2132	N
IPI00555287	Tax_Id=10116 Gene_Symbol=Spnb2 Non-erythroid spectrin beta	2104	2134	K.VSEEAESQQWDTSKGDQVpSQNGLPAEQGSPR.M	0.0000000000000000002000000000000.0	S2122	N
IPI00555287	Tax_Id=10116 Gene_Symbol=Spnb2 Non-erythroid spectrin beta	2118	2134	K.GDQVSQNGLPAEQGpSPR.M	0.00000000000000200.0	S2132	N
IPI00555287	Tax_Id=10116 Gene_Symbol=Spnb2 Non-erythroid spectrin beta	2153	2169	R.TSSKEpSpSPVPpSPTSDRK.A	0.00000220002000000.0	S2158,S2159,S2163	N,N,N
IPI00555287	Tax_Id=10116 Gene_Symbol=Spnb2 Non-erythroid spectrin beta	2285	2319	K.DDDEMNTWIQAITSAISSDKHDTSASTQpSpTPASSR.A	0.00000000000000000000000000002200000.0	S2313,T2314	N,N
IPI00556943	Tax_Id=10116 Gene_Symbol=RGD1563580_predicted similar to AP2 associated kinase 1	618	628	K.VGSLpTPPSpSPK.T	0.00002000200.0	T622,S626	N,N
IPI00558170	Tax_Id=10116 Gene_Symbol=LOC501281 similar to RAN binding protein 3 isoform RANBP3-b	28	53	R.SAGSSSPEAGEDpSDHEDGNYCPPVKR.E	0.00000000000020000000000000.0	S40	N
IPI00558170	Tax_Id=10116 Gene_Symbol=LOC501281 similar to RAN binding protein 3 isoform RANBP3-b	28	53	R.SAGSSpSPEAGEDpSDHEDGNYCPPVKR.E	0.00000200000020000000000000.0	S33,S40	N,N
IPI00558170	Tax_Id=10116 Gene_Symbol=LOC501281 similar to RAN binding protein 3 isoform RANBP3-b	28	53	R.SAGSpSpSPEAGEDpSDHEDGNYCPPVKR.E	0.00002200000020000000000000.0	S32,S33,S40	N,N,N
IPI00558170	Tax_Id=10116 Gene_Symbol=LOC501281 similar to RAN binding protein 3 isoform RANBP3-b	457	491	R.AAEEEDpSDEDAVLAPSGVTGAGAGDDGDGQATGST.-	0.00000020000000000000000000000000000.0	S463	N
IPI00558327	Tax_Id=10116 Gene_Symbol=Sf1 splicing factor 1 isoform 2	67	92	R.TGDLGIPPNPEDRpSPSPEPIYNpSEGK.R	0.00000000000002000000002000.0	S80,S89	N,N
IPI00558327	Tax_Id=10116 Gene_Symbol=Sf1 splicing factor 1 isoform 2	67	92	R.TGDLGIPPNPEDRpSPpSPEPIYNSEGK.R	0.00000000000002020000000000.0	S80,S82	N,N
IPI00558327	Tax_Id=10116 Gene_Symbol=Sf1 splicing factor 1 isoform 2	67	93	R.TGDLGIPPNPEDRpSPpSPEPIYNSEGKR.L	0.000000000000020200000000000.0	S80,S82	N,N
IPI00558692	Tax_Id=10116 Gene_Symbol=Epb4.1l3 91 kDa protein	506	534	K.TDSERTDTAADGETpSATEELDKTQDELVK.H	0.00000000000000200000000000000.0	S520	N
IPI00558692	Tax_Id=10116 Gene_Symbol=Epb4.1l3 91 kDa protein	511	534	R.TDTAADGETSApTEELDKTQDELVK.H	0.000000000002000000000000.0	T522	N
IPI00558692	Tax_Id=10116 Gene_Symbol=Epb4.1l3 91 kDa protein	511	534	R.TDTAADGETpSATEELDKTQDELVK.H	0.000000000200000000000000.0	S520	N
IPI00559178	Tax_Id=10116 Gene_Symbol=RGD1563568_predicted similar to serine/threonine protein kinase MASK	548	570	R.WKAEGHpSDEESDSEGSDSESSSR.E	0.00000020000000000000000.0	S554	N
IPI00560565	Tax_Id=10116 Gene_Symbol=RGD1309571 54 kDa protein	133	160	R.YEDEVFGDSEPELDEEpSEDEVEEEQEDR.Q	0.0000000000000000200000000000.0	S149	N
IPI00560565	Tax_Id=10116 Gene_Symbol=RGD1309571 54 kDa protein	225	242	K.SApTPPPTEPASLPQEPPK.A	0.002000000000000000.0	T227	N
IPI00561254	Tax_Id=10116 Gene_Symbol=LOC502603 Similar to splicing factor p54	417	432	R.DYDEEEQGYDpSEKEKK.E	0.0000000000200000.0	S427	N
IPI00562798	Tax_Id=10116 Gene_Symbol=Sirt2 NAD-dependent deacetylase sirtuin-2	17	42	K.VQEAQDpSDpSDTEGGATGGEAEMDFLR.N	0.00000020200000000000010000.0	S23,S25	N,N
IPI00562860	Tax_Id=10116 Gene_Symbol=- 57 kDa protein	195	212	K.NWEDEDFYDpSDDDTFLDR.T	0.000000000200000000.0	S204	N
IPI00562860	Tax_Id=10116 Gene_Symbol=- 57 kDa protein	45	63	K.MLGEDpSDEEDEADTTAGKR.N	0.0000020000000000000.0	S50	N
IPI00562860	Tax_Id=10116 Gene_Symbol=- 57 kDa protein	45	63	K.MLGEDpSDEEDEADTTAGKR.N	0.1000020000000000000.0	S50	N
IPI00563317	Tax_Id=10116 Gene_Symbol=Ank3 211 kDa protein	796	815	K.MNVPETMNEVLDMpSDDEVGK.A	0.00000000000002000000.0	S809	N
IPI00563317	Tax_Id=10116 Gene_Symbol=Ank3 211 kDa protein	822	841	K.LSDGEYIpSDGEEGDKSTWFK.I	0.00000002000000000000.0	S829	N
IPI00564481	Tax_Id=10116 Gene_Symbol=RGD1565449_predicted 72 kDa protein	568	598	R.EAGVVDREpSEGISDPELEQTDYCADPLPEGR.K	0.0000000020000000000000000000000.0	S576	N
IPI00566166	Tax_Id=10116 Gene_Symbol=Bclaf1 86 kDa protein	367	389	K.GRTDGDWDDQEVLDYFpSDKESAK.Q	0.00000000000000002000000.0	S383	N
IPI00566166	Tax_Id=10116 Gene_Symbol=Bclaf1 86 kDa protein	369	389	R.TDGDWDDQEVLDYFpSDKESAK.Q	0.000000000000002000000.0	S383	N
IPI00566166	Tax_Id=10116 Gene_Symbol=Bclaf1 86 kDa protein	392	407	K.FHDpSEGDDTEETEDYR.Q	0.0002000000000000.0	S395	N
IPI00566819	Tax_Id=10116 Gene_Symbol=Mlh1 DNA mismatch repair protein Mlh1	450	472	R.ESVIGASEVAPPAAPPSpSPGSSR.K	0.00000000000000000200000.0	S467	N
IPI00568245	Tax_Id=10116 Gene_Symbol=LOC360570 similar to myosin XVIIIa	1929	1958	R.IGDLQAAIEDEMEpSDENEDLINSLQDMVTK.Y	0.000000000000020000000000000000.0	S1942	N
IPI00568245	Tax_Id=10116 Gene_Symbol=LOC360570 similar to myosin XVIIIa	1964	1984	K.NKLEGDpSDVDSELEDRVDGVK.S	0.000000200000000000000.0	S1970	N
IPI00568245	Tax_Id=10116 Gene_Symbol=LOC360570 similar to myosin XVIIIa	2014	2034	K.SLAPDLpSDDEHDPVDSISRPR.F	0.000000200000000000000.0	S2020	N
IPI00569556	Tax_Id=10116 Gene_Symbol=Atrx 38 kDa protein	45	61	K.YVEpSDDEKPTDENVNEK.A	0.00020000000000000.0	S48	N
IPI00656420	Tax_Id=10116 Gene_Symbol=LOC683897 Similar to Protein C6orf203	100	115	K.DADEEDpSDEETSHLER.S	0.0000002000000000.0	S106	N
IPI00656420	Tax_Id=10116 Gene_Symbol=LOC683897 Similar to Protein C6orf203	96	115	K.TVQKDADEEDpSDEETSHLER.S	0.00000000002000000000.0	S106	N
IPI00734740	Tax_Id=10116 Gene_Symbol=LOC498555 similar to 60S acidic ribosomal protein P2	100	115	K.EEpSEESDEDMGFGLFD.-	0.0020000001000000.0	S102	N
IPI00734740	Tax_Id=10116 Gene_Symbol=LOC498555 similar to 60S acidic ribosomal protein P2	99	115	K.KEESEEpSDEDMGFGLFD.-	0.00000020000000000.0	S105	N
IPI00734740	Tax_Id=10116 Gene_Symbol=LOC498555 similar to 60S acidic ribosomal protein P2	99	115	K.KEESEEpSDEDMGFGLFD.-	0.00000020001000000.0	S105	N
IPI00734740	Tax_Id=10116 Gene_Symbol=LOC498555 similar to 60S acidic ribosomal protein P2	99	115	K.KEEpSEESDEDMGFGLFD.-	0.00020000000000000.0	S102	N
IPI00762935	Tax_Id=10116 Gene_Symbol=Cspg2 similar to Versican core protein precursor	777	795	K.STLGEPTTGDRVLSTTSpTK.D	0.0000000000000000020.0	T794	N
IPI00763061	Tax_Id=10116 Gene_Symbol=LOC683007 similar to melanoma inhibitory activity 3	1843	1864	R.DSLPSGPREEAQPApSPSSVQDR.S	0.0000000000000020000000.0	S1857	N
IPI00763061	Tax_Id=10116 Gene_Symbol=LOC683007 similar to melanoma inhibitory activity 3	1851	1864	R.EEAQPApSPSSVQDR.S	0.00000020000000.0	S1857	N
IPI00763952	Tax_Id=10116 Gene_Symbol=Dsp similar to desmoplakin isoform II isoform 1	2014	2038	R.SpSSLSDPLEESSPIAAIFDTENLEK.I	0.0200000000000000000000000.0	S2015	N
IPI00764230	Tax_Id=10116 Gene_Symbol=LOC682920 similar to phosphatase and actin regulator 4	126	141	R.SSpSPILSEEEAEGSLR.N	0.0020000000000000.0	S128	N
IPI00764230	Tax_Id=10116 Gene_Symbol=LOC682920 similar to phosphatase and actin regulator 4	153	173	R.LGSTGpSQPSSEAEPGPEQASK.Q	0.000002000000000000000.0	S158	N
IPI00764230	Tax_Id=10116 Gene_Symbol=LOC682920 similar to phosphatase and actin regulator 4	153	173	R.LGpSTGSQPSSEAEPGPEQASK.Q	0.002000000000000000000.0	S155	N
IPI00764370	Tax_Id=10116 Gene_Symbol=Aprin_predicted androgen-induced proliferation inhibitor isoform 1	1152	1169	R.METVSNASSSSNPSpSPGR.I	0.000000000000002000.0	S1166	N
IPI00764370	Tax_Id=10116 Gene_Symbol=Aprin_predicted androgen-induced proliferation inhibitor isoform 1	1358	1375	R.AEpSPETSAVESTQSTPQK.G	0.002000000000000000.0	S1360	N
IPI00764963	Tax_Id=10116 Gene_Symbol=RGD1307395 hypothetical protein LOC297942 isoform 2	286	307	R.SKFDpSDDEDEDAENLEAVSSGK.V	0.0000200000000000000000.0	S290	N
IPI00765463	Tax_Id=10116 Gene_Symbol=LOC688677 similar to Glyceraldehyde-3-phosphate dehydrogenase	61	97	K.GILGYTEDQVVSDFNSNSHSpSpTFDAGAGIALNDNFVK.L	0.0000000000000000000022000000000000000.0	S81,T82	N,N
IPI00765463	Tax_Id=10116 Gene_Symbol=LOC688677 similar to Glyceraldehyde-3-phosphate dehydrogenase	61	97	K.GILGYTEDQVVpSDFNpSNSHSSTFDAGAGIALNDNFVK.L	0.0000000000020002000000000000000000000.0	S72,S76	N,N
IPI00765881	Tax_Id=10116 Gene_Symbol=Birc6_predicted similar to baculoviral IAP repeat-containing 6	602	638	R.RPTLAWLEDSSSCSDIPKLEGDSDDLLEDpSDSEEHSR.S	0.0000000000000000000000000000020000000.0	S631	N
IPI00765881	Tax_Id=10116 Gene_Symbol=Birc6_predicted similar to baculoviral IAP repeat-containing 6	620	638	K.LEGDSDDLLEDpSDSEEHSR.S	0.0000000000020000000.0	S631	N
IPI00765990	Tax_Id=10116 Gene_Symbol=Htatsf1_predicted HIV TAT specific factor 1	452	471	K.EGEpSDGDYPERESDEGCSKR.Q	0.00020000000000000000.0	S455	N
IPI00765990	Tax_Id=10116 Gene_Symbol=Htatsf1_predicted HIV TAT specific factor 1	659	693	R.VFEDDpSDDFEEEEEAYEKECEDADEKEEDDDVDEK.V	0.00000200000000000000000000000000000.0	S664	N
IPI00765990	Tax_Id=10116 Gene_Symbol=Htatsf1_predicted HIV TAT specific factor 1	694	710	K.VFDDpSDEKEDEEDTDVR.K	0.00002000000000000.0	S698	N
IPI00765990	Tax_Id=10116 Gene_Symbol=Htatsf1_predicted HIV TAT specific factor 1	694	711	K.VFDDpSDEKEDEEDTDVRK.D	0.000020000000000000.0	S698	N
IPI00765990	Tax_Id=10116 Gene_Symbol=Htatsf1_predicted HIV TAT specific factor 1	711	727	R.KDDDASDKVFEDNpSNEK.L	0.00000000000002000.0	S724	N
IPI00766157	Tax_Id=10116 Gene_Symbol=RGD1559939_predicted hypothetical protein LOC500006	1179	1193	R.TPpSQEGSQDLTQEQR.D	0.002000000000000.0	S1181	N
IPI00766645	Tax_Id=10116 Gene_Symbol=Saps3_predicted similar to SAPS domain family, member 3	582	599	R.IQQFDDGGpSDEEDIWEEK.H	0.000000002000000000.0	S590	N
IPI00766690	Tax_Id=10116 Gene_Symbol=Farp1_predicted FERM, RhoGEF (Arhgef) and pleckstrin domain protein 1	882	901	K.SPDEATAADQEpSEDDLSASR.T	0.00000000000200000000.0	S893	N
IPI00766722	Tax_Id=10116 Gene_Symbol=LOC688570 similar to butyrate-induced transcript 1	194	205	R.WLDEpSDAEMELR.A	0.000020000000.0	S198	N
IPI00767073	Tax_Id=10116 Gene_Symbol=LOC679127 similar to Protein KIAA0690	1086	1105	K.GDSIEEILADpSEDEDEEEER.S	0.00000000002000000000.0	S1096	N
IPI00768543	Tax_Id=10116 Gene_Symbol=Zbtb20_predicted zinc finger and BTB domain containing 20	119	140	R.IVSQNVGDVFPGIQDSGQDpTPR.G	0.0000000000000000000200.0	T138	N
IPI00768543	Tax_Id=10116 Gene_Symbol=Zbtb20_predicted zinc finger and BTB domain containing 20	328	362	R.EGQVEAAQPEQAAEAPAESSAQPNQLETGASpSPER.S	0.00000000000000000000000000000002000.0	S359	N
IPI00769072	Tax_Id=10116 Gene_Symbol=Ahnak similar to AHNAK nucleoprotein isoform 1 isoform 2	134	150	R.LRpSEDGVEGDLGETQSR.T	0.00200000000000000.0	S136	N
IPI00769072	Tax_Id=10116 Gene_Symbol=Ahnak similar to AHNAK nucleoprotein isoform 1 isoform 2	205	227	K.TVIRLPSGpSGAApSPTTGSAVDIR.A	0.00000000200020000000000.0	S213,S217	N,N
IPI00769072	Tax_Id=10116 Gene_Symbol=Ahnak similar to AHNAK nucleoprotein isoform 1 isoform 2	5379	5399	K.pSpSKASLGSLEGEAEAETSSPK.G	0.220000000000000000000.0	S5379,S5380	N,N
IPI00776596	Tax_Id=10116 Gene_Symbol=- 48 kDa protein	64	87	K.VEEEDTGDPFGFDpSDDESLPVSSK.S	0.000000000000020000000000.0	S77	N
IPI00777106	Tax_Id=10116 Gene_Symbol=Ppp1r12b_predicted 21 kDa protein	17	31	K.SQSDpSPPASPSPTAK.T	0.000020000000000.0	S21	N
IPI00778270	Tax_Id=10116 Gene_Symbol=- 68 kDa protein	103	112	K.VQVGYKGDpTK.F	0.0000000020.0	T111	N
IPI00778976	Tax_Id=10116 Gene_Symbol=Epb4.9_predicted 45 kDa protein	212	230	R.KGAEEEEEEEDDDpSEEEIK.A	0.0000000000000200000.0	S225	N
IPI00778976	Tax_Id=10116 Gene_Symbol=Epb4.9_predicted 45 kDa protein	213	230	K.GAEEEEEEEDDDpSEEEIK.A	0.000000000000200000.0	S225	N
IPI00778976	Tax_Id=10116 Gene_Symbol=Epb4.9_predicted 45 kDa protein	89	103	K.STpSPPPSPEVWAESR.T	0.002000000000000.0	S91	N
IPI00778976	Tax_Id=10116 Gene_Symbol=Epb4.9_predicted 45 kDa protein	89	103	K.pSTSPPPpSPEVWAESR.T	0.200000200000000.0	S89,S95	N,N
IPI00779470	Tax_Id=10116 Gene_Symbol=Srrm1_predicted 106 kDa protein	456	469	R.KVELpSESEEDKGSK.M	0.00002000000000.0	S460	N
IPI00779470	Tax_Id=10116 Gene_Symbol=Srrm1_predicted 106 kDa protein	874	907	K.AVAVATPAPAAPAAVSAAApTPSAQEEPAAAPEPR.K	0.0000000000000000000200000000000000.0	T893	N
IPI00779470	Tax_Id=10116 Gene_Symbol=Srrm1_predicted 106 kDa protein	908	924	R.KETEpSEAEDDNLDDLER.H	0.00002000000000000.0	S912	N
IPI00779470	Tax_Id=10116 Gene_Symbol=Srrm1_predicted 106 kDa protein	908	924	R.KEpTESEAEDDNLDDLER.H	0.00200000000000000.0	T910	N
IPI00779470	Tax_Id=10116 Gene_Symbol=Srrm1_predicted 106 kDa protein	908	924	R.KEpTEpSEAEDDNLDDLER.H	0.00202000000000000.0	T910,S912	N,N
IPI00781722	Tax_Id=10116 Gene_Symbol=Sh2bp1 44 kDa protein	166	186	K.KGGEFDEFVNDDpTDDDLPISK.K	0.000000000000200000000.0	T178	N
IPI00781722	Tax_Id=10116 Gene_Symbol=Sh2bp1 44 kDa protein	167	186	K.GGEFDEFVNDDpTDDDLPISK.K	0.00000000000200000000.0	T178	N
IPI00781722	Tax_Id=10116 Gene_Symbol=Sh2bp1 44 kDa protein	167	187	K.GGEFDEFVNDDpTDDDLPISKK.K	0.000000000002000000000.0	T178	N
IPI00817070	Tax_Id=10116 Gene_Symbol=LOC685867;LOC684520 hypothetical protein LOC685867	2	13	M.CDFpTEDQTAEFK.E	0.000200000000.0	T5	N
IPI00869599	Tax_Id=10116 Gene_Symbol=Acss2_predicted acyl-CoA synthetase short-chain family member 2	256	271	R.AELGMNDSPSQpSPPVK.R	0.0000000000020000.0	S267	N
IPI00869599	Tax_Id=10116 Gene_Symbol=Acss2_predicted acyl-CoA synthetase short-chain family member 2	256	271	R.AELGMNDpSPSQSPPVK.R	0.0000000200000000.0	S263	N
IPI00869599	Tax_Id=10116 Gene_Symbol=Acss2_predicted acyl-CoA synthetase short-chain family member 2	28	36	R.GWpSPPPEVR.R	0.002000000.0	S30	N
IPI00869848	Tax_Id=10116 Gene_Symbol=Akt1s1_predicted AKT1 substrate 1	199	218	R.TEARSpSDEENGPPSSPDLDR.I	0.00000200000000000000.0	S204	N
IPI00869848	Tax_Id=10116 Gene_Symbol=Akt1s1_predicted AKT1 substrate 1	199	218	R.TEARSpSDEENGPPpSSPDLDR.I	0.00000200000002000000.0	S204,S212	N,N
IPI00870042	Tax_Id=10116 Gene_Symbol=Tjp1_predicted tight junction protein 1	100	128	K.VQIPVSHPDPDPVpSDNEDDSYDEDVHDPR.S	0.00000000000002000000000000000.0	S113	N
IPI00870042	Tax_Id=10116 Gene_Symbol=Tjp1_predicted tight junction protein 1	100	128	K.VQIPVSHPDPDPVpSDNEDDSpYDEDVHDPR.S	0.00000000000002000000300000000.0	S113,Y120	N,N
IPI00870042	Tax_Id=10116 Gene_Symbol=Tjp1_predicted tight junction protein 1	1598	1622	K.AVPVpSPSAVEEDEDEDGHTVVATAR.G	0.0000200000000000000000000.0	S1602	N
IPI00870042	Tax_Id=10116 Gene_Symbol=Tjp1_predicted tight junction protein 1	827	864	R.HTSDYEDTDTEGGAYTDQELDETLNDEVGpTPPESAITR.S	0.00000000000000000000000000000200000000.0	T856	N
IPI00870042	Tax_Id=10116 Gene_Symbol=Tjp1_predicted tight junction protein 1	99	128	K.KVQIPVSHPDPDPVSDNEDDpSYDEDVHDPR.S	0.000000000000000000002000000000.0	S119	N
IPI00870224	Tax_Id=10116 Gene_Symbol=Osbp_predicted oxysterol binding protein	216	250	K.EQCCSGKGDMpSDEDDENEFFDAPEIITMPENLGHK.R	0.00000000002000000000000000000000000.0	S226	N
IPI00870224	Tax_Id=10116 Gene_Symbol=Osbp_predicted oxysterol binding protein	216	250	K.EQCCpSGKGDMSDEDDENEFFDAPEIITMPENLGHK.R	0.00002000000000000000000000000000000.0	S220	N
IPI00870224	Tax_Id=10116 Gene_Symbol=Osbp_predicted oxysterol binding protein	223	250	K.GDMpSDEDDENEFFDAPEIITMPENLGHK.R	0.0012000000000000000010000000.0	S226	N
IPI00870224	Tax_Id=10116 Gene_Symbol=Osbp_predicted oxysterol binding protein	252	270	R.TGpSNIpSGASSDISLDEQYK.H	0.0020020000000000000.0	S254,S257	N,N
IPI00870224	Tax_Id=10116 Gene_Symbol=Osbp_predicted oxysterol binding protein	61	87	K.MLAEpSDESGDEESVSQTDKTELQNTLR.T	0.000020000000000000000000000.0	S65	N
IPI00870224	Tax_Id=10116 Gene_Symbol=Osbp_predicted oxysterol binding protein	61	87	K.MLAEpSDEpSGDEESVSQTDKTELQNTLR.T	0.000020020000000000000000000.0	S65,S68	N,N
IPI00870224	Tax_Id=10116 Gene_Symbol=Osbp_predicted oxysterol binding protein	61	87	K.MLAEpSDEpSGDEESVSQTDKTELQNTLR.T	0.100020020000000000000000000.0	S65,S68	N,N
IPI00870284	Tax_Id=10116 Gene_Symbol=Lrba_predicted LPS-responsive beige-like anchor	1154	1180	K.TDIAGETESVpSDCADDVSEAPATSEQK.I	0.000000000020000000000000000.0	S1164	N
IPI00870284	Tax_Id=10116 Gene_Symbol=Lrba_predicted LPS-responsive beige-like anchor	1678	1716	K.SSVLPSTLTASAPSNAVSVVSSVDSTQVPDAGGEpSPGSR.S	0.000000000000000000000000000000000020000.0	S1712	N
IPI00870825	Tax_Id=10116 Gene_Symbol=Mcm2_predicted minichromosome maintenance deficient 2 mitotin	135	150	R.GLLYDpSDEEDEERPAR.K	0.0000020000000000.0	S140	N
