# Supplementary material for: Simultaneous Analysis of Proteome, Phospho- and Glycoproteome of Rat Kidney Tissue with Electrostatic Repulsion Hydrophilic Interaction Chromatography
Source: PLoS One. 2011 Feb 23;6(2):e16884. doi: 10.1371/journal.pone.0016884 (PMC3044146; doi:10.1371/journal.pone.0016884)
Supplement: Table S4 — Summary of the proteins identified from modified peptides but not unmodified peptides in ERLIC04. (XLS) [file pone.0016884.s008.xls]

## Sheet: Supplemental Table4-Proteins id
Accession Num	Protein Name
IPI00188728	Tax_Id=10116 Gene_Symbol=Mfap3l Microfibrillar-associated protein 3-like precursor
IPI00190846	Tax_Id=10116 Gene_Symbol=Casr Extracellular calcium-sensing receptor precursor
IPI00191391	Tax_Id=10116 Gene_Symbol=Slc2a1 Solute carrier family 2, facilitated glucose transporter member 1
IPI00191766	Tax_Id=10116 Gene_Symbol=L1cam Isoform 1 of Neural cell adhesion molecule L1 precursor
IPI00192504	Tax_Id=10116 Gene_Symbol=Mrc2 Macrophage mannose receptor 2 precursor
IPI00194797	Tax_Id=10116 Gene_Symbol=Tmem9b_predicted TMEM9 domain family, member B
IPI00195931	Tax_Id=10116 Gene_Symbol=Tspan8 D6.1A protein
IPI00196922	Tax_Id=10116 Gene_Symbol=Slc9a3r2 25 kDa protein
IPI00197164	Tax_Id=10116 Gene_Symbol=Icam1 Intercellular adhesion molecule 1 precursor
IPI00197592	Tax_Id=10116 Gene_Symbol=F3 Tissue factor precursor
IPI00198903	Tax_Id=10116 Gene_Symbol=Angptl3 Angiopoietin-like 3
IPI00200092	Tax_Id=10116 Gene_Symbol=RGD1560915_predicted hypothetical protein LOC500065
IPI00200593	Tax_Id=10116 Gene_Symbol=Serpina3k Serine protease inhibitor A3K precursor
IPI00201120	Tax_Id=10116 Gene_Symbol=Slc5a2 Low affinity Na-dependent glucose transporter SGLT2 delta e trans
IPI00201276	Tax_Id=10116 Gene_Symbol=Acp2 Lysosomal acid phosphatase precursor
IPI00201489	Tax_Id=10116 Gene_Symbol=Ppif Peptidyl-prolyl cis-trans isomerase, mitochondrial precursor
IPI00202440	Tax_Id=10116 Gene_Symbol=Igh-1a Igh-1a protein
IPI00202779	Tax_Id=10116 Gene_Symbol=Ace2 Angiotensin-converting enzyme 2 precursor
IPI00203176	Tax_Id=10116 Gene_Symbol=Tpcn1 Two pore calcium channel protein 1
IPI00203384	Tax_Id=10116 Gene_Symbol=Klkb1 Plasma kallikrein precursor
IPI00204137	Tax_Id=10116 Gene_Symbol=Ptprk Receptor-like protein tyrosine phosphatase kappa extracellular region
IPI00204984	Tax_Id=10116 Gene_Symbol=Bst1 ADP-ribosyl cyclase 2 precursor
IPI00205333	Tax_Id=10116 Gene_Symbol=Gpr116 Probable G-protein coupled receptor 116 precursor
IPI00205490	Tax_Id=10116 Gene_Symbol=Ppap2b Lipid phosphate phosphohydrolase 3
IPI00205606	Tax_Id=10116 Gene_Symbol=Sel1h Protein sel-1 homolog 1 precursor
IPI00206467	Tax_Id=10116 Gene_Symbol=Pecam Platelet endothelial cell adhesion molecule precursor
IPI00207123	Tax_Id=10116 Gene_Symbol=Tnc Tenascin (Fragment)
IPI00207702	Tax_Id=10116 Gene_Symbol=Slc22a8 Solute carrier family 22 member 8
IPI00208183	Tax_Id=10116 Gene_Symbol=Lass2 Longevity assurance homolog 2
IPI00209863	Tax_Id=10116 Gene_Symbol=P4ha1 Prolyl 4-hydroxylase subunit alpha-1 precursor
IPI00209975	Tax_Id=10116 Gene_Symbol=C4bpb C4b-binding protein beta chain precursor
IPI00210824	Tax_Id=10116 Gene_Symbol=Serpina6 Corticosteroid-binding globulin precursor
IPI00210872	Tax_Id=10116 Gene_Symbol=Mep1a Meprin A subunit alpha precursor
IPI00212106	Tax_Id=10116 Gene_Symbol=Ggtla1 Gamma-glutamyltransferase 5 precursor
IPI00212546	Tax_Id=10116 Gene_Symbol=Emb Embigin precursor
IPI00212725	Tax_Id=10116 Gene_Symbol=Cd164 Endolyn precursor
IPI00213036	Tax_Id=10116 Gene_Symbol=C4a Complement C4 precursor
IPI00214328	Tax_Id=10116 Gene_Symbol=Naglt1 Sodium-dependent glucose transporter 1
IPI00215103	Tax_Id=10116 Gene_Symbol=Dnase2 Deoxyribonuclease-2-alpha precursor
IPI00231197	Tax_Id=10116 Gene_Symbol=Cd36 Platelet glycoprotein 4
IPI00231478	Tax_Id=10116 Gene_Symbol=Scarb2 Lysosome membrane protein 2
IPI00231686	Tax_Id=10116 Gene_Symbol=Cd63 CD63 antigen
IPI00324102	Tax_Id=10116 Gene_Symbol=Fgl2 fibrinogen-like 2
IPI00324300	Tax_Id=10116 Gene_Symbol=Ace Angiotensin-converting enzyme, somatic isoform precursor
IPI00324987	Tax_Id=10116 Gene_Symbol=P2rx4 P2X purinoceptor 4
IPI00325157	Tax_Id=10116 Gene_Symbol=Gpld1 Phosphatidylinositol-glycan-specific phospholipase D precursor
IPI00325540	Tax_Id=10116 Gene_Symbol=Ramp3 Receptor activity-modifying protein 3 precursor
IPI00326536	Tax_Id=10116 Gene_Symbol=Ptpns1 Ptpns1 protein
IPI00326948	Tax_Id=10116 Gene_Symbol=Hsd17b4 Hsd17b4 protein
IPI00339118	Tax_Id=10116 Gene_Symbol=Enpp1 Isoform 2 of Ectonucleotide pyrophosphatase/phosphodiesterase family member 1
IPI00357926	Tax_Id=10116 Gene_Symbol=Egfl5_predicted EGF-like-domain, multiple 5
IPI00357957	Tax_Id=10116 Gene_Symbol=Procr Endothelial protein C receptor precursor
IPI00358687	Tax_Id=10116 Gene_Symbol=Dsg2_predicted similar to desmoglein 2
IPI00359149	Tax_Id=10116 Gene_Symbol=Masp2 Isoform 1 of Mannan-binding lectin serine protease 2 precursor
IPI00360317	Tax_Id=10116 Gene_Symbol=Cd180_predicted CD180 antigen
IPI00360541	Tax_Id=10116 Gene_Symbol=Itgb2 integrin beta 2
IPI00360957	Tax_Id=10116 Gene_Symbol=Slc10a5 Sodium/bile acid cotransporter 5 precursor
IPI00361301	Tax_Id=10116 Gene_Symbol=Lama2_predicted similar to Laminin alpha-2 chain precursor
IPI00363032	Tax_Id=10116 Gene_Symbol=Usp40 similar to Ubiquitin carboxyl-terminal hydrolase 40
IPI00363901	Tax_Id=10116 Gene_Symbol=Igj Immunoglobulin joining chain
IPI00364764	Tax_Id=10116 Gene_Symbol=RGD1559717_predicted similar to R17.3
IPI00364943	Tax_Id=10116 Gene_Symbol=Colec12 Collectin sub-family member 12
IPI00365178	Tax_Id=10116 Gene_Symbol=Fbln2 similar to Fibulin-2 precursor isoform 1
IPI00365669	Tax_Id=10116 Gene_Symbol=M6pr Cation-dependent mannose-6-phosphate receptor precursor
IPI00365784	Tax_Id=10116 Gene_Symbol=LOC306805 Similar to asporin
IPI00365922	Tax_Id=10116 Gene_Symbol=LOC362795 LOC362795 protein
IPI00366011	Tax_Id=10116 Gene_Symbol=Sema4d_predicted similar to semaphorin 4D
IPI00366496	Tax_Id=10116 Gene_Symbol=Slc44a2_predicted similar to CTL2 gene
IPI00368780	Tax_Id=10116 Gene_Symbol=Tmem87a_predicted similar to CG17660-PA
IPI00368874	Tax_Id=10116 Gene_Symbol=LOC299458 LOC299458 protein
IPI00369140	Tax_Id=10116 Gene_Symbol=RGD1309019_predicted 38 kDa protein
IPI00369539	Tax_Id=10116 Gene_Symbol=Mfap4 Microfibrillar-associated protein 4
IPI00369729	Tax_Id=10116 Gene_Symbol=Kdelc2 KDEL motif-containing protein 2 precursor
IPI00370732	Tax_Id=10116 Gene_Symbol=Pvrl3_predicted 61 kDa protein
IPI00370977	Tax_Id=10116 Gene_Symbol=LOC689765 similar to beta 3-glycosyltransferase-like
IPI00372094	Tax_Id=10116 Gene_Symbol=Itgb6 Integrin beta-6 precursor
IPI00372146	Tax_Id=10116 Gene_Symbol=Rai14 Isoform 2 of Ankycorbin
IPI00372689	Tax_Id=10116 Gene_Symbol=Itga3_predicted 117 kDa protein
IPI00373230	Tax_Id=10116 Gene_Symbol=Muc1 similar to mucin 1, transmembrane
IPI00373395	Tax_Id=10116 Gene_Symbol=C8g_predicted 22 kDa protein
IPI00387928	Tax_Id=10116 Gene_Symbol=LOC362792 similar to phospholipase D family, member 4
IPI00388914	Tax_Id=10116 Gene_Symbol=Plxnb1_predicted plexin B1
IPI00389331	Tax_Id=10116 Gene_Symbol=Ltbp1 Latent-transforming growth factor beta-binding protein 1 precursor
IPI00391769	Tax_Id=10116 Gene_Symbol=Cacna2d1 Voltage-gated calcium channel alpha2/delta-1 subunit
IPI00392474	Tax_Id=10116 Gene_Symbol=Slc39a8 Zinc transporter ZIP8
IPI00393441	Tax_Id=10116 Gene_Symbol=RT1-CE2 MHC class I protein
IPI00400579	Tax_Id=10116 Gene_Symbol=Gaa Lysosomal alpha-glucosidase precursor
IPI00400738	Tax_Id=10116 Gene_Symbol=Galnt11 Polypeptide N-acetylgalactosaminyltransferase 11
IPI00464574	Tax_Id=10116 Gene_Symbol=Pcbp3 Poly(RC) binding protein 3
IPI00480739	Tax_Id=10116 Gene_Symbol=RT1-Aw2 Class I MHC
IPI00515854	Tax_Id=10116 Gene_Symbol=Entpd2 Ectonucleoside triphosphate diphosphohydrolase 2
IPI00557299	Tax_Id=10116 Gene_Symbol=LOC498940 Similar to Carboxylesterase 2
IPI00558132	Tax_Id=10116 Gene_Symbol=Neu1 44 kDa protein
IPI00560990	Tax_Id=10116 Gene_Symbol=Stt3a_predicted similar to Oligosaccharyl transferase STT3 subunit homolog
IPI00561341	Tax_Id=10116 Gene_Symbol=Olfml1 26 kDa protein
IPI00564481	Tax_Id=10116 Gene_Symbol=RGD1565449_predicted 72 kDa protein
IPI00565109	Tax_Id=10116 Gene_Symbol=RGD1307220_predicted similar to alpha 3 type VI collagen isoform 1 precursor
IPI00565110	Tax_Id=10116 Gene_Symbol=RGD1565147_predicted similar to N-acetylated alpha-linked acidic dipeptidase 2
IPI00566692	Tax_Id=10116 Gene_Symbol=- 20 kDa protein
IPI00763060	Tax_Id=10116 Gene_Symbol=LOC684327 similar to inter-alpha (globulin) inhibitor H5
IPI00764009	Tax_Id=10116 Gene_Symbol=LOC682869 similar to Golgi phosphoprotein 2 (Golgi membrane protein GP73) isoform 2
IPI00764168	Tax_Id=10116 Gene_Symbol=LOC684536 similar to Glucosylceramidase precursor (Beta-glucocerebrosidase) (Acid beta-glucosidase) (D-glucosyl-N-acylsphingosine glucohydrolase) isoform 1
IPI00765740	Tax_Id=10116 Gene_Symbol=LOC688887 similar to complement component factor H
IPI00766673	Tax_Id=10116 Gene_Symbol=Tlr3 similar to toll-like receptor 3
IPI00768587	Tax_Id=10116 Gene_Symbol=Perc64 similar to peroxidasin
IPI00776785	Tax_Id=10116 Gene_Symbol=Tmem16f_predicted 94 kDa protein
IPI00780523	Tax_Id=10116 Gene_Symbol=Entpd1 56 kDa protein
IPI00782502	Tax_Id=10116 Gene_Symbol=Ptk7_predicted 87 kDa protein
IPI00785570	Tax_Id=10116 Gene_Symbol=- MHC class II antigen
IPI00870485	Tax_Id=10116 Gene_Symbol=Itga5 integrin alpha 5
IPI00781722	Tax_Id=10116 Gene_Symbol=Sh2bp1 44 kDa protein
IPI00777106	Tax_Id=10116 Gene_Symbol=Ppp1r12b_predicted 21 kDa protein
IPI00776596	Tax_Id=10116 Gene_Symbol=- 48 kDa protein
IPI00767073	Tax_Id=10116 Gene_Symbol=LOC679127 similar to Protein KIAA0690
IPI00766722	Tax_Id=10116 Gene_Symbol=LOC688570 similar to butyrate-induced transcript 1
IPI00766157	Tax_Id=10116 Gene_Symbol=RGD1559939_predicted hypothetical protein LOC500006
IPI00765463	Tax_Id=10116 Gene_Symbol=LOC688677 similar to Glyceraldehyde-3-phosphate dehydrogenase
IPI00764963	Tax_Id=10116 Gene_Symbol=RGD1307395 hypothetical protein LOC297942 isoform 2
IPI00569556	Tax_Id=10116 Gene_Symbol=Atrx 38 kDa protein
IPI00566819	Tax_Id=10116 Gene_Symbol=Mlh1 DNA mismatch repair protein Mlh1
IPI00562860	Tax_Id=10116 Gene_Symbol=- 57 kDa protein
IPI00561254	Tax_Id=10116 Gene_Symbol=LOC502603 Similar to splicing factor p54
IPI00558170	Tax_Id=10116 Gene_Symbol=LOC501281 similar to RAN binding protein 3 isoform RANBP3-b
IPI00556943	Tax_Id=10116 Gene_Symbol=RGD1563580_predicted similar to AP2 associated kinase 1
IPI00551793	Tax_Id=10116 Gene_Symbol=Pkn1 protein kinase N1
IPI00471864	Tax_Id=10116 Gene_Symbol=RGD1307509 Similar to RIKEN cDNA 1700108L22
IPI00471640	Tax_Id=10116 Gene_Symbol=Leo1 RNA polymerase-associated protein LEO1
IPI00464464	Tax_Id=10116 Gene_Symbol=Myh11 Isoform 1 of Myosin-11 (Fragment)
IPI00454563	Tax_Id=10116 Gene_Symbol=Mdc1 similar to Mediator of DNA damage checkpoint protein 1
IPI00454529	Tax_Id=10116 Gene_Symbol=Dtnbp1 Dysbindin
IPI00421955	Tax_Id=10116 Gene_Symbol=Ppp1r1b Protein phosphatase 1 regulatory subunit 1B
IPI00417730	Tax_Id=10116 Gene_Symbol=Bat2 Large proline-rich protein BAT2
IPI00417373	Tax_Id=10116 Gene_Symbol=kif13B Kinesin 13B
IPI00393341	Tax_Id=10116 Gene_Symbol=Sult2b1_predicted Isoform 2 of Sulfotransferase family cytosolic 2B member 1
IPI00389870	Tax_Id=10116 Gene_Symbol=NIPBL Nipped-B homolog
IPI00388510	Tax_Id=10116 Gene_Symbol=LOC497967 Coiled-coil domain-containing protein 16
IPI00373564	Tax_Id=10116 Gene_Symbol=Lrrfip2 Leucine-rich repeat flightless-interacting protein 2
IPI00373550	Tax_Id=10116 Gene_Symbol=Braf similar to v-raf murine sarcoma viral oncogene homolog B1
IPI00373472	Tax_Id=10116 Gene_Symbol=RGD1307615_predicted hypothetical protein LOC362084
IPI00373118	Tax_Id=10116 Gene_Symbol=Ascc3l1 79 kDa protein
IPI00373107	Tax_Id=10116 Gene_Symbol=Trp53bp1_predicted similar to transformation related protein 53 binding protein 1
IPI00372823	Tax_Id=10116 Gene_Symbol=Srpk1 Serine/arginine-rich protein specific kinase 1
IPI00372341	Tax_Id=10116 Gene_Symbol=RGD1305915 armadillo repeat containing 10
IPI00371803	Tax_Id=10116 Gene_Symbol=RGD1562597_predicted similar to C14H10
IPI00370530	Tax_Id=10116 Gene_Symbol=Tbc1d2b TBC1 domain family, member 2B
IPI00369880	Tax_Id=10116 Gene_Symbol=Chd3 similar to chromodomain helicase DNA binding protein 3 isoform 3
IPI00368473	Tax_Id=10116 Gene_Symbol=Numa1 similar to nuclear mitotic apparatus protein 1
IPI00368364	Tax_Id=10116 Gene_Symbol=- 42 kDa protein
IPI00367989	Tax_Id=10116 Gene_Symbol=Znf183 zinc finger protein 183
IPI00367952	Tax_Id=10116 Gene_Symbol=Zfr Zinc finger RNA-binding protein
IPI00367304	Tax_Id=10116 Gene_Symbol=Rnf20_predicted ring finger protein 20
IPI00367235	Tax_Id=10116 Gene_Symbol=Uble1b similar to Ubiquitin-like 1-activating enzyme E1B
IPI00365595	Tax_Id=10116 Gene_Symbol=Ddef2_predicted development and differentiation enhancing factor 2
IPI00365184	Tax_Id=10116 Gene_Symbol=Ranbp10_predicted similar to Ran-binding protein 10
IPI00364460	Tax_Id=10116 Gene_Symbol=LOC361100 similar to topoisomerase (DNA) II beta
IPI00363456	Tax_Id=10116 Gene_Symbol=Iws1 IWS1 homolog
IPI00363433	Tax_Id=10116 Gene_Symbol=Fnbp4 similar to formin binding protein 4
IPI00361669	Tax_Id=10116 Gene_Symbol=LOC367976 similar to DNA replication licensing factor MCM3
IPI00361283	Tax_Id=10116 Gene_Symbol=Ddx42_predicted DEAD (Asp-Glu-Ala-Asp) box polypeptide 42
IPI00360733	Tax_Id=10116 Gene_Symbol=RGD1560168_predicted hypothetical protein LOC367307
IPI00359917	Tax_Id=10116 Gene_Symbol=Thumpd1 THUMP domain containing 1
IPI00359734	Tax_Id=10116 Gene_Symbol=Kctd12_predicted similar to Potassium channel tetramerisation domain containing protein 12
IPI00359635	Tax_Id=10116 Gene_Symbol=Ube4b_predicted similar to Ubiquitin conjugation factor E4 B
IPI00359172	Tax_Id=10116 Gene_Symbol=Lrrc47_predicted similar to leucine rich repeat containing 47
IPI00359088	Tax_Id=10116 Gene_Symbol=Man1c1_predicted mannosidase, alpha, class 1C, member 1
IPI00358945	Tax_Id=10116 Gene_Symbol=Vamp4_predicted 16 kDa protein
IPI00358126	Tax_Id=10116 Gene_Symbol=- 35 kDa protein
IPI00358106	Tax_Id=10116 Gene_Symbol=- 57 kDa protein
IPI00339125	Tax_Id=10116 Gene_Symbol=Slc1a1 Excitatory amino acid transporter 3
IPI00339092	Tax_Id=10116 Gene_Symbol=Tle3 Transducin-like enhancer protein 3
IPI00326213	Tax_Id=10116 Gene_Symbol=Cds1 Phosphatidate cytidylyltransferase 1
IPI00324875	Tax_Id=10116 Gene_Symbol=Arhgap17 Isoform 2 of Rho GTPase-activating protein 17
IPI00230972	Tax_Id=10116 Gene_Symbol=Mapt Isoform Tau-E of Microtubule-associated protein tau
IPI00214079	Tax_Id=10116 Gene_Symbol=Pkn2 Serine/threonine-protein kinase N2
IPI00213638	Tax_Id=10116 Gene_Symbol=Psip1 Isoform 1 of PC4 and SFRS1-interacting protein
IPI00210691	Tax_Id=10116 Gene_Symbol=RGD1307018 hypothetical protein LOC362115
IPI00210113	Tax_Id=10116 Gene_Symbol=Rere Arginine-glutamic acid dipeptide repeats protein
IPI00209527	Tax_Id=10116 Gene_Symbol=RGD1562232_predicted similar to microfibrillar-associated protein 1
IPI00209335	Tax_Id=10116 Gene_Symbol=Sipa1l1 Signal-induced proliferation-associated 1-like protein 1
IPI00207643	Tax_Id=10116 Gene_Symbol=LOC361399;RGD1309136_predicted LRRG00115
IPI00205868	Tax_Id=10116 Gene_Symbol=Ccdc12_predicted coiled-coil domain containing 12
IPI00205800	Tax_Id=10116 Gene_Symbol=MGC94720 Coiled-coil domain-containing protein 86
IPI00205637	Tax_Id=10116 Gene_Symbol=Cgref1 Cell growth regulator with EF hand domain protein 1
IPI00205633	Tax_Id=10116 Gene_Symbol=Wdr44 99 kDa protein
IPI00204814	Tax_Id=10116 Gene_Symbol=Vps54 Vacuolar protein sorting-associated protein 54
IPI00204663	Tax_Id=10116 Gene_Symbol=Tfpt TCF3 fusion partner homolog
IPI00204100	Tax_Id=10116 Gene_Symbol=Crlz1 Something about silencing protein 10
IPI00202933	Tax_Id=10116 Gene_Symbol=RGD1310669 Protein CWC15 homolog
IPI00202288	Tax_Id=10116 Gene_Symbol=rCG_28701 hypothetical protein
IPI00201261	Tax_Id=10116 Gene_Symbol=Nes Isoform 2 of Nestin
IPI00197954	Tax_Id=10116 Gene_Symbol=Stk3 Serine/threonine-protein kinase 3
IPI00197900	Tax_Id=10116 Gene_Symbol=Eef1d Translation elongation factor 1-delta subunit
IPI00197580	Tax_Id=10116 Gene_Symbol=Zfp91 similar to Zinc finger protein 91
IPI00195999	Tax_Id=10116 Gene_Symbol=RGD1560831_predicted similar to 40S ribosomal protein S3
IPI00195732	Tax_Id=10116 Gene_Symbol=Mon1a_predicted similar to MON1 homolog A
IPI00193369	Tax_Id=10116 Gene_Symbol=Slc9a1 Sodium/hydrogen exchanger 1
IPI00193162	Tax_Id=10116 Gene_Symbol=LOC499871 Similar to Zinc finger, FYVE domain containing 19
IPI00193008	Tax_Id=10116 Gene_Symbol=Rbm5 similar to RNA binding motif protein 5
IPI00191651	Tax_Id=10116 Gene_Symbol=Bmsc-UbP Bone marrow stromal cell-derived ubiquitin-like protein
IPI00191563	Tax_Id=10116 Gene_Symbol=LOC690489 hypothetical protein LOC690489
