# Supplementary material for: Simultaneous Analysis of Proteome, Phospho- and Glycoproteome of Rat Kidney Tissue with Electrostatic Repulsion Hydrophilic Interaction Chromatography
Source: PLoS One. 2011 Feb 23;6(2):e16884. doi: 10.1371/journal.pone.0016884 (PMC3044146; doi:10.1371/journal.pone.0016884)
Supplement: Table S5 — Partially phosphorylated proteins identified in ERLIC04. (XLS) [file pone.0016884.s009.xls]

## Sheet: Partially Phosphoproteins in ER
prot_hit_num	prot_acc	prot_desc	prot_score	prot_mass	pep_query	pep_rank	pep_isbold	pep_exp_mz	pep_exp_mr	pep_exp_z	pep_calc_mr	pep_delta	pep_start	pep_end	pep_miss	pep_score	pep_homol	pep_ident	pep_expect	pep_res_before	pep_seq	pep_res_after	pep_frame	pep_var_mod	pep_var_mod_pos	pep_num_match	pep_scan_title
1	IPI:IPI00205325.1	Tax_Id=10116 Gene_Symbol=Lrp2 Low-density lipoprotein receptor-related protein 2 precursor	30143	537697	11072	1	1	758.923	1515.83	2	1515.83	0.0022	4615	4630	0	43.32	16	31	0.0035	K	DAVAVAPPPSPSLPAK	A				14	100101RatKid_NS_deglyco_05.2193.2193.2.dta
1					11073	1	1	758.924	1515.83	2	1515.83	0.0044	4615	4630	0	38.8	25	31	0.0094	K	DAVAVAPPPSPSLPAK	A				17	100101RatKid_NS_deglyco_05.2215.2215.2.dta
1					13703	1	1	798.905	1595.8	2	1595.8	-0.0001	4615	4630	0	63.41	25	35	7.2e-05	K	DAVAVAPPPSPSLPAK	A		Phospho (ST)	0.0000000002000000.0	9	100101RatKid_NS_deglyco_19.2270.2270.2.dta
1					13704	1	1	798.906	1595.8	2	1595.8	0.0017	4615	4630	0	45.85	21	34	0.004	K	DAVAVAPPPSPSLPAK	A		Phospho (ST)	0.0000000002000000.0	8	100101RatKid_NS_deglyco_29.1659.1659.2.dta
1					13705	1	1	798.906	1595.8	2	1595.8	0.0018	4615	4630	0	37.05	26	35	0.032	K	DAVAVAPPPSPSLPAK	A		Phospho (ST)	0.0000000000020000.0	9	100101RatKid_NS_deglyco_29.1726.1726.2.dta
1					13706	1	1	798.906	1595.8	2	1595.8	0.002	4615	4630	0	44.7	20	35	0.0055	K	DAVAVAPPPSPSLPAK	A		Phospho (ST)	0.0000000002000000.0	15	100101RatKid_NS_deglyco_19.2191.2191.2.dta
1					13707	1	1	798.907	1595.8	2	1595.8	0.0037	4615	4630	0	30.15	22	35	0.15	K	DAVAVAPPPSPSLPAK	A		Phospho (ST)	0.0000000002000000.0	7	100101RatKid_NS_deglyco_28.1789.1789.2.dta
1					13708	1	1	798.907	1595.8	2	1595.8	0.0041	4615	4630	0	36.8	21	35	0.033	K	DAVAVAPPPSPSLPAK	A		Phospho (ST)	0.0000000000020000.0	12	100101RatKid_NS_deglyco_20.2197.2197.2.dta
1					13709	1	1	798.907	1595.8	2	1595.8	0.0042	4615	4630	0	30.09	25	34	0.15	K	DAVAVAPPPSPSLPAK	A		Phospho (ST)	0.0000000000020000.0	13	100101RatKid_NS_deglyco_19.2429.2429.2.dta
1					13710	1	1	798.908	1595.8	2	1595.8	0.0052	4615	4630	0	32.61	23	34	0.086	K	DAVAVAPPPSPSLPAK	A		Phospho (ST)	0.0000000002000000.0	9	100101RatKid_NS_deglyco_23.2291.2291.2.dta
1					13711	1	1	798.908	1595.8	2	1595.8	0.0055	4615	4630	0	32.27	23	35	0.097	K	DAVAVAPPPSPSLPAK	A		Phospho (ST)	0.0000000000020000.0	9	100101RatKid_NS_deglyco_21.2118.2118.2.dta
1					5058	1	1	653.313	1304.61	2	1304.61	0.0027	4649	4660	1	59.55	20	33	0.00014	K	DTANLVKEDSDV	-				10	100101RatKid_NS_deglyco_16.1660.1660.2.dta
1					7186	1	1	693.296	1384.58	2	1384.58	0.0011	4649	4660	1	57.58	23	33	0.00018	K	DTANLVKEDSDV	-		Phospho (ST)	0.000000000200.0	9	100101RatKid_NS_deglyco_25.1598.1598.2.dta
2	IPI:IPI00326305.3	Tax_Id=10116 Gene_Symbol=Atp1a1 Sodium/potassium-transporting ATPase subunit alpha-1 precursor	16373	114293	14302	1	1	810.377	1618.74	2	1618.74	-0.0031	213	227	0	79.93	29	36	2.1e-06	K	VDNSSLTGESEPQTR	S				13	100101RatKid_NS_deglyco_13.866.866.2.dta
2					14303	1	1	810.378	1618.74	2	1618.74	-0.0019	213	227	0	58.12	26	36	0.00033	K	VDNSSLTGESEPQTR	S				9	100101RatKid_NS_deglyco_12.877.877.2.dta
2					14304	1	1	810.379	1618.74	2	1618.74	-0.0005	213	227	0	61.02	24	36	0.00017	K	VDNSSLTGESEPQTR	S				11	100101RatKid_NS_deglyco_14.873.873.2.dta
2					14305	1	1	810.379	1618.74	2	1618.74	-0.0004	213	227	0	58.56	26	36	0.00031	K	VDNSSLTGESEPQTR	S				11	100101RatKid_NS_deglyco_15.904.904.2.dta
2					14306	1	1	810.379	1618.74	2	1618.74	0.0006	213	227	0	33.15	19	36	0.11	K	VDNSSLTGESEPQTR	S				11	100101RatKid_NS_deglyco_11.901.901.2.dta
2					14307	1	1	810.38	1618.75	2	1618.74	0.0017	213	227	0	68.28	29	36	3.2e-05	K	VDNSSLTGESEPQTR	S				13	100101RatKid_NS_deglyco_13.933.933.2.dta
2					14308	1	1	810.38	1618.75	2	1618.74	0.0017	213	227	0	57.57	27	36	0.00037	K	VDNSSLTGESEPQTR	S				7	100101RatKid_NS_deglyco_13.1006.1006.2.dta
2					14309	1	1	810.38	1618.75	2	1618.74	0.0017	213	227	0	55.67	29	36	0.00058	K	VDNSSLTGESEPQTR	S				10	100101RatKid_NS_deglyco_09.828.828.2.dta
2					14310	1	1	810.38	1618.75	2	1618.74	0.0017	213	227	0	71.86	28	36	1.4e-05	K	VDNSSLTGESEPQTR	S				11	100101RatKid_NS_deglyco_12.806.806.2.dta
2					14311	1	1	810.38	1618.75	2	1618.74	0.0017	213	227	0	24.8	16	36	0.7	K	VDNSSLTGESEPQTR	S				6	100101RatKid_NS_deglyco_28.641.641.2.dta
2					14312	1	1	810.38	1618.75	2	1618.74	0.0024	213	227	0	86.12	30	36	5.2e-07	K	VDNSSLTGESEPQTR	S				12	100101RatKid_NS_deglyco_13.797.799.2.dta
2					14313	1	1	810.381	1618.75	2	1618.74	0.0031	213	227	0	58.19	32	36	0.00034	K	VDNSSLTGESEPQTR	S				7	100101RatKid_NS_deglyco_27.501.501.2.dta
2					14314	1	1	810.381	1618.75	2	1618.74	0.0032	213	227	0	78.16	29	36	3.4e-06	K	VDNSSLTGESEPQTR	S				19	100101RatKid_NS_deglyco_12.741.741.2.dta
2					14315	1	1	810.381	1618.75	2	1618.74	0.0036	213	227	0	64.93	27	36	7.1e-05	K	VDNSSLTGESEPQTR	S				21	100101RatKid_NS_deglyco_19.810.810.2.dta
2					14316	1	1	540.59	1618.75	3	1618.74	0.0038	213	227	0	42.97		36	0.011	K	VDNSSLTGESEPQTR	S				16	100101RatKid_NS_deglyco_13.817.817.3.dta
2					14317	1	1	810.382	1618.75	2	1618.74	0.0062	213	227	0	51.76	26	35	0.0013	K	VDNSSLTGESEPQTR	S				18	100101RatKid_NS_deglyco_14.853.853.2.dta
2					14318	1	1	810.383	1618.75	2	1618.74	0.0077	213	227	0	50.81	29	36	0.0018	K	VDNSSLTGESEPQTR	S				7	100101RatKid_NS_deglyco_12.886.886.2.dta
2					14327	1	1	540.916	1619.73	3	1619.73	-0.0001	213	227	0	38.27	20	35	0.029	K	VDNSSLTGESEPQTR	S		Deamidated_N (N)	0.004000000000000.0	6	100101RatKid_NS_deglyco_08.1021.1021.3.dta
2					14328	1	1	810.871	1619.73	2	1619.73	0.0011	213	227	0	92.33	23	35	1.2e-07	K	VDNSSLTGESEPQTR	S		Deamidated_N (N)	0.004000000000000.0	12	100101RatKid_NS_deglyco_08.992.992.2.dta
2					14329	1	1	810.872	1619.73	2	1619.73	0.0028	213	227	0	53.82	28	35	0.00079	K	VDNSSLTGESEPQTR	S		Deamidated_N (N)	0.004000000000000.0	9	100101RatKid_NS_deglyco_15.1226.1226.2.dta
2					14330	1	1	810.873	1619.73	2	1619.73	0.0032	213	227	0	81.72	26	35	1.3e-06	K	VDNSSLTGESEPQTR	S		Deamidated_N (N)	0.004000000000000.0	11	100101RatKid_NS_deglyco_08.1057.1057.2.dta
2					14331	1	1	810.873	1619.73	2	1619.73	0.0036	213	227	0	75.81	26	35	4.9e-06	K	VDNSSLTGESEPQTR	S		Deamidated_N (N)	0.004000000000000.0	8	100101RatKid_NS_deglyco_15.1156.1156.2.dta
2					14332	1	1	810.873	1619.73	2	1619.73	0.0039	213	227	0	66.1	25	35	4.6e-05	K	VDNSSLTGESEPQTR	S		Deamidated_N (N)	0.004000000000000.0	10	100101RatKid_NS_deglyco_16.906.906.2.dta
2					14333	1	1	810.874	1619.73	2	1619.73	0.0065	213	227	0	26.81	24	35	0.38	K	VDNSSLTGESEPQTR	S		Deamidated_N (N)	0.004000000000000.0	8	100101RatKid_NS_deglyco_14.929.929.2.dta
2					16530	1	1	850.364	1698.71	2	1698.71	0.0038	213	227	0	49.87	27	36	0.0021	K	VDNSSLTGESEPQTR	S		Phospho (ST)	0.000020000000000.0	8	100101RatKid_NS_deglyco_22.997.997.2.dta
3	IPI:IPI00327202.8	Tax_Id=10116 Gene_Symbol=Aqp1 Aquaporin-1	11187	29066	32045	1	1	1156.51	2311.01	2	2311.02	-0.0103	244	263	0	113.64	21	37	1.3e-09	K	VWTSGQVEEYDLDADDINSR	V				13	100101RatKid_NS_deglyco_15.3456.3456.2.dta
3					32046	1	1	771.348	2311.02	3	2311.02	-0.0012	244	263	0	52.35	22	37	0.0018	K	VWTSGQVEEYDLDADDINSR	V				16	100101RatKid_NS_deglyco_15.6478.6478.3.dta
3					32047	1	1	1156.52	2311.02	2	2311.02	-0.0007	244	263	0	130.74	23	37	2.5e-11	K	VWTSGQVEEYDLDADDINSR	V				13	100101RatKid_NS_deglyco_15.5956.5956.2.dta
3					32048	1	1	1156.52	2311.02	2	2311.02	0.0001	244	263	0	105.77	20	37	7.8e-09	K	VWTSGQVEEYDLDADDINSR	V				12	100101RatKid_NS_deglyco_15.7500.7500.2.dta
3					32049	1	1	1156.52	2311.02	2	2311.02	0.0006	244	263	0	111.03	20	37	2.3e-09	K	VWTSGQVEEYDLDADDINSR	V				12	100101RatKid_NS_deglyco_15.7399.7399.2.dta
3					32050	1	1	1156.52	2311.02	2	2311.02	0.0007	244	263	0	93.16	22	37	1.4e-07	K	VWTSGQVEEYDLDADDINSR	V				11	100101RatKid_NS_deglyco_15.6221.6221.2.dta
3					32051	1	1	1156.52	2311.03	2	2311.02	0.001	244	263	0	82.19	21	37	1.8e-06	K	VWTSGQVEEYDLDADDINSR	V				13	100101RatKid_NS_deglyco_15.6110.6110.2.dta
3					32052	1	1	771.349	2311.03	3	2311.02	0.0011	244	263	0	70.74	25	37	2.5e-05	K	VWTSGQVEEYDLDADDINSR	V				17	100101RatKid_NS_deglyco_15.4802.4802.3.dta
3					32053	1	1	1156.52	2311.03	2	2311.02	0.0019	244	263	0	131.04	29	37	2.3e-11	K	VWTSGQVEEYDLDADDINSR	V				13	100101RatKid_NS_deglyco_15.4589.4589.2.dta
3					32054	1	1	771.349	2311.03	3	2311.02	0.0021	244	263	0	67.04	24	37	5.8e-05	K	VWTSGQVEEYDLDADDINSR	V				13	100101RatKid_NS_deglyco_15.5000.5000.3.dta
3					32055	1	1	1156.52	2311.03	2	2311.02	0.0021	244	263	0	91.5	22	37	2.1e-07	K	VWTSGQVEEYDLDADDINSR	V				14	100101RatKid_NS_deglyco_08.3245.3245.2.dta
3					32056	1	1	1156.52	2311.03	2	2311.02	0.0025	244	263	0	72.42	20	37	1.7e-05	K	VWTSGQVEEYDLDADDINSR	V				12	100101RatKid_NS_deglyco_13.3582.3582.2.dta
3					32057	1	1	771.35	2311.03	3	2311.02	0.0025	244	263	0	47.62	23	37	0.0051	K	VWTSGQVEEYDLDADDINSR	V				11	100101RatKid_NS_deglyco_15.6415.6415.3.dta
3					32058	1	1	771.35	2311.03	3	2311.02	0.0027	244	263	0	52.12	24	37	0.0018	K	VWTSGQVEEYDLDADDINSR	V				20	100101RatKid_NS_deglyco_15.5158.5158.3.dta
3					32059	1	1	771.35	2311.03	3	2311.02	0.0028	244	263	0	50.6	25	37	0.0026	K	VWTSGQVEEYDLDADDINSR	V				11	100101RatKid_NS_deglyco_15.7724.7724.3.dta
3					32060	1	1	771.35	2311.03	3	2311.02	0.003	244	263	0	44.11	17	37	0.012	K	VWTSGQVEEYDLDADDINSR	V				18	100101RatKid_NS_deglyco_15.6571.6571.3.dta
3					32061	1	1	1156.52	2311.03	2	2311.02	0.003	244	263	0	143.93	23	37	1.2e-12	K	VWTSGQVEEYDLDADDINSR	V				14	100101RatKid_NS_deglyco_15.6160.6160.2.dta
3					32062	1	1	1156.52	2311.03	2	2311.02	0.0033	244	263	0	111.95	25	37	1.9e-09	K	VWTSGQVEEYDLDADDINSR	V				12	100101RatKid_NS_deglyco_15.3607.3607.2.dta
3					32063	1	1	771.35	2311.03	3	2311.02	0.0036	244	263	0	48.86	23	37	0.0038	K	VWTSGQVEEYDLDADDINSR	V				20	100101RatKid_NS_deglyco_15.7737.7737.3.dta
3					32064	1	1	771.35	2311.03	3	2311.02	0.0037	244	263	0	61.97	26	37	0.00019	K	VWTSGQVEEYDLDADDINSR	V				13	100101RatKid_NS_deglyco_15.7626.7626.3.dta
3					32065	1	1	771.35	2311.03	3	2311.02	0.0038	244	263	0	85.03	27	37	9.2e-07	K	VWTSGQVEEYDLDADDINSR	V				14	100101RatKid_NS_deglyco_15.3519.3519.3.dta
3					32066	1	1	1156.52	2311.03	2	2311.02	0.0038	244	263	0	124.39	25	37	1.1e-10	K	VWTSGQVEEYDLDADDINSR	V				13	100101RatKid_NS_deglyco_15.7993.7993.2.dta
3					32067	1	1	1156.52	2311.03	2	2311.02	0.0039	244	263	0	100.23	20	37	2.8e-08	K	VWTSGQVEEYDLDADDINSR	V				12	100101RatKid_NS_deglyco_15.6796.6796.2.dta
3					32068	1	1	1156.52	2311.03	2	2311.02	0.0039	244	263	0	118.15		37	4.5e-10	K	VWTSGQVEEYDLDADDINSR	V				13	100101RatKid_NS_deglyco_15.7818.7818.2.dta
3					32069	1	1	771.35	2311.03	3	2311.02	0.0041	244	263	0	79.89	28	37	3e-06	K	VWTSGQVEEYDLDADDINSR	V				11	100101RatKid_NS_deglyco_15.3608.3608.3.dta
3					32070	1	1	771.35	2311.03	3	2311.02	0.0042	244	263	0	65.63	23	37	8.1e-05	K	VWTSGQVEEYDLDADDINSR	V				13	100101RatKid_NS_deglyco_15.4890.4890.3.dta
3					32071	1	1	1156.52	2311.03	2	2311.02	0.0043	244	263	0	130.77	27	37	2.5e-11	K	VWTSGQVEEYDLDADDINSR	V				13	100101RatKid_NS_deglyco_15.4907.4907.2.dta
3					32072	1	1	1156.52	2311.03	2	2311.02	0.0043	244	263	0	78.19		37	4.6e-06	K	VWTSGQVEEYDLDADDINSR	V				11	100101RatKid_NS_deglyco_15.6380.6380.2.dta
3					32073	1	1	771.35	2311.03	3	2311.02	0.0044	244	263	0	38.18	23	37	0.046	K	VWTSGQVEEYDLDADDINSR	V				17	100101RatKid_NS_deglyco_15.5375.5375.3.dta
3					32074	1	1	771.35	2311.03	3	2311.02	0.0044	244	263	0	47.82	22	37	0.005	K	VWTSGQVEEYDLDADDINSR	V				12	100101RatKid_NS_deglyco_15.4940.4940.3.dta
3					32075	1	1	1156.52	2311.03	2	2311.02	0.0044	244	263	0	123.98	22	37	1.2e-10	K	VWTSGQVEEYDLDADDINSR	V				13	100101RatKid_NS_deglyco_15.7587.7587.2.dta
3					32076	1	1	771.35	2311.03	3	2311.02	0.0045	244	263	0	62.3	24	37	0.00018	K	VWTSGQVEEYDLDADDINSR	V				13	100101RatKid_NS_deglyco_15.4696.4696.3.dta
3					32077	1	1	771.35	2311.03	3	2311.02	0.0045	244	263	0	52.97	19	37	0.0015	K	VWTSGQVEEYDLDADDINSR	V				17	100101RatKid_NS_deglyco_15.5103.5103.3.dta
3					32078	1	1	1156.52	2311.03	2	2311.02	0.0046	244	263	0	96.23	23	37	7.1e-08	K	VWTSGQVEEYDLDADDINSR	V				12	100101RatKid_NS_deglyco_15.6984.6984.2.dta
3					32079	1	1	1156.52	2311.03	2	2311.02	0.0046	244	263	0	61.62	18	37	0.00021	K	VWTSGQVEEYDLDADDINSR	V				12	100101RatKid_NS_deglyco_29.2750.2750.2.dta
3					32080	1	1	771.35	2311.03	3	2311.02	0.0047	244	263	0	31.08	27	37	0.23	K	VWTSGQVEEYDLDADDINSR	V				6	100101RatKid_NS_deglyco_15.8171.8171.3.dta
3					32081	1	1	1156.52	2311.03	2	2311.02	0.0047	244	263	0	99.22	23	37	3.6e-08	K	VWTSGQVEEYDLDADDINSR	V				11	100101RatKid_NS_deglyco_15.3684.3684.2.dta
3					32082	1	1	771.35	2311.03	3	2311.02	0.0048	244	263	0	79.04	21	37	3.7e-06	K	VWTSGQVEEYDLDADDINSR	V				14	100101RatKid_NS_deglyco_15.4162.4162.3.dta
3					32083	1	1	771.35	2311.03	3	2311.02	0.0049	244	263	0	21.11	20	37	2.3	K	VWTSGQVEEYDLDADDINSR	V				14	100101RatKid_NS_deglyco_15.8073.8073.3.dta
3					32084	1	1	1156.52	2311.03	2	2311.02	0.005	244	263	0	43.66	17	37	0.013	K	VWTSGQVEEYDLDADDINSR	V				12	100101RatKid_NS_deglyco_14.114.114.2.dta
3					32085	1	1	1156.52	2311.03	2	2311.02	0.0051	244	263	0	130.58	26	37	2.6e-11	K	VWTSGQVEEYDLDADDINSR	V				13	100101RatKid_NS_deglyco_15.4665.4665.2.dta
3					32086	1	1	771.35	2311.03	3	2311.02	0.0051	244	263	0	59.1	24	37	0.00037	K	VWTSGQVEEYDLDADDINSR	V				11	100101RatKid_NS_deglyco_15.6364.6364.3.dta
3					32087	1	1	771.35	2311.03	3	2311.02	0.0051	244	263	0	77.57	28	37	5.3e-06	K	VWTSGQVEEYDLDADDINSR	V				13	100101RatKid_NS_deglyco_15.3685.3685.3.dta
3					32088	1	1	1156.52	2311.03	2	2311.02	0.0052	244	263	0	106.11	24	37	7.3e-09	K	VWTSGQVEEYDLDADDINSR	V				12	100101RatKid_NS_deglyco_15.4225.4225.2.dta
3					32089	1	1	771.35	2311.03	3	2311.02	0.0053	244	263	0	69.59	29	37	3.3e-05	K	VWTSGQVEEYDLDADDINSR	V				13	100101RatKid_NS_deglyco_15.3860.3860.3.dta
3					32090	1	1	771.35	2311.03	3	2311.02	0.0054	244	263	0	67.95	25	37	4.8e-05	K	VWTSGQVEEYDLDADDINSR	V				20	100101RatKid_NS_deglyco_14.3356.3356.3.dta
3					32091	1	1	771.35	2311.03	3	2311.02	0.0054	244	263	0	54.23	28	37	0.0011	K	VWTSGQVEEYDLDADDINSR	V				18	100101RatKid_NS_deglyco_15.7339.7339.3.dta
3					32092	1	1	771.35	2311.03	3	2311.02	0.0054	244	263	0	47.1	21	37	0.0058	K	VWTSGQVEEYDLDADDINSR	V				13	100101RatKid_NS_deglyco_15.7901.7901.3.dta
3					32093	1	1	1156.52	2311.03	2	2311.02	0.0055	244	263	0	99.37	23	37	3.5e-08	K	VWTSGQVEEYDLDADDINSR	V				13	100101RatKid_NS_deglyco_15.6772.6772.2.dta
3					32094	1	1	771.351	2311.03	3	2311.02	0.0055	244	263	0	62.51	22	37	0.00017	K	VWTSGQVEEYDLDADDINSR	V				21	100101RatKid_NS_deglyco_15.7976.7976.3.dta
3					32095	1	1	1156.52	2311.03	2	2311.02	0.0056	244	263	0	130.57	23	37	2.6e-11	K	VWTSGQVEEYDLDADDINSR	V				13	100101RatKid_NS_deglyco_08.3434.3434.2.dta
3					32096	1	1	771.351	2311.03	3	2311.02	0.0057	244	263	0	84.62	26	37	1e-06	K	VWTSGQVEEYDLDADDINSR	V				13	100101RatKid_NS_deglyco_15.3773.3773.3.dta
3					32097	1	1	1156.52	2311.03	2	2311.02	0.0058	244	263	0	99.43	24	37	3.4e-08	K	VWTSGQVEEYDLDADDINSR	V				14	100101RatKid_NS_deglyco_15.7664.7664.2.dta
3					32098	1	1	771.351	2311.03	3	2311.02	0.0058	244	263	0	55.19	19	37	0.00091	K	VWTSGQVEEYDLDADDINSR	V				13	100101RatKid_NS_deglyco_15.4292.4292.3.dta
3					32099	1	1	771.351	2311.03	3	2311.02	0.0058	244	263	0	79.6	24	37	3.3e-06	K	VWTSGQVEEYDLDADDINSR	V				14	100101RatKid_NS_deglyco_08.3257.3257.3.dta
3					32100	1	1	771.351	2311.03	3	2311.02	0.006	244	263	0	66.72	21	37	6.4e-05	K	VWTSGQVEEYDLDADDINSR	V				13	100101RatKid_NS_deglyco_15.7604.7604.3.dta
3					32101	1	1	1156.52	2311.03	2	2311.02	0.006	244	263	0	124.95	26	37	9.7e-11	K	VWTSGQVEEYDLDADDINSR	V				13	100101RatKid_NS_deglyco_15.4447.4447.2.dta
3					32102	1	1	771.351	2311.03	3	2311.02	0.006	244	263	0	57.71	23	37	0.00051	K	VWTSGQVEEYDLDADDINSR	V				10	100101RatKid_NS_deglyco_15.4395.4395.3.dta
3					32103	1	1	1156.52	2311.03	2	2311.02	0.0061	244	263	0	105.45	22	37	8.6e-09	K	VWTSGQVEEYDLDADDINSR	V				12	100101RatKid_NS_deglyco_15.6287.6287.2.dta
3					32104	1	1	771.351	2311.03	3	2311.02	0.0062	244	263	0	63.42	19	37	0.00014	K	VWTSGQVEEYDLDADDINSR	V				18	100101RatKid_NS_deglyco_15.5885.5885.3.dta
3					32105	1	1	771.351	2311.03	3	2311.02	0.0062	244	263	0	54.9	19	37	0.00098	K	VWTSGQVEEYDLDADDINSR	V				20	100101RatKid_NS_deglyco_15.4376.4376.3.dta
3					32106	1	1	771.351	2311.03	3	2311.02	0.0062	244	263	0	80.99	25	37	2.4e-06	K	VWTSGQVEEYDLDADDINSR	V				12	100101RatKid_NS_deglyco_15.5077.5077.3.dta
3					32107	1	1	1156.52	2311.03	2	2311.02	0.0063	244	263	0	114	24	37	1.2e-09	K	VWTSGQVEEYDLDADDINSR	V				13	100101RatKid_NS_deglyco_15.4280.4280.2.dta
3					32108	1	1	771.351	2311.03	3	2311.02	0.0064	244	263	0	54.68	21	37	0.001	K	VWTSGQVEEYDLDADDINSR	V				19	100101RatKid_NS_deglyco_15.4482.4482.3.dta
3					32109	1	1	1156.52	2311.03	2	2311.02	0.0066	244	263	0	111.46	25	37	2.2e-09	K	VWTSGQVEEYDLDADDINSR	V				12	100101RatKid_NS_deglyco_15.3960.3960.2.dta
3					32110	1	1	1156.52	2311.03	2	2311.02	0.0067	244	263	0	82.64	22	37	1.7e-06	K	VWTSGQVEEYDLDADDINSR	V				13	100101RatKid_NS_deglyco_15.7300.7300.2.dta
3					32111	1	1	1156.52	2311.03	2	2311.02	0.0068	244	263	0	130.82	26	37	2.5e-11	K	VWTSGQVEEYDLDADDINSR	V				13	100101RatKid_NS_deglyco_15.4137.4137.2.dta
3					32112	1	1	1156.52	2311.03	2	2311.02	0.0071	244	263	0	109.78	24	37	3.2e-09	K	VWTSGQVEEYDLDADDINSR	V				12	100101RatKid_NS_deglyco_15.8170.8170.2.dta
3					32113	1	1	771.351	2311.03	3	2311.02	0.0071	244	263	0	59.03	23	37	0.00038	K	VWTSGQVEEYDLDADDINSR	V				20	100101RatKid_NS_deglyco_15.4586.4586.3.dta
3					32114	1	1	1156.52	2311.03	2	2311.02	0.0073	244	263	0	80.66	19	37	2.6e-06	K	VWTSGQVEEYDLDADDINSR	V				10	100101RatKid_NS_deglyco_15.8237.8237.2.dta
3					32115	1	1	771.351	2311.03	3	2311.02	0.0073	244	263	0	35.32	17	37	0.088	K	VWTSGQVEEYDLDADDINSR	V				17	100101RatKid_NS_deglyco_15.5708.5708.3.dta
3					32116	1	1	771.351	2311.03	3	2311.02	0.0073	244	263	0	36.33	18	37	0.07	K	VWTSGQVEEYDLDADDINSR	V				16	100101RatKid_NS_deglyco_15.5462.5462.3.dta
3					32117	1	1	771.351	2311.03	3	2311.02	0.0073	244	263	0	40.71	23	37	0.026	K	VWTSGQVEEYDLDADDINSR	V				22	100101RatKid_NS_deglyco_15.5554.5554.3.dta
3					32118	1	1	771.351	2311.03	3	2311.02	0.0074	244	263	0	48.74	19	37	0.0041	K	VWTSGQVEEYDLDADDINSR	V				20	100101RatKid_NS_deglyco_15.6725.6725.3.dta
3					32119	1	1	1156.52	2311.03	2	2311.02	0.0075	244	263	0	111.4	23	37	2.2e-09	K	VWTSGQVEEYDLDADDINSR	V				12	100101RatKid_NS_deglyco_15.5075.5075.2.dta
3					32120	1	1	1156.52	2311.03	2	2311.02	0.0076	244	263	0	111.8	28	37	2e-09	K	VWTSGQVEEYDLDADDINSR	V				12	100101RatKid_NS_deglyco_08.3330.3330.2.dta
3					32121	1	1	1156.52	2311.03	2	2311.02	0.0077	244	263	0	111.49	23	37	2.1e-09	K	VWTSGQVEEYDLDADDINSR	V				12	100101RatKid_NS_deglyco_15.5870.5870.2.dta
3					32122	1	1	1156.52	2311.03	2	2311.02	0.0077	244	263	0	114.36	25	37	1.1e-09	K	VWTSGQVEEYDLDADDINSR	V				13	100101RatKid_NS_deglyco_15.4799.4799.2.dta
3					32123	1	1	1156.52	2311.03	2	2311.02	0.0077	244	263	0	101.42	27	37	2.2e-08	K	VWTSGQVEEYDLDADDINSR	V				12	100101RatKid_NS_deglyco_15.5504.5504.2.dta
3					32124	1	1	1156.52	2311.03	2	2311.02	0.0077	244	263	0	106.32	30	37	7e-09	K	VWTSGQVEEYDLDADDINSR	V				12	100101RatKid_NS_deglyco_15.5659.5659.2.dta
3					32125	1	1	771.351	2311.03	3	2311.02	0.0078	244	263	0	33.72	18	37	0.13	K	VWTSGQVEEYDLDADDINSR	V				15	100101RatKid_NS_deglyco_15.5982.5982.3.dta
3					32126	1	1	1156.52	2311.03	2	2311.02	0.0079	244	263	0	110.59	23	37	2.6e-09	K	VWTSGQVEEYDLDADDINSR	V				12	100101RatKid_NS_deglyco_15.4998.4998.2.dta
3					32127	1	1	771.351	2311.03	3	2311.02	0.0081	244	263	0	84.49	25	37	1.1e-06	K	VWTSGQVEEYDLDADDINSR	V				13	100101RatKid_NS_deglyco_08.3392.3392.3.dta
3					32128	1	1	1156.52	2311.03	2	2311.02	0.0082	244	263	0	123.77	20	37	1.3e-10	K	VWTSGQVEEYDLDADDINSR	V				13	100101RatKid_NS_deglyco_15.7730.7730.2.dta
3					32129	1	1	1156.52	2311.03	2	2311.02	0.0083	244	263	0	97.94	20	37	4.9e-08	K	VWTSGQVEEYDLDADDINSR	V				11	100101RatKid_NS_deglyco_15.8136.8136.2.dta
3					32130	1	1	771.351	2311.03	3	2311.02	0.0083	244	263	0	34.98	20	37	0.097	K	VWTSGQVEEYDLDADDINSR	V				14	100101RatKid_NS_deglyco_15.6280.6280.3.dta
3					32131	1	1	771.351	2311.03	3	2311.02	0.0087	244	263	0	56.63	26	37	0.00066	K	VWTSGQVEEYDLDADDINSR	V				13	100101RatKid_NS_deglyco_08.3251.3251.3.dta
3					32132	1	1	1156.52	2311.03	2	2311.02	0.0087	244	263	0	99.82	19	37	3.2e-08	K	VWTSGQVEEYDLDADDINSR	V				15	100101RatKid_NS_deglyco_15.7062.7062.2.dta
3					32133	1	1	771.352	2311.03	3	2311.02	0.0089	244	263	0	49.1	19	37	0.0037	K	VWTSGQVEEYDLDADDINSR	V				15	100101RatKid_NS_deglyco_15.6700.6700.3.dta
3					32134	1	1	1156.52	2311.03	2	2311.02	0.009	244	263	0	130.89	26	37	2.5e-11	K	VWTSGQVEEYDLDADDINSR	V				13	100101RatKid_NS_deglyco_15.3859.3859.2.dta
3					32135	1	1	1156.52	2311.03	2	2311.02	0.009	244	263	0	88.05	18	37	4.7e-07	K	VWTSGQVEEYDLDADDINSR	V				13	100101RatKid_NS_deglyco_15.7116.7116.2.dta
3					32136	1	1	1156.52	2311.03	2	2311.02	0.009	244	263	0	117.57	25	37	5.3e-10	K	VWTSGQVEEYDLDADDINSR	V				12	100101RatKid_NS_deglyco_15.3511.3511.2.dta
3					32137	1	1	1156.52	2311.03	2	2311.02	0.0092	244	263	0	106.46	24	37	6.8e-09	K	VWTSGQVEEYDLDADDINSR	V				12	100101RatKid_NS_deglyco_15.4623.4623.2.dta
3					32138	1	1	771.352	2311.03	3	2311.02	0.0094	244	263	0	23.74	17	37	1.3	K	VWTSGQVEEYDLDADDINSR	V				11	100101RatKid_NS_deglyco_15.5255.5255.3.dta
3					32139	1	1	1156.52	2311.03	2	2311.02	0.0095	244	263	0	82.97		37	1.5e-06	K	VWTSGQVEEYDLDADDINSR	V				13	100101RatKid_NS_deglyco_15.6895.6895.2.dta
3					32140	1	1	1156.52	2311.03	2	2311.02	0.0095	244	263	0	130.29	23	37	2.8e-11	K	VWTSGQVEEYDLDADDINSR	V				13	100101RatKid_NS_deglyco_15.5682.5682.2.dta
3					32141	1	1	1156.52	2311.03	2	2311.02	0.0095	244	263	0	106.18	24	37	7.3e-09	K	VWTSGQVEEYDLDADDINSR	V				12	100101RatKid_NS_deglyco_15.5916.5916.2.dta
3					32142	1	1	1156.52	2311.03	2	2311.02	0.0096	244	263	0	80.81	20	37	2.5e-06	K	VWTSGQVEEYDLDADDINSR	V				10	100101RatKid_NS_deglyco_08.3461.3461.2.dta
3					32143	1	1	1156.52	2311.03	2	2311.02	0.0096	244	263	0	110.9	23	37	2.4e-09	K	VWTSGQVEEYDLDADDINSR	V				12	100101RatKid_NS_deglyco_15.7433.7433.2.dta
3					32144	1	1	1156.52	2311.03	2	2311.02	0.0096	244	263	0	89.41	23	37	3.4e-07	K	VWTSGQVEEYDLDADDINSR	V				11	100101RatKid_NS_deglyco_15.5824.5824.2.dta
3					32145	1	1	1156.52	2311.03	2	2311.02	0.0097	244	263	0	96.82	23	37	6.3e-08	K	VWTSGQVEEYDLDADDINSR	V				12	100101RatKid_NS_deglyco_15.5187.5187.2.dta
3					32146	1	1	1156.52	2311.03	2	2311.02	0.0097	244	263	0	106.8	21	37	6.3e-09	K	VWTSGQVEEYDLDADDINSR	V				15	100101RatKid_NS_deglyco_15.5264.5264.2.dta
3					32147	1	1	1156.52	2311.03	2	2311.02	0.0098	244	263	0	123.3	22	37	1.4e-10	K	VWTSGQVEEYDLDADDINSR	V				13	100101RatKid_NS_deglyco_15.7477.7477.2.dta
3					32148	1	1	1156.52	2311.03	2	2311.02	0.0098	244	263	0	101.84	24	37	2e-08	K	VWTSGQVEEYDLDADDINSR	V				15	100101RatKid_NS_deglyco_15.3772.3772.2.dta
3					32149	1	1	1156.52	2311.03	2	2311.02	0.0098	244	263	0	91.1	22	37	2.4e-07	K	VWTSGQVEEYDLDADDINSR	V				15	100101RatKid_NS_deglyco_15.6536.6536.2.dta
3					32150	1	1	771.352	2311.03	3	2311.02	0.0099	244	263	0	63.97	20	37	0.00012	K	VWTSGQVEEYDLDADDINSR	V				14	100101RatKid_NS_deglyco_15.5656.5656.3.dta
3					32151	1	1	1156.52	2311.03	2	2311.02	0.01	244	263	0	110.84	23	37	2.5e-09	K	VWTSGQVEEYDLDADDINSR	V				12	100101RatKid_NS_deglyco_15.7840.7840.2.dta
3					32152	1	1	771.352	2311.03	3	2311.02	0.01	244	263	0	64.34	22	37	0.00011	K	VWTSGQVEEYDLDADDINSR	V				16	100101RatKid_NS_deglyco_15.7801.7801.3.dta
3					32153	1	1	1156.52	2311.03	2	2311.02	0.0101	244	263	0	50.5	23	37	0.0027	K	VWTSGQVEEYDLDADDINSR	V				12	100101RatKid_NS_deglyco_14.3530.3530.2.dta
3					32154	1	1	1156.52	2311.03	2	2311.02	0.0101	244	263	0	105.93	23	37	7.8e-09	K	VWTSGQVEEYDLDADDINSR	V				12	100101RatKid_NS_deglyco_15.6186.6186.2.dta
3					32155	1	1	1156.52	2311.03	2	2311.02	0.0102	244	263	0	90.15	21	37	3e-07	K	VWTSGQVEEYDLDADDINSR	V				15	100101RatKid_NS_deglyco_15.6033.6033.2.dta
3					32156	1	1	771.352	2311.03	3	2311.02	0.0102	244	263	0	38.35	16	37	0.045	K	VWTSGQVEEYDLDADDINSR	V				20	100101RatKid_NS_deglyco_15.5574.5574.3.dta
3					32157	1	1	771.352	2311.03	3	2311.02	0.0103	244	263	0	38.29	26	37	0.045	K	VWTSGQVEEYDLDADDINSR	V				20	100101RatKid_NS_deglyco_15.5475.5475.3.dta
3					32158	1	1	771.352	2311.03	3	2311.02	0.0104	244	263	0	29.27	16	37	0.36	K	VWTSGQVEEYDLDADDINSR	V				19	100101RatKid_NS_deglyco_15.5180.5180.3.dta
3					32159	1	1	1156.52	2311.03	2	2311.02	0.0104	244	263	0	88.5	21	37	4.3e-07	K	VWTSGQVEEYDLDADDINSR	V				11	100101RatKid_NS_deglyco_08.3254.3254.2.dta
3					32160	1	1	1156.52	2311.03	2	2311.02	0.0104	244	263	0	106.7	23	37	6.5e-09	K	VWTSGQVEEYDLDADDINSR	V				12	100101RatKid_NS_deglyco_15.5496.5496.2.dta
3					32161	1	1	771.352	2311.03	3	2311.02	0.0105	244	263	0	58.87	25	37	0.0004	K	VWTSGQVEEYDLDADDINSR	V				21	100101RatKid_NS_deglyco_15.4028.4028.3.dta
3					32162	1	1	1156.52	2311.03	2	2311.02	0.0106	244	263	0	110.77	20	37	2.6e-09	K	VWTSGQVEEYDLDADDINSR	V				12	100101RatKid_NS_deglyco_15.8092.8092.2.dta
3					32163	1	1	1156.52	2311.03	2	2311.02	0.0106	244	263	0	124.2	30	37	1.2e-10	K	VWTSGQVEEYDLDADDINSR	V				13	100101RatKid_NS_deglyco_15.5198.5198.2.dta
3					32164	1	1	771.352	2311.03	3	2311.02	0.0109	244	263	0	59.72	24	37	0.00032	K	VWTSGQVEEYDLDADDINSR	V				14	100101RatKid_NS_deglyco_15.4214.4214.3.dta
3					32165	1	1	771.352	2311.04	3	2311.02	0.0111	244	263	0	63.52	23	37	0.00013	K	VWTSGQVEEYDLDADDINSR	V				14	100101RatKid_NS_deglyco_15.3930.3930.3.dta
3					32166	1	1	1156.52	2311.04	2	2311.02	0.0111	244	263	0	108.95		37	3.8e-09	K	VWTSGQVEEYDLDADDINSR	V				12	100101RatKid_NS_deglyco_15.6344.6344.2.dta
3					32167	1	1	1156.52	2311.04	2	2311.02	0.0112	244	263	0	84.27	19	37	1.1e-06	K	VWTSGQVEEYDLDADDINSR	V				14	100101RatKid_NS_deglyco_15.6917.6917.2.dta
3					32168	1	1	771.352	2311.04	3	2311.02	0.0112	244	263	0	29.27	17	37	0.36	K	VWTSGQVEEYDLDADDINSR	V				15	100101RatKid_NS_deglyco_15.5328.5328.3.dta
3					32169	1	1	1156.52	2311.04	2	2311.02	0.0112	244	263	0	124.6	31	37	1e-10	K	VWTSGQVEEYDLDADDINSR	V				13	100101RatKid_NS_deglyco_15.4026.4026.2.dta
3					32170	1	1	1156.53	2311.04	2	2311.02	0.0115	244	263	0	113.7	22	37	1.3e-09	K	VWTSGQVEEYDLDADDINSR	V				13	100101RatKid_NS_deglyco_15.5339.5339.2.dta
3					32171	1	1	1156.53	2311.04	2	2311.02	0.0116	244	263	0	111.57	25	37	2.1e-09	K	VWTSGQVEEYDLDADDINSR	V				12	100101RatKid_NS_deglyco_08.3378.3378.2.dta
3					32172	1	1	771.352	2311.04	3	2311.02	0.0118	244	263	0	65.8	25	37	8e-05	K	VWTSGQVEEYDLDADDINSR	V				13	100101RatKid_NS_deglyco_15.6576.6576.3.dta
3					32192	1	1	1157.01	2312.01	2	2312.01	0.0022	244	263	0	124.11	25	37	1.2e-10	K	VWTSGQVEEYDLDADDINSR	V		Deamidated_N (N)	0.00000000000000000400.0	13	100101RatKid_NS_deglyco_16.3850.3850.2.dta
3					32193	1	1	771.678	2312.01	3	2312.01	0.0026	244	263	0	76.08	24	37	7.7e-06	K	VWTSGQVEEYDLDADDINSR	V		Deamidated_N (N)	0.00000000000000000400.0	13	100101RatKid_NS_deglyco_16.3638.3638.3.dta
3					32194	1	1	771.678	2312.01	3	2312.01	0.0044	244	263	0	85.24	23	38	9.4e-07	K	VWTSGQVEEYDLDADDINSR	V		Deamidated_N (N)	0.00000000000000000400.0	13	100101RatKid_NS_deglyco_16.3805.3805.3.dta
3					32195	1	1	771.678	2312.01	3	2312.01	0.0046	244	263	0	62.93	22	37	0.00016	K	VWTSGQVEEYDLDADDINSR	V		Deamidated_N (N)	0.00000000000000000400.0	17	100101RatKid_NS_deglyco_19.3491.3491.3.dta
3					32196	1	1	1157.01	2312.01	2	2312.01	0.0053	244	263	0	93.24	27	37	1.5e-07	K	VWTSGQVEEYDLDADDINSR	V		Deamidated_N (N)	0.00000000000000000400.0	11	100101RatKid_NS_deglyco_08.3589.3589.2.dta
3					32197	1	1	771.679	2312.01	3	2312.01	0.0064	244	263	0	74.97	25	37	9.6e-06	K	VWTSGQVEEYDLDADDINSR	V		Deamidated_N (N)	0.00000000000000000400.0	20	100101RatKid_NS_deglyco_19.3416.3416.3.dta
3					32198	1	1	1157.01	2312.01	2	2312.01	0.007	244	263	0	84.68	22	37	1e-06	K	VWTSGQVEEYDLDADDINSR	V		Deamidated_N (N)	0.00000000000000000400.0	11	100101RatKid_NS_deglyco_19.3544.3544.2.dta
3					32199	1	1	1157.02	2312.02	2	2312.01	0.0085	244	263	0	106.12		37	7.3e-09	K	VWTSGQVEEYDLDADDINSR	V		Deamidated_N (N)	0.00000000000000000400.0	12	100101RatKid_NS_deglyco_08.3542.3542.2.dta
3					32200	1	1	1157.02	2312.02	2	2312.01	0.0089	244	263	0	76.63	33	37	6.4e-06	K	VWTSGQVEEYDLDADDINSR	V		Deamidated_N (N)	0.00000000000000000400.0	12	100101RatKid_NS_deglyco_29.2822.2822.2.dta
3					32201	1	1	1157.02	2312.02	2	2312.01	0.0102	244	263	0	113.46		37	1.4e-09	K	VWTSGQVEEYDLDADDINSR	V		Deamidated_N (N)	0.00000000000000000400.0	13	100101RatKid_NS_deglyco_16.3625.3625.2.dta
3					32202	1	1	1157.02	2312.02	2	2312.01	0.0106	244	263	0	117.13		37	5.8e-10	K	VWTSGQVEEYDLDADDINSR	V		Deamidated_N (N)	0.00000000000000000400.0	12	100101RatKid_NS_deglyco_16.3721.3721.2.dta
3					32203	1	1	1157.02	2312.02	2	2312.01	0.0111	244	263	0	111.48		37	2.1e-09	K	VWTSGQVEEYDLDADDINSR	V		Deamidated_N (N)	0.00000000000000000400.0	12	100101RatKid_NS_deglyco_16.3757.3757.2.dta
3					32204	1	1	771.68	2312.02	3	2312.01	0.0113	244	263	0	23.36	23	37	1.4	K	VWTSGQVEEYDLDADDINSR	V		Deamidated_N (N)	0.00000000000000000400.0	10	100101RatKid_NS_deglyco_08.3522.3522.3.dta
3					32205	1	1	1157.02	2312.02	2	2311.02	0.9959	244	263	0	68.87	31	37	3.9e-05	K	VWTSGQVEEYDLDADDINSR	V				13	100101RatKid_NS_deglyco_14.3494.3494.2.dta
3					32206	1	1	1157.02	2312.02	2	2311.02	0.9961	244	263	0	27.96	19	37	0.48	K	VWTSGQVEEYDLDADDINSR	V				12	100101RatKid_NS_deglyco_08.3510.3510.2.dta
3					32207	1	1	1157.02	2312.02	2	2311.02	0.9985	244	263	0	48.65	22	37	0.0041	K	VWTSGQVEEYDLDADDINSR	V				13	100101RatKid_NS_deglyco_19.3386.3386.2.dta
3					32208	1	1	1157.02	2312.02	2	2311.02	0.9995	244	263	0	56.07	25	37	0.00073	K	VWTSGQVEEYDLDADDINSR	V				11	100101RatKid_NS_deglyco_14.3482.3482.2.dta
3					32209	1	1	1157.02	2312.02	2	2311.02	0.9996	244	263	0	31.6	25	37	0.21	K	VWTSGQVEEYDLDADDINSR	V				13	100101RatKid_NS_deglyco_16.3782.3782.2.dta
3					32210	1	1	1157.02	2312.02	2	2311.02	1.0009	244	263	0	67.97		37	4.8e-05	K	VWTSGQVEEYDLDADDINSR	V				12	100101RatKid_NS_deglyco_14.124.124.2.dta
3					32211	1	1	771.682	2312.03	3	2311.02	1.001	244	263	0	50.22	22	37	0.0029	K	VWTSGQVEEYDLDADDINSR	V				17	100101RatKid_NS_deglyco_15.7505.7505.3.dta
3					32212	1	1	771.683	2312.03	3	2311.02	1.0035	244	263	0	23.49	20	37	1.3	K	VWTSGQVEEYDLDADDINSR	V				17	100101RatKid_NS_deglyco_15.8132.8132.3.dta
3					32213	1	1	771.684	2312.03	3	2311.02	1.0049	244	263	0	49.96	22	37	0.003	K	VWTSGQVEEYDLDADDINSR	V				11	100101RatKid_NS_deglyco_15.7856.7856.3.dta
3					32214	1	1	771.684	2312.03	3	2311.02	1.0054	244	263	0	42	22	37	0.019	K	VWTSGQVEEYDLDADDINSR	V				14	100101RatKid_NS_deglyco_15.6104.6104.3.dta
3					32215	1	1	771.684	2312.03	3	2311.02	1.0062	244	263	0	54.81	26	37	0.00099	K	VWTSGQVEEYDLDADDINSR	V				18	100101RatKid_NS_deglyco_15.6622.6622.3.dta
3					32216	1	1	1157.02	2312.03	2	2311.02	1.0064	244	263	0	118.93	26	37	3.8e-10	K	VWTSGQVEEYDLDADDINSR	V				13	100101RatKid_NS_deglyco_15.6165.6165.2.dta
3					32217	1	1	771.684	2312.03	3	2311.02	1.0064	244	263	0	64.72	24	37	0.0001	K	VWTSGQVEEYDLDADDINSR	V				17	100101RatKid_NS_deglyco_15.7776.7776.3.dta
3					32218	1	1	771.684	2312.03	3	2311.02	1.0066	244	263	0	57.95	24	37	0.00048	K	VWTSGQVEEYDLDADDINSR	V				14	100101RatKid_NS_deglyco_15.8059.8059.3.dta
3					32219	1	1	771.685	2312.03	3	2311.02	1.0095	244	263	0	38.26	26	37	0.046	K	VWTSGQVEEYDLDADDINSR	V				16	100101RatKid_NS_deglyco_15.5447.5447.3.dta
3					32220	1	1	771.685	2312.03	3	2311.02	1.0099	244	263	0	58.27	23	37	0.00046	K	VWTSGQVEEYDLDADDINSR	V				13	100101RatKid_NS_deglyco_15.6875.6875.3.dta
3					32221	1	1	1157.02	2312.03	2	2311.02	1.01	244	263	0	81.1	19	37	2.4e-06	K	VWTSGQVEEYDLDADDINSR	V				10	100101RatKid_NS_deglyco_15.6268.6268.2.dta
3					32222	1	1	1157.03	2312.04	2	2311.02	1.0114	244	263	0	105.71	21	37	8.2e-09	K	VWTSGQVEEYDLDADDINSR	V				12	100101RatKid_NS_deglyco_15.6966.6966.2.dta
3					32223	1	1	1157.03	2312.04	2	2311.02	1.0132	244	263	0	42.19	21	37	0.019	K	VWTSGQVEEYDLDADDINSR	V				11	100101RatKid_NS_deglyco_29.2773.2773.2.dta
3					32224	1	1	771.686	2312.04	3	2311.02	1.0134	244	263	0	58.72	24	37	0.00041	K	VWTSGQVEEYDLDADDINSR	V				21	100101RatKid_NS_deglyco_15.6454.6454.3.dta
3					32248	1	1	1157.52	2313.02	2	2312.01	1.0106	244	263	0	69.43	18	37	3.5e-05	K	VWTSGQVEEYDLDADDINSR	V		Deamidated_N (N)	0.00000000000000000400.0	10	100101RatKid_NS_deglyco_19.3612.3612.2.dta
3					32249	1	1	1157.53	2313.04	2	2311.02	2.0136	244	263	0	25.81	17	37	0.8	K	VWTSGQVEEYDLDADDINSR	V				9	100101RatKid_NS_deglyco_14.276.276.2.dta
3					34810	1	1	798.005	2390.99	3	2390.99	0.0015	244	263	0	62.91	35	37	0.00014	K	VWTSGQVEEYDLDADDINSR	V		Phospho (ST)	0.00020000000000000000.0	11	100101RatKid_NS_deglyco_23.3651.3651.3.dta
3					34811	1	1	1196.51	2391	2	2390.99	0.0087	244	263	0	91.78	23	37	1.9e-07	K	VWTSGQVEEYDLDADDINSR	V		Phospho (ST)	0.00020000000000000000.0	11	100101RatKid_NS_deglyco_23.3631.3631.2.dta
3					45363	1	1	757.361	3025.41	4	3024.4	1.012	244	269	1	31.57	16	38	0.25	K	VWTSGQVEEYDLDADDINSRVEMKPK	-		Deamidated_N (N)	0.00000000000000000400000000.0	12	100101RatKid_NS_deglyco_10.3684.3684.4.dta
4	IPI:IPI00471800.1	Tax_Id=10116 Gene_Symbol=Cdh16 Cadherin 16	9109	90519	4908	1	1	649.336	1296.66	2	1296.66	0.0018	816	827	0	60.38		34	0.00012	K	DLDQPADSVPLK	T				9	100101RatKid_NS_deglyco_12.1973.1973.2.dta
4					6952	1	1	689.32	1376.62	2	1376.62	0.0022	816	827	0	48		34	0.0023	K	DLDQPADSVPLK	T		Phospho (ST)	0.000000020000.0	6	100101RatKid_NS_deglyco_23.2049.2049.2.dta
4					26884	1	1	1063.51	2125	2	2125	-0.0006	487	505	0	82.9	20	36	1.2e-06	R	LMDFAIEEGDPTGIFDLSR	E				25	100101RatKid_NS_deglyco_10.8526.8526.2.dta
4					26885	1	1	709.342	2125.01	3	2125	0.0015	487	505	0	38.25	19	36	0.036	R	LMDFAIEEGDPTGIFDLSR	E				16	100101RatKid_NS_deglyco_10.6203.6203.3.dta
4					26886	1	1	1063.51	2125.01	2	2125	0.0027	487	505	0	90.41	23	36	2.2e-07	R	LMDFAIEEGDPTGIFDLSR	E				16	100101RatKid_NS_deglyco_10.6299.6299.2.dta
4					26887	1	1	1063.51	2125.01	2	2125	0.003	487	505	0	91.53	26	36	1.7e-07	R	LMDFAIEEGDPTGIFDLSR	E				21	100101RatKid_NS_deglyco_08.5714.5714.2.dta
4					26888	1	1	709.343	2125.01	3	2125	0.003	487	505	0	66.91	24	36	4.9e-05	R	LMDFAIEEGDPTGIFDLSR	E				12	100101RatKid_NS_deglyco_09.6516.6516.3.dta
4					26889	1	1	1063.51	2125.01	2	2125	0.0043	487	505	0	98.2	24	36	3.7e-08	R	LMDFAIEEGDPTGIFDLSR	E				22	100101RatKid_NS_deglyco_10.6099.6099.2.dta
4					26890	1	1	709.343	2125.01	3	2125	0.0046	487	505	0	74.01	22	36	9.8e-06	R	LMDFAIEEGDPTGIFDLSR	E				13	100101RatKid_NS_deglyco_10.6112.6112.3.dta
4					26891	1	1	1063.51	2125.01	2	2125	0.0054	487	505	0	66.58	24	36	5.4e-05	R	LMDFAIEEGDPTGIFDLSR	E				9	100101RatKid_NS_deglyco_09.6795.6795.2.dta
4					26892	1	1	1063.51	2125.01	2	2125	0.0065	487	505	0	91.48	26	36	1.7e-07	R	LMDFAIEEGDPTGIFDLSR	E				22	100101RatKid_NS_deglyco_09.6775.6775.2.dta
4					26893	1	1	1063.51	2125.01	2	2125	0.0071	487	505	0	93.22	31	36	1.1e-07	R	LMDFAIEEGDPTGIFDLSR	E				10	100101RatKid_NS_deglyco_09.6485.6485.2.dta
4					26894	1	1	1063.51	2125.01	2	2125	0.0079	487	505	0	109.92	32	36	2.5e-09	R	LMDFAIEEGDPTGIFDLSR	E				23	100101RatKid_NS_deglyco_10.6185.6185.2.dta
4					26895	1	1	1063.51	2125.01	2	2125	0.008	487	505	0	94.34	24	36	8.8e-08	R	LMDFAIEEGDPTGIFDLSR	E				22	100101RatKid_NS_deglyco_09.6661.6661.2.dta
4					26896	1	1	1063.51	2125.01	2	2125	0.0086	487	505	0	95.24	27	36	7.2e-08	R	LMDFAIEEGDPTGIFDLSR	E				22	100101RatKid_NS_deglyco_08.5694.5694.2.dta
4					26897	1	1	1063.51	2125.01	2	2125	0.0089	487	505	0	91.79	29	36	1.6e-07	R	LMDFAIEEGDPTGIFDLSR	E				21	100101RatKid_NS_deglyco_09.6570.6570.2.dta
4					27538	1	1	1071.51	2141.01	2	2141	0.0068	487	505	0	109.6	32	38	3.5e-09	R	LMDFAIEEGDPTGIFDLSR	E		Oxidation (M)	0.0100000000000000000.0	23	100101RatKid_NS_deglyco_11.5541.5541.2.dta
4					29574	1	1	1103.49	2204.97	2	2204.97	0.0043	487	505	0	43.41	18	37	0.012	R	LMDFAIEEGDPTGIFDLSR	E		Phospho (ST)	0.0000000000000000020.0	22	100101RatKid_NS_deglyco_19.5908.5908.2.dta
5	IPI:IPI00324893.4	Tax_Id=10116 Gene_Symbol=Ywhaz 14-3-3 protein zeta/delta	8492	27925	27183	1	1	1066.5	2130.98	2	2130.98	0.0001	194	212	0	58.78		37	0.00036	K	TAFDEAIAELDTLSEESYK	D				10	100101RatKid_NS_deglyco_27.5590.5590.2.dta
5					27185	1	1	1066.5	2130.99	2	2130.98	0.0022	194	212	0	66.93	18	37	5.6e-05	K	TAFDEAIAELDTLSEESYK	D				9	100101RatKid_NS_deglyco_12.6792.6792.2.dta
5					27186	1	1	1066.5	2130.99	2	2130.98	0.0028	194	212	0	67.31	20	37	5.2e-05	K	TAFDEAIAELDTLSEESYK	D				22	100101RatKid_NS_deglyco_14.4771.4771.2.dta
5					27187	1	1	711.337	2130.99	3	2130.98	0.0032	194	212	0	45.19	20	37	0.0084	K	TAFDEAIAELDTLSEESYK	D				13	100101RatKid_NS_deglyco_13.6825.6825.3.dta
5					27188	1	1	1066.5	2130.99	2	2130.98	0.0037	194	212	0	99.29		37	3.3e-08	K	TAFDEAIAELDTLSEESYK	D				14	100101RatKid_NS_deglyco_08.6274.6274.2.dta
5					27189	1	1	711.337	2130.99	3	2130.98	0.0038	194	212	0	35.54	15	37	0.079	K	TAFDEAIAELDTLSEESYK	D				15	100101RatKid_NS_deglyco_12.6788.6788.3.dta
5					27190	1	1	711.337	2130.99	3	2130.98	0.004	194	212	0	36.89	15	37	0.057	K	TAFDEAIAELDTLSEESYK	D				15	100101RatKid_NS_deglyco_19.6099.6099.3.dta
5					27191	1	1	1066.5	2130.99	2	2130.98	0.0042	194	212	0	27.49	16	37	0.49	K	TAFDEAIAELDTLSEESYK	D				6	100101RatKid_NS_deglyco_25.5665.5665.2.dta
5					27192	1	1	711.337	2130.99	3	2130.98	0.0047	194	212	0	51.32	16	37	0.002	K	TAFDEAIAELDTLSEESYK	D				20	100101RatKid_NS_deglyco_10.6705.6705.3.dta
5					27193	1	1	711.337	2130.99	3	2130.98	0.0053	194	212	0	63.63	18	37	0.00012	K	TAFDEAIAELDTLSEESYK	D				12	100101RatKid_NS_deglyco_11.6935.6935.3.dta
5					27194	1	1	711.337	2130.99	3	2130.98	0.0054	194	212	0	50.55	17	37	0.0024	K	TAFDEAIAELDTLSEESYK	D				18	100101RatKid_NS_deglyco_10.6793.6793.3.dta
5					27195	1	1	711.337	2130.99	3	2130.98	0.0055	194	212	0	55.6	18	37	0.00075	K	TAFDEAIAELDTLSEESYK	D				13	100101RatKid_NS_deglyco_08.6257.6257.3.dta
5					27196	1	1	711.337	2130.99	3	2130.98	0.0059	194	212	0	50.9	20	37	0.0022	K	TAFDEAIAELDTLSEESYK	D				12	100101RatKid_NS_deglyco_09.7130.7130.3.dta
5					27197	1	1	711.337	2130.99	3	2130.98	0.0061	194	212	0	34.02	17	37	0.11	K	TAFDEAIAELDTLSEESYK	D				12	100101RatKid_NS_deglyco_10.6889.6889.3.dta
5					27198	1	1	1066.5	2130.99	2	2130.98	0.0061	194	212	0	69.2	18	37	3.2e-05	K	TAFDEAIAELDTLSEESYK	D				19	100101RatKid_NS_deglyco_09.7207.7207.2.dta
5					27199	1	1	1066.5	2130.99	2	2130.98	0.0072	194	212	0	83.64	26	37	1.2e-06	K	TAFDEAIAELDTLSEESYK	D				20	100101RatKid_NS_deglyco_10.6704.6704.2.dta
5					27200	1	1	1066.5	2130.99	2	2130.98	0.0076	194	212	0	70.21	21	37	2.6e-05	K	TAFDEAIAELDTLSEESYK	D				18	100101RatKid_NS_deglyco_13.6827.6827.2.dta
5					27201	1	1	1066.5	2130.99	2	2130.98	0.0081	194	212	0	80.67	23	37	2.3e-06	K	TAFDEAIAELDTLSEESYK	D				11	100101RatKid_NS_deglyco_08.6255.6255.2.dta
5					27202	1	1	1066.5	2130.99	2	2130.98	0.0081	194	212	0	73.76	18	37	1.1e-05	K	TAFDEAIAELDTLSEESYK	D				24	100101RatKid_NS_deglyco_10.6792.6792.2.dta
5					27203	1	1	711.338	2130.99	3	2130.98	0.0084	194	212	0	51.99	19	37	0.0017	K	TAFDEAIAELDTLSEESYK	D				12	100101RatKid_NS_deglyco_09.7151.7151.3.dta
5					27205	1	1	1066.5	2130.99	2	2130.98	0.0086	194	212	0	64.6	22	37	9.4e-05	K	TAFDEAIAELDTLSEESYK	D				10	100101RatKid_NS_deglyco_10.6918.6918.2.dta
5					27206	1	1	1066.5	2130.99	2	2130.98	0.0088	194	212	0	90.09	25	37	2.7e-07	K	TAFDEAIAELDTLSEESYK	D				25	100101RatKid_NS_deglyco_11.6867.6867.2.dta
5					27207	1	1	711.338	2130.99	3	2130.98	0.0089	194	212	0	62.48	19	37	0.00015	K	TAFDEAIAELDTLSEESYK	D				14	100101RatKid_NS_deglyco_11.6858.6858.3.dta
5					27288	1	1	1067	2131.99	2	2130.98	1.0045	194	212	0	45.1	15	37	0.0088	K	TAFDEAIAELDTLSEESYK	D				10	100101RatKid_NS_deglyco_07.7348.7348.2.dta
5					27289	1	1	1067	2131.99	2	2130.98	1.0071	194	212	0	59.93	20	37	0.00029	K	TAFDEAIAELDTLSEESYK	D				8	100101RatKid_NS_deglyco_12.6782.6782.2.dta
5					27290	1	1	711.672	2131.99	3	2130.98	1.0087	194	212	0	22.17	15	37	1.7	K	TAFDEAIAELDTLSEESYK	D				13	100101RatKid_NS_deglyco_27.5613.5613.3.dta
5					29845	1	1	737.991	2210.95	3	2210.95	0.002	194	212	0	26.63	18	37	0.58	K	TAFDEAIAELDTLSEESYK	D		Phospho (ST)	0.0000000000000200000.0	19	100101RatKid_NS_deglyco_21.5156.5156.3.dta
5					29846	1	1	1106.48	2210.96	2	2210.95	0.0043	194	212	0	62.64	20	37	0.00015	K	TAFDEAIAELDTLSEESYK	D		Phospho (ST)	0.0000000000000200000.0	11	100101RatKid_NS_deglyco_22.5109.5109.2.dta
5					29847	1	1	1106.49	2210.96	2	2210.95	0.0054	194	212	0	64.03	25	37	0.0001	K	TAFDEAIAELDTLSEESYK	D		Phospho (ST)	0.0000000000000200000.0	11	100101RatKid_NS_deglyco_21.5151.5151.2.dta
5					49058	1	1	1101.55	3301.63	3	3301.63	0.0022	194	222	1	44.81	17	37	0.0084	K	TAFDEAIAELDTLSEESYKDSTLIMQLLR	D				18	100101RatKid_NS_deglyco_04.8599.8599.3.dta
5					49059	1	1	1101.55	3301.64	3	3301.63	0.008	194	222	1	91.48	23	36	1.7e-07	K	TAFDEAIAELDTLSEESYKDSTLIMQLLR	D				28	100101RatKid_NS_deglyco_04.8573.8573.3.dta
5					49060	1	1	1101.55	3301.64	3	3301.63	0.0104	194	222	1	45.34	17	36	0.0067	K	TAFDEAIAELDTLSEESYKDSTLIMQLLR	D				25	100101RatKid_NS_deglyco_01.8923.8923.3.dta
5					49061	1	1	1101.56	3301.64	3	3301.63	0.0168	194	222	1	94.33	26	36	8.1e-08	K	TAFDEAIAELDTLSEESYKDSTLIMQLLR	D				13	100101RatKid_NS_deglyco_02.8704.8704.3.dta
5					49065	1	1	1101.89	3302.64	3	3301.63	1.017	194	222	1	40.13	17	36	0.022	K	TAFDEAIAELDTLSEESYKDSTLIMQLLR	D				17	100101RatKid_NS_deglyco_00.8581.8581.3.dta	emPAI	12.31
6	IPI:IPI00209113.3	Tax_Id=10116 Gene_Symbol=Myh9 Myosin-9	8345	227566	23505	1	1	666.271	1995.79	3	1995.8	-0.0055	1939	1958	1	23.47	15	35	0.76	K	GTGDCSDEEVDGKADGADAK	A				10	100101RatKid_NS_deglyco_18.488.488.3.dta
6					23506	1	1	666.276	1995.81	3	1995.8	0.0093	1939	1958	1	42.64	20	35	0.0098	K	GTGDCSDEEVDGKADGADAK	A				14	100101RatKid_NS_deglyco_18.462.462.3.dta
6					25451	1	1	1038.89	2075.76	2	2075.76	0.0007	1939	1958	1	33.07	16	33	0.059	K	GTGDCSDEEVDGKADGADAK	A		Phospho (ST)	0.00000200000000000000.0	8	100101RatKid_NS_deglyco_24.408.408.2.dta
6					25452	1	1	1038.89	2075.77	2	2075.76	0.0046	1939	1958	1	51.72	20	33	0.00078	K	GTGDCSDEEVDGKADGADAK	A		Phospho (ST)	0.00000200000000000000.0	22	100101RatKid_NS_deglyco_23.418.418.2.dta
6					25454	1	1	692.93	2075.77	3	2075.76	0.0052	1939	1958	1	30.39	15	33	0.11	K	GTGDCSDEEVDGKADGADAK	A		Phospho (ST)	0.00000200000000000000.0	11	100101RatKid_NS_deglyco_23.398.398.3.dta
6					25455	1	1	692.931	2075.77	3	2075.76	0.0071	1939	1958	1	25.93	16	33	0.31	K	GTGDCSDEEVDGKADGADAK	A		Phospho (ST)	0.00000200000000000000.0	10	100101RatKid_NS_deglyco_24.396.396.3.dta
6					25456	1	1	692.931	2075.77	3	2075.76	0.0075	1939	1958	1	34.72	16	33	0.041	K	GTGDCSDEEVDGKADGADAK	A		Phospho (ST)	0.00000200000000000000.0	15	100101RatKid_NS_deglyco_23.464.464.3.dta
6					26847	1	1	531.98	2123.89	4	2123.89	0.0009	1938	1958	2	36.48	27	36	0.051	R	KGTGDCSDEEVDGKADGADAK	A				7	100101RatKid_NS_deglyco_15.337.337.4.dta
6					26848	1	1	531.98	2123.89	4	2123.89	0.001	1938	1958	2	43.65	22	36	0.0097	R	KGTGDCSDEEVDGKADGADAK	A				9	100101RatKid_NS_deglyco_15.548.548.4.dta
6					26849	1	1	708.971	2123.89	3	2123.89	0.0013	1938	1958	2	31.36	18	36	0.17	R	KGTGDCSDEEVDGKADGADAK	A				14	100101RatKid_NS_deglyco_15.340.340.3.dta
6					26850	1	1	708.973	2123.9	3	2123.89	0.0049	1938	1958	2	23.18	15	36	1.1	R	KGTGDCSDEEVDGKADGADAK	A				17	100101RatKid_NS_deglyco_15.559.559.3.dta
6					26851	1	1	531.981	2123.9	4	2123.89	0.0049	1938	1958	2	31.23	27	36	0.17	R	KGTGDCSDEEVDGKADGADAK	A				14	100101RatKid_NS_deglyco_15.458.458.4.dta
6					26852	1	1	708.973	2123.9	3	2123.89	0.0049	1938	1958	2	33.2	16	36	0.11	R	KGTGDCSDEEVDGKADGADAK	A				18	100101RatKid_NS_deglyco_15.455.455.3.dta
6					26853	1	1	531.982	2123.9	4	2123.89	0.006	1938	1958	2	38.73	25	36	0.032	R	KGTGDCSDEEVDGKADGADAK	A				17	100101RatKid_NS_deglyco_14.316.316.4.dta
6					26854	1	1	531.982	2123.9	4	2123.89	0.0082	1938	1958	2	44.94	28	36	0.0074	R	KGTGDCSDEEVDGKADGADAK	A				19	100101RatKid_NS_deglyco_15.267.267.4.dta
6					29439	1	1	735.625	2203.85	3	2203.86	-0.0032	1938	1958	2	37.08	22	35	0.033	R	KGTGDCSDEEVDGKADGADAK	A		Phospho (ST)	0.000000200000000000000.0	26	100101RatKid_NS_deglyco_20.257.257.3.dta
6					29440	1	1	735.626	2203.86	3	2203.86	-0.0014	1938	1958	2	37.29	23	35	0.032	R	KGTGDCSDEEVDGKADGADAK	A		Phospho (ST)	0.000000200000000000000.0	18	100101RatKid_NS_deglyco_20.324.324.3.dta
6					29441	1	1	735.626	2203.86	3	2203.86	-0.0013	1938	1958	2	23.53	19	35	0.77	R	KGTGDCSDEEVDGKADGADAK	A		Phospho (ST)	0.000000200000000000000.0	12	100101RatKid_NS_deglyco_20.203.203.3.dta
6					29442	1	1	551.971	2203.86	4	2203.86	-0.0007	1938	1958	2	31.95	19	35	0.11	R	KGTGDCSDEEVDGKADGADAK	A		Phospho (ST)	0.000000200000000000000.0	11	100101RatKid_NS_deglyco_20.292.292.4.dta
6					29443	1	1	735.626	2203.86	3	2203.86	-0.0004	1938	1958	2	29.43	21	35	0.2	R	KGTGDCSDEEVDGKADGADAK	A		Phospho (ST)	0.000000200000000000000.0	14	100101RatKid_NS_deglyco_22.305.305.3.dta
6					29446	1	1	735.627	2203.86	3	2203.86	0.0004	1938	1958	2	26.54	21	35	0.39	R	KGTGDCSDEEVDGKADGADAK	A		Phospho (ST)	0.000000200000000000000.0	16	100101RatKid_NS_deglyco_20.534.534.3.dta
6					29447	1	1	735.627	2203.86	3	2203.86	0.0013	1938	1958	2	27.49	17	35	0.31	R	KGTGDCSDEEVDGKADGADAK	A		Phospho (ST)	0.000000200000000000000.0	15	100101RatKid_NS_deglyco_23.275.275.3.dta
6					29448	1	1	735.627	2203.86	3	2203.86	0.0018	1938	1958	2	28.66	20	35	0.24	R	KGTGDCSDEEVDGKADGADAK	A		Phospho (ST)	0.000000200000000000000.0	22	100101RatKid_NS_deglyco_21.374.374.3.dta
6					29450	1	1	735.628	2203.86	3	2203.86	0.0051	1938	1958	2	21.84	20	35	1.2	R	KGTGDCSDEEVDGKADGADAK	A		Phospho (ST)	0.000000200000000000000.0	19	100101RatKid_NS_deglyco_21.453.453.3.dta
6					29453	1	1	735.629	2203.86	3	2203.86	0.0073	1938	1958	2	35.02	23	35	0.059	R	KGTGDCSDEEVDGKADGADAK	A		Phospho (ST)	0.000000200000000000000.0	18	100101RatKid_NS_deglyco_20.390.390.3.dta
6					29454	1	1	735.629	2203.87	3	2203.86	0.0077	1938	1958	2	33.52	19	35	0.083	R	KGTGDCSDEEVDGKADGADAK	A		Phospho (ST)	0.000000200000000000000.0	16	100101RatKid_NS_deglyco_19.278.278.3.dta
6					29455	1	1	735.629	2203.87	3	2203.86	0.0081	1938	1958	2	28.63	24	35	0.26	R	KGTGDCSDEEVDGKADGADAK	A		Phospho (ST)	0.000000200000000000000.0	16	100101RatKid_NS_deglyco_20.457.457.3.dta
6					29456	1	1	735.629	2203.87	3	2203.86	0.0083	1938	1958	2	21.4	18	35	1.4	R	KGTGDCSDEEVDGKADGADAK	A		Phospho (ST)	0.000000200000000000000.0	9	100101RatKid_NS_deglyco_20.917.917.3.dta
6					29457	1	1	735.629	2203.87	3	2203.86	0.0084	1938	1958	2	20.69	20	35	1.6	R	KGTGDCSDEEVDGKADGADAK	A		Phospho (ST)	0.000000200000000000000.0	19	100101RatKid_NS_deglyco_22.394.394.3.dta
6					29458	1	1	735.629	2203.87	3	2203.86	0.0088	1938	1958	2	29.62	22	35	0.2	R	KGTGDCSDEEVDGKADGADAK	A		Phospho (ST)	0.000000200000000000000.0	25	100101RatKid_NS_deglyco_22.328.328.3.dta
6					29459	1	1	735.63	2203.87	3	2203.86	0.0106	1938	1958	2	24.45	21	35	0.69	R	KGTGDCSDEEVDGKADGADAK	A		Phospho (ST)	0.000000200000000000000.0	11	100101RatKid_NS_deglyco_20.599.599.3.dta
6					29470	1	1	735.961	2204.86	3	2203.86	1.0047	1938	1958	2	25.49	20	35	0.5	R	KGTGDCSDEEVDGKADGADAK	A		Phospho (ST)	0.000000200000000000000.0	14	100101RatKid_NS_deglyco_19.285.285.3.dta
7	IPI:IPI00555287.2	Tax_Id=10116 Gene_Symbol=Spnb2 Non-erythroid spectrin beta	4778	274328	49554	1	1	1115.51	3343.52	3	3343.52	0.0025	2104	2134	1	37.7	22	39	0.078	K	VSEEAESQQWDTSKGDQVSQNGLPAEQGSPR	M				21	100101RatKid_NS_deglyco_13.2186.2186.3.dta
7					49556	1	1	1115.84	3344.51	3	3344.5	0.0069	2104	2134	1	95.7		39	1.3e-07	K	VSEEAESQQWDTSKGDQVSQNGLPAEQGSPR	M		Deamidated_N (N)	0.0000000000000000000040000000000.0	30	100101RatKid_NS_deglyco_13.2200.2200.3.dta
7					49557	1	1	1115.85	3344.51	3	3344.5	0.012	2104	2134	1	61.07		39	0.00036	K	VSEEAESQQWDTSKGDQVSQNGLPAEQGSPR	M		Deamidated_N (N)	0.0000000000000000000040000000000.0	25	100101RatKid_NS_deglyco_15.2199.2199.3.dta
7					49558	1	1	1115.85	3344.52	3	3344.5	0.0125	2104	2134	1	68.76		39	6.1e-05	K	VSEEAESQQWDTSKGDQVSQNGLPAEQGSPR	M		Deamidated_N (N)	0.0000000000000000000040000000000.0	24	100101RatKid_NS_deglyco_16.2100.2100.3.dta
7					49559	1	1	1115.85	3344.52	3	3344.5	0.0137	2104	2134	1	78.76		39	6.1e-06	K	VSEEAESQQWDTSKGDQVSQNGLPAEQGSPR	M		Deamidated_N (N)	0.0000000000000000000040000000000.0	28	100101RatKid_NS_deglyco_13.2173.2173.3.dta
7					49560	1	1	1115.85	3344.52	3	3344.5	0.0142	2104	2134	1	45.77		39	0.012	K	VSEEAESQQWDTSKGDQVSQNGLPAEQGSPR	M		Deamidated_N (N)	0.0000000000000000000040000000000.0	19	100101RatKid_NS_deglyco_16.2188.2188.3.dta
7					49561	1	1	1115.85	3344.52	3	3344.5	0.0163	2104	2134	1	83.17		39	2.2e-06	K	VSEEAESQQWDTSKGDQVSQNGLPAEQGSPR	M		Deamidated_N (N)	0.0000000000000000000040000000000.0	28	100101RatKid_NS_deglyco_13.2137.2137.3.dta
7					49562	1	1	1115.85	3344.52	3	3343.52	1.0037	2104	2134	1	45.39	24	39	0.013	K	VSEEAESQQWDTSKGDQVSQNGLPAEQGSPR	M				27	100101RatKid_NS_deglyco_15.2208.2208.3.dta
7					49563	1	1	1115.85	3344.52	3	3343.52	1.0041	2104	2134	1	30.09	20	39	0.45	K	VSEEAESQQWDTSKGDQVSQNGLPAEQGSPR	M				7	100101RatKid_NS_deglyco_15.2297.2297.3.dta
7					49564	1	1	1115.85	3344.53	3	3343.52	1.0089	2104	2134	1	30.52	16	39	0.4	K	VSEEAESQQWDTSKGDQVSQNGLPAEQGSPR	M				22	100101RatKid_NS_deglyco_14.2053.2053.3.dta
7					49570	1	1	1116.18	3345.5	3	3344.5	1.0008	2104	2134	1	61.75	26	39	0.00031	K	VSEEAESQQWDTSKGDQVSQNGLPAEQGSPR	M		Deamidated_N (N)	0.0000000000000000000040000000000.0	28	100101RatKid_NS_deglyco_15.2348.2348.3.dta
7					49571	1	1	1116.18	3345.52	3	3344.5	1.0154	2104	2134	1	50.09		39	0.0044	K	VSEEAESQQWDTSKGDQVSQNGLPAEQGSPR	M		Deamidated_N (N)	0.0000000000000000000040000000000.0	23	100101RatKid_NS_deglyco_15.2359.2359.3.dta
7					49572	1	1	1116.18	3345.52	3	3344.5	1.0185	2104	2134	1	50.74	32	39	0.0038	K	VSEEAESQQWDTSKGDQVSQNGLPAEQGSPR	M		Deamidated_N (N)	0.0000000000000000000040000000000.0	21	100101RatKid_NS_deglyco_16.2295.2295.3.dta
7					49579	1	1	1116.51	3346.51	3	3344.5	2.0115	2104	2134	1	41.69	20	39	0.03	K	VSEEAESQQWDTSKGDQVSQNGLPAEQGSPR	M		Deamidated_N (N)	0.0000000000000000000040000000000.0	23	100101RatKid_NS_deglyco_15.2371.2371.3.dta
7					50021	1	1	1142.17	3423.5	3	3423.49	0.0111	2104	2134	1	59.05	21	39	0.00058	K	VSEEAESQQWDTSKGDQVSQNGLPAEQGSPR	M		Phospho (ST)	0.0000000000000000000000000000200.0	37	100101RatKid_NS_deglyco_20.2123.2123.3.dta
7					50022	1	1	1142.17	3423.5	3	3423.49	0.0143	2104	2134	1	47.84	21	39	0.0077	K	VSEEAESQQWDTSKGDQVSQNGLPAEQGSPR	M		Phospho (ST)	0.0000000000000000002000000000000.0	27	100101RatKid_NS_deglyco_19.2129.2129.3.dta
7					50035	1	1	1142.5	3424.48	3	3424.47	0.0113	2104	2134	1	31.81	27	39	0.31	K	VSEEAESQQWDTSKGDQVSQNGLPAEQGSPR	M		Phospho (ST); Deamidated_N (N)	0.0000000000000000002040000000000.0	18	100101RatKid_NS_deglyco_21.2230.2230.3.dta
7					50036	1	1	1142.5	3424.48	3	3424.47	0.0126	2104	2134	1	35.29	28	39	0.14	K	VSEEAESQQWDTSKGDQVSQNGLPAEQGSPR	M		Phospho (ST); Deamidated_N (N)	0.0000000000000000002040000000000.0	25	100101RatKid_NS_deglyco_23.2176.2176.3.dta
7					50037	1	1	1142.5	3424.48	3	3424.47	0.0128	2104	2134	1	44.83	36	39	0.015	K	VSEEAESQQWDTSKGDQVSQNGLPAEQGSPR	M		Phospho (ST); Deamidated_N (N)	0.0000000000000000002040000000000.0	31	100101RatKid_NS_deglyco_21.2125.2125.3.dta
7					50038	1	1	857.129	3424.49	4	3424.47	0.0159	2104	2134	1	45.72		39	0.013	K	VSEEAESQQWDTSKGDQVSQNGLPAEQGSPR	M		Phospho (ST); Deamidated_N (N)	0.0000000000000000002040000000000.0	12	100101RatKid_NS_deglyco_23.2087.2087.4.dta
7					50039	1	1	1142.5	3424.49	3	3424.47	0.0167	2104	2134	1	57.58		39	0.00083	K	VSEEAESQQWDTSKGDQVSQNGLPAEQGSPR	M		Phospho (ST); Deamidated_N (N)	0.0000000000000000002040000000000.0	19	100101RatKid_NS_deglyco_21.2048.2048.3.dta
7					50040	1	1	1142.5	3424.49	3	3423.49	1.0034	2104	2134	1	24.24	21	39	1.8	K	VSEEAESQQWDTSKGDQVSQNGLPAEQGSPR	M		Phospho (ST)	0.0000000000000000002000000000000.0	20	100101RatKid_NS_deglyco_20.2183.2183.3.dta
7					50041	1	1	1142.5	3424.49	3	3423.49	1.004	2104	2134	1	21.08	20	39	3.7	K	VSEEAESQQWDTSKGDQVSQNGLPAEQGSPR	M		Phospho (ST)	0.0000000000000000002000000000000.0	19	100101RatKid_NS_deglyco_23.2076.2076.3.dta
7					50042	1	1	1142.51	3424.5	3	3423.49	1.0116	2104	2134	1	23.53	22	39	2.1	K	VSEEAESQQWDTSKGDQVSQNGLPAEQGSPR	M		Phospho (ST)	0.0000000000000000002000000000000.0	21	100101RatKid_NS_deglyco_19.2177.2177.3.dta
7					50048	1	1	1142.83	3425.47	3	3424.47	0.9986	2104	2134	1	35.93	21	39	0.12	K	VSEEAESQQWDTSKGDQVSQNGLPAEQGSPR	M		Phospho (ST); Deamidated_N (N)	0.0000000000000000002040000000000.0	8	100101RatKid_NS_deglyco_23.2186.2186.3.dta
8	IPI:IPI00373419.2	Tax_Id=10116 Gene_Symbol=Spnb2 Non-erythrocyte beta-spectrin	4747	251733	49554	1	0	1115.51	3343.52	3	3343.52	0.0025	2098	2128	1	37.7	22	39	0.078	K	VSEEAESQQWDTSKGDQVSQNGLPAEQGSPR	V				21	100101RatKid_NS_deglyco_13.2186.2186.3.dta
8					49556	1	0	1115.84	3344.51	3	3344.5	0.0069	2098	2128	1	95.7		39	1.3e-07	K	VSEEAESQQWDTSKGDQVSQNGLPAEQGSPR	V		Deamidated_N (N)	0.0000000000000000000040000000000.0	30	100101RatKid_NS_deglyco_13.2200.2200.3.dta
8					49557	1	0	1115.85	3344.51	3	3344.5	0.012	2098	2128	1	61.07		39	0.00036	K	VSEEAESQQWDTSKGDQVSQNGLPAEQGSPR	V		Deamidated_N (N)	0.0000000000000000000040000000000.0	25	100101RatKid_NS_deglyco_15.2199.2199.3.dta
8					49558	1	0	1115.85	3344.52	3	3344.5	0.0125	2098	2128	1	68.76		39	6.1e-05	K	VSEEAESQQWDTSKGDQVSQNGLPAEQGSPR	V		Deamidated_N (N)	0.0000000000000000000040000000000.0	24	100101RatKid_NS_deglyco_16.2100.2100.3.dta
8					49559	1	0	1115.85	3344.52	3	3344.5	0.0137	2098	2128	1	78.76		39	6.1e-06	K	VSEEAESQQWDTSKGDQVSQNGLPAEQGSPR	V		Deamidated_N (N)	0.0000000000000000000040000000000.0	28	100101RatKid_NS_deglyco_13.2173.2173.3.dta
8					49560	1	0	1115.85	3344.52	3	3344.5	0.0142	2098	2128	1	45.77		39	0.012	K	VSEEAESQQWDTSKGDQVSQNGLPAEQGSPR	V		Deamidated_N (N)	0.0000000000000000000040000000000.0	19	100101RatKid_NS_deglyco_16.2188.2188.3.dta
8					49561	1	0	1115.85	3344.52	3	3344.5	0.0163	2098	2128	1	83.17		39	2.2e-06	K	VSEEAESQQWDTSKGDQVSQNGLPAEQGSPR	V		Deamidated_N (N)	0.0000000000000000000040000000000.0	28	100101RatKid_NS_deglyco_13.2137.2137.3.dta
8					49562	1	0	1115.85	3344.52	3	3343.52	1.0037	2098	2128	1	45.39	24	39	0.013	K	VSEEAESQQWDTSKGDQVSQNGLPAEQGSPR	V				27	100101RatKid_NS_deglyco_15.2208.2208.3.dta
8					49563	1	0	1115.85	3344.52	3	3343.52	1.0041	2098	2128	1	30.09	20	39	0.45	K	VSEEAESQQWDTSKGDQVSQNGLPAEQGSPR	V				7	100101RatKid_NS_deglyco_15.2297.2297.3.dta
8					49564	1	0	1115.85	3344.53	3	3343.52	1.0089	2098	2128	1	30.52	16	39	0.4	K	VSEEAESQQWDTSKGDQVSQNGLPAEQGSPR	V				22	100101RatKid_NS_deglyco_14.2053.2053.3.dta
8					49570	1	0	1116.18	3345.5	3	3344.5	1.0008	2098	2128	1	61.75	26	39	0.00031	K	VSEEAESQQWDTSKGDQVSQNGLPAEQGSPR	V		Deamidated_N (N)	0.0000000000000000000040000000000.0	28	100101RatKid_NS_deglyco_15.2348.2348.3.dta
8					49571	1	0	1116.18	3345.52	3	3344.5	1.0154	2098	2128	1	50.09		39	0.0044	K	VSEEAESQQWDTSKGDQVSQNGLPAEQGSPR	V		Deamidated_N (N)	0.0000000000000000000040000000000.0	23	100101RatKid_NS_deglyco_15.2359.2359.3.dta
8					49572	1	0	1116.18	3345.52	3	3344.5	1.0185	2098	2128	1	50.74	32	39	0.0038	K	VSEEAESQQWDTSKGDQVSQNGLPAEQGSPR	V		Deamidated_N (N)	0.0000000000000000000040000000000.0	21	100101RatKid_NS_deglyco_16.2295.2295.3.dta
8					49579	1	0	1116.51	3346.51	3	3344.5	2.0115	2098	2128	1	41.69	20	39	0.03	K	VSEEAESQQWDTSKGDQVSQNGLPAEQGSPR	V		Deamidated_N (N)	0.0000000000000000000040000000000.0	23	100101RatKid_NS_deglyco_15.2371.2371.3.dta
8					50021	1	0	1142.17	3423.5	3	3423.49	0.0111	2098	2128	1	59.05	21	39	0.00058	K	VSEEAESQQWDTSKGDQVSQNGLPAEQGSPR	V		Phospho (ST)	0.0000000000000000000000000000200.0	37	100101RatKid_NS_deglyco_20.2123.2123.3.dta
8					50022	1	0	1142.17	3423.5	3	3423.49	0.0143	2098	2128	1	47.84	21	39	0.0077	K	VSEEAESQQWDTSKGDQVSQNGLPAEQGSPR	V		Phospho (ST)	0.0000000000000000002000000000000.0	27	100101RatKid_NS_deglyco_19.2129.2129.3.dta
8					50035	1	0	1142.5	3424.48	3	3424.47	0.0113	2098	2128	1	31.81	27	39	0.31	K	VSEEAESQQWDTSKGDQVSQNGLPAEQGSPR	V		Phospho (ST); Deamidated_N (N)	0.0000000000000000002040000000000.0	18	100101RatKid_NS_deglyco_21.2230.2230.3.dta
8					50036	1	0	1142.5	3424.48	3	3424.47	0.0126	2098	2128	1	35.29	28	39	0.14	K	VSEEAESQQWDTSKGDQVSQNGLPAEQGSPR	V		Phospho (ST); Deamidated_N (N)	0.0000000000000000002040000000000.0	25	100101RatKid_NS_deglyco_23.2176.2176.3.dta
8					50037	1	0	1142.5	3424.48	3	3424.47	0.0128	2098	2128	1	44.83	36	39	0.015	K	VSEEAESQQWDTSKGDQVSQNGLPAEQGSPR	V		Phospho (ST); Deamidated_N (N)	0.0000000000000000002040000000000.0	31	100101RatKid_NS_deglyco_21.2125.2125.3.dta
8					50038	1	0	857.129	3424.49	4	3424.47	0.0159	2098	2128	1	45.72		39	0.013	K	VSEEAESQQWDTSKGDQVSQNGLPAEQGSPR	V		Phospho (ST); Deamidated_N (N)	0.0000000000000000002040000000000.0	12	100101RatKid_NS_deglyco_23.2087.2087.4.dta
8					50039	1	0	1142.5	3424.49	3	3424.47	0.0167	2098	2128	1	57.58		39	0.00083	K	VSEEAESQQWDTSKGDQVSQNGLPAEQGSPR	V		Phospho (ST); Deamidated_N (N)	0.0000000000000000002040000000000.0	19	100101RatKid_NS_deglyco_21.2048.2048.3.dta
8					50040	1	0	1142.5	3424.49	3	3423.49	1.0034	2098	2128	1	24.24	21	39	1.8	K	VSEEAESQQWDTSKGDQVSQNGLPAEQGSPR	V		Phospho (ST)	0.0000000000000000002000000000000.0	20	100101RatKid_NS_deglyco_20.2183.2183.3.dta
8					50041	1	0	1142.5	3424.49	3	3423.49	1.004	2098	2128	1	21.08	20	39	3.7	K	VSEEAESQQWDTSKGDQVSQNGLPAEQGSPR	V		Phospho (ST)	0.0000000000000000002000000000000.0	19	100101RatKid_NS_deglyco_23.2076.2076.3.dta
8					50042	1	0	1142.51	3424.5	3	3423.49	1.0116	2098	2128	1	23.53	22	39	2.1	K	VSEEAESQQWDTSKGDQVSQNGLPAEQGSPR	V		Phospho (ST)	0.0000000000000000002000000000000.0	21	100101RatKid_NS_deglyco_19.2177.2177.3.dta
8					50048	1	0	1142.83	3425.47	3	3424.47	0.9986	2098	2128	1	35.93	21	39	0.12	K	VSEEAESQQWDTSKGDQVSQNGLPAEQGSPR	V		Phospho (ST); Deamidated_N (N)	0.0000000000000000002040000000000.0	8	100101RatKid_NS_deglyco_23.2186.2186.3.dta	emPAI	1.66
9	IPI:IPI00231651.6	Tax_Id=10116 Gene_Symbol=Basp1 Brain acid soluble protein 1	4720	21804	50830	1	1	892.172	3564.66	4	3564.65	0.0106	86	122	1	55.54	20	39	0.0011	K	AEPEKSEGAAEEQPEPAPAPEQEAAAPGPAAGGEAPK	A				17	100101RatKid_NS_deglyco_15.1574.1574.4.dta
9					50831	1	1	1189.23	3564.66	3	3564.65	0.0132	86	122	1	76.55	23	39	8.9e-06	K	AEPEKSEGAAEEQPEPAPAPEQEAAAPGPAAGGEAPK	A				43	100101RatKid_NS_deglyco_14.1484.1484.3.dta
9					50832	1	1	892.173	3564.66	4	3564.65	0.014	86	122	1	40.43	20	39	0.037	K	AEPEKSEGAAEEQPEPAPAPEQEAAAPGPAAGGEAPK	A				14	100101RatKid_NS_deglyco_14.1417.1417.4.dta
9					50833	1	1	1189.23	3564.66	3	3564.65	0.0145	86	122	1	70.85	22	39	3.3e-05	K	AEPEKSEGAAEEQPEPAPAPEQEAAAPGPAAGGEAPK	A				28	100101RatKid_NS_deglyco_15.1573.1573.3.dta
9					50835	1	1	1189.56	3565.65	3	3564.65	1.0056	86	122	1	32.17	17	39	0.25	K	AEPEKSEGAAEEQPEPAPAPEQEAAAPGPAAGGEAPK	A				22	100101RatKid_NS_deglyco_15.1741.1741.3.dta
9					50836	1	1	1189.56	3565.66	3	3564.65	1.0146	86	122	1	44.95	22	39	0.013	K	AEPEKSEGAAEEQPEPAPAPEQEAAAPGPAAGGEAPK	A				33	100101RatKid_NS_deglyco_14.1567.1567.3.dta
9					51034	1	1	1215.88	3644.63	3	3644.62	0.0164	86	122	1	42.4	22	39	0.027	K	AEPEKSEGAAEEQPEPAPAPEQEAAAPGPAAGGEAPK	A		Phospho (ST)	0.0000020000000000000000000000000000000.0	23	100101RatKid_NS_deglyco_19.1540.1540.3.dta
9					51036	1	1	1216.22	3645.63	3	3644.62	1.0133	86	122	1	46.36	20	39	0.011	K	AEPEKSEGAAEEQPEPAPAPEQEAAAPGPAAGGEAPK	A		Phospho (ST)	0.0000020000000000000000000000000000000.0	35	100101RatKid_NS_deglyco_19.1567.1567.3.dta
9					51037	1	1	912.415	3645.63	4	3644.62	1.0146	86	122	1	41.26	28	39	0.035	K	AEPEKSEGAAEEQPEPAPAPEQEAAAPGPAAGGEAPK	A		Phospho (ST)	0.0000020000000000000000000000000000000.0	17	100101RatKid_NS_deglyco_19.1557.1557.4.dta
10	IPI:IPI00200898.3	Tax_Id=10116 Gene_Symbol=Slc9a3r1 Ezrin-radixin-moesin-binding phosphoprotein 50	3851	39149	18131	1	1	589.263	1764.77	3	1764.77	0.0027	285	301	0	47.88	31	36	0.0034	R	SASSDTSEELNAQDSPK	R				16	100101RatKid_NS_deglyco_15.899.899.3.dta
10					18132	1	1	883.391	1764.77	2	1764.77	0.0027	285	301	0	75.67	29	36	5.7e-06	R	SASSDTSEELNAQDSPK	R				12	100101RatKid_NS_deglyco_15.942.942.2.dta
10					18133	1	1	883.391	1764.77	2	1764.77	0.0035	285	301	0	70.22	20	36	2e-05	R	SASSDTSEELNAQDSPK	R				11	100101RatKid_NS_deglyco_15.1075.1075.2.dta
10					18134	1	1	883.392	1764.77	2	1764.77	0.0039	285	301	0	66.23	20	36	5.2e-05	R	SASSDTSEELNAQDSPK	R				8	100101RatKid_NS_deglyco_15.1961.1961.2.dta
10					18135	1	1	883.392	1764.77	2	1764.77	0.0044	285	301	0	62.75	23	36	0.00011	R	SASSDTSEELNAQDSPK	R				8	100101RatKid_NS_deglyco_15.1283.1283.2.dta
10					18136	1	1	883.392	1764.77	2	1764.77	0.0048	285	301	0	76.23	26	36	5e-06	R	SASSDTSEELNAQDSPK	R				11	100101RatKid_NS_deglyco_15.1517.1517.2.dta
10					18137	1	1	883.392	1764.77	2	1764.77	0.0049	285	301	0	70.62	23	36	1.8e-05	R	SASSDTSEELNAQDSPK	R				10	100101RatKid_NS_deglyco_15.1143.1143.2.dta
10					18138	1	1	883.393	1764.77	2	1764.77	0.0058	285	301	0	63.94	20	36	8.6e-05	R	SASSDTSEELNAQDSPK	R				11	100101RatKid_NS_deglyco_15.878.878.2.dta
10					18139	1	1	883.393	1764.77	2	1764.77	0.006	285	301	0	59.02	23	36	0.00027	R	SASSDTSEELNAQDSPK	R				10	100101RatKid_NS_deglyco_15.1994.1994.2.dta
10					18140	1	1	883.393	1764.77	2	1764.77	0.0069	285	301	0	92.67	28	36	1.2e-07	R	SASSDTSEELNAQDSPK	R				12	100101RatKid_NS_deglyco_15.1211.1211.2.dta
10					18141	1	1	883.393	1764.77	2	1764.77	0.0071	285	301	0	43.38	20	36	0.01	R	SASSDTSEELNAQDSPK	R				11	100101RatKid_NS_deglyco_15.1010.1010.2.dta
10					18142	1	1	883.394	1764.77	2	1764.77	0.0075	285	301	0	72.11	22	36	1.3e-05	R	SASSDTSEELNAQDSPK	R				10	100101RatKid_NS_deglyco_15.1359.1359.2.dta
10					18143	1	1	883.394	1764.77	2	1764.77	0.0086	285	301	0	73.71	24	36	9.1e-06	R	SASSDTSEELNAQDSPK	R				10	100101RatKid_NS_deglyco_14.850.850.2.dta
10					18158	1	1	883.886	1765.76	2	1765.75	0.0081	285	301	0	71.07	25	35	1.5e-05	R	SASSDTSEELNAQDSPK	R		Deamidated_N (N)	0.00000000004000000.0	12	100101RatKid_NS_deglyco_19.744.744.2.dta
10					18159	2	1	883.896	1765.78	2	1764.77	1.012	285	301	0	37.44	19	36	0.039	R	SASSDTSEELNAQDSPK	R				11	100101RatKid_NS_deglyco_15.2105.2105.2.dta
10					19957	1	1	923.372	1844.73	2	1844.73	-0.0024	285	301	0	51.58	19	35	0.0011	R	SASSDTSEELNAQDSPK	R		Phospho (ST)	0.00200000000000000.0	12	100101RatKid_NS_deglyco_28.855.855.2.dta
10					19959	1	1	923.374	1844.73	2	1844.73	0.0012	285	301	0	34.53	17	35	0.059	R	SASSDTSEELNAQDSPK	R		Phospho (ST)	0.00020000000000000.0	21	100101RatKid_NS_deglyco_23.6653.6653.2.dta
10					19960	1	1	923.374	1844.73	2	1844.73	0.0026	285	301	0	77.96	24	35	2.7e-06	R	SASSDTSEELNAQDSPK	R		Phospho (ST)	0.00200000000000000.0	11	100101RatKid_NS_deglyco_23.1247.1247.2.dta
10					19961	1	1	923.374	1844.73	2	1844.73	0.0028	285	301	0	38.67	18	35	0.022	R	SASSDTSEELNAQDSPK	R		Phospho (ST)	0.00200000000000000.0	12	100101RatKid_NS_deglyco_23.6631.6631.2.dta
10					19962	1	1	923.374	1844.73	2	1844.73	0.0029	285	301	0	74.07	28	35	6.4e-06	R	SASSDTSEELNAQDSPK	R		Phospho (ST)	0.00200000000000000.0	12	100101RatKid_NS_deglyco_23.2039.2039.2.dta
10					19963	1	1	923.375	1844.73	2	1844.73	0.0034	285	301	0	85.47	28	35	4.8e-07	R	SASSDTSEELNAQDSPK	R		Phospho (ST)	0.00200000000000000.0	13	100101RatKid_NS_deglyco_23.1018.1018.2.dta
10					19964	1	1	615.919	1844.73	3	1844.73	0.0035	285	301	0	31.36	23	35	0.12	R	SASSDTSEELNAQDSPK	R		Phospho (ST)	0.00200000000000000.0	12	100101RatKid_NS_deglyco_24.992.992.3.dta
10					19965	1	1	923.375	1844.73	2	1844.73	0.0036	285	301	0	80.29	25	35	1.6e-06	R	SASSDTSEELNAQDSPK	R		Phospho (ST)	0.20000000000000000.0	13	100101RatKid_NS_deglyco_23.1318.1318.2.dta
10					19966	1	1	923.375	1844.73	2	1844.73	0.0037	285	301	0	91.9	27	35	1.1e-07	R	SASSDTSEELNAQDSPK	R		Phospho (ST)	0.00200000000000000.0	11	100101RatKid_NS_deglyco_23.1721.1721.2.dta
10					19967	1	1	923.375	1844.74	2	1844.73	0.004	285	301	0	40.05	19	35	0.017	R	SASSDTSEELNAQDSPK	R		Phospho (ST)	0.00200000000000000.0	18	100101RatKid_NS_deglyco_28.874.874.2.dta
10					19968	1	1	923.375	1844.74	2	1844.73	0.0041	285	301	0	72.56	24	35	9.4e-06	R	SASSDTSEELNAQDSPK	R		Phospho (ST)	0.00200000000000000.0	11	100101RatKid_NS_deglyco_24.951.951.2.dta
10					19969	1	1	923.375	1844.74	2	1844.73	0.0041	285	301	0	84.3	25	35	6.3e-07	R	SASSDTSEELNAQDSPK	R		Phospho (ST)	0.00200000000000000.0	12	100101RatKid_NS_deglyco_23.952.952.2.dta
10					19970	1	1	923.375	1844.74	2	1844.73	0.0044	285	301	0	70.6	26	35	1.5e-05	R	SASSDTSEELNAQDSPK	R		Phospho (ST)	0.00200000000000000.0	11	100101RatKid_NS_deglyco_23.1389.1389.2.dta
10					19971	1	1	923.375	1844.74	2	1844.73	0.0045	285	301	0	75.07	23	35	5.2e-06	R	SASSDTSEELNAQDSPK	R		Phospho (ST)	0.00200000000000000.0	12	100101RatKid_NS_deglyco_25.1017.1017.2.dta
10					19972	1	1	923.375	1844.74	2	1844.73	0.0045	285	301	0	69.09	24	35	2.1e-05	R	SASSDTSEELNAQDSPK	R		Phospho (ST)	0.00200000000000000.0	10	100101RatKid_NS_deglyco_23.1864.1864.2.dta
10					19973	1	1	615.919	1844.74	3	1844.73	0.0046	285	301	0	33.35	20	35	0.077	R	SASSDTSEELNAQDSPK	R		Phospho (ST)	0.00200000000000000.0	15	100101RatKid_NS_deglyco_23.976.976.3.dta
10					19974	1	1	923.375	1844.74	2	1844.73	0.0047	285	301	0	92.3	29	35	9.9e-08	R	SASSDTSEELNAQDSPK	R		Phospho (ST)	0.00200000000000000.0	12	100101RatKid_NS_deglyco_24.1011.1011.2.dta
10					19975	1	1	923.375	1844.74	2	1844.73	0.0049	285	301	0	80.13	25	35	1.6e-06	R	SASSDTSEELNAQDSPK	R		Phospho (ST)	0.20000000000000000.0	12	100101RatKid_NS_deglyco_21.1107.1107.2.dta
10					19976	1	1	923.375	1844.74	2	1844.73	0.0053	285	301	0	40.34	21	35	0.015	R	SASSDTSEELNAQDSPK	R		Phospho (ST)	0.00200000000000000.0	12	100101RatKid_NS_deglyco_27.755.755.2.dta
10					19977	1	1	923.376	1844.74	2	1844.73	0.0055	285	301	0	69.67	22	35	1.8e-05	R	SASSDTSEELNAQDSPK	R		Phospho (ST)	0.00200000000000000.0	10	100101RatKid_NS_deglyco_23.2126.2126.2.dta
10					19978	1	1	923.376	1844.74	2	1844.73	0.0056	285	301	0	28.84	22	35	0.21	R	SASSDTSEELNAQDSPK	R		Phospho (ST)	0.00200000000000000.0	10	100101RatKid_NS_deglyco_23.6845.6845.2.dta
10					19979	1	1	923.376	1844.74	2	1844.73	0.0056	285	301	0	94.42	25	35	6e-08	R	SASSDTSEELNAQDSPK	R		Phospho (ST)	0.00200000000000000.0	12	100101RatKid_NS_deglyco_23.1163.1163.2.dta
10					19980	1	1	923.376	1844.74	2	1844.73	0.0057	285	301	0	50.77	24	35	0.0014	R	SASSDTSEELNAQDSPK	R		Phospho (ST)	0.00200000000000000.0	12	100101RatKid_NS_deglyco_24.1140.1140.2.dta
10					19981	1	1	923.376	1844.74	2	1844.73	0.0059	285	301	0	70.6	27	35	1.5e-05	R	SASSDTSEELNAQDSPK	R		Phospho (ST)	0.00000020000000000.0	20	100101RatKid_NS_deglyco_24.866.866.2.dta
10					19982	1	1	923.376	1844.74	2	1844.73	0.006	285	301	0	83.98	27	35	6.7e-07	R	SASSDTSEELNAQDSPK	R		Phospho (ST)	0.20000000000000000.0	12	100101RatKid_NS_deglyco_23.1086.1086.2.dta
10					19983	1	1	923.376	1844.74	2	1844.73	0.006	285	301	0	65.77	26	35	4.4e-05	R	SASSDTSEELNAQDSPK	R		Phospho (ST)	0.00200000000000000.0	9	100101RatKid_NS_deglyco_23.1787.1787.2.dta
10					19984	1	1	923.376	1844.74	2	1844.73	0.0062	285	301	0	52.15	17	35	0.001	R	SASSDTSEELNAQDSPK	R		Phospho (ST)	0.00200000000000000.0	11	100101RatKid_NS_deglyco_23.1636.1636.2.dta
10					19985	1	1	923.376	1844.74	2	1844.73	0.0067	285	301	0	63.39	21	35	7.7e-05	R	SASSDTSEELNAQDSPK	R		Phospho (ST)	0.00200000000000000.0	13	100101RatKid_NS_deglyco_26.1124.1124.2.dta
10					19986	1	1	923.376	1844.74	2	1844.73	0.0068	285	301	0	82.65	25	35	9.1e-07	R	SASSDTSEELNAQDSPK	R		Phospho (ST)	0.00200000000000000.0	24	100101RatKid_NS_deglyco_23.1222.1222.2.dta
10					19987	1	1	923.376	1844.74	2	1844.73	0.007	285	301	0	74.64	24	35	5.7e-06	R	SASSDTSEELNAQDSPK	R		Phospho (ST)	0.00200000000000000.0	10	100101RatKid_NS_deglyco_23.1481.1481.2.dta
10					19988	1	1	923.376	1844.74	2	1844.73	0.0071	285	301	0	38.24	17	35	0.025	R	SASSDTSEELNAQDSPK	R		Phospho (ST)	0.00200000000000000.0	13	100101RatKid_NS_deglyco_23.7183.7183.2.dta
10					19989	1	1	923.377	1844.74	2	1844.73	0.0079	285	301	0	58.36	22	35	0.00024	R	SASSDTSEELNAQDSPK	R		Phospho (ST)	0.00000000000000200.0	17	100101RatKid_NS_deglyco_24.723.723.2.dta
10					19990	1	1	923.377	1844.74	2	1844.73	0.0081	285	301	0	50.45	19	35	0.0015	R	SASSDTSEELNAQDSPK	R		Phospho (ST)	0.00000000000000200.0	11	100101RatKid_NS_deglyco_24.731.731.2.dta
10					19991	1	1	923.377	1844.74	2	1844.73	0.0081	285	301	0	36.48	20	35	0.038	R	SASSDTSEELNAQDSPK	R		Phospho (ST)	0.00200000000000000.0	11	100101RatKid_NS_deglyco_29.612.612.2.dta
10					19992	1	1	923.377	1844.74	2	1844.73	0.0084	285	301	0	37.56	25	35	0.03	R	SASSDTSEELNAQDSPK	R		Phospho (ST)	0.20000000000000000.0	12	100101RatKid_NS_deglyco_23.3235.3235.2.dta
10					19993	1	1	923.377	1844.74	2	1844.73	0.0088	285	301	0	75.02	28	35	5.2e-06	R	SASSDTSEELNAQDSPK	R		Phospho (ST)	0.00200000000000000.0	12	100101RatKid_NS_deglyco_23.1833.1833.2.dta
10					19994	1	1	923.378	1844.74	2	1844.73	0.0091	285	301	0	80.27	33	35	1.6e-06	R	SASSDTSEELNAQDSPK	R		Phospho (ST)	0.00200000000000000.0	13	100101RatKid_NS_deglyco_23.1681.1681.2.dta
10					20027	1	1	923.867	1845.72	2	1845.72	0.0038	285	301	0	66.44	23	34	3.3e-05	R	SASSDTSEELNAQDSPK	R		Phospho (ST); Deamidated_N (N)	0.00200000004000000.0	12	100101RatKid_NS_deglyco_23.893.893.2.dta
10					20028	1	1	923.867	1845.72	2	1845.72	0.0046	285	301	0	78.38	27	34	2e-06	R	SASSDTSEELNAQDSPK	R		Phospho (ST); Deamidated_N (N)	0.00200000004000000.0	13	100101RatKid_NS_deglyco_23.929.929.2.dta
10					20029	1	1	923.869	1845.72	2	1845.72	0.0085	285	301	0	94.31	29	34	5.4e-08	R	SASSDTSEELNAQDSPK	R		Phospho (ST); Deamidated_N (N)	0.00200000004000000.0	12	100101RatKid_NS_deglyco_25.934.934.2.dta
10					20030	1	1	923.876	1845.74	2	1844.73	1.0062	285	301	0	25.07	18	35	0.52	R	SASSDTSEELNAQDSPK	R		Phospho (ST)	0.20000000000000000.0	11	100101RatKid_NS_deglyco_23.6896.6896.2.dta
10					20031	1	1	923.879	1845.74	2	1844.73	1.0115	285	301	0	37.78	21	35	0.029	R	SASSDTSEELNAQDSPK	R		Phospho (ST)	0.00020000000000000.0	11	100101RatKid_NS_deglyco_23.6566.6566.2.dta
10					21953	1	1	642.571	1924.69	3	1924.7	-0.0069	285	301	0	20.68	18	32	0.81	R	SASSDTSEELNAQDSPK	R		2 Phospho (ST)	0.00000220000000000.0	7	100101RatKid_NS_deglyco_28.846.846.3.dta
10					21954	1	1	963.356	1924.7	2	1924.7	-0.0008	285	301	0	51.05	16	33	0.0008	R	SASSDTSEELNAQDSPK	R		2 Phospho (ST)	0.00020020000000000.0	8	100101RatKid_NS_deglyco_28.832.832.2.dta
10					21955	1	1	963.356	1924.7	2	1924.7	0.0009	285	301	0	35.76	17	33	0.027	R	SASSDTSEELNAQDSPK	R		2 Phospho (ST)	0.20000020000000000.0	11	100101RatKid_NS_deglyco_28.928.928.2.dta
10					21956	1	1	963.358	1924.7	2	1924.7	0.0046	285	301	0	43.29	21	33	0.005	R	SASSDTSEELNAQDSPK	R		2 Phospho (ST)	0.00020020000000000.0	9	100101RatKid_NS_deglyco_28.974.974.2.dta
10					21957	1	1	963.36	1924.7	2	1924.7	0.007	285	301	0	51.95	25	33	0.00068	R	SASSDTSEELNAQDSPK	R		2 Phospho (ST)	0.00020020000000000.0	11	100101RatKid_NS_deglyco_28.860.860.2.dta
10					21959	1	1	963.36	1924.7	2	1924.7	0.0073	285	301	0	28.73	15	33	0.14	R	SASSDTSEELNAQDSPK	R		2 Phospho (ST)	0.00200020000000000.0	16	100101RatKid_NS_deglyco_27.769.769.2.dta
10					23618	1	1	667.953	2000.84	3	2000.83	0.0049	285	302	1	55.77	22	36	0.00058	R	SASSDTSEELNAQDSPKR	H		Phospho (ST)	0.002000000000000000.0	13	100101RatKid_NS_deglyco_18.1141.1141.3.dta
10					23620	1	1	1001.43	2000.84	2	2000.83	0.0073	285	302	1	48.97	27	36	0.0026	R	SASSDTSEELNAQDSPKR	H		Phospho (ST)	0.002000000000000000.0	13	100101RatKid_NS_deglyco_18.1120.1120.2.dta
10					25633	1	1	694.609	2080.81	3	2080.8	0.0069	285	302	1	24.76	19	34	0.51	R	SASSDTSEELNAQDSPKR	H		2 Phospho (ST)	0.000200200000000000.0	12	100101RatKid_NS_deglyco_25.792.792.3.dta
10					23572	1	1	667.021	1998.04	3	1998.04	0.0036	51	69	1	29.46	19	34	0.14	K	SGLLAGDRLVEVNGENVEK	E				8	100101RatKid_NS_deglyco_06.2827.2827.3.dta
11	IPI:IPI00214373.1	Tax_Id=10116 Gene_Symbol=Aadat Kynurenine/alpha-aminoadipate aminotransferase mitochondrial precursor	3663	48096	5164	1	1	654.862	1307.71	2	1307.71	0.0002	32	44	0	25.79	22	32	0.21	K	DIISLAPGSPNPK	V				7	100101RatKid_NS_deglyco_28.2075.2075.2.dta
11					5165	1	1	654.862	1307.71	2	1307.71	0.002	32	44	0	36.65	22	32	0.018	K	DIISLAPGSPNPK	V				8	100101RatKid_NS_deglyco_04.2590.2590.2.dta
11					5166	1	1	654.864	1307.71	2	1307.71	0.0041	32	44	0	30.47	16	31	0.067	K	DIISLAPGSPNPK	V				7	100101RatKid_NS_deglyco_03.2631.2631.2.dta
11					7263	1	1	694.846	1387.68	2	1387.67	0.0024	32	44	0	35.17	24	34	0.045	K	DIISLAPGSPNPK	V		Phospho (ST)	0.0000000020000.0	8	100101RatKid_NS_deglyco_08.2834.2834.2.dta
12	IPI:IPI00471584.7	Tax_Id=10116 Gene_Symbol=Hspcb Heat shock protein HSP 90-beta	3388	83571	10447	1	1	747.81	1493.61	2	1493.6	0.0049	250	263	0	57.71	25	33	0.0002	K	IEDVGSDEEDDSGK	D				7	100101RatKid_NS_deglyco_22.626.626.2.dta
12					12911	1	1	787.793	1573.57	2	1573.57	0.0036	250	263	0	33.54	16	31	0.03	K	IEDVGSDEEDDSGK	D		Phospho (ST)	0.00000200000000.0	10	100101RatKid_NS_deglyco_26.705.705.2.dta
12					12929	1	1	788.291	1574.57	2	1573.57	1.0014	250	263	0	26.45	18	31	0.17	K	IEDVGSDEEDDSGK	D		Phospho (ST)	0.00000200000000.0	12	100101RatKid_NS_deglyco_26.702.702.2.dta
12					17398	1	1	579.916	1736.73	3	1736.72	0.0035	250	265	1	56.79	25	35	0.00038	K	IEDVGSDEEDDSGKDK	K				11	100101RatKid_NS_deglyco_19.360.360.3.dta
12					19453	1	1	606.571	1816.69	3	1816.69	0.0009	250	265	1	22.85	16	33	0.63	K	IEDVGSDEEDDSGKDK	K		Phospho (ST)	0.0000020000000000.0	6	100101RatKid_NS_deglyco_23.498.498.3.dta
12					19454	1	1	606.571	1816.69	3	1816.69	0.0037	250	265	1	36.22	20	33	0.03	K	IEDVGSDEEDDSGKDK	K		Phospho (ST)	0.0000020000000000.0	10	100101RatKid_NS_deglyco_24.540.540.3.dta
12					19455	1	1	909.354	1816.69	2	1816.69	0.0037	250	265	1	38.41	16	33	0.018	K	IEDVGSDEEDDSGKDK	K		Phospho (ST)	0.0000020000000000.0	7	100101RatKid_NS_deglyco_23.505.505.2.dta
12					19456	1	1	909.355	1816.7	2	1816.69	0.0066	250	265	1	55.85	21	33	0.00032	K	IEDVGSDEEDDSGKDK	K		Phospho (ST)	0.0000020000000000.0	10	100101RatKid_NS_deglyco_24.542.542.2.dta
12					19457	1	1	606.572	1816.7	3	1816.69	0.0066	250	265	1	33.51	20	33	0.054	K	IEDVGSDEEDDSGKDK	K		Phospho (ST)	0.0000020000000000.0	9	100101RatKid_NS_deglyco_24.476.476.3.dta
13	IPI:IPI00764167.1	Tax_Id=10116 Gene_Symbol=Myh11 similar to Myosin-11 (Myosin heavy chain, smooth muscle isoform) (SMMHC) isoform 3	2854	228762	22015	1	1	644.268	1929.78	3	1929.78	0.0055	1953	1968	1	57.65	30	35	0.00029	R	RVIENTDGSEEEMDAR	D		Phospho (ST)	0.0000000020000000.0	16	100101RatKid_NS_deglyco_20.911.911.3.dta
13					22016	1	1	965.9	1929.79	2	1929.78	0.0077	1953	1968	1	37.77	21	35	0.03	R	RVIENTDGSEEEMDAR	D		Phospho (ST)	0.0000000020000000.0	11	100101RatKid_NS_deglyco_20.910.910.2.dta
13					22331	1	1	649.599	1945.77	3	1945.77	0.0022	1953	1968	1	23.2	18	35	0.81	R	RVIENTDGSEEEMDAR	D		Oxidation (M); Phospho (ST)	0.0000000020001000.0	11	100101RatKid_NS_deglyco_20.569.569.3.dta
13					16407	1	1	847.866	1693.72	2	1693.71	0.0065	1954	1968	0	89.15	26	35	2.1e-07	R	VIENTDGSEEEMDAR	D				10	100101RatKid_NS_deglyco_16.1099.1099.2.dta
13					18302	1	1	887.848	1773.68	2	1773.68	0.0044	1954	1968	0	44.55	19	33	0.0042	R	VIENTDGSEEEMDAR	D		Phospho (ST)	0.000000020000000.0	11	100101RatKid_NS_deglyco_24.1047.1047.2.dta
13					18824	1	1	895.846	1789.68	2	1789.67	0.0064	1954	1968	0	37.27	22	34	0.024	R	VIENTDGSEEEMDAR	D		Oxidation (M); Phospho (ST)	0.000000020001000.0	7	100101RatKid_NS_deglyco_25.631.631.2.dta
14	IPI:IPI00325135.3	Tax_Id=10116 Gene_Symbol=Ywhae 14-3-3 protein epsilon	2435	29326	25717	1	1	1044.49	2086.96	2	2086.96	0.0007	197	215	0	80.4	19	37	2.3e-06	K	AAFDDAIAELDTLSEESYK	D				15	100101RatKid_NS_deglyco_11.6404.6404.2.dta
14					25718	1	1	696.661	2086.96	3	2086.96	0.0034	197	215	0	58.61	17	37	0.00035	K	AAFDDAIAELDTLSEESYK	D				18	100101RatKid_NS_deglyco_12.6276.6276.3.dta
14					25719	1	1	696.662	2086.96	3	2086.96	0.0046	197	215	0	56.81	19	37	0.00054	K	AAFDDAIAELDTLSEESYK	D				17	100101RatKid_NS_deglyco_11.6238.6238.3.dta
14					25720	1	1	696.662	2086.96	3	2086.96	0.0046	197	215	0	61.56	19	37	0.00018	K	AAFDDAIAELDTLSEESYK	D				13	100101RatKid_NS_deglyco_11.6421.6421.3.dta
14					25721	1	1	696.662	2086.96	3	2086.96	0.0047	197	215	0	58.02	19	37	0.00041	K	AAFDDAIAELDTLSEESYK	D				17	100101RatKid_NS_deglyco_11.6326.6326.3.dta
14					25722	1	1	696.662	2086.96	3	2086.96	0.0053	197	215	0	74.74	21	37	8.8e-06	K	AAFDDAIAELDTLSEESYK	D				12	100101RatKid_NS_deglyco_12.6200.6200.3.dta
14					25723	1	1	1044.49	2086.96	2	2086.96	0.0053	197	215	0	94.37	19	37	9.6e-08	K	AAFDDAIAELDTLSEESYK	D				14	100101RatKid_NS_deglyco_11.6229.6229.2.dta
14					25724	1	1	1044.49	2086.96	2	2086.96	0.0061	197	215	0	81.87	23	37	1.7e-06	K	AAFDDAIAELDTLSEESYK	D				20	100101RatKid_NS_deglyco_12.6219.6219.2.dta
14					25725	1	1	1044.49	2086.96	2	2086.96	0.0062	197	215	0	95.82	20	37	6.8e-08	K	AAFDDAIAELDTLSEESYK	D				14	100101RatKid_NS_deglyco_12.6191.6191.2.dta
14					25726	1	1	1044.49	2086.96	2	2086.96	0.0066	197	215	0	101.14	20	37	2e-08	K	AAFDDAIAELDTLSEESYK	D				15	100101RatKid_NS_deglyco_11.6314.6314.2.dta
14					25727	1	1	1044.49	2086.97	2	2086.96	0.0087	197	215	0	106.11	20	37	6.4e-09	K	AAFDDAIAELDTLSEESYK	D				14	100101RatKid_NS_deglyco_12.6297.6297.2.dta
14					28333	1	1	723.317	2166.93	3	2166.92	0.0031	197	215	0	27.79	19	37	0.42	K	AAFDDAIAELDTLSEESYK	D		Phospho (ST)	0.0000000000000200000.0	14	100101RatKid_NS_deglyco_22.4758.4758.3.dta
14					28334	1	1	1084.47	2166.94	2	2166.92	0.0107	197	215	0	70.75	22	37	2.2e-05	K	AAFDDAIAELDTLSEESYK	D		Phospho (ST)	0.0000000000000200000.0	21	100101RatKid_NS_deglyco_22.4748.4748.2.dta
15	IPI:IPI00358406.2	Tax_Id=10116 Gene_Symbol=Catna1 Catenin (Cadherin-associated protein), alpha 1	2108	100858	28177	1	1	1080.45	2158.89	2	2157.89	1.0006	636	653	0	83.49	27	36	9.7e-07	R	TPEELDDSDFETEDFDVR	S				20	100101RatKid_NS_deglyco_19.3625.3625.2.dta
15					30378	1	1	746.959	2237.85	3	2237.85	0.002	636	653	0	45.23	18	35	0.005	R	TPEELDDSDFETEDFDVR	S		Phospho (ST)	0.200000000000000000.0	13	100101RatKid_NS_deglyco_25.3666.3666.3.dta
15					30379	1	1	1119.93	2237.86	2	2237.85	0.0025	636	653	0	89.04	25	35	2.1e-07	R	TPEELDDSDFETEDFDVR	S		Phospho (ST)	0.000000020000000000.0	19	100101RatKid_NS_deglyco_25.3664.3664.2.dta
15					30380	1	1	1119.94	2237.86	2	2237.85	0.0059	636	653	0	35.99		35	0.042	R	TPEELDDSDFETEDFDVR	S		Phospho (ST)	0.000000020000000000.0	15	100101RatKid_NS_deglyco_26.3604.3604.2.dta
15					30381	1	1	1119.94	2237.86	2	2237.85	0.0059	636	653	0	48.42	19	35	0.0024	R	TPEELDDSDFETEDFDVR	S		Phospho (ST)	0.000000020000000000.0	14	100101RatKid_NS_deglyco_26.3578.3578.2.dta
15					30382	1	1	1119.94	2237.86	2	2237.85	0.0089	636	653	0	89.01	24	35	2.1e-07	R	TPEELDDSDFETEDFDVR	S		Phospho (ST)	0.000000020000000000.0	19	100101RatKid_NS_deglyco_25.3730.3730.2.dta
15					30383	1	1	1119.94	2237.86	2	2237.85	0.0102	636	653	0	80.06	22	35	1.7e-06	R	TPEELDDSDFETEDFDVR	S		Phospho (ST)	0.000000020000000000.0	17	100101RatKid_NS_deglyco_25.3798.3798.2.dta
15					30432	1	1	1120.44	2238.86	2	2237.85	1.0077	636	653	0	43.19	20	35	0.0079	R	TPEELDDSDFETEDFDVR	S		Phospho (ST)	0.000000020000000000.0	15	100101RatKid_NS_deglyco_26.3590.3590.2.dta
15					30433	1	1	1120.44	2238.86	2	2237.85	1.0098	636	653	0	65.6	19	35	4.5e-05	R	TPEELDDSDFETEDFDVR	S		Phospho (ST)	0.000000020000000000.0	15	100101RatKid_NS_deglyco_25.3889.3889.2.dta
16	IPI:IPI00480820.4	Tax_Id=10116 Gene_Symbol=Pgrmc1 Membrane-associated progesterone receptor component 1	1762	21699	30970	1	1	1133.49	2264.96	2	2264.96	0.0046	173	192	1	72.99	22	37	1.5e-05	K	EGEEPTVYSDDEEPKDEAAR	K				15	100101RatKid_NS_deglyco_08.1352.1352.2.dta
16					30971	1	1	755.994	2264.96	3	2264.96	0.0053	173	192	1	58.31	29	37	0.00043	K	EGEEPTVYSDDEEPKDEAAR	K				13	100101RatKid_NS_deglyco_08.1389.1389.3.dta
16					30972	1	1	755.995	2264.96	3	2264.96	0.0066	173	192	1	35.78	21	37	0.076	K	EGEEPTVYSDDEEPKDEAAR	K				17	100101RatKid_NS_deglyco_19.1153.1153.3.dta
16					30973	1	1	755.995	2264.96	3	2264.96	0.0068	173	192	1	27.36	18	37	0.54	K	EGEEPTVYSDDEEPKDEAAR	K				16	100101RatKid_NS_deglyco_18.1453.1453.3.dta
16					30974	1	1	755.995	2264.96	3	2264.96	0.0077	173	192	1	34.79	17	37	0.099	K	EGEEPTVYSDDEEPKDEAAR	K				10	100101RatKid_NS_deglyco_08.1328.1328.3.dta
16					33023	1	1	782.648	2344.92	3	2344.92	0.0013	173	192	1	28.75	20	36	0.3	K	EGEEPTVYSDDEEPKDEAAR	K		Phospho (ST)	0.00000000200000000000.0	18	100101RatKid_NS_deglyco_23.1263.1263.3.dta
16					33024	1	1	782.649	2344.93	3	2344.92	0.0032	173	192	1	21.65	19	36	1.6	K	EGEEPTVYSDDEEPKDEAAR	K		Phospho (ST)	0.00000000200000000000.0	9	100101RatKid_NS_deglyco_26.1333.1333.3.dta
16					33025	1	1	782.649	2344.93	3	2344.92	0.0036	173	192	1	30.01	21	36	0.23	K	EGEEPTVYSDDEEPKDEAAR	K		Phospho (ST)	0.00000000200000000000.0	15	100101RatKid_NS_deglyco_23.1343.1343.3.dta
16					33026	1	1	782.649	2344.93	3	2344.92	0.004	173	192	1	25.26	22	36	0.71	K	EGEEPTVYSDDEEPKDEAAR	K		Phospho (ST)	0.00000000200000000000.0	18	100101RatKid_NS_deglyco_21.1308.1308.3.dta
16					33027	1	1	782.649	2344.93	3	2344.92	0.0042	173	192	1	24.86	18	36	0.79	K	EGEEPTVYSDDEEPKDEAAR	K		Phospho (ST)	0.00000000200000000000.0	9	100101RatKid_NS_deglyco_25.1245.1245.3.dta
16					33028	1	1	782.649	2344.93	3	2344.92	0.0043	173	192	1	33.35	19	36	0.11	K	EGEEPTVYSDDEEPKDEAAR	K		Phospho (ST)	0.00000000200000000000.0	18	100101RatKid_NS_deglyco_19.1318.1318.3.dta
16					33029	1	1	782.649	2344.93	3	2344.92	0.0048	173	192	1	27.58	19	36	0.42	K	EGEEPTVYSDDEEPKDEAAR	K		Phospho (ST)	0.00000000200000000000.0	16	100101RatKid_NS_deglyco_23.1190.1190.3.dta
16					33030	1	1	782.65	2344.93	3	2344.92	0.0056	173	192	1	41.25	21	36	0.018	K	EGEEPTVYSDDEEPKDEAAR	K		Phospho (ST)	0.00000000200000000000.0	20	100101RatKid_NS_deglyco_24.1201.1201.3.dta
16					33031	1	1	782.65	2344.93	3	2344.92	0.0063	173	192	1	24.43	20	36	0.85	K	EGEEPTVYSDDEEPKDEAAR	K		Phospho (ST)	0.00000000200000000000.0	22	100101RatKid_NS_deglyco_22.1396.1396.3.dta
16					33032	1	1	1173.47	2344.93	2	2344.92	0.0099	173	192	1	51.46	22	36	0.0018	K	EGEEPTVYSDDEEPKDEAAR	K		Phospho (ST)	0.00000000200000000000.0	10	100101RatKid_NS_deglyco_23.1208.1208.2.dta
16					33033	1	1	782.651	2344.93	3	2344.92	0.0103	173	192	1	23.56	15	36	1.1	K	EGEEPTVYSDDEEPKDEAAR	K		Phospho (ST)	0.00000000200000000000.0	10	100101RatKid_NS_deglyco_29.931.931.3.dta
16					34945	1	1	798.692	2393.06	3	2393.05	0.0051	173	193	2	63.23	21	38	0.00015	K	EGEEPTVYSDDEEPKDEAARK	S				15	100101RatKid_NS_deglyco_14.972.972.3.dta
16					36471	1	1	825.345	2473.01	3	2473.02	-0.0038	173	193	2	70.9	26	37	2.3e-05	K	EGEEPTVYSDDEEPKDEAARK	S		Phospho (ST)	0.000000002000000000000.0	15	100101RatKid_NS_deglyco_19.1033.1033.3.dta
16					36472	1	1	825.347	2473.02	3	2473.02	0.0013	173	193	2	42.22	21	37	0.016	K	EGEEPTVYSDDEEPKDEAARK	S		Phospho (ST)	0.000000002000000000000.0	12	100101RatKid_NS_deglyco_29.654.654.3.dta
16					36473	1	1	825.347	2473.02	3	2473.02	0.0037	173	193	2	26.27	19	37	0.66	K	EGEEPTVYSDDEEPKDEAARK	S		Phospho (ST)	0.000000002000000000000.0	10	100101RatKid_NS_deglyco_20.1040.1040.3.dta
16					36474	1	1	825.348	2473.02	3	2473.02	0.0039	173	193	2	49.97	22	37	0.0028	K	EGEEPTVYSDDEEPKDEAARK	S		Phospho (ST)	0.000000002000000000000.0	14	100101RatKid_NS_deglyco_22.1123.1123.3.dta
16					36475	1	1	825.348	2473.02	3	2473.02	0.0048	173	193	2	22.79	18	37	1.5	K	EGEEPTVYSDDEEPKDEAARK	S		Phospho (ST)	0.000000002000000000000.0	11	100101RatKid_NS_deglyco_29.588.588.3.dta
16					36476	1	1	825.348	2473.02	3	2473.02	0.0051	173	193	2	35.39	17	37	0.082	K	EGEEPTVYSDDEEPKDEAARK	S		Phospho (ST)	0.000000002000000000000.0	12	100101RatKid_NS_deglyco_19.1180.1180.3.dta
16					36477	1	1	825.348	2473.02	3	2473.02	0.0061	173	193	2	67.77	22	37	4.7e-05	K	EGEEPTVYSDDEEPKDEAARK	S		Phospho (ST)	0.000000002000000000000.0	15	100101RatKid_NS_deglyco_19.1011.1011.3.dta
16					36478	1	1	825.349	2473.02	3	2473.02	0.0074	173	193	2	49.15	26	37	0.0034	K	EGEEPTVYSDDEEPKDEAARK	S		Phospho (ST)	0.000000002000000000000.0	14	100101RatKid_NS_deglyco_19.1111.1111.3.dta
16					36479	1	1	825.349	2473.03	3	2473.02	0.0093	173	193	2	48.95	17	37	0.0036	K	EGEEPTVYSDDEEPKDEAARK	S		Phospho (Y)	0.000000030000000000000.0	13	100101RatKid_NS_deglyco_21.1076.1076.3.dta
16					36480	1	1	825.349	2473.03	3	2473.02	0.0095	173	193	2	58.11	19	37	0.00044	K	EGEEPTVYSDDEEPKDEAARK	S		Phospho (ST)	0.000000002000000000000.0	15	100101RatKid_NS_deglyco_20.986.986.3.dta
16					36481	1	1	1237.52	2473.03	2	2473.02	0.0098	173	193	2	52.33	25	37	0.0017	K	EGEEPTVYSDDEEPKDEAARK	S		Phospho (ST)	0.000000002000000000000.0	12	100101RatKid_NS_deglyco_19.1025.1025.2.dta
17	IPI:IPI00364124.2	Tax_Id=10116 Gene_Symbol=Lrpap1 Alpha-2-macroglobulin receptor-associated protein precursor	1607	42006	36226	1	1	819.039	2454.1	3	2454.09	0.0055	132	153	0	50.37	20	38	0.0031	K	DTQTVHSNALNEDTQDELGDPR	L				20	100101RatKid_NS_deglyco_16.1801.1801.3.dta
17					36227	1	1	1228.06	2454.1	2	2454.09	0.008	132	153	0	61.12	25	38	0.00026	K	DTQTVHSNALNEDTQDELGDPR	L				21	100101RatKid_NS_deglyco_15.1981.1981.2.dta
17					36228	1	1	819.04	2454.1	3	2454.09	0.0088	132	153	0	46.21	22	38	0.008	K	DTQTVHSNALNEDTQDELGDPR	L				9	100101RatKid_NS_deglyco_15.1968.1968.3.dta
17					36229	1	1	819.04	2454.1	3	2454.09	0.0103	132	153	0	35.22	20	38	0.1	K	DTQTVHSNALNEDTQDELGDPR	L				17	100101RatKid_NS_deglyco_15.2145.2145.3.dta
17					36245	1	1	819.367	2455.08	3	2455.07	0.0045	132	153	0	31.71	29	38	0.22	K	DTQTVHSNALNEDTQDELGDPR	L		Deamidated_N (N)	0.0000000000400000000000.0	6	100101RatKid_NS_deglyco_08.2049.2049.3.dta
17					36246	1	1	819.368	2455.08	3	2455.07	0.0091	132	153	0	28.97	25	38	0.42	K	DTQTVHSNALNEDTQDELGDPR	L		Deamidated_N (N)	0.0000000000400000000000.0	8	100101RatKid_NS_deglyco_19.1696.1696.3.dta
17					36247	1	1	819.368	2455.08	3	2455.07	0.0094	132	153	0	22.41	21	38	1.9	K	DTQTVHSNALNEDTQDELGDPR	L		Deamidated_N (N)	0.0000000000400000000000.0	16	100101RatKid_NS_deglyco_08.1975.1975.3.dta
17					36248	1	1	819.368	2455.08	3	2455.07	0.0096	132	153	0	48.53	30	38	0.0046	K	DTQTVHSNALNEDTQDELGDPR	L		Deamidated_N (N)	0.0000000000400000000000.0	24	100101RatKid_NS_deglyco_19.1834.1834.3.dta
17					36249	1	1	819.369	2455.08	3	2455.07	0.0114	132	153	0	31.39	27	38	0.24	K	DTQTVHSNALNEDTQDELGDPR	L		Deamidated_N (N)	0.0000000400000000000000.0	12	100101RatKid_NS_deglyco_19.1920.1920.3.dta
17					36255	1	1	819.698	2456.07	3	2455.07	1.0002	132	153	0	25.44	21	37	0.88	K	DTQTVHSNALNEDTQDELGDPR	L		Deamidated_N (N)	0.0000000400000000000000.0	16	100101RatKid_NS_deglyco_29.1397.1397.3.dta
17					37557	1	1	845.695	2534.06	3	2534.06	0.0079	132	153	0	49.64	28	38	0.0034	K	DTQTVHSNALNEDTQDELGDPR	L		Phospho (ST)	0.0000002000000000000000.0	20	100101RatKid_NS_deglyco_22.2081.2081.3.dta
18	IPI:IPI00365929.1	Tax_Id=10116 Gene_Symbol=Pdia6 protein disulfide isomerase associated 6	1459	49129	42692	1	1	1415.65	2829.28	2	2829.28	-0.0041	421	445	1	47.77	20	38	0.006	K	DGELPVEDDIDLSDVELDDLEKDEL	-				12	100101RatKid_NS_deglyco_21.6024.6024.2.dta
18					42693	1	1	944.1	2829.28	3	2829.28	-0.004	421	445	1	33.49	21	38	0.16	K	DGELPVEDDIDLSDVELDDLEKDEL	-				15	100101RatKid_NS_deglyco_21.5768.5768.3.dta
18					42695	1	1	1415.65	2829.28	2	2829.28	0.0008	421	445	1	56.15	17	38	0.00086	K	DGELPVEDDIDLSDVELDDLEKDEL	-				20	100101RatKid_NS_deglyco_22.5826.5826.2.dta
18					42696	1	1	944.102	2829.28	3	2829.28	0.0028	421	445	1	24.92	20	38	1.2	K	DGELPVEDDIDLSDVELDDLEKDEL	-				8	100101RatKid_NS_deglyco_22.5817.5817.3.dta
18					42697	1	1	1415.65	2829.29	2	2829.28	0.0049	421	445	1	49.87	19	38	0.0037	K	DGELPVEDDIDLSDVELDDLEKDEL	-				11	100101RatKid_NS_deglyco_22.5865.5865.2.dta
18					42698	1	1	1415.65	2829.29	2	2829.28	0.0051	421	445	1	74.36	21	38	1.3e-05	K	DGELPVEDDIDLSDVELDDLEKDEL	-				14	100101RatKid_NS_deglyco_20.5746.5746.2.dta
18					42699	1	1	944.103	2829.29	3	2829.28	0.0069	421	445	1	66.24	28	38	8.5e-05	K	DGELPVEDDIDLSDVELDDLEKDEL	-				25	100101RatKid_NS_deglyco_21.5838.5838.3.dta
18					42700	1	1	1415.65	2829.29	2	2829.28	0.0081	421	445	1	33.49	15	38	0.16	K	DGELPVEDDIDLSDVELDDLEKDEL	-				16	100101RatKid_NS_deglyco_21.7426.7426.2.dta
18					42701	1	1	944.104	2829.29	3	2829.28	0.0084	421	445	1	41.64	20	38	0.024	K	DGELPVEDDIDLSDVELDDLEKDEL	-				22	100101RatKid_NS_deglyco_20.5758.5758.3.dta
18					42702	1	1	944.104	2829.29	3	2829.28	0.0086	421	445	1	67.76	27	38	5.9e-05	K	DGELPVEDDIDLSDVELDDLEKDEL	-				23	100101RatKid_NS_deglyco_22.5749.5749.3.dta
18					42703	1	1	944.104	2829.29	3	2829.28	0.0091	421	445	1	46.81	22	38	0.0073	K	DGELPVEDDIDLSDVELDDLEKDEL	-				20	100101RatKid_NS_deglyco_21.5772.5772.3.dta
18					42704	1	1	1415.65	2829.29	2	2829.28	0.01	421	445	1	58.69		38	0.00048	K	DGELPVEDDIDLSDVELDDLEKDEL	-				21	100101RatKid_NS_deglyco_22.5696.5696.2.dta
18					42705	1	1	1415.65	2829.29	2	2829.28	0.0107	421	445	1	67.28	19	38	6.5e-05	K	DGELPVEDDIDLSDVELDDLEKDEL	-				16	100101RatKid_NS_deglyco_23.6050.6050.2.dta
18					42706	1	1	1415.65	2829.29	2	2829.28	0.0109	421	445	1	78.98	21	38	4.4e-06	K	DGELPVEDDIDLSDVELDDLEKDEL	-				23	100101RatKid_NS_deglyco_20.5753.5753.2.dta
18					42707	1	1	1415.65	2829.29	2	2829.28	0.0118	421	445	1	67.1	18	38	6.9e-05	K	DGELPVEDDIDLSDVELDDLEKDEL	-				14	100101RatKid_NS_deglyco_21.5827.5827.2.dta
18					42708	1	1	1415.65	2829.29	2	2829.28	0.0122	421	445	1	75.79	22	38	9.3e-06	K	DGELPVEDDIDLSDVELDDLEKDEL	-				22	100101RatKid_NS_deglyco_22.5760.5760.2.dta
18					42709	1	1	1415.65	2829.29	2	2829.28	0.013	421	445	1	74.55	19	38	1.2e-05	K	DGELPVEDDIDLSDVELDDLEKDEL	-				10	100101RatKid_NS_deglyco_21.5894.5894.2.dta
18					42710	1	1	1415.65	2829.29	2	2829.28	0.0131	421	445	1	69.58	21	38	3.9e-05	K	DGELPVEDDIDLSDVELDDLEKDEL	-				14	100101RatKid_NS_deglyco_21.5926.5926.2.dta
18					42711	1	1	1415.65	2829.3	2	2829.28	0.0136	421	445	1	60.05		38	0.00035	K	DGELPVEDDIDLSDVELDDLEKDEL	-				25	100101RatKid_NS_deglyco_21.5765.5765.2.dta
18					42732	1	1	1416.15	2830.28	2	2829.28	0.9983	421	445	1	31.51	15	38	0.25	K	DGELPVEDDIDLSDVELDDLEKDEL	-				8	100101RatKid_NS_deglyco_21.7287.7287.2.dta
18					42733	1	1	1416.15	2830.29	2	2829.28	1.0044	421	445	1	65.71	19	38	9.6e-05	K	DGELPVEDDIDLSDVELDDLEKDEL	-				11	100101RatKid_NS_deglyco_21.5963.5963.2.dta
18					42734	1	1	1416.15	2830.29	2	2829.28	1.0093	421	445	1	59.41		38	0.0004	K	DGELPVEDDIDLSDVELDDLEKDEL	-				20	100101RatKid_NS_deglyco_22.5878.5878.2.dta
18					42735	1	1	944.438	2830.29	3	2829.28	1.0116	421	445	1	27.71	20	38	0.59	K	DGELPVEDDIDLSDVELDDLEKDEL	-				18	100101RatKid_NS_deglyco_21.5924.5924.3.dta
18					42736	1	1	1416.15	2830.29	2	2829.28	1.0133	421	445	1	38.35	21	38	0.052	K	DGELPVEDDIDLSDVELDDLEKDEL	-				12	100101RatKid_NS_deglyco_23.6088.6088.2.dta
18					43600	1	1	1455.63	2909.25	2	2909.25	0.0033	421	445	1	51.97	19	38	0.0024	K	DGELPVEDDIDLSDVELDDLEKDEL	-		Phospho (ST)	0.0000000000002000000000000.0	9	100101RatKid_NS_deglyco_24.5737.5737.2.dta
18					50761	1	1	1181.54	3541.6	3	3541.6	0.0015	415	445	2	58.27	23	39	0.0007	R	EPWDGKDGELPVEDDIDLSDVELDDLEKDEL	-				18	100101RatKid_NS_deglyco_18.6054.6054.3.dta
18					50762	1	1	1181.54	3541.6	3	3541.6	0.0052	415	445	2	44.59	26	39	0.016	R	EPWDGKDGELPVEDDIDLSDVELDDLEKDEL	-				23	100101RatKid_NS_deglyco_19.5785.5785.3.dta
18					50763	1	1	1181.54	3541.61	3	3541.6	0.0102	415	445	2	55.78	20	39	0.0012	R	EPWDGKDGELPVEDDIDLSDVELDDLEKDEL	-				21	100101RatKid_NS_deglyco_18.5876.5876.3.dta
18					50764	1	1	1181.54	3541.61	3	3541.6	0.0116	415	445	2	54.78	18	39	0.0015	R	EPWDGKDGELPVEDDIDLSDVELDDLEKDEL	-				20	100101RatKid_NS_deglyco_18.5975.5975.3.dta
18					50765	1	1	1181.55	3541.62	3	3541.6	0.0171	415	445	2	37.33	20	39	0.082	R	EPWDGKDGELPVEDDIDLSDVELDDLEKDEL	-				34	100101RatKid_NS_deglyco_16.6062.6062.3.dta
18					50768	1	1	1181.88	3542.61	3	3541.6	1.0106	415	445	2	39.28	20	39	0.053	R	EPWDGKDGELPVEDDIDLSDVELDDLEKDEL	-				22	100101RatKid_NS_deglyco_18.5868.5868.3.dta
18					50770	1	1	1181.88	3542.62	3	3541.6	1.0183	415	445	2	57.26	22	39	0.00082	R	EPWDGKDGELPVEDDIDLSDVELDDLEKDEL	-				24	100101RatKid_NS_deglyco_18.6147.6147.3.dta
18					50772	1	1	1182.21	3543.62	3	3541.6	2.0163	415	445	2	40.56	18	39	0.039	R	EPWDGKDGELPVEDDIDLSDVELDDLEKDEL	-				20	100101RatKid_NS_deglyco_18.6329.6329.3.dta
18					50968	1	1	1208.2	3621.58	3	3621.57	0.0095	415	445	2	34.66	24	39	0.17	R	EPWDGKDGELPVEDDIDLSDVELDDLEKDEL	-		Phospho (ST)	0.0000000000000000002000000000000.0	16	100101RatKid_NS_deglyco_24.5600.5600.3.dta	emPAI	1.65
19	IPI:IPI00212934.1	Tax_Id=10116 Gene_Symbol=Slc5a2 Sodium/glucose cotransporter 2	1435	73940	17561	1	1	872.922	1743.83	2	1743.83	0.0011	619	636	0	33.97	23	36	0.084	K	SGSGSPPPTTEEVAATTR	R				10	100101RatKid_NS_deglyco_07.1452.1452.2.dta
19					17562	1	1	872.922	1743.83	2	1743.83	0.0012	619	636	0	89.05	29	36	2.6e-07	K	SGSGSPPPTTEEVAATTR	R				13	100101RatKid_NS_deglyco_17.1115.1115.2.dta
19					17563	1	1	872.922	1743.83	2	1743.83	0.0013	619	636	0	66.8	28	36	4.4e-05	K	SGSGSPPPTTEEVAATTR	R				18	100101RatKid_NS_deglyco_07.1152.1152.2.dta
19					17564	1	1	872.922	1743.83	2	1743.83	0.0016	619	636	0	25	22	36	0.67	K	SGSGSPPPTTEEVAATTR	R				7	100101RatKid_NS_deglyco_06.1058.1058.2.dta
19					17565	1	1	872.922	1743.83	2	1743.83	0.0018	619	636	0	63.34	27	36	9.9e-05	K	SGSGSPPPTTEEVAATTR	R				12	100101RatKid_NS_deglyco_17.1043.1043.2.dta
19					17566	1	1	872.922	1743.83	2	1743.83	0.0023	619	636	0	60.51	27	36	0.00019	K	SGSGSPPPTTEEVAATTR	R				13	100101RatKid_NS_deglyco_07.1342.1342.2.dta
19					17567	1	1	872.922	1743.83	2	1743.83	0.0023	619	636	0	66.36	28	36	4.9e-05	K	SGSGSPPPTTEEVAATTR	R				11	100101RatKid_NS_deglyco_17.1192.1192.2.dta
19					17568	1	1	872.922	1743.83	2	1743.83	0.0024	619	636	0	60.06	29	36	0.00021	K	SGSGSPPPTTEEVAATTR	R				13	100101RatKid_NS_deglyco_07.1015.1015.2.dta
19					17569	1	1	872.922	1743.83	2	1743.83	0.0026	619	636	0	36.27	28	36	0.051	K	SGSGSPPPTTEEVAATTR	R				18	100101RatKid_NS_deglyco_17.1561.1561.2.dta
19					17570	1	1	872.922	1743.83	2	1743.83	0.0026	619	636	0	59.97	24	36	0.00022	K	SGSGSPPPTTEEVAATTR	R				12	100101RatKid_NS_deglyco_17.1425.1425.2.dta
19					17571	1	1	872.923	1743.83	2	1743.83	0.0031	619	636	0	60.98	24	36	0.00017	K	SGSGSPPPTTEEVAATTR	R				10	100101RatKid_NS_deglyco_07.1083.1083.2.dta
19					17572	1	1	872.923	1743.83	2	1743.83	0.0031	619	636	0	74.9	24	36	6.7e-06	K	SGSGSPPPTTEEVAATTR	R				12	100101RatKid_NS_deglyco_17.1670.1670.2.dta
19					17573	1	1	872.923	1743.83	2	1743.83	0.0034	619	636	0	80.15	28	36	2e-06	K	SGSGSPPPTTEEVAATTR	R				13	100101RatKid_NS_deglyco_09.1030.1030.2.dta
19					17574	1	1	872.923	1743.83	2	1743.83	0.0036	619	636	0	81.32	29	36	1.5e-06	K	SGSGSPPPTTEEVAATTR	R				12	100101RatKid_NS_deglyco_07.1233.1233.2.dta
19					17575	1	1	872.923	1743.83	2	1743.83	0.0036	619	636	0	87.91	29	36	3.4e-07	K	SGSGSPPPTTEEVAATTR	R				12	100101RatKid_NS_deglyco_17.1272.1272.2.dta
19					17576	1	1	872.923	1743.83	2	1743.83	0.0037	619	636	0	45.75	28	36	0.0055	K	SGSGSPPPTTEEVAATTR	R				13	100101RatKid_NS_deglyco_09.1261.1261.2.dta
19					17577	1	1	872.923	1743.83	2	1743.83	0.0037	619	636	0	49.52	26	36	0.0023	K	SGSGSPPPTTEEVAATTR	R				11	100101RatKid_NS_deglyco_17.1504.1504.2.dta
19					17578	1	1	872.923	1743.83	2	1743.83	0.0041	619	636	0	58.26	29	36	0.00032	K	SGSGSPPPTTEEVAATTR	R				12	100101RatKid_NS_deglyco_17.1589.1589.2.dta
19					17579	1	1	872.923	1743.83	2	1743.83	0.0042	619	636	0	73.08	28	36	1e-05	K	SGSGSPPPTTEEVAATTR	R				13	100101RatKid_NS_deglyco_17.1722.1722.2.dta
19					17580	1	1	872.923	1743.83	2	1743.83	0.0042	619	636	0	92.19	29	36	1.3e-07	K	SGSGSPPPTTEEVAATTR	R				12	100101RatKid_NS_deglyco_17.1347.1347.2.dta
19					17581	1	1	872.923	1743.83	2	1743.83	0.0043	619	636	0	74.08	34	36	8.3e-06	K	SGSGSPPPTTEEVAATTR	R				12	100101RatKid_NS_deglyco_09.1101.1101.2.dta
19					17582	1	1	872.923	1743.83	2	1743.83	0.0044	619	636	0	49.73	24	36	0.0023	K	SGSGSPPPTTEEVAATTR	R				11	100101RatKid_NS_deglyco_09.1183.1183.2.dta
19					17583	1	1	872.924	1743.83	2	1743.83	0.0055	619	636	0	55.75	30	36	0.00056	K	SGSGSPPPTTEEVAATTR	R				12	100101RatKid_NS_deglyco_17.1806.1806.2.dta
19					17584	1	1	872.924	1743.83	2	1743.83	0.0064	619	636	0	53.16	26	36	0.001	K	SGSGSPPPTTEEVAATTR	R				12	100101RatKid_NS_deglyco_06.914.914.2.dta
19					17585	1	1	872.925	1743.83	2	1743.83	0.0072	619	636	0	36.94	25	36	0.042	K	SGSGSPPPTTEEVAATTR	R				11	100101RatKid_NS_deglyco_06.978.978.2.dta
19					19582	1	1	912.906	1823.8	2	1823.79	0.0043	619	636	0	51.26	28	36	0.0017	K	SGSGSPPPTTEEVAATTR	R		Phospho (ST)	0.200000000000000000.0	13	100101RatKid_NS_deglyco_18.1602.1602.2.dta
20	IPI:IPI00326436.3	Tax_Id=10116 Gene_Symbol=Oplah 5-oxoprolinase	1384	139002	53599	1	1	1485.37	4453.09	3	4451.08	2.0059	1233	1275	0	40.74	28	39	0.038	K	TSVTVYPGDVFCLHTPGGGGYGDPEDPAPPPGSPPLFPAFPER	G				22	100101RatKid_NS_deglyco_17.6380.6380.3.dta
20					53600	1	1	1485.38	4453.1	3	4451.08	2.0199	1233	1275	0	67.72	35	39	7.4e-05	K	TSVTVYPGDVFCLHTPGGGGYGDPEDPAPPPGSPPLFPAFPER	G				18	100101RatKid_NS_deglyco_17.6365.6365.3.dta
20					53649	1	1	1133.78	4531.07	4	4531.05	0.0206	1233	1275	0	27.54	24	39	0.88	K	TSVTVYPGDVFCLHTPGGGGYGDPEDPAPPPGSPPLFPAFPER	G		Phospho (ST)	0.0000000000000000000000000000000020000000000.0	17	100101RatKid_NS_deglyco_13.6263.6263.4.dta
20					53650	1	1	1134.02	4532.05	4	4531.05	0.9991	1233	1275	0	26.87	25	40	1.1	K	TSVTVYPGDVFCLHTPGGGGYGDPEDPAPPPGSPPLFPAFPER	G		Phospho (ST)	0.0000000000000000000000000000000020000000000.0	15	100101RatKid_NS_deglyco_13.6241.6241.4.dta
20					53651	1	1	1511.69	4532.06	3	4531.05	1.0057	1233	1275	0	50.8	22	40	0.0044	K	TSVTVYPGDVFCLHTPGGGGYGDPEDPAPPPGSPPLFPAFPER	G		Phospho (ST)	0.0000000000000000000000000000000020000000000.0	28	100101RatKid_NS_deglyco_13.6248.6248.3.dta
20					53652	1	1	1511.7	4532.07	3	4531.05	1.017	1233	1275	0	51.44	23	40	0.0037	K	TSVTVYPGDVFCLHTPGGGGYGDPEDPAPPPGSPPLFPAFPER	G		Phospho (ST)	0.0000000000000000000000000000000020000000000.0	29	100101RatKid_NS_deglyco_13.6253.6253.3.dta	emPAI	0.87
21	IPI:IPI00551815.2	Tax_Id=10116 Gene_Symbol=Ybx1-ps3 Ybx1 protein	1125	36179	48491	1	1	1086.47	3256.38	3	3256.39	-0.0071	155	183	1	42.15	18	38	0.024	R	NYQQNYQNSESGEKNEGSESAPEGQAQQR	R				21	100101RatKid_NS_deglyco_13.892.892.3.dta
21					48492	1	1	1086.47	3256.39	3	3256.39	0.0032	155	183	1	30.62	16	39	0.35	R	NYQQNYQNSESGEKNEGSESAPEGQAQQR	R				25	100101RatKid_NS_deglyco_13.883.883.3.dta
21					48493	1	1	815.106	3256.39	4	3256.39	0.0059	155	183	1	43.16	22	39	0.02	R	NYQQNYQNSESGEKNEGSESAPEGQAQQR	R				23	100101RatKid_NS_deglyco_13.768.768.4.dta
21					48494	1	1	1086.47	3256.4	3	3256.39	0.0116	155	183	1	70.03	18	39	4.2e-05	R	NYQQNYQNSESGEKNEGSESAPEGQAQQR	R				27	100101RatKid_NS_deglyco_13.813.813.3.dta
21					48495	1	1	1086.48	3256.41	3	3256.39	0.0163	155	183	1	53.7	24	39	0.0019	R	NYQQNYQNSESGEKNEGSESAPEGQAQQR	R				20	100101RatKid_NS_deglyco_13.746.746.3.dta
21					48547	1	1	1086.8	3257.37	3	3257.37	0.0003	155	183	1	46.51	20	39	0.0091	R	NYQQNYQNSESGEKNEGSESAPEGQAQQR	R		Deamidated_N (N)	0.00000004000000000000000000000.0	23	100101RatKid_NS_deglyco_15.889.889.3.dta
21					48548	1	1	1086.8	3257.38	3	3257.37	0.011	155	183	1	42.09	32	39	0.025	R	NYQQNYQNSESGEKNEGSESAPEGQAQQR	R		Deamidated_N (N)	0.00000004000000000000000000000.0	22	100101RatKid_NS_deglyco_08.1187.1187.3.dta
21					48549	1	1	1086.8	3257.38	3	3257.37	0.0116	155	183	1	56.1		39	0.001	R	NYQQNYQNSESGEKNEGSESAPEGQAQQR	R		Deamidated_N (N)	0.00000004000000000000000000000.0	20	100101RatKid_NS_deglyco_16.834.834.3.dta
21					48550	1	1	1086.8	3257.39	3	3257.37	0.0159	155	183	1	37	31	39	0.083	R	NYQQNYQNSESGEKNEGSESAPEGQAQQR	R		Deamidated_N (N)	0.00000004000000000000000000000.0	21	100101RatKid_NS_deglyco_15.1071.1071.3.dta
21					49439	1	1	1113.13	3336.37	3	3336.36	0.0108	155	183	1	51.88	22	38	0.0024	R	NYQQNYQNSESGEKNEGSESAPEGQAQQR	R		Phospho (ST)	0.00000000200000000000000000000.0	22	100101RatKid_NS_deglyco_19.804.804.3.dta
22	IPI:IPI00199985.1	Tax_Id=10116 Gene_Symbol=Slc4a4 Isoform 1 of Electrogenic sodium bicarbonate cotransporter 1	930	122178	21232	1	1	952.363	1902.71	2	1902.71	0.0059	1025	1041	0	88.18	23	33	1.9e-07	K	GSLDSDNDDSDCPYSEK	V				12	100101RatKid_NS_deglyco_21.1055.1055.2.dta
22					23217	1	1	992.343	1982.67	2	1982.67	0	1025	1041	0	36.24	19	31	0.016	K	GSLDSDNDDSDCPYSEK	V		Phospho (ST)	0.00002000000000000.0	11	100101RatKid_NS_deglyco_25.1160.1160.2.dta
22					35792	1	1	810.022	2427.04	3	2427.04	0.0056	1025	1046	1	74.01	27	38	1.3e-05	K	GSLDSDNDDSDCPYSEKVPSIK	I				22	100101RatKid_NS_deglyco_15.2319.2319.3.dta
22					35793	1	1	810.022	2427.04	3	2427.04	0.0062	1025	1046	1	37.34	22	38	0.061	K	GSLDSDNDDSDCPYSEKVPSIK	I				10	100101RatKid_NS_deglyco_15.2236.2236.3.dta
22					35819	1	1	810.351	2428.03	3	2428.02	0.0079	1025	1046	1	43.5	31	38	0.016	K	GSLDSDNDDSDCPYSEKVPSIK	I		Deamidated_N (N)	0.0000004000000000000000.0	11	100101RatKid_NS_deglyco_18.2475.2475.3.dta
22					37115	1	1	836.677	2507.01	3	2507	0.0043	1025	1046	1	29.17	18	37	0.32	K	GSLDSDNDDSDCPYSEKVPSIK	I		Phospho (ST)	0.0000200000000000000000.0	11	100101RatKid_NS_deglyco_22.2504.2504.3.dta
22					37116	1	1	836.677	2507.01	3	2507	0.005	1025	1046	1	28.32	18	37	0.39	K	GSLDSDNDDSDCPYSEKVPSIK	I		Phospho (ST)	0.0000000000000000000200.0	21	100101RatKid_NS_deglyco_21.2261.2261.3.dta
22					37117	1	1	1254.51	2507.01	2	2507	0.0069	1025	1046	1	64.51	24	37	9.4e-05	K	GSLDSDNDDSDCPYSEKVPSIK	I		Phospho (ST)	0.0000200000000000000000.0	11	100101RatKid_NS_deglyco_22.2452.2452.2.dta
22					37118	1	1	836.678	2507.01	3	2507	0.007	1025	1046	1	60.9	26	37	0.00022	K	GSLDSDNDDSDCPYSEKVPSIK	I		Phospho (ST)	0.0000200000000000000000.0	14	100101RatKid_NS_deglyco_22.2425.2425.3.dta
22					37132	1	1	837.006	2508	3	2507.99	0.008	1025	1046	1	42.15		37	0.016	K	GSLDSDNDDSDCPYSEKVPSIK	I		Phospho (ST); Deamidated_N (N)	0.0000204000000000000000.0	11	100101RatKid_NS_deglyco_23.2415.2415.3.dta
22					37133	1	1	837.012	2508.01	3	2507	1.0082	1025	1046	1	30.81	18	37	0.22	K	GSLDSDNDDSDCPYSEKVPSIK	I		Phospho (ST)	0.0200000000000000000000.0	10	100101RatKid_NS_deglyco_22.2352.2352.3.dta
22					37148	1	1	837.342	2509	3	2507.99	1.0157	1025	1046	1	44.34	33	37	0.01	K	GSLDSDNDDSDCPYSEKVPSIK	I		Phospho (ST); Deamidated_N (N)	0.0000204000000000000000.0	13	100101RatKid_NS_deglyco_24.2358.2358.3.dta
22					38647	1	1	863.334	2586.98	3	2586.97	0.0086	1025	1046	1	34.24	21	35	0.073	K	GSLDSDNDDSDCPYSEKVPSIK	I		2 Phospho (ST)	0.0200200000000000000000.0	11	100101RatKid_NS_deglyco_26.2363.2363.3.dta
22					38648	1	1	863.334	2586.98	3	2586.97	0.0093	1025	1046	1	23.44	18	35	0.89	K	GSLDSDNDDSDCPYSEKVPSIK	I		2 Phospho (ST)	0.0000200002000000000000.0	20	100101RatKid_NS_deglyco_26.2443.2443.3.dta
22					24419	1	1	677.941	2030.8	3	2030.8	-0.0007	1024	1041	1	35.35	32	35	0.051	K	KGSLDSDNDDSDCPYSEK	V				7	100101RatKid_NS_deglyco_08.876.876.3.dta
22					24421	1	1	678.27	2031.79	3	2031.79	0.0024	1024	1041	1	31.4	28	34	0.11	K	KGSLDSDNDDSDCPYSEK	V		Deamidated_N (N)	0.000000040000000000.0	10	100101RatKid_NS_deglyco_21.896.896.3.dta
22					26474	1	1	704.597	2110.77	3	2110.77	0.0034	1024	1041	1	48.49	23	33	0.0017	K	KGSLDSDNDDSDCPYSEK	V		Phospho (ST)	0.000002000000000000.0	16	100101RatKid_NS_deglyco_23.725.725.3.dta
22					26475	1	1	1056.39	2110.77	2	2110.77	0.0039	1024	1041	1	78.07		33	1.9e-06	K	KGSLDSDNDDSDCPYSEK	V		Phospho (ST)	0.002000000000000000.0	9	100101RatKid_NS_deglyco_23.723.723.2.dta
22					26476	1	1	704.598	2110.77	3	2110.77	0.0052	1024	1041	1	60.25	24	33	0.00011	K	KGSLDSDNDDSDCPYSEK	V		Phospho (ST)	0.000002000000000000.0	10	100101RatKid_NS_deglyco_23.810.810.3.dta
22					26477	1	1	1056.39	2110.77	2	2110.77	0.0075	1024	1041	1	63.44	23	33	5.6e-05	K	KGSLDSDNDDSDCPYSEK	V		Phospho (ST)	0.002000000000000000.0	13	100101RatKid_NS_deglyco_23.740.740.2.dta
22					29003	1	1	1096.38	2190.74	2	2190.73	0.0078	1024	1041	1	44.82	19	31	0.0022	K	KGSLDSDNDDSDCPYSEK	V		2 Phospho (ST)	0.002002000000000000.0	9	100101RatKid_NS_deglyco_26.1095.1095.2.dta
22					39296	1	1	879.376	2635.11	3	2635.1	0.0067	1024	1046	2	26.84	18	38	0.68	K	KGSLDSDNDDSDCPYSEKVPSIK	I		Phospho (ST)	0.00000000002000000000000.0	13	100101RatKid_NS_deglyco_08.2125.2125.3.dta
22					39297	1	1	879.377	2635.11	3	2635.1	0.0103	1024	1046	2	27.25	21	38	0.62	K	KGSLDSDNDDSDCPYSEKVPSIK	I		Phospho (ST)	0.00000000002000000000000.0	20	100101RatKid_NS_deglyco_18.2266.2266.3.dta
22					39298	1	1	879.378	2635.11	3	2635.1	0.0113	1024	1046	2	34.21	20	38	0.13	K	KGSLDSDNDDSDCPYSEKVPSIK	I		Phospho (ST)	0.00200000000000000000000.0	15	100101RatKid_NS_deglyco_08.2051.2051.3.dta
22					39303	1	1	879.705	2636.09	3	2636.08	0.0093	1024	1046	2	29.16	26	37	0.37	K	KGSLDSDNDDSDCPYSEKVPSIK	I		Phospho (ST); Deamidated_N (N)	0.00000204000000000000000.0	10	100101RatKid_NS_deglyco_21.2067.2067.3.dta
22					40870	1	1	1358.54	2715.07	2	2715.07	0.0035	1024	1046	2	27.87	17	37	0.44	K	KGSLDSDNDDSDCPYSEKVPSIK	I		2 Phospho (ST)	0.00000200002000000000000.0	12	100101RatKid_NS_deglyco_23.2254.2254.2.dta
22					40871	1	1	906.031	2715.07	3	2715.07	0.0047	1024	1046	2	33.85	18	37	0.11	K	KGSLDSDNDDSDCPYSEKVPSIK	I		2 Phospho (ST)	0.00200200000000000000000.0	15	100101RatKid_NS_deglyco_23.2218.2218.3.dta
22					40872	1	1	906.032	2715.07	3	2715.07	0.0068	1024	1046	2	21.39	17	37	1.9	K	KGSLDSDNDDSDCPYSEKVPSIK	I		2 Phospho (ST)	0.00200200000000000000000.0	12	100101RatKid_NS_deglyco_23.2297.2297.3.dta
22					40873	1	1	906.032	2715.08	3	2715.07	0.0091	1024	1046	2	25.96	17	37	0.67	K	KGSLDSDNDDSDCPYSEKVPSIK	I		2 Phospho (ST)	0.00200200000000000000000.0	14	100101RatKid_NS_deglyco_24.2140.2140.3.dta
22					40874	1	1	1358.55	2715.08	2	2715.07	0.0102	1024	1046	2	24.38	16	37	0.96	K	KGSLDSDNDDSDCPYSEKVPSIK	I		2 Phospho (ST)	0.00200200000000000000000.0	10	100101RatKid_NS_deglyco_23.2179.2179.2.dta
22					40875	1	1	906.033	2715.08	3	2715.07	0.0113	1024	1046	2	24.08	17	37	1	K	KGSLDSDNDDSDCPYSEKVPSIK	I		2 Phospho (ST)	0.00200200000000000000000.0	14	100101RatKid_NS_deglyco_23.2142.2142.3.dta
22					40885	1	1	906.36	2716.06	3	2716.05	0.0078	1024	1046	2	37.87	27	36	0.039	K	KGSLDSDNDDSDCPYSEKVPSIK	I		2 Phospho (ST); Deamidated_N (N)	0.00200204000000000000000.0	25	100101RatKid_NS_deglyco_24.2228.2228.3.dta
22					30434	1	1	747.296	2238.87	3	2238.86	0.003	1023	1041	2	28.56	19	35	0.24	K	KKGSLDSDNDDSDCPYSEK	V		Phospho (ST)	0.0002000000000000000.0	10	100101RatKid_NS_deglyco_19.511.511.3.dta
22					32336	1	1	773.953	2318.84	3	2318.83	0.0086	1023	1041	2	25.19	18	33	0.34	K	KKGSLDSDNDDSDCPYSEK	V		2 Phospho (ST)	0.0002002000000000000.0	8	100101RatKid_NS_deglyco_24.649.649.3.dta
23	IPI:IPI00475854.2	Tax_Id=10116 Gene_Symbol=LOC362587 similar to microfilament and actin filament cross-linker protein isoform a	906	625931	14939	1	1	821.399	1640.78	2	1640.78	0.0046	417	431	0	75.25	25	35	5.1e-06	R	LLDAEDVDVPSPDEK	S				10	100101RatKid_NS_deglyco_15.2920.2920.2.dta
23					14940	1	1	821.399	1640.78	2	1640.78	0.0062	417	431	0	89.46	33	35	1.9e-07	R	LLDAEDVDVPSPDEK	S				9	100101RatKid_NS_deglyco_15.2843.2843.2.dta
23					16971	1	1	861.381	1720.75	2	1720.74	0.0036	417	431	0	71.05	27	35	1.3e-05	R	LLDAEDVDVPSPDEK	S		Phospho (ST)	0.000000000020000.0	10	100101RatKid_NS_deglyco_24.2601.2601.2.dta
24	IPI:IPI00208207.6	Tax_Id=10116 Gene_Symbol=Tomm20 Mitochondrial import receptor subunit TOM20 homolog	855	16445	6927	1	1	688.334	1374.65	2	1374.65	0.0026	133	145	0	50.52	28	34	0.0013	R	IVSAQSLAEDDVE	-				10	100101RatKid_NS_deglyco_16.2861.2861.2.dta
24					6928	1	1	688.335	1374.65	2	1374.65	0.003	133	145	0	70.19		34	1.3e-05	R	IVSAQSLAEDDVE	-				17	100101RatKid_NS_deglyco_16.2706.2706.2.dta
24					6929	1	1	688.335	1374.65	2	1374.65	0.0035	133	145	0	81.23		34	1.1e-06	R	IVSAQSLAEDDVE	-				10	100101RatKid_NS_deglyco_16.2783.2783.2.dta
24					9307	1	1	728.317	1454.62	2	1454.62	0.0012	133	145	0	48.65	27	34	0.0018	R	IVSAQSLAEDDVE	-		Phospho (ST)	0.0020000000000.0	7	100101RatKid_NS_deglyco_26.2664.2664.2.dta
25	IPI:IPI00191738.1	Tax_Id=10116 Gene_Symbol=Gclm Glutamate--cysteine ligase regulatory subunit	841	30871	17588	1	1	582.302	1743.88	3	1743.88	0.0038	50	64	0	48.02	31	35	0.0025	K	TLNEWSSQISPDLVR	E				8	100101RatKid_NS_deglyco_03.4077.4077.3.dta
25					17589	1	1	872.949	1743.88	2	1743.88	0.0043	50	64	0	66.22	31	35	3.9e-05	K	TLNEWSSQISPDLVR	E				10	100101RatKid_NS_deglyco_04.3895.3895.2.dta
25					17590	1	1	872.949	1743.88	2	1743.88	0.0048	50	64	0	78.16		34	2.4e-06	K	TLNEWSSQISPDLVR	E				11	100101RatKid_NS_deglyco_04.3915.3915.2.dta
25					17591	1	1	582.302	1743.88	3	1743.88	0.0053	50	64	0	54.12	26	34	0.00059	K	TLNEWSSQISPDLVR	E				10	100101RatKid_NS_deglyco_04.3924.3924.3.dta
25					17592	1	1	872.95	1743.88	2	1743.88	0.0055	50	64	0	58.82	31	34	0.0002	K	TLNEWSSQISPDLVR	E				10	100101RatKid_NS_deglyco_03.4058.4058.2.dta
25					17594	1	1	872.95	1743.89	2	1743.88	0.0063	50	64	0	26.18	20	34	0.38	K	TLNEWSSQISPDLVR	E				8	100101RatKid_NS_deglyco_03.4172.4172.2.dta
25					17595	1	1	872.951	1743.89	2	1743.88	0.0077	50	64	0	67.59	25	34	2.7e-05	K	TLNEWSSQISPDLVR	E				12	100101RatKid_NS_deglyco_04.4005.4005.2.dta
25					19583	1	1	912.934	1823.85	2	1823.85	0.0073	50	64	0	44.36	17	36	0.0084	K	TLNEWSSQISPDLVR	E		Phospho (ST)	0.000000000200000.0	7	100101RatKid_NS_deglyco_15.4215.4215.2.dta
26	IPI:IPI00197986.2	Tax_Id=10116 Gene_Symbol=Ndufv3l;LOC685005 NADH dehydrogenase (ubiquinone) flavoprotein 3-like isoform 1	770	49270	39790	1	1	886.678	2657.01	3	2657.01	0.0026	140	166	0	51.37		36	0.0015	K	DSSSSSSSSSSDSDSDGEEHGSDIGPR	V				23	100101RatKid_NS_deglyco_21.573.573.3.dta
26					39791	1	1	886.68	2657.02	3	2657.01	0.0098	140	166	0	63.71	22	36	9e-05	K	DSSSSSSSSSSDSDSDGEEHGSDIGPR	V				14	100101RatKid_NS_deglyco_23.458.458.3.dta
26					41212	1	1	913.336	2736.99	3	2736.97	0.0113	140	166	0	42.92	17	34	0.0075	K	DSSSSSSSSSSDSDSDGEEHGSDIGPR	V		Phospho (ST)	0.000000000000002000000000000.0	20	100101RatKid_NS_deglyco_25.540.540.3.dta
26					41213	1	1	913.337	2736.99	3	2736.97	0.0134	140	166	0	37.53		34	0.027	K	DSSSSSSSSSSDSDSDGEEHGSDIGPR	V		Phospho (ST)	0.000000000000002000000000000.0	22	100101RatKid_NS_deglyco_24.541.541.3.dta
26					42380	1	1	939.987	2816.94	3	2816.94	-0.0025	140	166	0	26.34	16	31	0.17	K	DSSSSSSSSSSDSDSDGEEHGSDIGPR	V		2 Phospho (ST)	0.000000000000202000000000000.0	23	100101RatKid_NS_deglyco_27.414.414.3.dta	emPAI	0.68
27	IPI:IPI00189138.1	Tax_Id=10116 Gene_Symbol=Nucks Nuclear ubiquitous casein and cyclin-dependent kinases substrate	694	27124	34086	1	1	789.342	2365	3	2365	0.0055	9	28	1	48.19	19	37	0.0045	R	KVVDYSQFQESDDADEDYGR	D				22	100101RatKid_NS_deglyco_08.2227.2227.3.dta
27					34087	1	1	789.342	2365	3	2365	0.0055	9	28	1	67.72	22	37	5e-05	R	KVVDYSQFQESDDADEDYGR	D				11	100101RatKid_NS_deglyco_08.2193.2193.3.dta
27					36100	1	1	815.997	2444.97	3	2444.96	0.0038	9	28	1	28.82	19	36	0.31	R	KVVDYSQFQESDDADEDYGR	D		Phospho (ST)	0.00000000002000000000.0	14	100101RatKid_NS_deglyco_24.2214.2214.3.dta
27					36101	1	1	815.997	2444.97	3	2444.96	0.0041	9	28	1	47.51	20	36	0.0042	R	KVVDYSQFQESDDADEDYGR	D		Phospho (ST)	0.00000000002000000000.0	17	100101RatKid_NS_deglyco_24.2061.2061.3.dta
27					36102	1	1	1223.49	2444.97	2	2444.96	0.0051	9	28	1	63.6	19	36	0.0001	R	KVVDYSQFQESDDADEDYGR	D		Phospho (ST)	0.00000000002000000000.0	21	100101RatKid_NS_deglyco_24.2081.2081.2.dta
27					36103	1	1	815.998	2444.97	3	2444.96	0.0081	9	28	1	37.31	17	36	0.045	R	KVVDYSQFQESDDADEDYGR	D		Phospho (ST)	0.00000000002000000000.0	12	100101RatKid_NS_deglyco_24.2127.2127.3.dta
27					36119	1	1	1223.99	2445.97	2	2444.96	1.0097	9	28	1	41.39	20	36	0.017	R	KVVDYSQFQESDDADEDYGR	D		Phospho (ST)	0.00000000002000000000.0	19	100101RatKid_NS_deglyco_24.2124.2124.2.dta
27					36120	1	1	816.333	2445.98	3	2444.96	1.0128	9	28	1	21.56	15	36	1.7	R	KVVDYSQFQESDDADEDYGR	D		Phospho (ST)	0.00000000002000000000.0	18	100101RatKid_NS_deglyco_24.2357.2357.3.dta
27					30368	1	1	746.643	2236.91	3	2236.9	0.0052	10	28	0	71.39	25	36	1.6e-05	K	VVDYSQFQESDDADEDYGR	D				13	100101RatKid_NS_deglyco_20.2436.2436.3.dta
27					30369	1	1	1119.46	2236.91	2	2236.9	0.0104	10	28	0	103.81	23	36	9.5e-09	K	VVDYSQFQESDDADEDYGR	D				11	100101RatKid_NS_deglyco_20.2413.2413.2.dta
27					32293	1	1	1159.44	2316.87	2	2316.87	0.0041	10	28	0	58.59	21	34	0.0002	K	VVDYSQFQESDDADEDYGR	D		Phospho (ST)	0.0000000002000000000.0	10	100101RatKid_NS_deglyco_25.2443.2443.2.dta
27					32294	1	1	1159.44	2316.88	2	2316.87	0.0056	10	28	0	48.85	19	34	0.0019	K	VVDYSQFQESDDADEDYGR	D		Phospho (ST)	0.0000000002000000000.0	9	100101RatKid_NS_deglyco_25.2493.2493.2.dta
27					32295	1	1	773.299	2316.88	3	2316.87	0.0071	10	28	0	71.84	21	34	9.4e-06	K	VVDYSQFQESDDADEDYGR	D		Phospho (ST)	0.0000000002000000000.0	11	100101RatKid_NS_deglyco_25.2377.2377.3.dta
27					32296	1	1	773.3	2316.88	3	2316.87	0.0094	10	28	0	52.27	19	34	0.0009	K	VVDYSQFQESDDADEDYGR	D		Phospho (ST)	0.0000000002000000000.0	15	100101RatKid_NS_deglyco_25.2409.2409.3.dta
27					32297	1	1	1159.45	2316.88	2	2316.87	0.0104	10	28	0	56.05	17	34	0.00038	K	VVDYSQFQESDDADEDYGR	D		Phospho (ST)	0.0000000002000000000.0	10	100101RatKid_NS_deglyco_25.2368.2368.2.dta
27					32298	1	1	1159.45	2316.88	2	2316.87	0.0116	10	28	0	25.93	21	34	0.4	K	VVDYSQFQESDDADEDYGR	D		Phospho (ST)	0.0000000002000000000.0	15	100101RatKid_NS_deglyco_25.2665.2665.2.dta
27					32321	1	1	773.632	2317.87	3	2316.87	1.0047	10	28	0	61.39	18	34	0.00011	K	VVDYSQFQESDDADEDYGR	D		Phospho (ST)	0.0000000002000000000.0	12	100101RatKid_NS_deglyco_25.2372.2372.3.dta
28	IPI:IPI00363771.3	Tax_Id=10116 Gene_Symbol=Eif3s9 108 kDa protein	669	108943	46548	1	1	1031.17	3090.48	3	3090.47	0.0066	62	93	0	47	24	38	0.0066	R	AKPAAQSEEETAASPAASPTPQSAQEPSAPGK	A				15	100101RatKid_NS_deglyco_12.1072.1072.3.dta
28					46549	1	1	1031.17	3090.48	3	3090.47	0.0081	62	93	0	37.39	24	38	0.06	R	AKPAAQSEEETAASPAASPTPQSAQEPSAPGK	A				43	100101RatKid_NS_deglyco_11.1133.1133.3.dta
28					46551	1	1	1031.17	3090.49	3	3090.47	0.0133	62	93	0	30.95	21	38	0.26	R	AKPAAQSEEETAASPAASPTPQSAQEPSAPGK	A				19	100101RatKid_NS_deglyco_12.1096.1096.3.dta
28					47616	1	1	1057.82	3170.45	3	3170.44	0.0103	62	93	0	48.07	21	39	0.0063	R	AKPAAQSEEETAASPAASPTPQSAQEPSAPGK	A		Phospho (ST)	0.00000000000000000200000000000000.0	23	100101RatKid_NS_deglyco_18.1374.1374.3.dta
28					48376	1	1	1084.48	3250.41	3	3250.41	0.0058	62	93	0	54.26	21	39	0.0016	R	AKPAAQSEEETAASPAASPTPQSAQEPSAPGK	A		2 Phospho (ST)	0.00000000000002000200000000000000.0	29	100101RatKid_NS_deglyco_24.923.923.3.dta
28					48377	1	1	813.611	3250.41	4	3250.41	0.0074	62	93	0	33.66	24	39	0.18	R	AKPAAQSEEETAASPAASPTPQSAQEPSAPGK	A		2 Phospho (ST)	0.00000000000002000200000000000000.0	20	100101RatKid_NS_deglyco_24.936.936.4.dta
28					48379	1	1	1084.48	3250.42	3	3250.41	0.0125	62	93	0	65.31	22	39	0.00013	R	AKPAAQSEEETAASPAASPTPQSAQEPSAPGK	A		2 Phospho (ST)	0.00000000000002000200000000000000.0	36	100101RatKid_NS_deglyco_24.989.989.3.dta
28					49322	1	1	1111.14	3330.38	3	3330.37	0.0106	62	93	0	21.62	17	38	2.7	R	AKPAAQSEEETAASPAASPTPQSAQEPSAPGK	A		3 Phospho (ST)	0.00000000002002000200000000000000.0	19	100101RatKid_NS_deglyco_27.753.753.3.dta
28					49323	1	1	1111.14	3330.39	3	3330.37	0.0159	62	93	0	26.45	20	39	0.91	R	AKPAAQSEEETAASPAASPTPQSAQEPSAPGK	A		3 Phospho (ST)	0.00000000002002000200000000000000.0	11	100101RatKid_NS_deglyco_27.761.761.3.dta
28					52470	1	1	1010.97	4039.85	4	4039.84	0.0136	62	102	1	22.57	19	40	2.8	R	AKPAAQSEEETAASPAASPTPQSAQEPSAPGKAEAGGEQAR	H		Phospho (ST)	0.00000000000000000200000000000000000000000.0	13	100101RatKid_NS_deglyco_16.1147.1147.4.dta	emPAI	0.56
29	IPI:IPI00373052.2	Tax_Id=10116 Gene_Symbol=Hmgn1 High mobility group nucleosomal binding domain 1	646	10118	50865	1	1	1191.87	3572.59	3	3572.59	0.0064	62	94	1	98.93	23	39	6e-08	K	QAEVADQQTTDLPAENGETENQSPASEEEKEAK	S				19	100101RatKid_NS_deglyco_16.1670.1670.3.dta
29					50866	1	1	1191.88	3572.61	3	3572.59	0.018	62	94	1	122.44	24	39	2.6e-10	K	QAEVADQQTTDLPAENGETENQSPASEEEKEAK	S				20	100101RatKid_NS_deglyco_16.1580.1580.3.dta
29					50871	1	1	1192.2	3573.58	3	3573.57	0.0076	62	94	1	60.47	39	40	0.00046	K	QAEVADQQTTDLPAENGETENQSPASEEEKEAK	S		Deamidated_N (N)	0.000000000000000400000000000000000.0	18	100101RatKid_NS_deglyco_08.1822.1822.3.dta
29					50872	1	1	1192.2	3573.58	3	3573.57	0.0085	62	94	1	38.23	21	40	0.076	K	QAEVADQQTTDLPAENGETENQSPASEEEKEAK	S		Deamidated_N (N)	0.000000000000000400000000000000000.0	10	100101RatKid_NS_deglyco_29.1225.1225.3.dta
29					50873	1	1	1192.2	3573.59	3	3572.59	1.004	62	94	1	116.91	26	39	9.8e-10	K	QAEVADQQTTDLPAENGETENQSPASEEEKEAK	S				20	100101RatKid_NS_deglyco_16.1708.1708.3.dta
29					50874	1	1	1192.2	3573.59	3	3572.59	1.0047	62	94	1	33.07	22	39	0.23	K	QAEVADQQTTDLPAENGETENQSPASEEEKEAK	S				29	100101RatKid_NS_deglyco_19.1552.1552.3.dta
29					50875	1	1	1192.21	3573.6	3	3572.59	1.0137	62	94	1	33.87	22	39	0.19	K	QAEVADQQTTDLPAENGETENQSPASEEEKEAK	S				14	100101RatKid_NS_deglyco_08.1765.1765.3.dta
29					51131	1	1	1218.86	3653.55	3	3653.54	0.0086	62	94	1	68.12	35	39	7.6e-05	K	QAEVADQQTTDLPAENGETENQSPASEEEKEAK	S		Phospho (ST); Deamidated_N (N)	0.000000000000000400000000020000000.0	16	100101RatKid_NS_deglyco_23.1682.1682.3.dta
29					51134	1	1	1219.19	3654.56	3	3653.54	1.0195	62	94	1	51.58	23	39	0.0033	K	QAEVADQQTTDLPAENGETENQSPASEEEKEAK	S		Phospho (ST); Deamidated_N (N)	0.000000000000000000004000020000000.0	11	100101RatKid_NS_deglyco_23.1700.1700.3.dta
29					51471	1	1	1245.19	3732.54	3	3732.52	0.0162	62	94	1	27.74	19	39	0.72	K	QAEVADQQTTDLPAENGETENQSPASEEEKEAK	S		2 Phospho (ST)	0.000000000000000000000020020000000.0	15	100101RatKid_NS_deglyco_25.1734.1734.3.dta
29					51472	1	1	1245.19	3732.54	3	3732.52	0.0172	62	94	1	49.56	22	39	0.0048	K	QAEVADQQTTDLPAENGETENQSPASEEEKEAK	S		2 Phospho (ST)	0.000000000000000000000020020000000.0	13	100101RatKid_NS_deglyco_25.1714.1714.3.dta
29					51477	1	1	1245.51	3733.52	3	3733.5	0.0113	62	94	1	40.3	33	39	0.041	K	QAEVADQQTTDLPAENGETENQSPASEEEKEAK	S		2 Phospho (ST); Deamidated_N (N)	0.000000000000000400000020020000000.0	13	100101RatKid_NS_deglyco_26.1762.1762.3.dta
29					51479	1	1	1245.85	3734.52	3	3733.5	1.0205	62	94	1	22.47	19	39	2.4	K	QAEVADQQTTDLPAENGETENQSPASEEEKEAK	S		2 Phospho (ST); Deamidated_N (N)	0.000000000000000000004020020000000.0	7	100101RatKid_NS_deglyco_26.1791.1791.3.dta
30	IPI:IPI00470251.2	Tax_Id=10116 Gene_Symbol=Slc7a7 Y+L amino acid transporter 1	619	56346	49398	1	1	1112.18	3333.53	3	3333.52	0.0094	2	35	1	59.9	19	39	0.00046	M	VASTKYEVAAQNEADEADGSAQGDGAGPAAEQVK	L				27	100101RatKid_NS_deglyco_14.2090.2090.3.dta
30					49399	1	1	1112.19	3333.54	3	3333.52	0.0133	2	35	1	48.51	17	39	0.0062	M	VASTKYEVAAQNEADEADGSAQGDGAGPAAEQVK	L				19	100101RatKid_NS_deglyco_14.2140.2140.3.dta
30					49977	1	1	1138.84	3413.5	3	3413.49	0.0082	2	35	1	55.3	27	39	0.0015	M	VASTKYEVAAQNEADEADGSAQGDGAGPAAEQVK	L		Phospho (ST)	0.0000000000000000000200000000000000.0	21	100101RatKid_NS_deglyco_21.1920.1920.3.dta	emPAI	0.33
30					43037	1	1	950.089	2847.25	3	2847.24	0.0034	7	35	0	66.53	20	38	8.4e-05	K	YEVAAQNEADEADGSAQGDGAGPAAEQVK	L				34	100101RatKid_NS_deglyco_08.1954.1954.3.dta
30					43038	1	1	950.09	2847.25	3	2847.24	0.006	7	35	0	69.23	23	38	4.4e-05	K	YEVAAQNEADEADGSAQGDGAGPAAEQVK	L				24	100101RatKid_NS_deglyco_08.2030.2030.3.dta
30					43039	1	1	950.091	2847.25	3	2847.24	0.0072	7	35	0	80.22	23	38	3.6e-06	K	YEVAAQNEADEADGSAQGDGAGPAAEQVK	L				22	100101RatKid_NS_deglyco_18.2028.2028.3.dta
30					43040	1	1	950.091	2847.25	3	2847.24	0.0076	7	35	0	89.88	22	38	3.9e-07	K	YEVAAQNEADEADGSAQGDGAGPAAEQVK	L				28	100101RatKid_NS_deglyco_08.1906.1906.3.dta
30					43041	1	1	950.091	2847.25	3	2847.24	0.0091	7	35	0	88.87	24	38	4.9e-07	K	YEVAAQNEADEADGSAQGDGAGPAAEQVK	L				25	100101RatKid_NS_deglyco_08.2039.2039.3.dta
30					43042	1	1	950.091	2847.25	3	2847.24	0.0095	7	35	0	84.31	23	38	1.4e-06	K	YEVAAQNEADEADGSAQGDGAGPAAEQVK	L				29	100101RatKid_NS_deglyco_08.1825.1825.3.dta
30					43051	1	1	1425.13	2848.25	2	2847.24	1.0044	7	35	0	92.69	20	38	2.1e-07	K	YEVAAQNEADEADGSAQGDGAGPAAEQVK	L				16	100101RatKid_NS_deglyco_08.1899.1899.2.dta
30					43052	1	1	950.426	2848.26	3	2847.24	1.0119	7	35	0	49.66	18	38	0.0038	K	YEVAAQNEADEADGSAQGDGAGPAAEQVK	L				20	100101RatKid_NS_deglyco_08.2232.2232.3.dta
30					43819	1	1	976.748	2927.22	3	2927.21	0.0117	7	35	0	68.08	20	38	5.5e-05	K	YEVAAQNEADEADGSAQGDGAGPAAEQVK	L		Phospho (ST)	0.00000000000000200000000000000.0	34	100101RatKid_NS_deglyco_24.1682.1682.3.dta
31	IPI:IPI00360386.3	Tax_Id=10116 Gene_Symbol=RGD1562784_predicted similar to heterogeneous nuclear ribonucleoprotein U isoform a	514	97984	41624	1	1	926.39	2776.15	3	2776.14	0.0062	273	299	1	39.11	19	38	0.042	R	SGDETPGSEAPGDKAVEEQGDDQDSEK	S				21	100101RatKid_NS_deglyco_21.936.936.3.dta
31					41625	1	1	926.39	2776.15	3	2776.14	0.0063	273	299	1	57.15	19	38	0.00065	R	SGDETPGSEAPGDKAVEEQGDDQDSEK	S				23	100101RatKid_NS_deglyco_20.797.797.3.dta
31					41626	1	1	926.391	2776.15	3	2776.14	0.0069	273	299	1	25.23	18	38	1	R	SGDETPGSEAPGDKAVEEQGDDQDSEK	S				11	100101RatKid_NS_deglyco_18.1164.1164.3.dta
31					41627	1	1	926.392	2776.15	3	2776.14	0.0104	273	299	1	33.93	20	38	0.14	R	SGDETPGSEAPGDKAVEEQGDDQDSEK	S				12	100101RatKid_NS_deglyco_20.884.884.3.dta
31					43111	1	1	953.046	2856.12	3	2856.11	0.0069	273	299	1	28.44	19	37	0.38	R	SGDETPGSEAPGDKAVEEQGDDQDSEK	S		Phospho (ST)	0.000020000000000000000000000.0	19	100101RatKid_NS_deglyco_24.902.902.3.dta
31					43112	1	1	953.047	2856.12	3	2856.11	0.0084	273	299	1	34.29	19	37	0.098	R	SGDETPGSEAPGDKAVEEQGDDQDSEK	S		Phospho (ST)	0.200000000000000000000000000.0	18	100101RatKid_NS_deglyco_24.967.967.3.dta
31					43927	1	1	979.702	2936.08	3	2936.08	0.0082	273	299	1	35.91	18	35	0.047	R	SGDETPGSEAPGDKAVEEQGDDQDSEK	S		2 Phospho (ST)	0.000020020000000000000000000.0	20	100101RatKid_NS_deglyco_26.1176.1176.3.dta
32	IPI:IPI00203529.1	Tax_Id=10116 Gene_Symbol=Slc34a3 Sodium-dependent phosphate transport protein 2C	481	64433	28711	1	1	1093.44	2184.86	2	2184.85	0.0028	279	298	0	87.91	23	35	2.9e-07	R	GETPQGSSEECDLSGSCTER	N				15	100101RatKid_NS_deglyco_16.1080.1080.2.dta
32					28712	1	1	729.294	2184.86	3	2184.85	0.0058	279	298	0	22.03	16	35	1.2	R	GETPQGSSEECDLSGSCTER	N				15	100101RatKid_NS_deglyco_16.1084.1084.3.dta
32					28713	1	1	1093.44	2184.86	2	2184.85	0.0071	279	298	0	76.95	18	36	4e-06	R	GETPQGSSEECDLSGSCTER	N				11	100101RatKid_NS_deglyco_16.1149.1149.2.dta
32					28714	1	1	1093.44	2184.86	2	2184.85	0.0081	279	298	0	80.65	22	36	1.7e-06	R	GETPQGSSEECDLSGSCTER	N				12	100101RatKid_NS_deglyco_16.1160.1160.2.dta
32					30964	1	1	1133.42	2264.83	2	2264.82	0.0072	279	298	0	63.61	17	34	5.7e-05	R	GETPQGSSEECDLSGSCTER	N		Phospho (ST)	0.00000002000000000000.0	12	100101RatKid_NS_deglyco_24.1194.1194.2.dta
32					30965	1	1	1133.42	2264.83	2	2264.82	0.0075	279	298	0	79.42		34	1.5e-06	R	GETPQGSSEECDLSGSCTER	N		Phospho (ST)	0.00000020000000000000.0	10	100101RatKid_NS_deglyco_24.1093.1093.2.dta	emPAI	0.22
33	IPI:IPI00324618.3	Tax_Id=10116 Gene_Symbol=Vdp General vesicular transport factor p115	454	108122	50645	1	1	1173.12	3516.35	3	3515.34	1.0116	929	959	1	74.8	31	37	9.5e-06	K	DLGHPVEEEDESGDQEDDDDELDDGDRDQDI	-				27	100101RatKid_NS_deglyco_25.2360.2360.3.dta
33					50646	1	1	1173.12	3516.35	3	3515.34	1.0148	929	959	1	64.45	24	37	0.0001	K	DLGHPVEEEDESGDQEDDDDELDDGDRDQDI	-				21	100101RatKid_NS_deglyco_25.2444.2444.3.dta
33					50902	1	1	1199.44	3595.3	3	3595.3	0.0002	929	959	1	28.61	20	35	0.27	K	DLGHPVEEEDESGDQEDDDDELDDGDRDQDI	-		Phospho (ST)	0.0000000000020000000000000000000.0	25	100101RatKid_NS_deglyco_27.2150.2150.3.dta
33					50903	1	1	1199.44	3595.31	3	3595.3	0.0032	929	959	1	26.39	20	35	0.45	K	DLGHPVEEEDESGDQEDDDDELDDGDRDQDI	-		Phospho (ST)	0.0000000000020000000000000000000.0	27	100101RatKid_NS_deglyco_27.2140.2140.3.dta
33					50904	1	1	1199.44	3595.31	3	3595.3	0.0088	929	959	1	53.53	25	36	0.00092	K	DLGHPVEEEDESGDQEDDDDELDDGDRDQDI	-		Phospho (ST)	0.0000000000020000000000000000000.0	12	100101RatKid_NS_deglyco_27.2200.2200.3.dta
33					50905	1	1	1199.45	3595.32	3	3595.3	0.0124	929	959	1	67.55	21	36	3.7e-05	K	DLGHPVEEEDESGDQEDDDDELDDGDRDQDI	-		Phospho (ST)	0.0000000000020000000000000000000.0	30	100101RatKid_NS_deglyco_27.2267.2267.3.dta
33					50916	1	1	1199.78	3596.32	3	3595.3	1.0132	929	959	1	23.73	17	36	0.87	K	DLGHPVEEEDESGDQEDDDDELDDGDRDQDI	-		Phospho (ST)	0.0000000000020000000000000000000.0	18	100101RatKid_NS_deglyco_27.2318.2318.3.dta
33					51589	1	1	1253.19	3756.53	3	3756.52	0.0184	927	959	2	72.51	23	39	2.4e-05	K	LKDLGHPVEEEDESGDQEDDDDELDDGDRDQDI	-				39	100101RatKid_NS_deglyco_24.2188.2188.3.dta
33					51819	1	1	960.38	3837.49	4	3836.48	1.0111	927	959	2	25.7	22	38	0.93	K	LKDLGHPVEEEDESGDQEDDDDELDDGDRDQDI	-		Phospho (ST)	0.000000000000020000000000000000000.0	14	100101RatKid_NS_deglyco_25.2306.2306.4.dta	emPAI	0.35
34	IPI:IPI00214787.1	Tax_Id=10116 Gene_Symbol=Slc16a1 Monocarboxylate transporter 1	442	53831	31008	1	1	757.011	2268.01	3	2268	0.0071	473	494	0	50.84	23	38	0.0026	K	ETQSPAPLQNSSGDPAEEESPV	-				15	100101RatKid_NS_deglyco_20.2260.2260.3.dta
34					31009	1	1	1135.01	2268.01	2	2268	0.0082	473	494	0	83.02	20	37	1.5e-06	K	ETQSPAPLQNSSGDPAEEESPV	-				15	100101RatKid_NS_deglyco_20.2251.2251.2.dta
34					31016	1	1	1135.5	2268.99	2	2268.99	0.0015	473	494	0	47.54	17	37	0.005	K	ETQSPAPLQNSSGDPAEEESPV	-		Deamidated_N (N)	0.0000000004000000000000.0	12	100101RatKid_NS_deglyco_24.2212.2212.2.dta
34					31017	1	1	1135.5	2268.99	2	2268.99	0.0066	473	494	0	63.83	22	37	0.00012	K	ETQSPAPLQNSSGDPAEEESPV	-		Deamidated_N (N)	0.0000000004000000000000.0	14	100101RatKid_NS_deglyco_22.2407.2407.2.dta
34					31018	1	1	1135.51	2269	2	2268.99	0.0102	473	494	0	85.67		37	7.9e-07	K	ETQSPAPLQNSSGDPAEEESPV	-		Deamidated_N (N)	0.0000000004000000000000.0	23	100101RatKid_NS_deglyco_22.2416.2416.2.dta
34					31019	1	1	1135.51	2269	2	2268	1.0013	473	494	0	20.14	15	37	3	K	ETQSPAPLQNSSGDPAEEESPV	-				12	100101RatKid_NS_deglyco_21.2296.2296.2.dta
34					31020	1	1	1135.51	2269	2	2268	1.0018	473	494	0	23.01	16	37	1.5	K	ETQSPAPLQNSSGDPAEEESPV	-				10	100101RatKid_NS_deglyco_21.2289.2289.2.dta
34					33191	1	1	1175	2347.98	2	2347.97	0.0071	473	494	0	48.63	17	37	0.0039	K	ETQSPAPLQNSSGDPAEEESPV	-		Phospho (ST)	0.0000000000020000000000.0	12	100101RatKid_NS_deglyco_26.2315.2315.2.dta
34					33192	1	1	1175	2347.98	2	2347.97	0.0089	473	494	0	39.75	15	37	0.03	K	ETQSPAPLQNSSGDPAEEESPV	-		Phospho (ST)	0.0000000000000000000200.0	19	100101RatKid_NS_deglyco_27.1861.1861.2.dta
34					33193	1	1	1175	2347.98	2	2347.97	0.0095	473	494	0	44.29		37	0.01	K	ETQSPAPLQNSSGDPAEEESPV	-		Phospho (ST)	0.0000000000000000000200.0	12	100101RatKid_NS_deglyco_27.1793.1793.2.dta
35	IPI:IPI00365149.2	Tax_Id=10116 Gene_Symbol=Polr2c;LOC498909 Ubiquinone biosynthesis protein COQ9, mitochondrial precursor	433	35295	38844	1	1	867.689	2600.04	3	2600.04	0.0024	76	96	0	59.25	20	37	0.00033	R	YTDQSGEEEEDYESEEQIQHR	I				14	100101RatKid_NS_deglyco_16.2051.2051.3.dta
35					38845	1	1	867.689	2600.05	3	2600.04	0.0028	76	96	0	37.47	18	37	0.051	R	YTDQSGEEEEDYESEEQIQHR	I				18	100101RatKid_NS_deglyco_16.1914.1914.3.dta
35					38846	1	1	867.69	2600.05	3	2600.04	0.005	76	96	0	20.82	17	37	2.3	R	YTDQSGEEEEDYESEEQIQHR	I				12	100101RatKid_NS_deglyco_16.2370.2370.3.dta
35					38847	1	1	867.69	2600.05	3	2600.04	0.0054	76	96	0	51.15	19	37	0.0022	R	YTDQSGEEEEDYESEEQIQHR	I				19	100101RatKid_NS_deglyco_16.1450.1450.3.dta
35					38848	1	1	867.69	2600.05	3	2600.04	0.0066	76	96	0	68.52	20	37	3.9e-05	R	YTDQSGEEEEDYESEEQIQHR	I				14	100101RatKid_NS_deglyco_16.1514.1514.3.dta
35					38849	1	1	867.691	2600.05	3	2600.04	0.0078	76	96	0	35.55	16	37	0.077	R	YTDQSGEEEEDYESEEQIQHR	I				12	100101RatKid_NS_deglyco_16.2141.2141.3.dta
35					38850	1	1	867.691	2600.05	3	2600.04	0.0079	76	96	0	41.97	19	37	0.018	R	YTDQSGEEEEDYESEEQIQHR	I				13	100101RatKid_NS_deglyco_16.1669.1669.3.dta
35					38851	1	1	867.691	2600.05	3	2600.04	0.0083	76	96	0	44.73	20	37	0.0093	R	YTDQSGEEEEDYESEEQIQHR	I				13	100101RatKid_NS_deglyco_16.1591.1591.3.dta
35					38852	1	1	867.691	2600.05	3	2600.04	0.0085	76	96	0	38.24	16	37	0.042	R	YTDQSGEEEEDYESEEQIQHR	I				12	100101RatKid_NS_deglyco_16.1837.1837.3.dta
35					38853	1	1	867.691	2600.05	3	2600.04	0.0088	76	96	0	45.4	21	37	0.0081	R	YTDQSGEEEEDYESEEQIQHR	I				14	100101RatKid_NS_deglyco_14.1477.1477.3.dta
35					38854	1	1	867.691	2600.05	3	2600.04	0.0101	76	96	0	30.18	16	37	0.27	R	YTDQSGEEEEDYESEEQIQHR	I				12	100101RatKid_NS_deglyco_16.1991.1991.3.dta
35					38855	1	1	1301.03	2600.05	2	2600.04	0.0114	76	96	0	62.58	22	37	0.00015	R	YTDQSGEEEEDYESEEQIQHR	I				9	100101RatKid_NS_deglyco_16.1498.1498.2.dta
35					38856	1	1	867.692	2600.05	3	2600.04	0.0118	76	96	0	37.76	20	37	0.047	R	YTDQSGEEEEDYESEEQIQHR	I				14	100101RatKid_NS_deglyco_16.1746.1746.3.dta
35					38857	1	1	1301.03	2600.05	2	2600.04	0.012	76	96	0	66.35	21	37	6.5e-05	R	YTDQSGEEEEDYESEEQIQHR	I				10	100101RatKid_NS_deglyco_16.1470.1470.2.dta
35					38895	1	1	868.026	2601.06	3	2600.04	1.0132	76	96	0	25.36	17	37	0.77	R	YTDQSGEEEEDYESEEQIQHR	I				12	100101RatKid_NS_deglyco_16.1973.1973.3.dta
35					40495	1	1	894.347	2680.02	3	2680.01	0.0111	76	96	0	47.81	17	36	0.0033	R	YTDQSGEEEEDYESEEQIQHR	I		Phospho (ST)	0.000020000000000000000.0	14	100101RatKid_NS_deglyco_22.1680.1680.3.dta	emPAI	0.31
36	IPI:IPI00197605.2	Tax_Id=10116 Gene_Symbol=Snap23 Synaptosomal-associated protein 23	406	23505	15623	1	1	832.384	1662.75	2	1662.75	0.0048	101	117	0	69.95	23	35	2e-05	K	ATWGDGGDSSPSNVVSK	Q				11	100101RatKid_NS_deglyco_12.1531.1531.2.dta
36					17521	1	1	872.368	1742.72	2	1742.71	0.0058	101	117	0	69.6	17	35	1.8e-05	K	ATWGDGGDSSPSNVVSK	Q		Phospho (ST)	0.00000000020000000.0	11	100101RatKid_NS_deglyco_22.1882.1882.2.dta
36					17522	1	1	872.368	1742.72	2	1742.71	0.006	101	117	0	66.27	17	35	3.9e-05	K	ATWGDGGDSSPSNVVSK	Q		Phospho (ST)	0.00000000020000000.0	10	100101RatKid_NS_deglyco_24.1644.1644.2.dta
37	IPI:IPI00371185.2	Tax_Id=10116 Gene_Symbol=RGD1311703 Similar to sid2057p	399	20006	35884	1	1	1218.02	2434.02	2	2434.02	0.0037	15	37	0	100.79	28	37	2.4e-08	R	SASPDDDLGSSNWEAADLGNEER	K				15	100101RatKid_NS_deglyco_18.3270.3270.2.dta
37					35885	1	1	812.349	2434.03	3	2434.02	0.0102	15	37	0	38.82	19	37	0.039	R	SASPDDDLGSSNWEAADLGNEER	K				19	100101RatKid_NS_deglyco_18.3274.3274.3.dta
37					37219	1	1	839.004	2513.99	3	2513.98	0.0084	15	37	0	75.6	20	36	6.7e-06	R	SASPDDDLGSSNWEAADLGNEER	K		Phospho (ST)	0.00200000000000000000000.0	19	100101RatKid_NS_deglyco_24.3201.3201.3.dta
37					37220	1	1	1258	2513.99	2	2513.98	0.0122	15	37	0	128.97	24	36	3.1e-11	R	SASPDDDLGSSNWEAADLGNEER	K		Phospho (ST)	0.00200000000000000000000.0	14	100101RatKid_NS_deglyco_24.3200.3200.2.dta
37					39465	1	1	881.702	2642.08	3	2642.08	0.0079	15	38	1	31.27	16	37	0.21	R	SASPDDDLGSSNWEAADLGNEERK	Q		Phospho (ST)	0.002000000000000000000000.0	14	100101RatKid_NS_deglyco_20.2858.2858.3.dta
38	IPI:IPI00365600.3	Tax_Id=10116 Gene_Symbol=Prkar2b cAMP-dependent protein kinase type II-beta regulatory subunit	395	46493	35381	1	1	805.002	2411.98	3	2411.98	0.0066	110	130	1	49.98	21	37	0.0027	R	RASVCAEAYNPDEEEDDAESR	I				20	100101RatKid_NS_deglyco_16.1382.1382.3.dta
38					36893	1	1	831.655	2491.94	3	2491.94	-0.0015	110	130	1	57.72	22	35	0.00032	R	RASVCAEAYNPDEEEDDAESR	I		Phospho (ST)	0.002000000000000000000.0	12	100101RatKid_NS_deglyco_22.1632.1632.3.dta
38					36894	1	1	831.657	2491.95	3	2491.94	0.0063	110	130	1	56.97	24	36	0.00041	R	RASVCAEAYNPDEEEDDAESR	I		Phospho (ST)	0.002000000000000000000.0	14	100101RatKid_NS_deglyco_22.1709.1709.3.dta
38					36912	1	1	1247.49	2492.96	2	2491.94	1.0126	110	130	1	92.33	24	36	1.2e-07	R	RASVCAEAYNPDEEEDDAESR	I		Phospho (ST)	0.002000000000000000000.0	12	100101RatKid_NS_deglyco_22.1640.1640.2.dta	emPAI	0.62
39	IPI:IPI00198486.3	Tax_Id=10116 Gene_Symbol=Ap3d1 similar to adaptor-related protein complex 3, delta 1 subunit	393	137312	46915	1	1	1039.8	3116.38	3	3116.38	0.0059	775	801	1	40.83	25	39	0.035	R	VDIITEEMPENALPSDEDDKDPNDPYR	A				23	100101RatKid_NS_deglyco_08.3655.3655.3.dta
39					47879	1	1	1066.46	3196.35	3	3196.34	0.0083	775	801	1	56.8	21	39	0.00087	R	VDIITEEMPENALPSDEDDKDPNDPYR	A		Phospho (ST)	0.000000000000002000000000000.0	16	100101RatKid_NS_deglyco_23.3685.3685.3.dta
39					48010	1	1	1071.79	3212.34	3	3212.34	0.0047	775	801	1	64.17	20	39	0.00016	R	VDIITEEMPENALPSDEDDKDPNDPYR	A		Oxidation (M); Phospho (ST)	0.000000010000002000000000000.0	14	100101RatKid_NS_deglyco_23.3040.3040.3.dta
39					48023	1	1	1072.12	3213.35	3	3212.34	1.0146	775	801	1	58.71	24	39	0.00056	R	VDIITEEMPENALPSDEDDKDPNDPYR	A		Oxidation (M); Phospho (ST)	0.000000010000002000000000000.0	14	100101RatKid_NS_deglyco_23.3031.3031.3.dta	emPAI	0.3
40	IPI:IPI00231434.6	Tax_Id=10116 Gene_Symbol=Fkbp1a FK506-binding protein 1A	393	11972	5038	1	1	652.826	1303.64	2	1303.64	0.0011	2	14	0	69.43	29	33	1.4e-05	M	GVQVETISSGDGR	T				9	100101RatKid_NS_deglyco_07.1147.1147.2.dta
40					5039	1	1	652.826	1303.64	2	1303.64	0.0013	2	14	0	70.45	29	34	1.2e-05	M	GVQVETISSGDGR	T				9	100101RatKid_NS_deglyco_17.1173.1173.2.dta
40					5040	1	1	652.827	1303.64	2	1303.64	0.0015	2	14	0	83.25	29	34	6.9e-07	M	GVQVETISSGDGR	T				11	100101RatKid_NS_deglyco_09.1197.1197.2.dta
40					5041	1	1	652.827	1303.64	2	1303.64	0.0027	2	14	0	80.69	30	34	1.2e-06	M	GVQVETISSGDGR	T				9	100101RatKid_NS_deglyco_09.1282.1282.2.dta
40					5042	1	1	652.827	1303.64	2	1303.64	0.0029	2	14	0	65.83	27	34	3.7e-05	M	GVQVETISSGDGR	T				15	100101RatKid_NS_deglyco_17.1253.1253.2.dta
40					5043	1	1	652.827	1303.64	2	1303.64	0.0033	2	14	0	62.92	28	34	7.5e-05	M	GVQVETISSGDGR	T				9	100101RatKid_NS_deglyco_17.1396.1396.2.dta
40					5044	1	1	652.828	1303.64	2	1303.64	0.0038	2	14	0	71.26	30	34	1e-05	M	GVQVETISSGDGR	T				15	100101RatKid_NS_deglyco_09.1103.1103.2.dta
40					5059	1	1	653.326	1304.64	2	1303.64	1.0003	2	14	0	40.15	26	34	0.012	M	GVQVETISSGDGR	T				7	100101RatKid_NS_deglyco_17.1442.1442.2.dta
40					5064	1	0	653.331	1304.65	2	1303.64	1.0095	2	14	0	42.24		34	0.0079	M	GVQVETISSGDGR	T				7	100101RatKid_NS_deglyco_09.1095.1095.2.dta
40					7165	1	1	692.811	1383.61	2	1383.6	0.0032	2	14	0	59.34	30	34	0.00016	M	GVQVETISSGDGR	T		Phospho (ST)	0.0000000020000.0	7	100101RatKid_NS_deglyco_21.1256.1256.2.dta
41	IPI:IPI00210147.2	Tax_Id=10116 Gene_Symbol=Sec31l1 Isoform 1 of Protein transport protein Sec31A	383	136328	38314	1	1	858.727	2573.16	3	2573.15	0.0105	519	542	1	63.74	23	38	0.00015	K	DSDRVAQSDGEESPAEEGQLLGER	I				27	100101RatKid_NS_deglyco_16.2190.2190.3.dta
41					39682	1	1	885.374	2653.1	3	2653.11	-0.0128	519	542	1	43.68	19	38	0.014	K	DSDRVAQSDGEESPAEEGQLLGER	I		Phospho (ST)	0.000000000000200000000000.0	21	100101RatKid_NS_deglyco_23.2124.2124.3.dta
41					39683	1	1	885.38	2653.12	3	2653.11	0.0054	519	542	1	32.77	20	38	0.18	K	DSDRVAQSDGEESPAEEGQLLGER	I		Phospho (ST)	0.000000020000000000000000.0	26	100101RatKid_NS_deglyco_23.2299.2299.3.dta
41					39684	1	1	885.383	2653.13	3	2653.11	0.0127	519	542	1	50.89	18	38	0.0028	K	DSDRVAQSDGEESPAEEGQLLGER	I		Phospho (ST)	0.000000000000200000000000.0	22	100101RatKid_NS_deglyco_23.2130.2130.3.dta
41					41111	1	1	912.036	2733.09	3	2733.08	0.0048	519	542	1	32.62	17	37	0.16	K	DSDRVAQSDGEESPAEEGQLLGER	I		2 Phospho (ST)	0.000000020000200000000000.0	31	100101RatKid_NS_deglyco_26.2225.2225.3.dta	emPAI	0.33
42	IPI:IPI00196684.3	Tax_Id=10116 Gene_Symbol=Prkar2a cAMP-dependent protein kinase type II-alpha regulatory subunit	346	45797	34655	1	1	793.678	2378.01	3	2378.01	0.0028	95	114	1	26.6	18	37	0.62	R	RVSVCAETFNPDEEEDNDPR	V				10	100101RatKid_NS_deglyco_14.1889.1889.3.dta
42					34656	1	1	793.678	2378.01	3	2378.01	0.0046	95	114	1	38.51	21	37	0.04	R	RVSVCAETFNPDEEEDNDPR	V				16	100101RatKid_NS_deglyco_14.1968.1968.3.dta
42					36284	1	1	820.333	2457.98	3	2457.97	0.0044	95	114	1	20.83	16	36	1.9	R	RVSVCAETFNPDEEEDNDPR	V		Phospho (ST)	0.00200000000000000000.0	10	100101RatKid_NS_deglyco_29.1677.1677.3.dta
42					36285	1	1	820.334	2457.98	3	2457.97	0.006	95	114	1	32.88	19	36	0.12	R	RVSVCAETFNPDEEEDNDPR	V		Phospho (ST)	0.00200000000000000000.0	19	100101RatKid_NS_deglyco_19.2357.2357.3.dta
42					36286	1	1	820.334	2457.98	3	2457.97	0.0063	95	114	1	38.59	19	36	0.031	R	RVSVCAETFNPDEEEDNDPR	V		Phospho (ST)	0.00200000000000000000.0	19	100101RatKid_NS_deglyco_20.2215.2215.3.dta
42					36287	1	1	1230	2457.98	2	2457.97	0.008	95	114	1	27.21	15	36	0.43	R	RVSVCAETFNPDEEEDNDPR	V		Phospho (ST)	0.00200000000000000000.0	10	100101RatKid_NS_deglyco_20.2235.2235.2.dta
42					36288	1	1	820.335	2457.98	3	2457.97	0.0083	95	114	1	36.5	18	36	0.05	R	RVSVCAETFNPDEEEDNDPR	V		Phospho (ST)	0.00200000000000000000.0	18	100101RatKid_NS_deglyco_19.2204.2204.3.dta
42					36289	1	1	820.336	2457.98	3	2457.97	0.0101	95	114	1	40.03	19	36	0.023	R	RVSVCAETFNPDEEEDNDPR	V		Phospho (ST)	0.00200000000000000000.0	18	100101RatKid_NS_deglyco_19.2280.2280.3.dta
42					36290	1	1	1230	2457.99	2	2457.97	0.0115	95	114	1	51.22	23	36	0.0017	R	RVSVCAETFNPDEEEDNDPR	V		Phospho (ST)	0.00200000000000000000.0	14	100101RatKid_NS_deglyco_19.2225.2225.2.dta
42					36313	1	1	820.664	2458.97	3	2458.96	0.0112	95	114	1	22.82	18	36	1.1	R	RVSVCAETFNPDEEEDNDPR	V		Phospho (ST); Deamidated_N (N)	0.00200000000000004000.0	14	100101RatKid_NS_deglyco_21.2195.2195.3.dta	emPAI	0.87
43	IPI:IPI00188880.1	Tax_Id=10116 Gene_Symbol=Strn Striatin	298	86629	34557	1	1	1186.99	2371.96	2	2371.96	0.0036	236	256	0	136.31	35	36	5.8e-12	K	FLENAAADFSDEDEDEDIDGR	E				13	100101RatKid_NS_deglyco_22.3282.3282.2.dta
43					34558	1	1	1186.99	2371.96	2	2371.96	0.0052	236	256	0	115.86	28	37	6.5e-10	K	FLENAAADFSDEDEDEDIDGR	E				12	100101RatKid_NS_deglyco_22.3271.3271.2.dta
43					36177	1	1	1226.97	2451.93	2	2451.92	0.0113	236	256	0	88.9	30	36	2.8e-07	K	FLENAAADFSDEDEDEDIDGR	E		Phospho (ST)	0.000000000200000000000.0	11	100101RatKid_NS_deglyco_26.3044.3044.2.dta
44	IPI:IPI00779470.1	Tax_Id=10116 Gene_Symbol=Srrm1_predicted 106 kDa protein	298	106364	23746	1	1	669.959	2006.86	3	2006.86	0.0012	908	924	1	58.07	22	36	0.00038	R	KETESEAEDDNLDDLER	H				22	100101RatKid_NS_deglyco_08.1730.1730.3.dta
44					25711	1	1	696.616	2086.83	3	2086.82	0.006	908	924	1	39.31	20	35	0.022	R	KETESEAEDDNLDDLER	H		Phospho (ST)	0.00200000000000000.0	13	100101RatKid_NS_deglyco_23.1807.1807.3.dta
44					25712	1	1	696.617	2086.83	3	2086.82	0.0066	908	924	1	47.19	19	35	0.0037	R	KETESEAEDDNLDDLER	H		Phospho (ST)	0.00002000000000000.0	12	100101RatKid_NS_deglyco_23.1874.1874.3.dta
44					25713	1	1	1044.42	2086.83	2	2086.82	0.0083	908	924	1	74.36	23	35	7.2e-06	R	KETESEAEDDNLDDLER	H		Phospho (ST)	0.00002000000000000.0	25	100101RatKid_NS_deglyco_23.1873.1873.2.dta
44					25714	1	1	1044.42	2086.83	2	2086.82	0.0089	908	924	1	101.16	24	35	1.5e-08	R	KETESEAEDDNLDDLER	H		Phospho (ST)	0.00200000000000000.0	11	100101RatKid_NS_deglyco_23.1809.1809.2.dta
44					28316	1	1	723.272	2166.79	3	2166.79	0.0056	908	924	1	34.23	22	34	0.048	R	KETESEAEDDNLDDLER	H		2 Phospho (ST)	0.00202000000000000.0	12	100101RatKid_NS_deglyco_26.2050.2050.3.dta
44					28317	1	1	1084.4	2166.79	2	2166.79	0.0065	908	924	1	70.63		34	1.1e-05	R	KETESEAEDDNLDDLER	H		2 Phospho (ST)	0.00202000000000000.0	13	100101RatKid_NS_deglyco_26.2052.2052.2.dta
45	IPI:IPI00366370.3	Tax_Id=10116 Gene_Symbol=Eif5b eukaryotic translation initiation factor 5B	283	138001	19237	1	1	906.897	1811.78	2	1811.77	0.0092	209	225	0	66.82	36	37	5.9e-05	K	SVPTIDSGNEDDDSSFK	I				11	100101RatKid_NS_deglyco_08.1974.1974.2.dta
45					21030	1	1	946.878	1891.74	2	1891.74	0.0044	209	225	0	48.14	26	36	0.0034	K	SVPTIDSGNEDDDSSFK	I		Phospho (ST)	0.00000020000000000.0	13	100101RatKid_NS_deglyco_25.1968.1968.2.dta
45					21031	1	1	946.878	1891.74	2	1891.74	0.0058	209	225	0	79.24	29	36	2.6e-06	K	SVPTIDSGNEDDDSSFK	I		Phospho (ST)	0.00000020000000000.0	10	100101RatKid_NS_deglyco_24.1936.1936.2.dta
46					30652	1	1	750.677	2249.01	3	2249	0.0038	7	29	0	40.73	21	37	0.026	K	ASVDSETESSPGVNETAAASGQR	L				15	100101RatKid_NS_deglyco_14.1168.1168.3.dta
46					30653	1	1	1125.51	2249.01	2	2249	0.0054	7	29	0	85.66	19	37	8.4e-07	K	ASVDSETESSPGVNETAAASGQR	L				14	100101RatKid_NS_deglyco_14.1167.1167.2.dta
46					35266	1	1	1205.48	2408.94	2	2408.94	0.0076	7	29	0	58.57	20	36	0.00031	K	ASVDSETESSPGVNETAAASGQR	L		2 Phospho (ST)	0.00000020200000000000000.0	9	100101RatKid_NS_deglyco_27.1173.1173.2.dta	emPAI	0.51
46	IPI:IPI00211999.2	Tax_Id=10116 Gene_Symbol=Rnmt 46 kDa protein	276	46619	27463	1	1	1070.49	2138.96	2	2138.96	0.004	43	61	0	110.06	27	37	2.6e-09	K	TQDDLVEQNSSYVQDSPSK	K				14	100101RatKid_NS_deglyco_15.2034.2034.2.dta
46					30062	1	1	1110.47	2218.93	2	2218.93	0.003	43	61	0	39.73	17	37	0.027	K	TQDDLVEQNSSYVQDSPSK	K		Phospho (ST)	0.0000000000000002000.0	22	100101RatKid_NS_deglyco_24.1768.1768.2.dta
47	IPI:IPI00869599.1	Tax_Id=10116 Gene_Symbol=Acss2_predicted acyl-CoA synthetase short-chain family member 2	274	80120	15457	1	1	828.9	1655.78	2	1655.78	0.0025	256	271	0	52.15	22	35	0.0012	R	AELGMNDSPSQSPPVK	R				9	100101RatKid_NS_deglyco_07.1577.1577.2.dta
47					15458	1	1	828.9	1655.79	2	1655.78	0.0033	256	271	0	56.66	21	35	0.00042	R	AELGMNDSPSQSPPVK	R				9	100101RatKid_NS_deglyco_17.1723.1723.2.dta
47					17386	1	1	868.884	1735.75	2	1735.75	0.0055	256	271	0	38.49	18	35	0.026	R	AELGMNDSPSQSPPVK	R		Phospho (ST)	0.0000000200000000.0	9	100101RatKid_NS_deglyco_18.2025.2025.2.dta
47					17387	1	1	868.885	1735.76	2	1735.75	0.0074	256	271	0	44.5	18	35	0.0068	R	AELGMNDSPSQSPPVK	R		Phospho (ST)	0.0000000000020000.0	13	100101RatKid_NS_deglyco_08.2019.2019.2.dta
48	IPI:IPI00417750.3	Tax_Id=10116 Gene_Symbol=Tomm70a Mitochondrial precursor proteins import receptor	270	68143	29575	1	1	1103.5	2204.99	2	2204.99	0.0082	93	115	0	121.4	22	37	2e-10	R	ASPALGSGPDGSGDSLEMSSLDR	A				17	100101RatKid_NS_deglyco_13.3031.3031.2.dta
48					31432	1	1	762.66	2284.96	3	2284.95	0.0061	93	115	0	52.45	20	37	0.0015	R	ASPALGSGPDGSGDSLEMSSLDR	A		Phospho (ST)	0.02000000000000000000000.0	19	100101RatKid_NS_deglyco_22.3111.3111.3.dta
48					31880	1	1	767.991	2300.95	3	2300.95	0.0048	93	115	0	47.82	19	37	0.0049	R	ASPALGSGPDGSGDSLEMSSLDR	A		Oxidation (M); Phospho (ST)	0.02000000000000000100000.0	21	100101RatKid_NS_deglyco_22.2474.2474.3.dta
48					31881	1	1	1151.48	2300.95	2	2300.95	0.0081	93	115	0	64.18	21	37	0.0001	R	ASPALGSGPDGSGDSLEMSSLDR	A		Oxidation (M); Phospho (ST)	0.02000000000000000100000.0	16	100101RatKid_NS_deglyco_22.2483.2483.2.dta	emPAI	0.33
49	IPI:IPI00371781.3	Tax_Id=10116 Gene_Symbol=Mcm3_predicted similar to DNA replication licensing factor MCM3	265	92267	46823	1	1	778.337	3109.32	4	3109.33	-0.0145	665	690	2	39.53	22	39	0.047	R	KKPSEDESDLEDEEEKSQEEDTEQTR	K				24	100101RatKid_NS_deglyco_16.1194.1194.4.dta
49					46824	1	1	778.344	3109.35	4	3109.33	0.0147	665	690	2	38.51	21	39	0.06	R	KKPSEDESDLEDEEEKSQEEDTEQTR	K				28	100101RatKid_NS_deglyco_08.1305.1305.4.dta
49					47813	1	1	798.334	3189.31	4	3189.3	0.0066	665	690	2	44.46	21	38	0.014	R	KKPSEDESDLEDEEEKSQEEDTEQTR	K		Phospho (ST)	0.00020000000000000000000000.0	15	100101RatKid_NS_deglyco_20.1283.1283.4.dta
49					47814	1	1	798.335	3189.31	4	3189.3	0.0105	665	690	2	43.45	20	39	0.018	R	KKPSEDESDLEDEEEKSQEEDTEQTR	K		Phospho (ST)	0.00000002000000000000000000.0	18	100101RatKid_NS_deglyco_20.1319.1319.4.dta	emPAI	0.23
50	IPI:IPI00371736.3	Tax_Id=10116 Gene_Symbol=LOC685174 similar to trinucleotide repeat containing 5	260	40366	22638	1	1	979.945	1957.87	2	1957.88	-0.0003	332	349	0	73.2	23	37	1.2e-05	K	ELGSLEEDANPDEEGVQK	A				11	100101RatKid_NS_deglyco_16.2138.2138.2.dta
50					22639	1	1	979.948	1957.88	2	1957.88	0.0058	332	349	0	75.74	27	37	6.8e-06	K	ELGSLEEDANPDEEGVQK	A				12	100101RatKid_NS_deglyco_16.2063.2063.2.dta
50					24511	1	1	1019.93	2037.85	2	2037.84	0.0069	332	349	0	63.66	20	36	9.5e-05	K	ELGSLEEDANPDEEGVQK	A		Phospho (ST)	0.000200000000000000.0	10	100101RatKid_NS_deglyco_24.2340.2340.2.dta
50					25686	1	1	696.332	2085.97	3	2085.97	0.0028	331	349	1	40.36	24	36	0.023	R	KELGSLEEDANPDEEGVQK	A				15	100101RatKid_NS_deglyco_14.1585.1585.3.dta
50					28301	1	1	722.989	2165.94	3	2165.94	0.0071	331	349	1	35.04	20	37	0.079	R	KELGSLEEDANPDEEGVQK	A		Phospho (ST)	0.0000200000000000000.0	10	100101RatKid_NS_deglyco_19.2022.2022.3.dta
50					28304	1	1	1083.98	2165.95	2	2165.94	0.0106	331	349	1	56.94	19	37	0.00053	R	KELGSLEEDANPDEEGVQK	A		Phospho (ST)	0.0000200000000000000.0	26	100101RatKid_NS_deglyco_19.2028.2028.2.dta
51	IPI:IPI00382218.1	Tax_Id=10116 Gene_Symbol=Tloc1 Ab2-292	255	68401	42680	1	1	943.03	2826.07	3	2826.06	0.0076	576	599	1	73.43	22	36	1.1e-05	K	EELEQQTDGDCDEEDDDKDGEMPK	S				17	100101RatKid_NS_deglyco_23.1150.1150.3.dta
51					42681	1	1	943.031	2826.07	3	2826.06	0.0116	576	599	1	42.44	17	36	0.013	K	EELEQQTDGDCDEEDDDKDGEMPK	S				13	100101RatKid_NS_deglyco_23.1214.1214.3.dta
51					43017	1	1	948.361	2842.06	3	2842.06	0.0047	576	599	1	56.21	21	36	0.00048	K	EELEQQTDGDCDEEDDDKDGEMPK	S		Oxidation (M)	0.000000000000000000000100.0	14	100101RatKid_NS_deglyco_23.696.696.3.dta
51					43018	1	1	948.363	2842.07	3	2842.06	0.0109	576	599	1	67.37	21	36	3.8e-05	K	EELEQQTDGDCDEEDDDKDGEMPK	S		Oxidation (M)	0.000000000000000000000100.0	16	100101RatKid_NS_deglyco_23.681.681.3.dta
51					43576	1	1	969.686	2906.04	3	2906.03	0.0093	576	599	1	44.67	19	35	0.0056	K	EELEQQTDGDCDEEDDDKDGEMPK	S		Phospho (ST)	0.000000200000000000000000.0	10	100101RatKid_NS_deglyco_25.1240.1240.3.dta
51					43720	1	1	975.017	2922.03	3	2922.02	0.0062	576	599	1	39.46	20	34	0.016	K	EELEQQTDGDCDEEDDDKDGEMPK	S		Oxidation (M); Phospho (ST)	0.000000200000000000000100.0	14	100101RatKid_NS_deglyco_25.761.761.3.dta
51					43721	1	1	975.018	2922.03	3	2922.02	0.0109	576	599	1	51.82	20	34	0.0009	K	EELEQQTDGDCDEEDDDKDGEMPK	S		Oxidation (M); Phospho (ST)	0.000000200000000000000100.0	10	100101RatKid_NS_deglyco_25.767.767.3.dta	emPAI	0.21
52	IPI:IPI00400666.2	Tax_Id=10116 Gene_Symbol=Nhn1 Isoform A of Zinc finger CCCH domain-containing protein 18	252	105903	46822	1	1	1037.44	3109.29	3	3108.27	1.0157	87	116	1	63.83	19	39	0.00017	R	GPAGSPCEEGDDAEEDGTSDLRDEASSVTR	E				18	100101RatKid_NS_deglyco_18.2810.2810.3.dta
52					47803	1	1	1063.76	3188.25	3	3188.24	0.0102	87	116	1	70.72	27	38	2.8e-05	R	GPAGSPCEEGDDAEEDGTSDLRDEASSVTR	E		Phospho (ST)	0.000020000000000000000000000000.0	16	100101RatKid_NS_deglyco_24.2637.2637.3.dta
52					47812	1	1	1064.09	3189.25	3	3188.24	1.0149	87	116	1	65.56	18	38	9.1e-05	R	GPAGSPCEEGDDAEEDGTSDLRDEASSVTR	E		Phospho (ST)	0.000020000000000000000000000000.0	13	100101RatKid_NS_deglyco_24.2628.2628.3.dta
52					48797	1	1	1090.41	3268.21	3	3268.2	0.0063	87	116	1	28	17	36	0.38	R	GPAGSPCEEGDDAEEDGTSDLRDEASSVTR	E		2 Phospho (ST)	0.000020000000000002000000000000.0	9	100101RatKid_NS_deglyco_26.2818.2818.3.dta
52					48821	1	1	1090.74	3269.21	3	3268.2	1.0069	87	116	1	20.44	17	36	2	R	GPAGSPCEEGDDAEEDGTSDLRDEASSVTR	E		2 Phospho (ST)	0.000020000000000000200000000000.0	6	100101RatKid_NS_deglyco_26.2832.2832.3.dta	emPAI	0.24
53	IPI:IPI00202231.1	Tax_Id=10116 Gene_Symbol=RGD1306324 Protein RER1	250	23087	21220	1	1	634.96	1901.86	3	1901.86	0.0023	87	104	0	47.1	17	36	0.0047	K	VDPSLMEDSDDGPSLPTK	Q				18	100101RatKid_NS_deglyco_16.2778.2778.3.dta
53					21225	1	1	951.938	1901.86	2	1901.86	0.0059	87	104	0	72.13	23	36	1.5e-05	K	VDPSLMEDSDDGPSLPTK	Q				21	100101RatKid_NS_deglyco_16.2816.2816.2.dta
53					21226	1	1	951.939	1901.86	2	1901.86	0.0073	87	104	0	64.83	19	36	8e-05	K	VDPSLMEDSDDGPSLPTK	Q				24	100101RatKid_NS_deglyco_16.2746.2746.2.dta
53					21532	1	1	959.934	1917.85	2	1917.85	0.0025	87	104	0	42.95	22	36	0.012	K	VDPSLMEDSDDGPSLPTK	Q		Oxidation (M)	0.000001000000000000.0	10	100101RatKid_NS_deglyco_08.2160.2160.2.dta
53					21533	1	1	959.937	1917.86	2	1917.85	0.0072	87	104	0	61.22	23	37	0.00019	K	VDPSLMEDSDDGPSLPTK	Q		Oxidation (M)	0.000001000000000000.0	8	100101RatKid_NS_deglyco_16.2125.2125.2.dta
53					23188	1	1	991.92	1981.83	2	1981.82	0.0024	87	104	0	35.81	21	36	0.065	K	VDPSLMEDSDDGPSLPTK	Q		Phospho (ST)	0.000000002000000000.0	11	100101RatKid_NS_deglyco_25.2676.2676.2.dta
53					23189	1	1	991.921	1981.83	2	1981.82	0.0054	87	104	0	41.25	21	36	0.017	K	VDPSLMEDSDDGPSLPTK	Q		Phospho (ST)	0.000000002000000000.0	6	100101RatKid_NS_deglyco_25.2681.2681.2.dta
53					23569	1	1	999.918	1997.82	2	1997.82	0.0038	87	104	0	34.68	25	35	0.066	K	VDPSLMEDSDDGPSLPTK	Q		Oxidation (M); Phospho (ST)	0.000001002000000000.0	6	100101RatKid_NS_deglyco_25.2102.2102.2.dta	emPAI	0.97
54	IPI:IPI00778976.1	Tax_Id=10116 Gene_Symbol=Epb4.9_predicted 45 kDa protein	245	45424	30384	1	1	746.968	2237.88	3	2237.88	-0.0008	212	230	1	48.17	21	35	0.0028	R	KGAEEEEEEEDDDSEEEIK	A				17	100101RatKid_NS_deglyco_21.918.918.3.dta
54					30385	1	1	746.969	2237.89	3	2237.88	0.0034	212	230	1	61.25	19	35	0.00015	R	KGAEEEEEEEDDDSEEEIK	A				19	100101RatKid_NS_deglyco_22.930.930.3.dta
54					32315	1	1	1159.93	2317.85	2	2317.85	-0.0028	212	230	1	25.83	21	33	0.31	R	KGAEEEEEEEDDDSEEEIK	A		Phospho (ST)	0.0000000000000200000.0	15	100101RatKid_NS_deglyco_25.728.728.2.dta
54					32317	1	1	773.625	2317.85	3	2317.85	0.0035	212	230	1	39.04	16	34	0.017	R	KGAEEEEEEEDDDSEEEIK	A		Phospho (ST)	0.0000000000000200000.0	20	100101RatKid_NS_deglyco_25.789.789.3.dta
54					32318	1	1	773.625	2317.85	3	2317.85	0.0045	212	230	1	33.71	20	34	0.056	R	KGAEEEEEEEDDDSEEEIK	A		Phospho (ST)	0.0000000000000200000.0	15	100101RatKid_NS_deglyco_25.858.858.3.dta
54					32319	1	1	1159.93	2317.86	2	2317.85	0.0068	212	230	1	53.23	25	34	0.00064	R	KGAEEEEEEEDDDSEEEIK	A		Phospho (ST)	0.0000000000000200000.0	13	100101RatKid_NS_deglyco_25.790.790.2.dta
54					32320	1	1	773.626	2317.86	3	2317.85	0.0072	212	230	1	36.49	30	34	0.031	R	KGAEEEEEEEDDDSEEEIK	A		Phospho (ST)	0.0000000000000200000.0	18	100101RatKid_NS_deglyco_25.721.721.3.dta
54					32337	1	1	1160.44	2318.86	2	2317.85	1.0141	212	230	1	28.2	16	34	0.2	R	KGAEEEEEEEDDDSEEEIK	A		Phospho (ST)	0.0000000000000200000.0	19	100101RatKid_NS_deglyco_25.887.887.2.dta	emPAI	0.52
55	IPI:IPI00369678.3	Tax_Id=10116 Gene_Symbol=Slc43a2_predicted solute carrier family 43, member 2	237	63373	4555	1	1	638.846	1275.68	2	1275.67	0.0026	294	304	0	63.19	30	33	4.9e-05	K	LCLSTVDLEVK	C				9	100101RatKid_NS_deglyco_02.3358.3358.2.dta
55					6323	1	1	678.828	1355.64	2	1355.64	0.0007	294	304	0	63.34		35	7.4e-05	K	LCLSTVDLEVK	C		Phospho (ST)	0.00020000000.0	16	100101RatKid_NS_deglyco_13.4042.4042.2.dta
55					16995	1	1	574.918	1721.73	3	1721.73	0.0013	389	402	1	30.33	24	35	0.16	R	LKECEDTSEEPEEK	D				13	100101RatKid_NS_deglyco_14.603.603.3.dta
55					16996	1	1	861.873	1721.73	2	1721.73	0.0017	389	402	1	39.22	26	35	0.021	R	LKECEDTSEEPEEK	D				13	100101RatKid_NS_deglyco_14.424.424.2.dta
55					16997	1	1	574.919	1721.73	3	1721.73	0.0042	389	402	1	36.5	18	35	0.04	R	LKECEDTSEEPEEK	D				16	100101RatKid_NS_deglyco_14.916.916.3.dta
55					16998	1	1	574.919	1721.73	3	1721.73	0.0043	389	402	1	43.1	26	35	0.0085	R	LKECEDTSEEPEEK	D				16	100101RatKid_NS_deglyco_14.536.536.3.dta
55					16999	1	1	574.919	1721.73	3	1721.73	0.0044	389	402	1	26.2	24	35	0.41	R	LKECEDTSEEPEEK	D				12	100101RatKid_NS_deglyco_14.745.745.3.dta
55					17000	1	1	574.92	1721.74	3	1721.73	0.0085	389	402	1	46.38	21	35	0.0041	R	LKECEDTSEEPEEK	D				15	100101RatKid_NS_deglyco_14.414.414.3.dta
55					19094	1	1	601.572	1801.69	3	1801.7	-0.0018	389	402	1	32.65	20	34	0.072	R	LKECEDTSEEPEEK	D		Phospho (ST)	0.00000002000000.0	14	100101RatKid_NS_deglyco_21.533.533.3.dta
55					19095	1	1	901.858	1801.7	2	1801.7	0.0043	389	402	1	29.09	19	34	0.17	R	LKECEDTSEEPEEK	D		Phospho (ST)	0.00000020000000.0	9	100101RatKid_NS_deglyco_21.474.474.2.dta
55					19096	1	1	901.859	1801.7	2	1801.7	0.006	389	402	1	36.65	23	34	0.03	R	LKECEDTSEEPEEK	D		Phospho (ST)	0.00000020000000.0	14	100101RatKid_NS_deglyco_21.540.540.2.dta
55					19097	1	1	601.575	1801.7	3	1801.7	0.0066	389	402	1	28.12	25	34	0.2	R	LKECEDTSEEPEEK	D		Phospho (ST)	0.00000002000000.0	7	100101RatKid_NS_deglyco_21.467.467.3.dta
55					35114	1	1	602.766	2407.03	4	2407.03	0.0012	389	409	2	36.93	30	38	0.066	R	LKECEDTSEEPEEKDGAQGEK	K				10	100101RatKid_NS_deglyco_16.406.406.4.dta
55					35116	1	1	602.767	2407.04	4	2407.03	0.004	389	409	2	34.37	26	38	0.12	R	LKECEDTSEEPEEKDGAQGEK	K				15	100101RatKid_NS_deglyco_14.428.428.4.dta
55					36689	1	1	830.008	2487	3	2487	0.0033	389	409	2	24.89	20	37	0.89	R	LKECEDTSEEPEEKDGAQGEK	K		Phospho (ST)	0.000000200000000000000.0	13	100101RatKid_NS_deglyco_19.383.383.3.dta
55					36690	1	1	830.011	2487.01	3	2487	0.0118	389	409	2	24.97	19	37	0.88	R	LKECEDTSEEPEEKDGAQGEK	K		Phospho (ST)	0.000000020000000000000.0	15	100101RatKid_NS_deglyco_19.416.416.3.dta	emPAI	0.58
56	IPI:IPI00365626.3	Tax_Id=10116 Gene_Symbol=Txndc1 Thioredoxin domain containing 1	214	31814	37382	1	1	841.689	2522.04	3	2522.04	0.0023	232	252	1	45.07	22	37	0.0093	K	KVEEEQEADEEDVSEEETENR	E				18	100101RatKid_NS_deglyco_19.1146.1146.3.dta
56					38902	1	1	868.346	2602.02	3	2602.01	0.0093	232	252	1	41.84	23	36	0.015	K	KVEEEQEADEEDVSEEETENR	E		Phospho (ST)	0.000000000000020000000.0	22	100101RatKid_NS_deglyco_24.1079.1079.3.dta
56					38903	1	1	1302.02	2602.02	2	2602.01	0.0096	232	252	1	72.32	29	36	1.4e-05	K	KVEEEQEADEEDVSEEETENR	E		Phospho (ST)	0.000000000000020000000.0	21	100101RatKid_NS_deglyco_24.1022.1022.2.dta
56					38904	1	1	868.347	2602.02	3	2602.01	0.0105	232	252	1	44.82	19	36	0.0077	K	KVEEEQEADEEDVSEEETENR	E		Phospho (ST)	0.000000000000020000000.0	21	100101RatKid_NS_deglyco_24.1012.1012.3.dta
56					38905	1	1	1302.02	2602.02	2	2602.01	0.0121	232	252	1	51.3	19	36	0.0018	K	KVEEEQEADEEDVSEEETENR	E		Phospho (ST)	0.000000000000020000000.0	13	100101RatKid_NS_deglyco_24.1051.1051.2.dta
56					38906	1	1	868.347	2602.02	3	2602.01	0.0126	232	252	1	30.46	20	36	0.22	K	KVEEEQEADEEDVSEEETENR	E		Phospho (ST)	0.000000000000020000000.0	15	100101RatKid_NS_deglyco_24.1147.1147.3.dta
57	IPI:IPI00204831.1	Tax_Id=10116 Gene_Symbol=Timm8a Mitochondrial import inner membrane translocase subunit Tim8 A	210	11263	2805	1	1	598.296	1194.58	2	1194.58	0.001	87	97	0	45.51	24	34	0.0038	K	SKPVFSESLSD	-				8	100101RatKid_NS_deglyco_17.2073.2073.2.dta
57					2806	1	1	598.296	1194.58	2	1194.58	0.0013	87	97	0	21.92	17	34	0.85	K	SKPVFSESLSD	-				7	100101RatKid_NS_deglyco_17.2167.2167.2.dta
57					2808	1	1	598.297	1194.58	2	1194.58	0.0028	87	97	0	37.48	23	34	0.024	K	SKPVFSESLSD	-				11	100101RatKid_NS_deglyco_09.1885.1885.2.dta
57					4519	1	1	638.28	1274.55	2	1274.54	0.0018	87	97	0	40.57	24	33	0.01	K	SKPVFSESLSD	-		Phospho (ST)	0.00000000020.0	7	100101RatKid_NS_deglyco_22.2190.2190.2.dta
58	IPI:IPI00197559.1	Tax_Id=10116 Gene_Symbol=Pla2g4a Cytosolic phospholipase A2	210	86165	43024	1	1	949.063	2844.17	3	2844.15	0.0144	509	533	0	56.01	18	38	0.0008	R	DFSPQDSFDDDELDAAVADPDEFER	I				8	100101RatKid_NS_deglyco_23.4627.4627.3.dta
58					43768	1	1	975.715	2924.12	3	2924.12	0.0052	509	533	0	23.19	16	36	1.1	R	DFSPQDSFDDDELDAAVADPDEFER	I		Phospho (ST)	0.0020000000000000000000000.0	8	100101RatKid_NS_deglyco_26.4551.4551.3.dta
58					43769	1	1	975.716	2924.13	3	2924.12	0.0074	509	533	0	62.99	23	36	0.00012	R	DFSPQDSFDDDELDAAVADPDEFER	I		Phospho (ST)	0.0000002000000000000000000.0	15	100101RatKid_NS_deglyco_26.4343.4343.3.dta
58					43770	1	1	1463.07	2924.13	2	2924.12	0.0114	509	533	0	71.64	21	36	1.7e-05	R	DFSPQDSFDDDELDAAVADPDEFER	I		Phospho (ST)	0.0000002000000000000000000.0	14	100101RatKid_NS_deglyco_26.4345.4345.2.dta	emPAI	0.21
59	IPI:IPI00203446.1	Tax_Id=10116 Gene_Symbol=Slc23a1 Solute carrier family 23 member 1	209	66133	38340	1	1	859.069	2574.18	3	2574.18	0.0094	581	604	1	28.23	18	38	0.52	K	TENQPAVLEDAPDNTETGSVCTKV	-				9	100101RatKid_NS_deglyco_14.2592.2592.3.dta
59					38341	1	1	1288.1	2574.19	2	2574.18	0.0128	581	604	1	76.75	20	38	7.3e-06	K	TENQPAVLEDAPDNTETGSVCTKV	-				28	100101RatKid_NS_deglyco_14.2603.2603.2.dta
59					39695	1	1	885.725	2654.15	3	2654.14	0.0125	581	604	1	50.23	22	38	0.0035	K	TENQPAVLEDAPDNTETGSVCTKV	-		Phospho (ST)	0.000000000000000000200000.0	12	100101RatKid_NS_deglyco_23.2731.2731.3.dta
59					39696	1	1	1328.08	2654.15	2	2654.14	0.0125	581	604	1	61.06	20	38	0.00029	K	TENQPAVLEDAPDNTETGSVCTKV	-		Phospho (ST)	0.000000000000000000200000.0	16	100101RatKid_NS_deglyco_23.2788.2788.2.dta
59					39741	1	1	886.057	2655.15	3	2654.14	1.0083	581	604	1	29.74	22	38	0.38	K	TENQPAVLEDAPDNTETGSVCTKV	-		Phospho (ST)	0.000000000000000020000000.0	7	100101RatKid_NS_deglyco_22.2765.2765.3.dta
60	IPI:IPI00231294.3	Tax_Id=10116 Gene_Symbol=Clns1a Clns1a protein	204	26689	47665	1	1	1059.44	3175.3	3	3175.29	0.0083	91	117	1	23.24	18	38	1.9	R	FGEESKEPFSDEDEDDNDDVEPISEFR	F				6	100101RatKid_NS_deglyco_29.3118.3118.3.dta
60					47666	1	1	1059.44	3175.3	3	3175.29	0.0089	91	117	1	58.44	18	38	0.00056	R	FGEESKEPFSDEDEDDNDDVEPISEFR	F				18	100101RatKid_NS_deglyco_20.3420.3420.3.dta
60					47678	1	1	1059.77	3176.3	3	3175.29	1.01	91	117	1	32.87	16	38	0.2	R	FGEESKEPFSDEDEDDNDDVEPISEFR	F				7	100101RatKid_NS_deglyco_29.3111.3111.3.dta
60					48413	1	1	1086.1	3255.27	3	3255.26	0.0133	91	117	1	45.98	18	38	0.0082	R	FGEESKEPFSDEDEDDNDDVEPISEFR	F		Phospho (ST)	0.000000000200000000000000000.0	16	100101RatKid_NS_deglyco_24.3694.3694.3.dta	emPAI	0.6
61	IPI:IPI00198210.6	Tax_Id=10116 Gene_Symbol=Supt5h suppressor of Ty 5 homolog	191	121173	53326	1	1	1075.67	4298.65	4	4298.64	0.012	32	67	1	45.79	22	38	0.0093	R	SAAGSEKEEEPEEEEEEEEEEYDEEEEEEDDDRPPK	K				16	100101RatKid_NS_deglyco_22.2123.2123.4.dta
61					53327	1	1	1075.92	4299.66	4	4298.64	1.0153	32	67	1	48.23	23	38	0.0051	R	SAAGSEKEEEPEEEEEEEEEEYDEEEEEEDDDRPPK	K				25	100101RatKid_NS_deglyco_22.2180.2180.4.dta
61					53328	1	1	1075.92	4299.66	4	4298.64	1.0158	32	67	1	68.16	24	38	5.3e-05	R	SAAGSEKEEEPEEEEEEEEEEYDEEEEEEDDDRPPK	K				15	100101RatKid_NS_deglyco_22.2052.2052.4.dta
61					53329	1	1	1075.92	4299.66	4	4298.64	1.0212	32	67	1	45.26	21	38	0.011	R	SAAGSEKEEEPEEEEEEEEEEYDEEEEEEDDDRPPK	K				10	100101RatKid_NS_deglyco_22.2191.2191.4.dta
61					53473	1	1	1095.91	4379.62	4	4378.61	1.0133	32	67	1	44.42	20	37	0.0096	R	SAAGSEKEEEPEEEEEEEEEEYDEEEEEEDDDRPPK	K		Phospho (ST)	0.000020000000000000000000000000000000.0	15	100101RatKid_NS_deglyco_24.2135.2135.4.dta
62	IPI:IPI00364414.2	Tax_Id=10116 Gene_Symbol=Kpna3 Karyopherin alpha 3	175	58351	24479	1	1	1018.95	2035.89	2	2035.89	0.0071	52	69	0	75.99	27	36	6.2e-06	R	NVPQEESLEDSDVDADFK	A				12	100101RatKid_NS_deglyco_16.2941.2941.2.dta
62					24480	1	1	1018.95	2035.89	2	2035.89	0.0084	52	69	0	87.57	27	36	4.3e-07	R	NVPQEESLEDSDVDADFK	A				10	100101RatKid_NS_deglyco_16.2876.2876.2.dta
62					26632	1	1	1058.94	2115.86	2	2115.85	0.01	52	69	0	36.14	18	36	0.049	R	NVPQEESLEDSDVDADFK	A		Phospho (ST)	0.000000000020000000.0	18	100101RatKid_NS_deglyco_24.2784.2784.2.dta
62					26656	1	1	1059.44	2116.86	2	2115.85	1.0123	52	69	0	44.65	20	36	0.0071	R	NVPQEESLEDSDVDADFK	A		Phospho (ST)	0.000000000020000000.0	7	100101RatKid_NS_deglyco_24.2810.2810.2.dta	emPAI	0.12
63	IPI:IPI00372081.3	Tax_Id=10116 Gene_Symbol=RGD1310887_predicted hypothetical protein LOC296623	168	66131	45143	1	1	1006.12	3015.33	3	3015.32	0.009	201	230	0	37.32	19	39	0.075	R	GDGGSTPTPGDSLQNPDTSSEALSEPESQR	R				14	100101RatKid_NS_deglyco_18.2440.2440.3.dta
63					46646	1	1	1032.77	3095.3	3	3095.28	0.0119	201	230	0	26.69	21	38	0.84	R	GDGGSTPTPGDSLQNPDTSSEALSEPESQR	R		Phospho (ST)	0.000020000000000000000000000000.0	19	100101RatKid_NS_deglyco_24.2235.2235.3.dta
63					47632	1	1	1058.15	3171.43	3	3171.42	0.0068	201	231	1	78.04	23	39	6.9e-06	R	GDGGSTPTPGDSLQNPDTSSEALSEPESQRR	E				18	100101RatKid_NS_deglyco_14.1954.1954.3.dta
63					47633	1	1	1058.15	3171.43	3	3171.42	0.007	201	231	1	39.44	20	39	0.049	R	GDGGSTPTPGDSLQNPDTSSEALSEPESQRR	E				17	100101RatKid_NS_deglyco_14.1967.1967.3.dta
63					48389	1	1	1084.81	3251.4	3	3251.39	0.0131	201	231	1	66.6	27	39	9.3e-05	R	GDGGSTPTPGDSLQNPDTSSEALSEPESQRR	E		Phospho (ST)	0.0000020000000000000000000000000.0	19	100101RatKid_NS_deglyco_20.2042.2042.3.dta
63					49339	1	1	1111.46	3331.37	3	3331.35	0.0141	201	231	1	27.93	20	38	0.61	R	GDGGSTPTPGDSLQNPDTSSEALSEPESQRR	E		2 Phospho (ST)	0.0000200000000000000000000002000.0	12	100101RatKid_NS_deglyco_25.1924.1924.3.dta	emPAI	0.27
64	IPI:IPI00400578.1	Tax_Id=10116 Gene_Symbol=Hp1bp3 Heterochromatin protein 1, binding protein 3	166	61054	51576	1	1	1251.56	3751.67	3	3751.67	-0.0025	57	91	0	41.97	24	40	0.033	K	LAEGEEEKPEPDGSSEESISTVEEPENETPPAPSR	E				21	100101RatKid_NS_deglyco_08.2148.2148.3.dta
64					51577	1	1	938.929	3751.69	4	3751.67	0.0155	57	91	0	33.45	18	40	0.23	K	LAEGEEEKPEPDGSSEESISTVEEPENETPPAPSR	E				14	100101RatKid_NS_deglyco_08.2181.2181.4.dta
64					51579	1	1	939.176	3752.67	4	3751.67	1.003	57	91	0	40.56	18	40	0.045	K	LAEGEEEKPEPDGSSEESISTVEEPENETPPAPSR	E				13	100101RatKid_NS_deglyco_08.2245.2245.4.dta
64					51806	1	1	1278.22	3831.64	3	3831.64	0.0051	57	91	0	49.16	18	40	0.0063	K	LAEGEEEKPEPDGSSEESISTVEEPENETPPAPSR	E		Phospho (ST)	0.00000000000000000200000000000000000.0	14	100101RatKid_NS_deglyco_22.2297.2297.3.dta
64					51808	1	1	959.17	3832.65	4	3831.64	1.015	57	91	0	21.92	19	40	3.4	K	LAEGEEEKPEPDGSSEESISTVEEPENETPPAPSR	E		Phospho (ST)	0.00000000000000200000000000000000000.0	12	100101RatKid_NS_deglyco_22.2320.2320.4.dta
64					51814	1	1	1278.89	3833.65	3	3831.64	2.0162	57	91	0	36.55	23	40	0.11	K	LAEGEEEKPEPDGSSEESISTVEEPENETPPAPSR	E		Phospho (ST)	0.00000000000000000200000000000000000.0	20	100101RatKid_NS_deglyco_23.2238.2238.3.dta
64					51815	1	1	1278.89	3833.66	3	3831.64	2.0186	57	91	0	41.04	22	40	0.041	K	LAEGEEEKPEPDGSSEESISTVEEPENETPPAPSR	E		Phospho (ST)	0.00000000000000000200000000000000000.0	15	100101RatKid_NS_deglyco_23.2175.2175.3.dta
65	IPI:IPI00766690.1	Tax_Id=10116 Gene_Symbol=Farp1_predicted FERM, RhoGEF (Arhgef) and pleckstrin domain protein 1	159	119566	25882	1	1	1047.44	2092.87	2	2092.87	0.0068	882	901	0	91.31	23	37	2.2e-07	K	SPDEATAADQESEDDLSASR	T				26	100101RatKid_NS_deglyco_20.1343.1343.2.dta
65					28412	1	1	1087.43	2172.84	2	2172.83	0.0101	882	901	0	70.84		36	1.7e-05	K	SPDEATAADQESEDDLSASR	T		Phospho (ST)	0.00000000000200000000.0	13	100101RatKid_NS_deglyco_25.1198.1198.2.dta
66	IPI:IPI00359020.1	Tax_Id=10116 Gene_Symbol=RGD1308876_predicted hypothetical protein LOC362597	159	18303	29886	1	1	1107.43	2212.85	2	2212.84	0.0016	70	88	0	83.04	26	35	8.4e-07	R	SSTLEPEDEDDEDEDTMTR	L				13	100101RatKid_NS_deglyco_23.1475.1475.2.dta
66					30236	1	1	1115.43	2228.85	2	2228.84	0.0098	70	88	0	56.39	24	35	0.00039	R	SSTLEPEDEDDEDEDTMTR	L		Oxidation (M)	0.0000000000000000100.0	10	100101RatKid_NS_deglyco_23.1022.1022.2.dta
66					32022	1	1	1155.41	2308.82	2	2308.8	0.0105	70	88	0	65.88	20	33	3e-05	R	SSTLEPEDEDDEDEDTMTR	L		Oxidation (M); Phospho (ST)	0.0020000000000000100.0	9	100101RatKid_NS_deglyco_26.1276.1276.2.dta	emPAI	0.66
67	IPI:IPI00766645.2	Tax_Id=10116 Gene_Symbol=Saps3_predicted similar to SAPS domain family, member 3	158	95957	27462	1	1	1070.46	2138.9	2	2138.89	0.0077	582	599	0	67.97	33	36	3.7e-05	R	IQQFDDGGSDEEDIWEEK	H				23	100101RatKid_NS_deglyco_18.3378.3378.2.dta
67					30061	1	1	1110.44	2218.87	2	2218.86	0.0105	582	599	0	75.53	22	35	5e-06	R	IQQFDDGGSDEEDIWEEK	H		Phospho (ST)	0.000000002000000000.0	13	100101RatKid_NS_deglyco_25.3292.3292.2.dta
68	IPI:IPI00370333.1	Tax_Id=10116 Gene_Symbol=Baz1b similar to Bromodomain adjacent to zinc finger domain protein 1B	144	171838	18157	1	1	883.872	1765.73	2	1765.72	0.0055	1454	1470	0	59.88	18	35	0.0002	R	LADDEGDSDSESVGQSR	G				13	100101RatKid_NS_deglyco_20.571.571.2.dta
68					20025	1	1	616.237	1845.69	3	1845.69	-0.0021	1454	1470	0	30.71	24	33	0.1	R	LADDEGDSDSESVGQSR	G		Phospho (ST)	0.00000002000000000.0	10	100101RatKid_NS_deglyco_25.694.694.3.dta
68					20026	1	1	923.854	1845.69	2	1845.69	0.004	1454	1470	0	52.72	19	34	0.0007	R	LADDEGDSDSESVGQSR	G		Phospho (ST)	0.00000002000000000.0	15	100101RatKid_NS_deglyco_25.677.677.2.dta
69	IPI:IPI00372936.3	Tax_Id=10116 Gene_Symbol=Ccdc43 similar to CG9586-PB	134	28073	50414	1	1	1160.86	3479.57	3	3479.57	-0.0002	153	186	1	75.9	27	39	1.2e-05	K	AALLAQYADVTDEEDEADEKADPGASTANIGSDK	S				27	100101RatKid_NS_deglyco_08.3466.3466.3.dta
69					50822	1	1	1187.86	3560.55	3	3559.54	1.0168	153	186	1	74.94	24	39	1.6e-05	K	AALLAQYADVTDEEDEADEKADPGASTANIGSDK	S		Phospho (ST)	0.0000000000200000000000000000000000.0	14	100101RatKid_NS_deglyco_23.3490.3490.3.dta
69					50823	1	1	1187.86	3560.56	3	3559.54	1.0203	153	186	1	31.21	21	39	0.37	K	AALLAQYADVTDEEDEADEKADPGASTANIGSDK	S		Phospho (ST)	0.0000000000200000000000000000000000.0	15	100101RatKid_NS_deglyco_23.3501.3501.3.dta	emPAI	0.25
70	IPI:IPI00203725.2	Tax_Id=10116 Gene_Symbol=Hmga1 Isoform HMG-I of High mobility group protein HMG-I/HMG-Y	126	11699	30365	1	1	746.336	2235.98	3	2235.99	-0.0019	89	107	2	65.74	27	37	7.9e-05	K	KLEKEEEEGISQESSEEEQ	-				16	100101RatKid_NS_deglyco_08.1050.1050.3.dta
70					32266	1	1	1158.98	2315.96	2	2315.95	0.0026	89	107	2	43.07	22	37	0.014	K	KLEKEEEEGISQESSEEEQ	-		Phospho (ST)	0.0000000000000200000.0	13	100101RatKid_NS_deglyco_24.775.775.2.dta
70					32267	1	1	772.993	2315.96	3	2315.95	0.004	89	107	2	47.38	24	37	0.0051	K	KLEKEEEEGISQESSEEEQ	-		Phospho (ST)	0.0000000000000020000.0	9	100101RatKid_NS_deglyco_24.832.832.3.dta
70					32268	1	1	772.995	2315.96	3	2315.95	0.009	89	107	2	39.12	25	37	0.034	K	KLEKEEEEGISQESSEEEQ	-		Phospho (ST)	0.0000000000000020000.0	13	100101RatKid_NS_deglyco_24.764.764.3.dta
70					35010	1	1	799.649	2395.92	3	2395.92	0.0055	89	107	2	25.98	21	36	0.54	K	KLEKEEEEGISQESSEEEQ	-		2 Phospho (ST)	0.0000000000000220000.0	15	100101RatKid_NS_deglyco_27.681.681.3.dta	emPAI	1.81
71	IPI:IPI00476562.2	Tax_Id=10116 Gene_Symbol=kif13B 87 kDa protein	121	87953	25185	1	1	1031.49	2060.96	2	2060.95	0.0077	664	681	0	35.34	26	37	0.073	R	LEVTSDSEDASEVPEWLR	E				10	100101RatKid_NS_deglyco_13.4357.4357.2.dta
71					25186	1	1	1031.49	2060.96	2	2060.95	0.0092	664	681	0	66.58	29	37	5.5e-05	R	LEVTSDSEDASEVPEWLR	E				12	100101RatKid_NS_deglyco_13.4342.4342.2.dta
71					27535	1	1	1071.47	2140.92	2	2140.92	0.0021	664	681	0	40.35	21	37	0.024	R	LEVTSDSEDASEVPEWLR	E		Phospho (ST)	0.000020000000000000.0	18	100101RatKid_NS_deglyco_23.4446.4446.2.dta
72	IPI:IPI00365864.3	Tax_Id=10116 Gene_Symbol=LOC688717 hypothetical protein LOC688717	114	12625	12935	1	1	525.915	1574.72	3	1574.72	0.0016	98	111	1	43.17	20	35	0.0082	K	VLHGAQTSDEEKDF	-				7	100101RatKid_NS_deglyco_10.959.959.3.dta
72					15424	1	1	552.571	1654.69	3	1654.69	0.0028	98	111	1	38.13	21	35	0.025	K	VLHGAQTSDEEKDF	-		Phospho (ST)	0.00000002000000.0	15	100101RatKid_NS_deglyco_16.1379.1379.3.dta
72					15425	1	1	828.354	1654.69	2	1654.69	0.0055	98	111	1	29.43	16	34	0.18	K	VLHGAQTSDEEKDF	-		Phospho (ST)	0.00000020000000.0	14	100101RatKid_NS_deglyco_16.1456.1456.2.dta
72					15426	1	1	828.355	1654.7	2	1654.69	0.0083	98	111	1	47.13	18	34	0.003	K	VLHGAQTSDEEKDF	-		Phospho (ST)	0.00000020000000.0	7	100101RatKid_NS_deglyco_16.1376.1376.2.dta
72					17329	1	1	579.227	1734.66	3	1734.65	0.0044	98	111	1	22.78	20	33	0.62	K	VLHGAQTSDEEKDF	-		2 Phospho (ST)	0.00000022000000.0	16	100101RatKid_NS_deglyco_24.1499.1499.3.dta
72					17330	1	1	868.337	1734.66	2	1734.65	0.0047	98	111	1	28.14	19	33	0.17	K	VLHGAQTSDEEKDF	-		2 Phospho (ST)	0.00000022000000.0	13	100101RatKid_NS_deglyco_24.1493.1493.2.dta	emPAI	2.31
73	IPI:IPI00364728.3	Tax_Id=10116 Gene_Symbol=RGD1304644 Similar to RIKEN cDNA 2310046K01	114	50953	13834	1	1	802.378	1602.74	2	1602.74	0.0033	263	279	0	54.99	22	35	0.00061	R	DTEDTGSVGAPVSSPGK	G				10	100101RatKid_NS_deglyco_16.938.938.2.dta
73					16258	1	1	842.36	1682.71	2	1682.7	0.0026	263	279	0	59.12	20	35	0.00022	R	DTEDTGSVGAPVSSPGK	G		Phospho (ST)	0.00000020000000000.0	11	100101RatKid_NS_deglyco_24.890.890.2.dta	emPAI	0.21
74	IPI:IPI00373147.2	Tax_Id=10116 Gene_Symbol=Raly HnRNP-associated with lethal yellow	109	31088	48931	1	1	1095.45	3283.34	3	3283.34	0.0023	266	295	0	44.15	24	39	0.015	R	DDGDEEGLLTHSEEELEHSQDTDAEDGALQ	-				21	100101RatKid_NS_deglyco_22.3819.3819.3.dta
74					48932	1	1	1095.46	3283.35	3	3283.34	0.0132	266	295	0	27.12	22	39	0.79	R	DDGDEEGLLTHSEEELEHSQDTDAEDGALQ	-				13	100101RatKid_NS_deglyco_22.3831.3831.3.dta
74					49739	1	1	1122.11	3363.32	3	3363.31	0.013	266	295	0	56.56	22	38	0.00074	R	DDGDEEGLLTHSEEELEHSQDTDAEDGALQ	-		Phospho (ST)	0.000000000200000000000000000000.0	14	100101RatKid_NS_deglyco_25.2910.2910.3.dta
74					50145	1	1	1148.77	3443.29	3	3443.27	0.0131	266	295	0	32.16	18	36	0.15	R	DDGDEEGLLTHSEEELEHSQDTDAEDGALQ	-		2 Phospho (ST)	0.000000000002000000000200000000.0	15	100101RatKid_NS_deglyco_27.2721.2721.3.dta
75	IPI:IPI00192286.1	Tax_Id=10116 Gene_Symbol=Abca2 ATP-binding cassette sub-family A member 2	107	273036	18446	1	1	889.902	1777.79	2	1777.79	0.0044	1321	1336	0	70.84	24	35	1.6e-05	K	VSEEDQSLENSEADVK	E				11	100101RatKid_NS_deglyco_16.1405.1405.2.dta
75					20481	1	1	929.885	1857.76	2	1857.75	0.0046	1321	1336	0	47.81	22	35	0.0027	K	VSEEDQSLENSEADVK	E		Phospho (ST)	0.0000002000000000.0	16	100101RatKid_NS_deglyco_24.1261.1261.2.dta
75					22176	1	1	969.869	1937.72	2	1937.72	0.006	1321	1336	0	31.73	19	33	0.078	K	VSEEDQSLENSEADVK	E		2 Phospho (ST)	0.0000002000200000.0	15	100101RatKid_NS_deglyco_28.963.963.2.dta	emPAI	0.05
76	IPI:IPI00365999.1	Tax_Id=10116 Gene_Symbol=Dek Protein DEK	104	43094	41262	1	1	915.329	2742.96	3	2742.96	0.0012	31	52	1	44.72	21	33	0.004	R	EESEEEEEEDDDDEDEEEEKEK	S				14	100101RatKid_NS_deglyco_24.521.521.3.dta
76					42611	1	1	941.986	2822.94	3	2822.93	0.0058	31	52	1	34.46	23	32	0.028	R	EESEEEEEEDDDDEDEEEEKEK	S		Phospho (ST)	0.0020000000000000000000.0	11	100101RatKid_NS_deglyco_26.704.704.3.dta
76					42612	1	1	1412.48	2822.94	2	2822.93	0.0107	31	52	1	23.04	17	32	0.4	R	EESEEEEEEDDDDEDEEEEKEK	S		Phospho (ST)	0.0020000000000000000000.0	9	100101RatKid_NS_deglyco_26.707.707.2.dta	emPAI	0.45
77	IPI:IPI00209590.2	Tax_Id=10116 Gene_Symbol=Slc12a6 solute carrier family 12, member 6	104	128595	25402	1	1	1037.46	2072.9	2	2072.89	0.0057	1027	1044	0	81.79	22	36	1.6e-06	R	LTSIGSDEDEETETYQEK	V				13	100101RatKid_NS_deglyco_08.1770.1770.2.dta
77					27799	1	1	1077.44	2152.87	2	2152.86	0.008	1027	1044	0	44.02	22	36	0.0079	R	LTSIGSDEDEETETYQEK	V		Phospho (ST)	0.002000000000000000.0	11	100101RatKid_NS_deglyco_24.1855.1855.2.dta	emPAI	0.05
78	IPI:IPI00400646.7	Tax_Id=10116 Gene_Symbol=Ppp1r2 Protein phosphatase inhibitor 2	101	23114	22447	1	1	975.398	1948.78	2	1948.78	0.0049	118	134	0	53.91	17	35	0.00071	R	EQESSGEEDNDLSPEER	E				14	100101RatKid_NS_deglyco_20.824.824.2.dta
78					24385	1	1	1015.38	2028.75	2	2028.74	0.006	118	134	0	43.86	16	33	0.005	R	EQESSGEEDNDLSPEER	E		Phospho (ST)	0.00002000000000000.0	7	100101RatKid_NS_deglyco_25.986.986.2.dta
79	IPI:IPI00373280.2	Tax_Id=10116 Gene_Symbol=Tmem24 72 kDa protein	94	72916	39304	1	1	879.746	2636.22	3	2636.2	0.0119	573	597	0	42.51	21	38	0.019	R	SDISERPSVDDVESETGSTGALETR	S				14	100101RatKid_NS_deglyco_14.2415.2415.3.dta
79					40887	1	1	906.4	2716.18	3	2716.17	0.0084	573	597	0	56.56	26	38	0.00082	R	SDISERPSVDDVESETGSTGALETR	S		Phospho (ST)	0.0000000200000000000000000.0	15	100101RatKid_NS_deglyco_20.2417.2417.3.dta	emPAI	0.14
80	IPI:IPI00366572.4	Tax_Id=10116 Gene_Symbol=Arhgap12_predicted Rho GTPase activating protein 12	92	95685	44528	1	1	1000.47	2998.4	3	2998.39	0.0112	561	589	0	54.64	24	38	0.0013	K	VLSSTINNQVAEADEAAEEEAPDSPGVEK	Q				25	100101RatKid_NS_deglyco_15.3723.3723.3.dta
80					46289	1	1	1027.13	3078.37	3	3078.36	0.0098	561	589	0	55.52	20	39	0.0012	K	VLSSTINNQVAEADEAAEEEAPDSPGVEK	Q		Phospho (ST)	0.00000000000000000000000200000.0	23	100101RatKid_NS_deglyco_24.3205.3205.3.dta
80					46295	1	1	1027.46	3079.37	3	3078.36	1.012	561	589	0	24.01	19	39	1.7	K	VLSSTINNQVAEADEAAEEEAPDSPGVEK	Q		Phospho (ST)	0.00000000000000000000000200000.0	13	100101RatKid_NS_deglyco_24.3209.3209.3.dta	emPAI	0.07
81	IPI:IPI00365580.4	Tax_Id=10116 Gene_Symbol=- similar to XPA binding protein 1	91	41804	31095	1	1	759.637	2275.89	3	2275.88	0.0067	328	347	0	54.21	17	35	0.00072	R	GTLDEEDEEADSDTDDIDHR	V				13	100101RatKid_NS_deglyco_22.1597.1597.3.dta
81					33909	1	1	786.293	2355.86	3	2355.85	0.0068	328	347	0	36.87	22	33	0.025	R	GTLDEEDEEADSDTDDIDHR	V		Phospho (ST)	0.00000000000200000000.0	13	100101RatKid_NS_deglyco_25.1528.1528.3.dta
81					33910	1	1	1178.94	2355.86	2	2355.85	0.0086	328	347	0	26.6	17	33	0.27	R	GTLDEEDEEADSDTDDIDHR	V		Phospho (ST)	0.02000000000000000000.0	14	100101RatKid_NS_deglyco_25.1546.1546.2.dta
81					33911	1	1	1178.94	2355.86	2	2355.85	0.0089	328	347	0	25.81	14	34	0.33	R	GTLDEEDEEADSDTDDIDHR	V		Phospho (ST)	0.00000000000200000000.0	19	100101RatKid_NS_deglyco_25.1554.1554.2.dta	emPAI	0.26
82	IPI:IPI00357936.2	Tax_Id=10116 Gene_Symbol=Hars2_predicted histidyl tRNA synthetase 2	89	23551	12557	1	1	782.843	1563.67	2	1563.66	0.0071	194	209	1	47.57	26	35	0.0028	R	SASSGAEGDVSSEREP	-				8	100101RatKid_NS_deglyco_14.736.736.2.dta
82					15025	1	1	822.826	1643.64	2	1643.63	0.0055	194	209	1	66.68	24	33	2.4e-05	R	SASSGAEGDVSSEREP	-		Phospho (ST)	0.0020000000000000.0	12	100101RatKid_NS_deglyco_23.832.832.2.dta	emPAI	0.3
83	IPI:IPI00201289.3	Tax_Id=10116 Gene_Symbol=Cspg6 Structural maintenance of chromosomes protein 3	76	138761	28300	1	1	722.973	2165.9	3	2165.89	0.0024	1059	1079	1	41.67	20	36	0.014	K	KGDVEGSQSQDEGEGSGESER	G				23	100101RatKid_NS_deglyco_08.312.312.3.dta
83					30580	1	1	749.628	2245.86	3	2245.86	0.0017	1059	1079	1	41.31	19	35	0.012	K	KGDVEGSQSQDEGEGSGESER	G		Phospho (ST)	0.000000002000000000000.0	18	100101RatKid_NS_deglyco_23.274.274.3.dta
83					30581	1	1	1123.94	2245.86	2	2245.86	0.0028	1059	1079	1	29.2	20	35	0.19	K	KGDVEGSQSQDEGEGSGESER	G		Phospho (ST)	0.000000002000000000000.0	9	100101RatKid_NS_deglyco_23.281.281.2.dta	emPAI	0.1
84	IPI:IPI00555212.1	Tax_Id=10116 Gene_Symbol=Cdc26 Anaphase-promoting complex subunit CDC26	54	9796	32546	1	1	778.365	2332.07	3	2332.07	0.0052	32	55	1	41.48	19	38	0.024	K	QKEDVEGVGTSDGEGAAGLSSDPK	S				13	100101RatKid_NS_deglyco_14.1395.1395.3.dta
84					35400	1	1	805.019	2412.04	3	2412.03	0.0032	32	55	1	41.32		38	0.025	K	QKEDVEGVGTSDGEGAAGLSSDPK	S		Phospho (ST)	0.000000000020000000000000.0	12	100101RatKid_NS_deglyco_21.1580.1580.3.dta	emPAI	0.84
