# Supplementary material for: Simultaneous Analysis of Proteome, Phospho- and Glycoproteome of Rat Kidney Tissue with Electrostatic Repulsion Hydrophilic Interaction Chromatography
Source: PLoS One. 2011 Feb 23;6(2):e16884. doi: 10.1371/journal.pone.0016884 (PMC3044146; doi:10.1371/journal.pone.0016884)
Supplement: Table S6 — Partially glycosylated proteins identified in ERLIC04. (XLS) [file pone.0016884.s010.xls]

## Sheet: Sheet1
prot_hit_num	prot_acc	prot_desc	prot_score	prot_mass	pep_query	pep_rank	pep_isbold	pep_exp_mz	pep_exp_mr	pep_exp_z	pep_calc_mr	pep_delta	pep_start	pep_end	pep_miss	pep_score	pep_homol	pep_ident	pep_expect	pep_res_before	pep_seq	pep_res_after	pep_frame	pep_var_mod	pep_var_mod_pos	pep_num_match	pep_scan_title
1	IPI:IPI00205325.1	Tax_Id=10116 Gene_Symbol=Lrp2 Low-density lipoprotein receptor-related protein 2 precursor	30143	537697	38756	1	1	1300.52	2599.02	2	2599.01	0.0042	3124	3144	0	28.49	19	36	0.34	R	CDHNCTDTITSFYCSCLPGYK	L		Deamidated_N (N)	0.000400000000000000000.0	10	100101RatKid_NS_deglyco_19.4214.4214.2.dta
1					38758	1	1	867.348	2599.02	3	2599.01	0.0092	3124	3144	0	38.86	34	36	0.032	R	CDHNCTDTITSFYCSCLPGYK	L		Deamidated_N (N)	0.000400000000000000000.0	12	100101RatKid_NS_deglyco_20.3488.3488.3.dta
1					38759	1	1	867.348	2599.02	3	2599.01	0.0096	3124	3144	0	28.51	28	36	0.35	R	CDHNCTDTITSFYCSCLPGYK	L		Deamidated_N (N)	0.000400000000000000000.0	11	100101RatKid_NS_deglyco_14.3775.3775.3.dta
1					38757	1	1	1300.52	2599.02	2	2598.03	0.9915	3124	3144	0	38.23	18	36	0.037	R	CDHNCTDTITSFYCSCLPGYK	L				7	100101RatKid_NS_deglyco_19.4205.4205.2.dta
1					45094	1	1	1004.08	3009.22	3	3009.23	-0.0024	278	304	1	47.42	21	38	0.006	R	CISIDKVCDGVPDCPEGDDENNVTSGR	T		2 Deamidated_N (N)	0.000000000000000000004400000.0	25	100101RatKid_NS_deglyco_24.2492.2492.3.dta
1					45063	1	1	1003.75	3008.24	3	3008.24	-0.0018	278	304	1	39.62	29	38	0.042	R	CISIDKVCDGVPDCPEGDDENNVTSGR	T		Deamidated_N (N)	0.000000000000000000000400000.0	23	100101RatKid_NS_deglyco_18.2853.2853.3.dta
1					45064	1	1	1003.76	3008.24	3	3008.24	0.001	278	304	1	50.01	24	38	0.0038	R	CISIDKVCDGVPDCPEGDDENNVTSGR	T		Deamidated_N (N)	0.000000000000000000000400000.0	13	100101RatKid_NS_deglyco_08.2600.2600.3.dta
1					45065	1	1	1003.76	3008.25	3	3008.24	0.0049	278	304	1	46.22	27	38	0.0091	R	CISIDKVCDGVPDCPEGDDENNVTSGR	T		Deamidated_N (N)	0.000000000000000000000400000.0	31	100101RatKid_NS_deglyco_27.2043.2043.3.dta
1					45066	1	1	1003.76	3008.25	3	3008.24	0.0049	278	304	1	39.59	26	38	0.042	R	CISIDKVCDGVPDCPEGDDENNVTSGR	T		Deamidated_N (N)	0.000000000000000000000400000.0	10	100101RatKid_NS_deglyco_29.1979.1979.3.dta
1					45067	1	1	1003.76	3008.25	3	3008.24	0.0053	278	304	1	56.46	31	38	0.00086	R	CISIDKVCDGVPDCPEGDDENNVTSGR	T		Deamidated_N (N)	0.000000000000000000000400000.0	23	100101RatKid_NS_deglyco_25.2343.2343.3.dta
1					45068	1	1	1003.76	3008.25	3	3008.24	0.0059	278	304	1	33.01	20	38	0.19	R	CISIDKVCDGVPDCPEGDDENNVTSGR	T		Deamidated_N (N)	0.000000000000000000000400000.0	19	100101RatKid_NS_deglyco_16.2634.2634.3.dta
1					45069	1	1	1003.76	3008.25	3	3008.24	0.0064	278	304	1	47.79	26	38	0.0063	R	CISIDKVCDGVPDCPEGDDENNVTSGR	T		Deamidated_N (N)	0.000000000000000000000400000.0	11	100101RatKid_NS_deglyco_26.2351.2351.3.dta
1					45070	1	1	1003.76	3008.25	3	3008.24	0.0066	278	304	1	42.94	26	38	0.019	R	CISIDKVCDGVPDCPEGDDENNVTSGR	T		Deamidated_N (N)	0.000000000000000000000400000.0	17	100101RatKid_NS_deglyco_08.2591.2591.3.dta
1					45071	1	1	1003.76	3008.25	3	3008.24	0.0072	278	304	1	41.86	22	38	0.025	R	CISIDKVCDGVPDCPEGDDENNVTSGR	T		Deamidated_N (N)	0.000000000000000000000400000.0	23	100101RatKid_NS_deglyco_23.2352.2352.3.dta
1					45072	1	1	1003.76	3008.25	3	3008.24	0.0076	278	304	1	68.73	25	38	5.2e-05	R	CISIDKVCDGVPDCPEGDDENNVTSGR	T		Deamidated_N (N)	0.000000000000000000000400000.0	25	100101RatKid_NS_deglyco_23.2441.2441.3.dta
1					45073	1	1	1003.76	3008.25	3	3008.24	0.0086	278	304	1	51.91	23	38	0.0025	R	CISIDKVCDGVPDCPEGDDENNVTSGR	T		Deamidated_N (N)	0.000000000000000000000400000.0	24	100101RatKid_NS_deglyco_19.2534.2534.3.dta
1					45074	1	1	1003.76	3008.25	3	3008.24	0.0087	278	304	1	59.04	25	38	0.00048	R	CISIDKVCDGVPDCPEGDDENNVTSGR	T		Deamidated_N (N)	0.000000000000000000000400000.0	25	100101RatKid_NS_deglyco_21.2383.2383.3.dta
1					45075	1	1	1003.76	3008.25	3	3008.24	0.0094	278	304	1	53.85	25	38	0.0016	R	CISIDKVCDGVPDCPEGDDENNVTSGR	T		Deamidated_N (N)	0.000000000000000000004000000.0	24	100101RatKid_NS_deglyco_16.2599.2599.3.dta
1					45076	1	1	1003.76	3008.25	3	3008.24	0.0094	278	304	1	48	26	38	0.0061	R	CISIDKVCDGVPDCPEGDDENNVTSGR	T		Deamidated_N (N)	0.000000000000000000000400000.0	13	100101RatKid_NS_deglyco_24.2360.2360.3.dta
1					45077	1	1	1003.76	3008.25	3	3008.24	0.0099	278	304	1	66.98	32	38	7.8e-05	R	CISIDKVCDGVPDCPEGDDENNVTSGR	T		Deamidated_N (N)	0.000000000000000000000400000.0	25	100101RatKid_NS_deglyco_18.2735.2735.3.dta
1					45078	1	1	1003.76	3008.25	3	3008.24	0.0104	278	304	1	50.16	32	38	0.0037	R	CISIDKVCDGVPDCPEGDDENNVTSGR	T		Deamidated_N (N)	0.000000000000000000000400000.0	25	100101RatKid_NS_deglyco_19.2612.2612.3.dta
1					45079	1	1	1003.76	3008.25	3	3008.24	0.0108	278	304	1	40.02	21	38	0.038	R	CISIDKVCDGVPDCPEGDDENNVTSGR	T		Deamidated_N (N)	0.000000000000000000000400000.0	24	100101RatKid_NS_deglyco_23.2518.2518.3.dta
1					45080	1	1	1003.76	3008.26	3	3008.24	0.0118	278	304	1	58.39	23	38	0.00055	R	CISIDKVCDGVPDCPEGDDENNVTSGR	T		Deamidated_N (N)	0.000000000000000000000400000.0	28	100101RatKid_NS_deglyco_20.2394.2394.3.dta
1					45081	1	1	1003.76	3008.26	3	3008.24	0.014	278	304	1	77.37	25	38	7.1e-06	R	CISIDKVCDGVPDCPEGDDENNVTSGR	T		Deamidated_N (N)	0.000000000000000000000400000.0	10	100101RatKid_NS_deglyco_23.2435.2435.3.dta
1					45082	1	1	1003.76	3008.26	3	3008.24	0.0148	278	304	1	53.53	24	39	0.0018	R	CISIDKVCDGVPDCPEGDDENNVTSGR	T		Deamidated_N (N)	0.000000000000000000000400000.0	9	100101RatKid_NS_deglyco_24.2408.2408.3.dta
1					45083	1	1	1505.14	3008.26	2	3008.24	0.0149	278	304	1	36.65	20	39	0.086	R	CISIDKVCDGVPDCPEGDDENNVTSGR	T		Deamidated_N (N)	0.000000000000000000000400000.0	7	100101RatKid_NS_deglyco_19.2573.2573.2.dta
1					45084	1	1	1003.76	3008.26	3	3008.24	0.0152	278	304	1	41.89	22	39	0.026	R	CISIDKVCDGVPDCPEGDDENNVTSGR	T		Deamidated_N (N)	0.000000000000000000000400000.0	12	100101RatKid_NS_deglyco_23.2601.2601.3.dta
1					45097	1	1	1004.09	3009.24	3	3008.24	0.9941	278	304	1	44.62	21	38	0.012	R	CISIDKVCDGVPDCPEGDDENNVTSGR	T		Deamidated_N (N)	0.000000000000000000000400000.0	22	100101RatKid_NS_deglyco_24.2465.2465.3.dta
1					45098	1	1	1004.09	3009.24	3	3008.24	0.9949	278	304	1	31.48	25	38	0.25	R	CISIDKVCDGVPDCPEGDDENNVTSGR	T		Deamidated_N (N)	0.000000000000000000000400000.0	7	100101RatKid_NS_deglyco_24.2564.2564.3.dta
1					45099	1	1	1004.09	3009.24	3	3008.24	0.9952	278	304	1	38.42	26	38	0.051	R	CISIDKVCDGVPDCPEGDDENNVTSGR	T		Deamidated_N (N)	0.000000000000000000004000000.0	12	100101RatKid_NS_deglyco_21.2545.2545.3.dta
1					45100	1	1	1004.09	3009.24	3	3008.24	0.9962	278	304	1	42.75	25	38	0.019	R	CISIDKVCDGVPDCPEGDDENNVTSGR	T		Deamidated_N (N)	0.000000000000000000000400000.0	25	100101RatKid_NS_deglyco_25.2570.2570.3.dta
1					45101	1	1	1004.09	3009.24	3	3008.24	1.0005	278	304	1	31.27	26	38	0.28	R	CISIDKVCDGVPDCPEGDDENNVTSGR	T		Deamidated_N (N)	0.000000000000000000000400000.0	23	100101RatKid_NS_deglyco_24.2559.2559.3.dta
1					45102	1	1	1004.09	3009.24	3	3008.24	1.0015	278	304	1	36.68	21	38	0.083	R	CISIDKVCDGVPDCPEGDDENNVTSGR	T		Deamidated_N (N)	0.000000000000000000000400000.0	23	100101RatKid_NS_deglyco_22.2722.2722.3.dta
1					45103	1	1	1004.09	3009.25	3	3008.24	1.0079	278	304	1	35.3	22	38	0.11	R	CISIDKVCDGVPDCPEGDDENNVTSGR	T		Deamidated_N (N)	0.000000000000000000000400000.0	12	100101RatKid_NS_deglyco_20.2704.2704.3.dta
1					45104	1	1	1004.09	3009.25	3	3008.24	1.0084	278	304	1	46.36	28	38	0.009	R	CISIDKVCDGVPDCPEGDDENNVTSGR	T		Deamidated_N (N)	0.000000000000000000000400000.0	8	100101RatKid_NS_deglyco_26.2337.2337.3.dta
1					45105	1	1	1004.09	3009.25	3	3008.24	1.0095	278	304	1	37.68	21	38	0.067	R	CISIDKVCDGVPDCPEGDDENNVTSGR	T		Deamidated_N (N)	0.000000000000000000000400000.0	31	100101RatKid_NS_deglyco_20.2572.2572.3.dta
1					45106	1	1	1004.09	3009.25	3	3008.24	1.0098	278	304	1	43.55	26	38	0.017	R	CISIDKVCDGVPDCPEGDDENNVTSGR	T		Deamidated_N (N)	0.000000000000000000000400000.0	23	100101RatKid_NS_deglyco_18.2783.2783.3.dta
1					45107	1	1	1004.09	3009.25	3	3008.24	1.0102	278	304	1	42.13	22	38	0.024	R	CISIDKVCDGVPDCPEGDDENNVTSGR	T		Deamidated_N (N)	0.000000000000000000000400000.0	24	100101RatKid_NS_deglyco_23.2381.2381.3.dta
1					45108	1	1	1004.09	3009.25	3	3008.24	1.0114	278	304	1	32.6	22	38	0.22	R	CISIDKVCDGVPDCPEGDDENNVTSGR	T		Deamidated_N (N)	0.000000000000000000000400000.0	9	100101RatKid_NS_deglyco_23.2699.2699.3.dta
1					45109	1	1	1004.09	3009.26	3	3008.24	1.0121	278	304	1	36.71	19	38	0.085	R	CISIDKVCDGVPDCPEGDDENNVTSGR	T		Deamidated_N (N)	0.000000000000000000000400000.0	22	100101RatKid_NS_deglyco_24.2479.2479.3.dta
1					45110	1	1	1004.09	3009.26	3	3008.24	1.0134	278	304	1	45.86	26	39	0.01	R	CISIDKVCDGVPDCPEGDDENNVTSGR	T		Deamidated_N (N)	0.000000000000000000000400000.0	13	100101RatKid_NS_deglyco_23.2588.2588.3.dta
1					45111	1	1	1004.09	3009.26	3	3008.24	1.0154	278	304	1	35.07	22	38	0.12	R	CISIDKVCDGVPDCPEGDDENNVTSGR	T		Deamidated_N (N)	0.000000000000000000000400000.0	14	100101RatKid_NS_deglyco_25.2406.2406.3.dta
1					45112	1	1	1505.64	3009.26	2	3008.24	1.0171	278	304	1	57.27	21	39	0.00075	R	CISIDKVCDGVPDCPEGDDENNVTSGR	T		Deamidated_N (N)	0.000000000000000000000400000.0	20	100101RatKid_NS_deglyco_23.2461.2461.2.dta
1					45115	1	1	1004.42	3010.24	3	3008.24	1.9922	278	304	1	41.81	21	38	0.024	R	CISIDKVCDGVPDCPEGDDENNVTSGR	T		Deamidated_N (N)	0.000000000000000000000400000.0	10	100101RatKid_NS_deglyco_21.2570.2570.3.dta
1					45116	1	1	1004.42	3010.24	3	3008.24	1.9985	278	304	1	47.52	23	38	0.0066	R	CISIDKVCDGVPDCPEGDDENNVTSGR	T		Deamidated_N (N)	0.000000000000000000000400000.0	8	100101RatKid_NS_deglyco_25.2560.2560.3.dta
1					45117	1	1	1004.42	3010.25	3	3008.24	2.0042	278	304	1	29.29	18	39	0.47	R	CISIDKVCDGVPDCPEGDDENNVTSGR	T		Deamidated_N (N)	0.000000000000000000000400000.0	21	100101RatKid_NS_deglyco_24.2537.2537.3.dta
1					45119	1	1	1004.43	3010.26	3	3008.24	2.0171	278	304	1	24.14	20	39	1.6	R	CISIDKVCDGVPDCPEGDDENNVTSGR	T		Deamidated_N (N)	0.000000000000000000000400000.0	19	100101RatKid_NS_deglyco_19.2973.2973.3.dta
1					45048	1	1	1504.64	3007.27	2	3007.26	0.0075	278	304	1	32.08	17	38	0.24	R	CISIDKVCDGVPDCPEGDDENNVTSGR	T				19	100101RatKid_NS_deglyco_15.2677.2677.2.dta
1					45049	1	1	1003.43	3007.27	3	3007.26	0.0099	278	304	1	54.49	25	38	0.0014	R	CISIDKVCDGVPDCPEGDDENNVTSGR	T				13	100101RatKid_NS_deglyco_15.2650.2650.3.dta
1					45050	1	1	1504.64	3007.27	2	3007.26	0.0114	278	304	1	42.81	18	38	0.021	R	CISIDKVCDGVPDCPEGDDENNVTSGR	T				12	100101RatKid_NS_deglyco_15.2664.2664.2.dta
1					45085	1	1	1003.76	3008.26	3	3007.26	1.0008	278	304	1	26.37	21	39	0.94	R	CISIDKVCDGVPDCPEGDDENNVTSGR	T				15	100101RatKid_NS_deglyco_18.2881.2881.3.dta
1					45086	1	1	753.073	3008.26	4	3007.26	1.0033	278	304	1	21.28	18	39	3.1	R	CISIDKVCDGVPDCPEGDDENNVTSGR	T				19	100101RatKid_NS_deglyco_15.2681.2681.4.dta
1					45087	1	1	1003.76	3008.26	3	3007.26	1.0046	278	304	1	28.71	20	39	0.56	R	CISIDKVCDGVPDCPEGDDENNVTSGR	T				12	100101RatKid_NS_deglyco_08.2752.2752.3.dta
1					45088	1	1	1003.76	3008.26	3	3007.26	1.005	278	304	1	45.05	26	39	0.013	R	CISIDKVCDGVPDCPEGDDENNVTSGR	T				30	100101RatKid_NS_deglyco_15.2732.2732.3.dta
1					45089	1	1	1505.14	3008.27	2	3007.26	1.0154	278	304	1	41.89	15	39	0.026	R	CISIDKVCDGVPDCPEGDDENNVTSGR	T				7	100101RatKid_NS_deglyco_15.2703.2703.2.dta
1					45090	1	1	1003.77	3008.28	3	3007.26	1.018	278	304	1	39.9	26	39	0.042	R	CISIDKVCDGVPDCPEGDDENNVTSGR	T				20	100101RatKid_NS_deglyco_15.2740.2740.3.dta
1					35409	1	1	1207.51	2413	2	2413	-0.0046	2481	2501	0	97.63	20	37	4.7e-08	R	IYYSDFSNQTINSMAEDGSNR	A		2 Deamidated_N (N)	0.000000040004000000000.0	13	100101RatKid_NS_deglyco_19.3695.3695.2.dta
1					35382	1	1	805.014	2412.02	3	2412.02	0.0037	2481	2501	0	66.94	19	38	6.9e-05	R	IYYSDFSNQTINSMAEDGSNR	A		Deamidated_N (N)	0.000000040000000000000.0	22	100101RatKid_NS_deglyco_08.3630.3630.3.dta
1					35383	1	1	805.014	2412.02	3	2412.02	0.0038	2481	2501	0	68.54	17	38	4.8e-05	R	IYYSDFSNQTINSMAEDGSNR	A		Deamidated_N (N)	0.000000040000000000000.0	19	100101RatKid_NS_deglyco_18.3708.3708.3.dta
1					35384	1	1	805.015	2412.02	3	2412.02	0.0046	2481	2501	0	60.05	19	38	0.00034	R	IYYSDFSNQTINSMAEDGSNR	A		Deamidated_N (N)	0.000000040000000000000.0	22	100101RatKid_NS_deglyco_18.3788.3788.3.dta
1					35385	1	1	1207.02	2412.02	2	2412.02	0.0054	2481	2501	0	100.46	21	38	2.9e-08	R	IYYSDFSNQTINSMAEDGSNR	A		Deamidated_N (N)	0.000000040000000000000.0	12	100101RatKid_NS_deglyco_20.3390.3390.2.dta
1					35386	1	1	805.015	2412.02	3	2412.02	0.0057	2481	2501	0	76.54	22	38	7.2e-06	R	IYYSDFSNQTINSMAEDGSNR	A		Deamidated_N (N)	0.000000040000000000000.0	14	100101RatKid_NS_deglyco_24.3341.3341.3.dta
1					35387	1	1	805.015	2412.02	3	2412.02	0.0057	2481	2501	0	58.18		38	0.00049	R	IYYSDFSNQTINSMAEDGSNR	A		Deamidated_N (N)	0.000000040000000000000.0	21	100101RatKid_NS_deglyco_16.3816.3816.3.dta
1					35388	1	1	805.015	2412.02	3	2412.02	0.0057	2481	2501	0	21.38	20	38	2.3	R	IYYSDFSNQTINSMAEDGSNR	A		Deamidated_N (N)	0.000000040000000000000.0	14	100101RatKid_NS_deglyco_21.3407.3407.3.dta
1					35389	1	1	805.015	2412.02	3	2412.02	0.0067	2481	2501	0	56.48	19	38	0.00073	R	IYYSDFSNQTINSMAEDGSNR	A		Deamidated_N (N)	0.000000040000000000000.0	21	100101RatKid_NS_deglyco_08.3708.3708.3.dta
1					35390	1	1	805.016	2412.02	3	2412.02	0.0074	2481	2501	0	74.66		38	1.1e-05	R	IYYSDFSNQTINSMAEDGSNR	A		Deamidated_N (N)	0.000000040000000000000.0	14	100101RatKid_NS_deglyco_19.3554.3554.3.dta
1					35391	1	1	805.016	2412.03	3	2412.02	0.0075	2481	2501	0	24.67	22	38	1.1	R	IYYSDFSNQTINSMAEDGSNR	A		Deamidated_N (N)	0.000000040000000000000.0	17	100101RatKid_NS_deglyco_18.3871.3871.3.dta
1					35392	1	1	1207.02	2412.03	2	2412.02	0.008	2481	2501	0	128.77		38	4.5e-11	R	IYYSDFSNQTINSMAEDGSNR	A		Deamidated_N (N)	0.000000040000000000000.0	13	100101RatKid_NS_deglyco_18.3791.3791.2.dta
1					35393	1	1	805.016	2412.03	3	2412.02	0.0081	2481	2501	0	56.87		38	0.00069	R	IYYSDFSNQTINSMAEDGSNR	A		Deamidated_N (N)	0.000000040000000000000.0	22	100101RatKid_NS_deglyco_20.3384.3384.3.dta
1					35394	1	1	1207.02	2412.03	2	2412.02	0.01	2481	2501	0	103.02		38	1.7e-08	R	IYYSDFSNQTINSMAEDGSNR	A		Deamidated_N (N)	0.000000040000000000000.0	11	100101RatKid_NS_deglyco_19.3611.3611.2.dta
1					35395	1	1	805.017	2412.03	3	2412.02	0.011	2481	2501	0	39.41	35	38	0.038	R	IYYSDFSNQTINSMAEDGSNR	A		Deamidated_N (N)	0.000000040000000000000.0	13	100101RatKid_NS_deglyco_19.3639.3639.3.dta
1					35396	1	1	1207.02	2412.03	2	2412.02	0.0114	2481	2501	0	106.76		38	7e-09	R	IYYSDFSNQTINSMAEDGSNR	A		Deamidated_N (N)	0.000000040000000000000.0	15	100101RatKid_NS_deglyco_18.3710.3710.2.dta
1					35410	1	1	1207.52	2413.02	2	2412.02	1.0047	2481	2501	0	82.89	20	38	1.8e-06	R	IYYSDFSNQTINSMAEDGSNR	A		Deamidated_N (N)	0.000000040000000000000.0	13	100101RatKid_NS_deglyco_18.3826.3826.2.dta
1					35411	1	1	805.35	2413.03	3	2412.02	1.0096	2481	2501	0	24.71	15	38	1.1	R	IYYSDFSNQTINSMAEDGSNR	A		Deamidated_N (N)	0.000000040000000000000.0	16	100101RatKid_NS_deglyco_26.3289.3289.3.dta
1					35412	1	1	805.35	2413.03	3	2412.02	1.0108	2481	2501	0	58.85		38	0.00043	R	IYYSDFSNQTINSMAEDGSNR	A		Deamidated_N (N)	0.000000040000000000000.0	15	100101RatKid_NS_deglyco_18.3823.3823.3.dta
1					35413	1	1	1207.52	2413.03	2	2412.02	1.011	2481	2501	0	73.77	34	38	1.4e-05	R	IYYSDFSNQTINSMAEDGSNR	A		Deamidated_N (N)	0.000000000004000000000.0	14	100101RatKid_NS_deglyco_19.3705.3705.2.dta
1					35414	1	1	1207.52	2413.03	2	2412.02	1.0123	2481	2501	0	97.9		38	5.4e-08	R	IYYSDFSNQTINSMAEDGSNR	A		Deamidated_N (N)	0.000000040000000000000.0	13	100101RatKid_NS_deglyco_19.3624.3624.2.dta
1					35814	1	1	1215.02	2428.03	2	2427.03	0.998	2481	2501	0	26.46	15	38	0.82	R	IYYSDFSNQTINSMAEDGSNR	A		Oxidation (M)	0.000000000000010000000.0	7	100101RatKid_NS_deglyco_19.2773.2773.2.dta
1					35815	1	1	1215.02	2428.03	2	2427.03	0.9989	2481	2501	0	54.94	21	38	0.0012	R	IYYSDFSNQTINSMAEDGSNR	A		Oxidation (M)	0.000000000000010000000.0	9	100101RatKid_NS_deglyco_18.2913.2913.2.dta
1					35816	1	1	1215.02	2428.03	2	2427.03	0.9992	2481	2501	0	45.66	22	38	0.01	R	IYYSDFSNQTINSMAEDGSNR	A		Oxidation (M)	0.000000000000010000000.0	8	100101RatKid_NS_deglyco_18.2902.2902.2.dta
1					35818	1	1	1215.02	2428.03	2	2427.03	1.0015	2481	2501	0	40.34	20	38	0.033	R	IYYSDFSNQTINSMAEDGSNR	A		Oxidation (M)	0.000000000000010000000.0	8	100101RatKid_NS_deglyco_08.2792.2792.2.dta
1					35800	1	1	1215.01	2428	2	2428.01	-0.011	2481	2501	0	25.94	15	37	0.77	R	IYYSDFSNQTINSMAEDGSNR	A		Oxidation (M); Deamidated_N (N)	0.000000000004010000000.0	8	100101RatKid_NS_deglyco_29.2173.2173.2.dta
1					35801	1	1	810.345	2428.01	3	2428.01	-0.0008	2481	2501	0	29.48	18	37	0.34	R	IYYSDFSNQTINSMAEDGSNR	A		Oxidation (M); Deamidated_N (N)	0.000000040000010000000.0	20	100101RatKid_NS_deglyco_29.2128.2128.3.dta
1					35802	1	1	1215.02	2428.02	2	2428.01	0.0042	2481	2501	0	69.52	19	38	3.7e-05	R	IYYSDFSNQTINSMAEDGSNR	A		Oxidation (M); Deamidated_N (N)	0.000000040000010000000.0	12	100101RatKid_NS_deglyco_29.2142.2142.2.dta
1					35803	1	1	810.346	2428.02	3	2428.01	0.0042	2481	2501	0	78.73	24	38	4.5e-06	R	IYYSDFSNQTINSMAEDGSNR	A		Oxidation (M); Deamidated_N (N)	0.000000040000010000000.0	22	100101RatKid_NS_deglyco_19.2712.2712.3.dta
1					35804	1	1	1215.02	2428.02	2	2428.01	0.0043	2481	2501	0	114.82	21	38	1.1e-09	R	IYYSDFSNQTINSMAEDGSNR	A		Oxidation (M); Deamidated_N (N)	0.000000040000010000000.0	12	100101RatKid_NS_deglyco_24.2566.2566.2.dta
1					35805	1	1	810.346	2428.02	3	2428.01	0.0046	2481	2501	0	67.34	22	38	6.3e-05	R	IYYSDFSNQTINSMAEDGSNR	A		Oxidation (M); Deamidated_N (N)	0.000000040000010000000.0	20	100101RatKid_NS_deglyco_26.2504.2504.3.dta
1					35806	1	1	1215.02	2428.02	2	2428.01	0.0048	2481	2501	0	117.77	22	38	5.7e-10	R	IYYSDFSNQTINSMAEDGSNR	A		Oxidation (M); Deamidated_N (N)	0.000000040000010000000.0	13	100101RatKid_NS_deglyco_19.2718.2718.2.dta
1					35807	1	1	810.347	2428.02	3	2428.01	0.0054	2481	2501	0	44.48	22	38	0.011	R	IYYSDFSNQTINSMAEDGSNR	A		Oxidation (M); Deamidated_N (N)	0.000000040000010000000.0	18	100101RatKid_NS_deglyco_26.2515.2515.3.dta
1					35808	1	1	810.347	2428.02	3	2428.01	0.0062	2481	2501	0	33.12	32	38	0.16	R	IYYSDFSNQTINSMAEDGSNR	A		Oxidation (M); Deamidated_N (N)	0.000000040000010000000.0	19	100101RatKid_NS_deglyco_19.2800.2800.3.dta
1					35809	1	1	1215.02	2428.02	2	2428.01	0.008	2481	2501	0	106.84		38	6.8e-09	R	IYYSDFSNQTINSMAEDGSNR	A		Oxidation (M); Deamidated_N (N)	0.000000040000010000000.0	13	100101RatKid_NS_deglyco_24.2590.2590.2.dta
1					35810	1	1	810.348	2428.02	3	2428.01	0.0093	2481	2501	0	71.99		38	2.1e-05	R	IYYSDFSNQTINSMAEDGSNR	A		Oxidation (M); Deamidated_N (N)	0.000000040000010000000.0	22	100101RatKid_NS_deglyco_18.2912.2912.3.dta
1					35811	1	1	810.348	2428.02	3	2428.01	0.0096	2481	2501	0	74.6		38	1.2e-05	R	IYYSDFSNQTINSMAEDGSNR	A		Oxidation (M); Deamidated_N (N)	0.000000040000010000000.0	24	100101RatKid_NS_deglyco_18.2896.2896.3.dta
1					35812	1	1	810.348	2428.02	3	2428.01	0.0097	2481	2501	0	75.51		38	1e-05	R	IYYSDFSNQTINSMAEDGSNR	A		Oxidation (M); Deamidated_N (N)	0.000000040000010000000.0	25	100101RatKid_NS_deglyco_24.2546.2546.3.dta
1					35813	1	1	810.349	2428.02	3	2428.01	0.0114	2481	2501	0	46.87		38	0.0074	R	IYYSDFSNQTINSMAEDGSNR	A		Oxidation (M); Deamidated_N (N)	0.000000040000010000000.0	23	100101RatKid_NS_deglyco_08.2781.2781.3.dta
1					35831	1	1	1215.52	2429.02	2	2428.01	1.0118	2481	2501	0	40.98	34	38	0.025	R	IYYSDFSNQTINSMAEDGSNR	A		Oxidation (M); Deamidated_N (N)	0.000000040000010000000.0	10	100101RatKid_NS_deglyco_29.2133.2133.2.dta
1					35397	1	1	1207.02	2412.03	2	2411.03	0.9985	2481	2501	0	38.28	17	38	0.051	R	IYYSDFSNQTINSMAEDGSNR	A				8	100101RatKid_NS_deglyco_08.3696.3696.2.dta
1					35398	1	1	1207.02	2412.03	2	2411.03	0.9989	2481	2501	0	37.78	22	38	0.057	R	IYYSDFSNQTINSMAEDGSNR	A				9	100101RatKid_NS_deglyco_18.3802.3802.2.dta
1					35399	1	1	1207.02	2412.03	2	2411.03	1.0007	2481	2501	0	45.96	20	38	0.0086	R	IYYSDFSNQTINSMAEDGSNR	A				8	100101RatKid_NS_deglyco_08.3641.3641.2.dta
1					35401	1	1	1207.03	2412.04	2	2411.03	1.0027	2481	2501	0	55.43	19	38	0.00096	R	IYYSDFSNQTINSMAEDGSNR	A				9	100101RatKid_NS_deglyco_19.3555.3555.2.dta
1					35402	1	1	1207.03	2412.04	2	2411.03	1.0037	2481	2501	0	51.54	19	38	0.0024	R	IYYSDFSNQTINSMAEDGSNR	A				9	100101RatKid_NS_deglyco_20.3399.3399.2.dta
1					31564	1	1	1146.95	2291.89	2	2291.89	0.0022	284	304	0	54.76	18	35	0.00061	K	VCDGVPDCPEGDDENNVTSGR	T		Deamidated_N (N)	0.000000000000004000000.0	22	100101RatKid_NS_deglyco_20.1594.1594.2.dta
1					31565	1	1	1146.95	2291.89	2	2291.89	0.0027	284	304	0	55.51	19	35	0.00052	K	VCDGVPDCPEGDDENNVTSGR	T		Deamidated_N (N)	0.000000000000000400000.0	21	100101RatKid_NS_deglyco_27.1419.1419.2.dta
1					31566	1	1	1146.95	2291.9	2	2291.89	0.0048	284	304	0	70.39	19	35	1.7e-05	K	VCDGVPDCPEGDDENNVTSGR	T		Deamidated_N (N)	0.000000000000000400000.0	12	100101RatKid_NS_deglyco_23.1507.1507.2.dta
1					31567	1	1	764.973	2291.9	3	2291.89	0.0052	284	304	0	26.77	24	35	0.4	K	VCDGVPDCPEGDDENNVTSGR	T		Deamidated_N (N)	0.000000000000000400000.0	25	100101RatKid_NS_deglyco_23.1524.1524.3.dta
1					31568	1	1	764.973	2291.9	3	2291.89	0.0058	284	304	0	42.47	21	35	0.011	K	VCDGVPDCPEGDDENNVTSGR	T		Deamidated_N (N)	0.000000000000000400000.0	19	100101RatKid_NS_deglyco_26.1584.1584.3.dta
1					31569	1	1	1146.96	2291.9	2	2291.89	0.0062	284	304	0	37.04	21	35	0.038	K	VCDGVPDCPEGDDENNVTSGR	T		Deamidated_N (N)	0.000000000000004000000.0	20	100101RatKid_NS_deglyco_21.1659.1659.2.dta
1					31570	1	1	764.973	2291.9	3	2291.89	0.0067	284	304	0	30.32	23	35	0.18	K	VCDGVPDCPEGDDENNVTSGR	T		Deamidated_N (N)	0.000000000000000400000.0	8	100101RatKid_NS_deglyco_24.1491.1491.3.dta
1					31571	1	1	1146.96	2291.9	2	2291.89	0.0075	284	304	0	76.09	20	35	4.8e-06	K	VCDGVPDCPEGDDENNVTSGR	T		Deamidated_N (N)	0.000000000000000400000.0	9	100101RatKid_NS_deglyco_24.1502.1502.2.dta
1					31572	1	1	1146.96	2291.9	2	2291.89	0.0112	284	304	0	45.18	25	36	0.0061	K	VCDGVPDCPEGDDENNVTSGR	T		Deamidated_N (N)	0.000000000000000400000.0	18	100101RatKid_NS_deglyco_20.1626.1626.2.dta
1					31551	1	1	1146.46	2290.91	2	2290.91	0.0063	284	304	0	65.97	24	36	5.2e-05	K	VCDGVPDCPEGDDENNVTSGR	T				19	100101RatKid_NS_deglyco_18.1804.1804.2.dta
1					31552	1	1	1146.46	2290.92	2	2290.91	0.0087	284	304	0	21.96	15	36	1.3	K	VCDGVPDCPEGDDENNVTSGR	T				13	100101RatKid_NS_deglyco_18.1894.1894.2.dta
1					31553	1	1	764.646	2290.92	3	2290.91	0.0087	284	304	0	24.39	23	36	0.77	K	VCDGVPDCPEGDDENNVTSGR	T				14	100101RatKid_NS_deglyco_18.1808.1808.3.dta
1					31573	1	1	1146.96	2291.91	2	2290.91	1	284	304	0	39.84	19	36	0.021	K	VCDGVPDCPEGDDENNVTSGR	T				12	100101RatKid_NS_deglyco_18.1908.1908.2.dta
1					31574	1	1	1146.96	2291.91	2	2290.91	1.0069	284	304	0	28.38	17	36	0.31	K	VCDGVPDCPEGDDENNVTSGR	T				20	100101RatKid_NS_deglyco_18.1888.1888.2.dta
1					51221	1	1	1225.61	3673.81	3	3673.8	0.0133	447	479	0	56.89		36	0.00049	K	VFSTDINGLNTQEILNVSVDTPENLAVDWINNK	L		2 Deamidated_N (N)	0.000000400000000400000000000000000.0	26	100101RatKid_NS_deglyco_18.6685.6685.3.dta
1					51223	1	1	1225.61	3673.82	3	3673.8	0.0174	447	479	0	47.23	27	36	0.0045	K	VFSTDINGLNTQEILNVSVDTPENLAVDWINNK	L		2 Deamidated_N (N)	0.000000400400000000000000000000000.0	21	100101RatKid_NS_deglyco_16.6967.6967.3.dta
1					51240	1	1	1225.94	3674.8	3	3673.8	0.9994	447	479	0	30.84	20	37	0.23	K	VFSTDINGLNTQEILNVSVDTPENLAVDWINNK	L		2 Deamidated_N (N)	0.000000400400000000000000000000000.0	16	100101RatKid_NS_deglyco_20.6442.6442.3.dta
1					51241	1	1	1225.95	3674.82	3	3673.8	1.0159	447	479	0	69.62		36	2.7e-05	K	VFSTDINGLNTQEILNVSVDTPENLAVDWINNK	L		2 Deamidated_N (N)	0.000000000400000400000000000000000.0	25	100101RatKid_NS_deglyco_21.6453.6453.3.dta
1					51242	1	1	1225.95	3674.82	3	3673.8	1.02	447	479	0	61.94		36	0.00016	K	VFSTDINGLNTQEILNVSVDTPENLAVDWINNK	L		2 Deamidated_N (N)	0.000000000400000400000000000000000.0	21	100101RatKid_NS_deglyco_18.6777.6777.3.dta
1					51246	1	1	1226.28	3675.82	3	3673.8	2.0151	447	479	0	29.36	15	37	0.31	K	VFSTDINGLNTQEILNVSVDTPENLAVDWINNK	L		2 Deamidated_N (N)	0.000000000400000400000000000000000.0	19	100101RatKid_NS_deglyco_15.61.61.3.dta
1					51247	1	1	1226.28	3675.82	3	3673.8	2.0188	447	479	0	29.68	20	37	0.28	K	VFSTDINGLNTQEILNVSVDTPENLAVDWINNK	L		2 Deamidated_N (N)	0.000000000400000400000000000000000.0	18	100101RatKid_NS_deglyco_21.6468.6468.3.dta
1					51248	1	1	1226.28	3675.82	3	3673.8	2.0224	447	479	0	25.95	22	37	0.64	K	VFSTDINGLNTQEILNVSVDTPENLAVDWINNK	L		2 Deamidated_N (N)	0.000000400400000000000000000000000.0	20	100101RatKid_NS_deglyco_16.7794.7794.3.dta
1					51245	1	1	1226.27	3675.78	3	3674.78	0.9975	447	479	0	24.34	19	37	1.1	K	VFSTDINGLNTQEILNVSVDTPENLAVDWINNK	L		3 Deamidated_N (N)	0.000000400400000000000000000000040.0	31	100101RatKid_NS_deglyco_18.6599.6599.3.dta
1					51250	1	1	1226.6	3676.78	3	3674.78	1.9978	447	479	0	22.18	14	38	2	K	VFSTDINGLNTQEILNVSVDTPENLAVDWINNK	L		3 Deamidated_N (N)	0.000000400400000400000000000000000.0	15	100101RatKid_NS_deglyco_16.7492.7492.3.dta
1					51208	1	1	1225.28	3672.82	3	3672.82	0.0044	447	479	0	43.52		36	0.01	K	VFSTDINGLNTQEILNVSVDTPENLAVDWINNK	L		Deamidated_N (N)	0.000000000000000400000000000000000.0	22	100101RatKid_NS_deglyco_18.6643.6643.3.dta
1					51209	1	1	1225.28	3672.83	3	3672.82	0.0095	447	479	0	82.08		36	1.4e-06	K	VFSTDINGLNTQEILNVSVDTPENLAVDWINNK	L		Deamidated_N (N)	0.000000000000000400000000000000000.0	29	100101RatKid_NS_deglyco_16.6878.6878.3.dta
1					51210	1	1	919.216	3672.83	4	3672.82	0.0181	447	479	0	51.59		36	0.0014	K	VFSTDINGLNTQEILNVSVDTPENLAVDWINNK	L		Deamidated_N (N)	0.000000000000000000000004000000000.0	22	100101RatKid_NS_deglyco_16.6902.6902.4.dta
1					51222	1	1	1225.61	3673.82	3	3672.82	0.9997	447	479	0	54.22	34	36	0.00091	K	VFSTDINGLNTQEILNVSVDTPENLAVDWINNK	L		Deamidated_N (N)	0.000000000000000400000000000000000.0	19	100101RatKid_NS_deglyco_15.7255.7255.3.dta
1					51224	1	1	1225.61	3673.82	3	3672.82	1.0028	447	479	0	43.67	19	36	0.01	K	VFSTDINGLNTQEILNVSVDTPENLAVDWINNK	L		Deamidated_N (N)	0.000000000000000400000000000000000.0	12	100101RatKid_NS_deglyco_20.6398.6398.3.dta
1					51225	1	1	1225.61	3673.82	3	3672.82	1.0045	447	479	0	32.38	19	36	0.14	K	VFSTDINGLNTQEILNVSVDTPENLAVDWINNK	L		Deamidated_N (N)	0.000000000000000400000000000000000.0	9	100101RatKid_NS_deglyco_15.7277.7277.3.dta
1					51226	1	1	1225.61	3673.82	3	3672.82	1.0057	447	479	0	35.48	32	36	0.066	K	VFSTDINGLNTQEILNVSVDTPENLAVDWINNK	L		Deamidated_N (N)	0.000000000000000400000000000000000.0	27	100101RatKid_NS_deglyco_16.7629.7629.3.dta
1					51227	1	1	919.464	3673.83	4	3672.82	1.0096	447	479	0	60.91		36	0.00019	K	VFSTDINGLNTQEILNVSVDTPENLAVDWINNK	L		Deamidated_N (N)	0.000000000000000400000000000000000.0	38	100101RatKid_NS_deglyco_16.6886.6886.4.dta
1					51228	1	1	1225.62	3673.83	3	3672.82	1.0139	447	479	0	52.54		36	0.0012	K	VFSTDINGLNTQEILNVSVDTPENLAVDWINNK	L		Deamidated_N (N)	0.000000000000000400000000000000000.0	20	100101RatKid_NS_deglyco_20.6385.6385.3.dta
1					51229	1	1	1225.62	3673.83	3	3672.82	1.0151	447	479	0	40.9		36	0.018	K	VFSTDINGLNTQEILNVSVDTPENLAVDWINNK	L		Deamidated_N (N)	0.000000000000000400000000000000000.0	17	100101RatKid_NS_deglyco_18.6658.6658.3.dta
1					51230	1	1	919.465	3673.83	4	3672.82	1.0163	447	479	0	49.06		36	0.0027	K	VFSTDINGLNTQEILNVSVDTPENLAVDWINNK	L		Deamidated_N (N)	0.000000000000000400000000000000000.0	22	100101RatKid_NS_deglyco_15.7203.7203.4.dta
1					51231	1	1	1225.62	3673.83	3	3672.82	1.0172	447	479	0	38.98	32	36	0.027	K	VFSTDINGLNTQEILNVSVDTPENLAVDWINNK	L		Deamidated_N (N)	0.000000000000000400000000000000000.0	20	100101RatKid_NS_deglyco_16.7093.7093.3.dta
1					51232	1	1	1225.62	3673.83	3	3672.82	1.0177	447	479	0	43.69	35	36	0.0091	K	VFSTDINGLNTQEILNVSVDTPENLAVDWINNK	L		Deamidated_N (N)	0.000000000000000400000000000000000.0	18	100101RatKid_NS_deglyco_22.6317.6317.3.dta
1					51243	1	1	1225.95	3674.82	3	3672.82	2.0043	447	479	0	36.05	20	36	0.061	K	VFSTDINGLNTQEILNVSVDTPENLAVDWINNK	L		Deamidated_N (N)	0.000000000000000400000000000000000.0	23	100101RatKid_NS_deglyco_18.6638.6638.3.dta
1					51244	1	1	1225.95	3674.83	3	3672.82	2.0152	447	479	0	24.66	15	36	0.81	K	VFSTDINGLNTQEILNVSVDTPENLAVDWINNK	L		Deamidated_N (N)	0.000000000400000000000000000000000.0	16	100101RatKid_NS_deglyco_15.8288.8288.3.dta
1					51211	1	1	1225.29	3672.84	3	3671.83	1.0033	447	479	0	37.02	18	36	0.04	K	VFSTDINGLNTQEILNVSVDTPENLAVDWINNK	L				8	100101RatKid_NS_deglyco_19.6546.6546.3.dta
1					51212	1	1	1225.29	3672.84	3	3671.83	1.0034	447	479	0	20.64	19	36	1.7	K	VFSTDINGLNTQEILNVSVDTPENLAVDWINNK	L				8	100101RatKid_NS_deglyco_15.7172.7172.3.dta
1					51213	1	1	1225.29	3672.84	3	3671.83	1.0116	447	479	0	39.38	30	35	0.022	K	VFSTDINGLNTQEILNVSVDTPENLAVDWINNK	L				26	100101RatKid_NS_deglyco_21.6383.6383.3.dta
1					51214	1	1	1225.29	3672.84	3	3671.83	1.0118	447	479	0	37.05	23	35	0.038	K	VFSTDINGLNTQEILNVSVDTPENLAVDWINNK	L				21	100101RatKid_NS_deglyco_16.6869.6869.3.dta
1					51233	1	1	1225.62	3673.84	3	3671.83	2.0065	447	479	0	33.34	16	36	0.096	K	VFSTDINGLNTQEILNVSVDTPENLAVDWINNK	L				21	100101RatKid_NS_deglyco_21.6408.6408.3.dta
1					51234	1	1	1225.62	3673.84	3	3671.83	2.0069	447	479	0	26.54	19	36	0.45	K	VFSTDINGLNTQEILNVSVDTPENLAVDWINNK	L				18	100101RatKid_NS_deglyco_14.7083.7083.3.dta
2	IPI:IPI00339124.2	Tax_Id=10116 Gene_Symbol=Atp1b1 Sodium/potassium-transporting ATPase subunit beta-1	13723	35762	34359	1	1	790.019	2367.04	3	2367.04	0	151	170	1	71.23	20	37	2.3e-05	R	FKLDWLGNCSGLNDESYGYK	E		2 Deamidated_N (N)	0.00000004000040000000.0	13	100101RatKid_NS_deglyco_23.4466.4466.3.dta
2					34360	1	1	790.02	2367.04	3	2367.04	0.0029	151	170	1	41.42	20	37	0.022	R	FKLDWLGNCSGLNDESYGYK	E		2 Deamidated_N (N)	0.00000004000040000000.0	7	100101RatKid_NS_deglyco_27.4065.4065.3.dta
2					34361	1	1	1184.53	2367.04	2	2367.04	0.0047	151	170	1	106.98	26	37	6.2e-09	R	FKLDWLGNCSGLNDESYGYK	E		2 Deamidated_N (N)	0.00000004000040000000.0	15	100101RatKid_NS_deglyco_23.4471.4471.2.dta
2					34362	1	1	790.022	2367.04	3	2367.04	0.0073	151	170	1	32.59	31	37	0.17	R	FKLDWLGNCSGLNDESYGYK	E		2 Deamidated_N (N)	0.00000004000040000000.0	15	100101RatKid_NS_deglyco_27.4052.4052.3.dta
2					34363	1	1	1184.53	2367.05	2	2367.04	0.011	151	170	1	84.53		37	1.1e-06	R	FKLDWLGNCSGLNDESYGYK	E		2 Deamidated_N (N)	0.00000004000040000000.0	12	100101RatKid_NS_deglyco_23.4483.4483.2.dta
2					34107	1	1	789.689	2366.05	3	2366.05	-0.0059	151	170	1	27.82	22	37	0.48	R	FKLDWLGNCSGLNDESYGYK	E		Deamidated_N (N)	0.00000004000000000000.0	18	100101RatKid_NS_deglyco_20.6961.6961.3.dta
2					34108	1	1	789.689	2366.05	3	2366.05	-0.0058	151	170	1	41.1		37	0.023	R	FKLDWLGNCSGLNDESYGYK	E		Deamidated_N (N)	0.00000004000000000000.0	16	100101RatKid_NS_deglyco_21.5977.5977.3.dta
2					34110	1	1	789.691	2366.05	3	2366.05	-0.0021	151	170	1	47.77	21	37	0.005	R	FKLDWLGNCSGLNDESYGYK	E		Deamidated_N (N)	0.00000004000000000000.0	12	100101RatKid_NS_deglyco_19.4158.4158.3.dta
2					34113	1	1	789.691	2366.05	3	2366.05	-0.0011	151	170	1	45.16		37	0.009	R	FKLDWLGNCSGLNDESYGYK	E		Deamidated_N (N)	0.00000004000000000000.0	12	100101RatKid_NS_deglyco_21.5113.5113.3.dta
2					34114	1	1	789.691	2366.05	3	2366.05	-0.0011	151	170	1	30.6	17	37	0.26	R	FKLDWLGNCSGLNDESYGYK	E		Deamidated_N (N)	0.00000004000000000000.0	17	100101RatKid_NS_deglyco_26.5428.5428.3.dta
2					34115	1	1	1184.03	2366.05	2	2366.05	-0.0011	151	170	1	128.78	28	37	3.9e-11	R	FKLDWLGNCSGLNDESYGYK	E		Deamidated_N (N)	0.00000004000000000000.0	13	100101RatKid_NS_deglyco_18.4524.4524.2.dta
2					34116	1	1	789.691	2366.05	3	2366.05	-0.0007	151	170	1	52.15	22	37	0.0018	R	FKLDWLGNCSGLNDESYGYK	E		Deamidated_N (N)	0.00000004000000000000.0	21	100101RatKid_NS_deglyco_15.4871.4871.3.dta
2					34117	1	1	789.691	2366.05	3	2366.05	-0.0004	151	170	1	30.07	18	37	0.3	R	FKLDWLGNCSGLNDESYGYK	E		Deamidated_N (N)	0.00000004000000000000.0	11	100101RatKid_NS_deglyco_21.6336.6336.3.dta
2					34118	1	1	789.691	2366.05	3	2366.05	-0.0003	151	170	1	60.89	17	37	0.00024	R	FKLDWLGNCSGLNDESYGYK	E		Deamidated_N (N)	0.00000004000000000000.0	11	100101RatKid_NS_deglyco_21.4671.4671.3.dta
2					34119	1	1	789.691	2366.05	3	2366.05	-0.0001	151	170	1	66.26	22	37	7e-05	R	FKLDWLGNCSGLNDESYGYK	E		Deamidated_N (N)	0.00000004000000000000.0	9	100101RatKid_NS_deglyco_23.4401.4401.3.dta
2					34120	1	1	789.692	2366.05	3	2366.05	0.0003	151	170	1	49.7	19	37	0.0032	R	FKLDWLGNCSGLNDESYGYK	E		Deamidated_N (N)	0.00000004000000000000.0	8	100101RatKid_NS_deglyco_23.6552.6552.3.dta
2					34123	1	1	789.692	2366.05	3	2366.05	0.0005	151	170	1	61.32	28	37	0.00022	R	FKLDWLGNCSGLNDESYGYK	E		Deamidated_N (N)	0.00000004000000000000.0	11	100101RatKid_NS_deglyco_24.4229.4229.3.dta
2					34124	1	1	789.692	2366.05	3	2366.05	0.0006	151	170	1	61.14	20	37	0.00023	R	FKLDWLGNCSGLNDESYGYK	E		Deamidated_N (N)	0.00000004000000000000.0	21	100101RatKid_NS_deglyco_13.4651.4651.3.dta
2					34125	1	1	789.692	2366.05	3	2366.05	0.0009	151	170	1	43.16	18	37	0.015	R	FKLDWLGNCSGLNDESYGYK	E		Deamidated_N (N)	0.00000004000000000000.0	22	100101RatKid_NS_deglyco_16.4820.4820.3.dta
2					34126	1	1	789.692	2366.05	3	2366.05	0.0009	151	170	1	78.46	22	37	4.3e-06	R	FKLDWLGNCSGLNDESYGYK	E		Deamidated_N (N)	0.00000004000000000000.0	18	100101RatKid_NS_deglyco_24.6222.6222.3.dta
2					34127	1	1	789.692	2366.05	3	2366.05	0.001	151	170	1	72.47	21	37	1.7e-05	R	FKLDWLGNCSGLNDESYGYK	E		Deamidated_N (N)	0.00000000000040000000.0	12	100101RatKid_NS_deglyco_24.4984.4984.3.dta
2					34128	1	1	789.692	2366.05	3	2366.05	0.0011	151	170	1	27.1	15	37	0.59	R	FKLDWLGNCSGLNDESYGYK	E		Deamidated_N (N)	0.00000004000000000000.0	17	100101RatKid_NS_deglyco_23.5610.5610.3.dta
2					34129	1	1	789.692	2366.05	3	2366.05	0.0013	151	170	1	23.85	16	37	1.2	R	FKLDWLGNCSGLNDESYGYK	E		Deamidated_N (N)	0.00000004000000000000.0	10	100101RatKid_NS_deglyco_26.5282.5282.3.dta
2					34130	1	1	789.692	2366.05	3	2366.05	0.0014	151	170	1	39.09	19	37	0.037	R	FKLDWLGNCSGLNDESYGYK	E		Deamidated_N (N)	0.00000004000000000000.0	15	100101RatKid_NS_deglyco_20.5780.5780.3.dta
2					34131	1	1	789.692	2366.05	3	2366.05	0.0014	151	170	1	36.25	18	37	0.071	R	FKLDWLGNCSGLNDESYGYK	E		Deamidated_N (N)	0.00000004000000000000.0	7	100101RatKid_NS_deglyco_21.6695.6695.3.dta
2					34132	1	1	789.692	2366.05	3	2366.05	0.0014	151	170	1	43.24	17	37	0.014	R	FKLDWLGNCSGLNDESYGYK	E		Deamidated_N (N)	0.00000004000000000000.0	13	100101RatKid_NS_deglyco_25.4540.4540.3.dta
2					34133	1	1	789.692	2366.05	3	2366.05	0.0014	151	170	1	47.56	18	37	0.0053	R	FKLDWLGNCSGLNDESYGYK	E		Deamidated_N (N)	0.00000004000000000000.0	8	100101RatKid_NS_deglyco_20.6985.6985.3.dta
2					34134	1	1	789.692	2366.05	3	2366.05	0.0015	151	170	1	57.3	21	37	0.00056	R	FKLDWLGNCSGLNDESYGYK	E		Deamidated_N (N)	0.00000004000000000000.0	19	100101RatKid_NS_deglyco_24.6110.6110.3.dta
2					34135	1	1	789.692	2366.05	3	2366.05	0.0015	151	170	1	27.38	15	37	0.55	R	FKLDWLGNCSGLNDESYGYK	E		Deamidated_N (N)	0.00000004000000000000.0	14	100101RatKid_NS_deglyco_21.6168.6168.3.dta
2					34136	1	1	789.692	2366.05	3	2366.05	0.0016	151	170	1	50.95	22	37	0.0024	R	FKLDWLGNCSGLNDESYGYK	E		Deamidated_N (N)	0.00000004000000000000.0	12	100101RatKid_NS_deglyco_19.4342.4342.3.dta
2					34137	1	1	789.692	2366.05	3	2366.05	0.0016	151	170	1	22.35	15	37	1.8	R	FKLDWLGNCSGLNDESYGYK	E		Deamidated_N (N)	0.00000004000000000000.0	6	100101RatKid_NS_deglyco_21.6579.6579.3.dta
2					34138	1	1	789.692	2366.05	3	2366.05	0.0017	151	170	1	35.27	18	37	0.09	R	FKLDWLGNCSGLNDESYGYK	E		Deamidated_N (N)	0.00000004000000000000.0	11	100101RatKid_NS_deglyco_20.4873.4873.3.dta
2					34140	1	1	789.692	2366.05	3	2366.05	0.0017	151	170	1	21.75	16	37	2	R	FKLDWLGNCSGLNDESYGYK	E		Deamidated_N (N)	0.00000004000000000000.0	19	100101RatKid_NS_deglyco_23.6737.6737.3.dta
2					34141	1	1	789.692	2366.05	3	2366.05	0.0018	151	170	1	76.73	21	37	6.4e-06	R	FKLDWLGNCSGLNDESYGYK	E		Deamidated_N (N)	0.00000004000000000000.0	19	100101RatKid_NS_deglyco_24.5899.5899.3.dta
2					34142	1	1	789.692	2366.05	3	2366.05	0.0019	151	170	1	31.73	16	37	0.2	R	FKLDWLGNCSGLNDESYGYK	E		Deamidated_N (N)	0.00000004000000000000.0	7	100101RatKid_NS_deglyco_26.5502.5502.3.dta
2					34143	1	1	789.692	2366.05	3	2366.05	0.002	151	170	1	55.43	23	37	0.00087	R	FKLDWLGNCSGLNDESYGYK	E		Deamidated_N (N)	0.00000004000000000000.0	11	100101RatKid_NS_deglyco_26.4175.4175.3.dta
2					34144	1	1	789.692	2366.05	3	2366.05	0.002	151	170	1	52.32	20	37	0.0018	R	FKLDWLGNCSGLNDESYGYK	E		Deamidated_N (N)	0.00000004000000000000.0	12	100101RatKid_NS_deglyco_25.4048.4048.3.dta
2					34145	1	1	789.692	2366.05	3	2366.05	0.002	151	170	1	43.95	17	37	0.012	R	FKLDWLGNCSGLNDESYGYK	E		Deamidated_N (N)	0.00000004000000000000.0	21	100101RatKid_NS_deglyco_20.7105.7105.3.dta
2					34146	1	1	1184.03	2366.05	2	2366.05	0.0021	151	170	1	104.42	26	37	1.1e-08	R	FKLDWLGNCSGLNDESYGYK	E		Deamidated_N (N)	0.00000004000000000000.0	14	100101RatKid_NS_deglyco_15.4733.4733.2.dta
2					34147	1	1	789.692	2366.05	3	2366.05	0.0021	151	170	1	56.95	22	37	0.00061	R	FKLDWLGNCSGLNDESYGYK	E		Deamidated_N (N)	0.00000000000040000000.0	12	100101RatKid_NS_deglyco_24.5509.5509.3.dta
2					34148	1	1	789.692	2366.05	3	2366.05	0.0021	151	170	1	45.37	20	37	0.0087	R	FKLDWLGNCSGLNDESYGYK	E		Deamidated_N (N)	0.00000004000000000000.0	8	100101RatKid_NS_deglyco_20.4941.4941.3.dta
2					34149	1	1	789.692	2366.05	3	2366.05	0.0022	151	170	1	38.08	19	37	0.047	R	FKLDWLGNCSGLNDESYGYK	E		Deamidated_N (N)	0.00000004000000000000.0	7	100101RatKid_NS_deglyco_23.6983.6983.3.dta
2					34150	1	1	789.692	2366.05	3	2366.05	0.0022	151	170	1	40.85	16	37	0.025	R	FKLDWLGNCSGLNDESYGYK	E		Deamidated_N (N)	0.00000004000000000000.0	16	100101RatKid_NS_deglyco_20.6016.6016.3.dta
2					34151	1	1	789.692	2366.05	3	2366.05	0.0022	151	170	1	48.89	17	37	0.0039	R	FKLDWLGNCSGLNDESYGYK	E		Deamidated_N (N)	0.00000004000000000000.0	10	100101RatKid_NS_deglyco_21.5998.5998.3.dta
2					34152	1	1	789.692	2366.05	3	2366.05	0.0023	151	170	1	49.51	16	37	0.0034	R	FKLDWLGNCSGLNDESYGYK	E		Deamidated_N (N)	0.00000004000000000000.0	10	100101RatKid_NS_deglyco_26.4667.4667.3.dta
2					34154	1	1	789.692	2366.05	3	2366.05	0.0024	151	170	1	65.22	23	37	9.1e-05	R	FKLDWLGNCSGLNDESYGYK	E		Deamidated_N (N)	0.00000004000000000000.0	11	100101RatKid_NS_deglyco_15.4808.4808.3.dta
2					34155	1	1	789.692	2366.05	3	2366.05	0.0025	151	170	1	29.23	21	37	0.36	R	FKLDWLGNCSGLNDESYGYK	E		Deamidated_N (N)	0.00000004000000000000.0	14	100101RatKid_NS_deglyco_24.7527.7527.3.dta
2					34156	1	1	789.692	2366.06	3	2366.05	0.0026	151	170	1	72.9	21	37	1.6e-05	R	FKLDWLGNCSGLNDESYGYK	E		Deamidated_N (N)	0.00000004000000000000.0	12	100101RatKid_NS_deglyco_24.5699.5699.3.dta
2					34157	1	1	789.692	2366.06	3	2366.05	0.0026	151	170	1	36.28	18	37	0.071	R	FKLDWLGNCSGLNDESYGYK	E		Deamidated_N (N)	0.00000004000000000000.0	10	100101RatKid_NS_deglyco_25.5279.5279.3.dta
2					34158	1	1	789.692	2366.06	3	2366.05	0.0027	151	170	1	40.98		37	0.024	R	FKLDWLGNCSGLNDESYGYK	E		Deamidated_N (N)	0.00000004000000000000.0	16	100101RatKid_NS_deglyco_20.6852.6852.3.dta
2					34159	1	1	789.692	2366.06	3	2366.05	0.0027	151	170	1	63.07	21	37	0.00015	R	FKLDWLGNCSGLNDESYGYK	E		Deamidated_N (N)	0.00000004000000000000.0	21	100101RatKid_NS_deglyco_20.4198.4198.3.dta
2					34160	1	1	789.692	2366.06	3	2366.05	0.0027	151	170	1	59.37	20	37	0.00035	R	FKLDWLGNCSGLNDESYGYK	E		Deamidated_N (N)	0.00000004000000000000.0	22	100101RatKid_NS_deglyco_24.5501.5501.3.dta
2					34161	1	1	789.692	2366.06	3	2366.05	0.0028	151	170	1	27.89	18	37	0.49	R	FKLDWLGNCSGLNDESYGYK	E		Deamidated_N (N)	0.00000004000000000000.0	11	100101RatKid_NS_deglyco_26.5163.5163.3.dta
2					34162	1	1	789.692	2366.06	3	2366.05	0.0028	151	170	1	63.49	18	37	0.00014	R	FKLDWLGNCSGLNDESYGYK	E		Deamidated_N (N)	0.00000004000000000000.0	11	100101RatKid_NS_deglyco_21.4356.4356.3.dta
2					34163	1	1	789.692	2366.06	3	2366.05	0.0028	151	170	1	46.01	16	37	0.0076	R	FKLDWLGNCSGLNDESYGYK	E		Deamidated_N (N)	0.00000004000000000000.0	17	100101RatKid_NS_deglyco_20.5638.5638.3.dta
2					34164	1	1	789.692	2366.06	3	2366.05	0.0028	151	170	1	35.7	21	37	0.082	R	FKLDWLGNCSGLNDESYGYK	E		Deamidated_N (N)	0.00000004000000000000.0	7	100101RatKid_NS_deglyco_21.6056.6056.3.dta
2					34165	1	1	789.692	2366.06	3	2366.05	0.0029	151	170	1	62.59	20	37	0.00017	R	FKLDWLGNCSGLNDESYGYK	E		Deamidated_N (N)	0.00000004000000000000.0	19	100101RatKid_NS_deglyco_24.4297.4297.3.dta
2					34166	1	1	789.692	2366.06	3	2366.05	0.003	151	170	1	39.98	18	37	0.03	R	FKLDWLGNCSGLNDESYGYK	E		Deamidated_N (N)	0.00000004000000000000.0	13	100101RatKid_NS_deglyco_21.4755.4755.3.dta
2					34167	1	1	789.692	2366.06	3	2366.05	0.0031	151	170	1	70.7	22	37	2.6e-05	R	FKLDWLGNCSGLNDESYGYK	E		Deamidated_N (N)	0.00000004000000000000.0	12	100101RatKid_NS_deglyco_24.6386.6386.3.dta
2					34168	1	1	789.692	2366.06	3	2366.05	0.0031	151	170	1	25.64	17	37	0.83	R	FKLDWLGNCSGLNDESYGYK	E		Deamidated_N (N)	0.00000004000000000000.0	20	100101RatKid_NS_deglyco_23.6157.6157.3.dta
2					34169	1	1	789.692	2366.06	3	2366.05	0.0031	151	170	1	72.95	22	37	1.5e-05	R	FKLDWLGNCSGLNDESYGYK	E		Deamidated_N (N)	0.00000004000000000000.0	12	100101RatKid_NS_deglyco_24.5577.5577.3.dta
2					34170	1	1	789.692	2366.06	3	2366.05	0.0031	151	170	1	55.61	21	37	0.00084	R	FKLDWLGNCSGLNDESYGYK	E		Deamidated_N (N)	0.00000004000000000000.0	20	100101RatKid_NS_deglyco_24.6043.6043.3.dta
2					34171	1	1	789.692	2366.06	3	2366.05	0.0032	151	170	1	42.85	23	37	0.016	R	FKLDWLGNCSGLNDESYGYK	E		Deamidated_N (N)	0.00000004000000000000.0	18	100101RatKid_NS_deglyco_22.4639.4639.3.dta
2					34172	1	1	1184.04	2366.06	2	2366.05	0.0032	151	170	1	98.16	31	37	4.7e-08	R	FKLDWLGNCSGLNDESYGYK	E		Deamidated_N (N)	0.00000004000000000000.0	11	100101RatKid_NS_deglyco_20.4302.4302.2.dta
2					34173	1	1	789.692	2366.06	3	2366.05	0.0032	151	170	1	24.11	16	37	1.2	R	FKLDWLGNCSGLNDESYGYK	E		Deamidated_N (N)	0.00000004000000000000.0	16	100101RatKid_NS_deglyco_25.5720.5720.3.dta
2					34174	1	1	789.692	2366.06	3	2366.05	0.0033	151	170	1	43.75	19	37	0.013	R	FKLDWLGNCSGLNDESYGYK	E		Deamidated_N (N)	0.00000004000000000000.0	11	100101RatKid_NS_deglyco_24.5277.5277.3.dta
2					34175	1	1	789.692	2366.06	3	2366.05	0.0033	151	170	1	60.45	16	37	0.00028	R	FKLDWLGNCSGLNDESYGYK	E		Deamidated_N (N)	0.00000004000000000000.0	12	100101RatKid_NS_deglyco_24.4707.4707.3.dta
2					34176	1	1	789.692	2366.06	3	2366.05	0.0033	151	170	1	55.22	25	37	0.00092	R	FKLDWLGNCSGLNDESYGYK	E		Deamidated_N (N)	0.00000004000000000000.0	12	100101RatKid_NS_deglyco_24.6844.6844.3.dta
2					34177	1	1	789.692	2366.06	3	2366.05	0.0033	151	170	1	38.7	20	37	0.041	R	FKLDWLGNCSGLNDESYGYK	E		Deamidated_N (N)	0.00000004000000000000.0	15	100101RatKid_NS_deglyco_23.7193.7193.3.dta
2					34178	1	1	789.692	2366.06	3	2366.05	0.0033	151	170	1	43.49	16	37	0.014	R	FKLDWLGNCSGLNDESYGYK	E		Deamidated_N (N)	0.00000004000000000000.0	18	100101RatKid_NS_deglyco_24.5057.5057.3.dta
2					34179	1	1	789.693	2366.06	3	2366.05	0.0034	151	170	1	66.37	24	37	7.1e-05	R	FKLDWLGNCSGLNDESYGYK	E		Deamidated_N (N)	0.00000004000000000000.0	9	100101RatKid_NS_deglyco_21.4279.4279.3.dta
2					34180	1	1	789.693	2366.06	3	2366.05	0.0035	151	170	1	52.78	21	37	0.0016	R	FKLDWLGNCSGLNDESYGYK	E		Deamidated_N (N)	0.00000004000000000000.0	22	100101RatKid_NS_deglyco_24.6287.6287.3.dta
2					34181	1	1	789.693	2366.06	3	2366.05	0.0035	151	170	1	41.8	16	37	0.02	R	FKLDWLGNCSGLNDESYGYK	E		Deamidated_N (N)	0.00000004000000000000.0	9	100101RatKid_NS_deglyco_21.6945.6945.3.dta
2					34182	1	1	789.693	2366.06	3	2366.05	0.0035	151	170	1	49.17	19	37	0.0037	R	FKLDWLGNCSGLNDESYGYK	E		Deamidated_N (N)	0.00000004000000000000.0	10	100101RatKid_NS_deglyco_20.5926.5926.3.dta
2					34183	1	1	789.693	2366.06	3	2366.05	0.0036	151	170	1	40.03	22	37	0.031	R	FKLDWLGNCSGLNDESYGYK	E		Deamidated_N (N)	0.00000004000000000000.0	22	100101RatKid_NS_deglyco_20.7139.7139.3.dta
2					34184	1	1	789.693	2366.06	3	2366.05	0.0036	151	170	1	61.3	23	37	0.00023	R	FKLDWLGNCSGLNDESYGYK	E		Deamidated_N (N)	0.00000004000000000000.0	22	100101RatKid_NS_deglyco_24.5132.5132.3.dta
2					34185	1	1	789.693	2366.06	3	2366.05	0.0036	151	170	1	45.48		37	0.0087	R	FKLDWLGNCSGLNDESYGYK	E		Deamidated_N (N)	0.00000004000000000000.0	20	100101RatKid_NS_deglyco_20.4805.4805.3.dta
2					34186	1	1	789.693	2366.06	3	2366.05	0.0037	151	170	1	71.6	22	37	2.1e-05	R	FKLDWLGNCSGLNDESYGYK	E		Deamidated_N (N)	0.00000004000000000000.0	17	100101RatKid_NS_deglyco_26.4086.4086.3.dta
2					34187	1	1	789.693	2366.06	3	2366.05	0.0037	151	170	1	43.67	23	37	0.013	R	FKLDWLGNCSGLNDESYGYK	E		Deamidated_N (N)	0.00000004000000000000.0	19	100101RatKid_NS_deglyco_23.4521.4521.3.dta
2					34188	1	1	789.693	2366.06	3	2366.05	0.0039	151	170	1	42.27	20	37	0.018	R	FKLDWLGNCSGLNDESYGYK	E		Deamidated_N (N)	0.00000004000000000000.0	20	100101RatKid_NS_deglyco_20.6730.6730.3.dta
2					34189	1	1	789.693	2366.06	3	2366.05	0.0039	151	170	1	31.59	18	37	0.21	R	FKLDWLGNCSGLNDESYGYK	E		Deamidated_N (N)	0.00000004000000000000.0	15	100101RatKid_NS_deglyco_20.6564.6564.3.dta
2					34190	1	1	789.693	2366.06	3	2366.05	0.004	151	170	1	69.82	19	37	3.2e-05	R	FKLDWLGNCSGLNDESYGYK	E		Deamidated_N (N)	0.00000004000000000000.0	13	100101RatKid_NS_deglyco_20.4275.4275.3.dta
2					34191	1	1	789.693	2366.06	3	2366.05	0.004	151	170	1	55.58	22	37	0.00084	R	FKLDWLGNCSGLNDESYGYK	E		Deamidated_N (N)	0.00000004000000000000.0	24	100101RatKid_NS_deglyco_21.4202.4202.3.dta
2					34192	1	1	789.693	2366.06	3	2366.05	0.004	151	170	1	42.58	19	37	0.017	R	FKLDWLGNCSGLNDESYGYK	E		Deamidated_N (N)	0.00000004000000000000.0	20	100101RatKid_NS_deglyco_24.6978.6978.3.dta
2					34193	1	1	789.693	2366.06	3	2366.05	0.004	151	170	1	39.86	18	37	0.031	R	FKLDWLGNCSGLNDESYGYK	E		Deamidated_N (N)	0.00000004000000000000.0	11	100101RatKid_NS_deglyco_23.4928.4928.3.dta
2					34194	1	1	789.693	2366.06	3	2366.05	0.0042	151	170	1	65.41	25	37	8.8e-05	R	FKLDWLGNCSGLNDESYGYK	E		Deamidated_N (N)	0.00000004000000000000.0	11	100101RatKid_NS_deglyco_24.6320.6320.3.dta
2					34195	1	1	789.693	2366.06	3	2366.05	0.0042	151	170	1	71.4	23	37	2.2e-05	R	FKLDWLGNCSGLNDESYGYK	E		Deamidated_N (N)	0.00000004000000000000.0	21	100101RatKid_NS_deglyco_24.6517.6517.3.dta
2					34196	1	1	789.693	2366.06	3	2366.05	0.0043	151	170	1	43.55	16	37	0.013	R	FKLDWLGNCSGLNDESYGYK	E		Deamidated_N (N)	0.00000004000000000000.0	11	100101RatKid_NS_deglyco_21.5560.5560.3.dta
2					34197	1	1	789.693	2366.06	3	2366.05	0.0043	151	170	1	49.88	23	37	0.0031	R	FKLDWLGNCSGLNDESYGYK	E		Deamidated_N (N)	0.00000004000000000000.0	11	100101RatKid_NS_deglyco_24.6451.6451.3.dta
2					34198	1	1	789.693	2366.06	3	2366.05	0.0043	151	170	1	28.57	15	37	0.42	R	FKLDWLGNCSGLNDESYGYK	E		Deamidated_N (N)	0.00000004000000000000.0	16	100101RatKid_NS_deglyco_24.7206.7206.3.dta
2					34199	1	1	789.693	2366.06	3	2366.05	0.0044	151	170	1	62.08	20	37	0.00019	R	FKLDWLGNCSGLNDESYGYK	E		Deamidated_N (N)	0.00000004000000000000.0	21	100101RatKid_NS_deglyco_25.4113.4113.3.dta
2					34200	1	1	789.693	2366.06	3	2366.05	0.0044	151	170	1	58.67	20	37	0.00041	R	FKLDWLGNCSGLNDESYGYK	E		Deamidated_N (N)	0.00000004000000000000.0	9	100101RatKid_NS_deglyco_24.6649.6649.3.dta
2					34202	1	1	789.693	2366.06	3	2366.05	0.0044	151	170	1	67.18	18	37	5.8e-05	R	FKLDWLGNCSGLNDESYGYK	E		Deamidated_N (N)	0.00000004000000000000.0	23	100101RatKid_NS_deglyco_26.4021.4021.3.dta
2					34203	1	1	789.693	2366.06	3	2366.05	0.0044	151	170	1	38.58	20	37	0.042	R	FKLDWLGNCSGLNDESYGYK	E		Deamidated_N (N)	0.00000004000000000000.0	22	100101RatKid_NS_deglyco_22.4398.4398.3.dta
2					34204	1	1	789.693	2366.06	3	2366.05	0.0044	151	170	1	66.31	25	37	7.1e-05	R	FKLDWLGNCSGLNDESYGYK	E		Deamidated_N (N)	0.00000004000000000000.0	22	100101RatKid_NS_deglyco_24.5634.5634.3.dta
2					34205	1	1	789.693	2366.06	3	2366.05	0.0045	151	170	1	62.31	21	37	0.00018	R	FKLDWLGNCSGLNDESYGYK	E		Deamidated_N (N)	0.00000004000000000000.0	18	100101RatKid_NS_deglyco_25.4246.4246.3.dta
2					34206	1	1	789.693	2366.06	3	2366.05	0.0045	151	170	1	70.39	20	37	2.8e-05	R	FKLDWLGNCSGLNDESYGYK	E		Deamidated_N (N)	0.00000004000000000000.0	12	100101RatKid_NS_deglyco_23.4648.4648.3.dta
2					34207	1	1	789.693	2366.06	3	2366.05	0.0046	151	170	1	29.2	17	37	0.37	R	FKLDWLGNCSGLNDESYGYK	E		Deamidated_N (N)	0.00000004000000000000.0	20	100101RatKid_NS_deglyco_23.6852.6852.3.dta
2					34208	1	1	789.693	2366.06	3	2366.05	0.0047	151	170	1	58.65	16	37	0.00042	R	FKLDWLGNCSGLNDESYGYK	E		Deamidated_N (N)	0.00000004000000000000.0	9	100101RatKid_NS_deglyco_20.4475.4475.3.dta
2					34209	1	1	789.693	2366.06	3	2366.05	0.0047	151	170	1	27.96	21	37	0.49	R	FKLDWLGNCSGLNDESYGYK	E		Deamidated_N (N)	0.00000004000000000000.0	15	100101RatKid_NS_deglyco_16.4716.4716.3.dta
2					34210	1	1	789.693	2366.06	3	2366.05	0.0047	151	170	1	83.61	21	37	1.3e-06	R	FKLDWLGNCSGLNDESYGYK	E		Deamidated_N (N)	0.00000004000000000000.0	11	100101RatKid_NS_deglyco_24.4374.4374.3.dta
2					34211	1	1	789.693	2366.06	3	2366.05	0.0048	151	170	1	65.1	23	37	9.5e-05	R	FKLDWLGNCSGLNDESYGYK	E		Deamidated_N (N)	0.00000004000000000000.0	22	100101RatKid_NS_deglyco_24.4441.4441.3.dta
2					34212	1	1	789.693	2366.06	3	2366.05	0.0048	151	170	1	36.16	18	37	0.074	R	FKLDWLGNCSGLNDESYGYK	E		Deamidated_N (N)	0.00000004000000000000.0	17	100101RatKid_NS_deglyco_21.6547.6547.3.dta
2					34213	1	1	1184.04	2366.06	2	2366.05	0.0048	151	170	1	93.22	29	37	1.5e-07	R	FKLDWLGNCSGLNDESYGYK	E		Deamidated_N (N)	0.00000004000000000000.0	13	100101RatKid_NS_deglyco_18.4501.4501.2.dta
2					34214	1	1	789.693	2366.06	3	2366.05	0.0048	151	170	1	60.06	22	37	0.0003	R	FKLDWLGNCSGLNDESYGYK	E		Deamidated_N (N)	0.00000004000000000000.0	11	100101RatKid_NS_deglyco_26.4243.4243.3.dta
2					34215	1	1	789.693	2366.06	3	2366.05	0.0048	151	170	1	44.62	25	37	0.011	R	FKLDWLGNCSGLNDESYGYK	E		Deamidated_N (N)	0.00000004000000000000.0	12	100101RatKid_NS_deglyco_21.6643.6643.3.dta
2					34216	1	1	789.693	2366.06	3	2366.05	0.0049	151	170	1	86.01	23	37	7.7e-07	R	FKLDWLGNCSGLNDESYGYK	E		Deamidated_N (N)	0.00000004000000000000.0	13	100101RatKid_NS_deglyco_24.4574.4574.3.dta
2					34217	1	1	789.693	2366.06	3	2366.05	0.0049	151	170	1	50.1	19	37	0.003	R	FKLDWLGNCSGLNDESYGYK	E		Deamidated_N (N)	0.00000004000000000000.0	8	100101RatKid_NS_deglyco_26.4456.4456.3.dta
2					34218	1	1	789.693	2366.06	3	2366.05	0.0049	151	170	1	44.84	20	37	0.01	R	FKLDWLGNCSGLNDESYGYK	E		Deamidated_N (N)	0.00000004000000000000.0	18	100101RatKid_NS_deglyco_19.4506.4506.3.dta
2					34219	1	1	789.693	2366.06	3	2366.05	0.0049	151	170	1	52.35	16	37	0.0018	R	FKLDWLGNCSGLNDESYGYK	E		Deamidated_N (N)	0.00000004000000000000.0	24	100101RatKid_NS_deglyco_24.6779.6779.3.dta
2					34220	1	1	789.693	2366.06	3	2366.05	0.0049	151	170	1	65.89	24	37	8e-05	R	FKLDWLGNCSGLNDESYGYK	E		Deamidated_N (N)	0.00000004000000000000.0	11	100101RatKid_NS_deglyco_21.4444.4444.3.dta
2					34221	1	1	789.693	2366.06	3	2366.05	0.005	151	170	1	39.99	18	37	0.031	R	FKLDWLGNCSGLNDESYGYK	E		Deamidated_N (N)	0.00000004000000000000.0	18	100101RatKid_NS_deglyco_26.4523.4523.3.dta
2					34222	1	1	789.693	2366.06	3	2366.05	0.005	151	170	1	56.51	20	37	0.0007	R	FKLDWLGNCSGLNDESYGYK	E		Deamidated_N (N)	0.00000004000000000000.0	22	100101RatKid_NS_deglyco_25.4337.4337.3.dta
2					34223	1	1	789.693	2366.06	3	2366.05	0.005	151	170	1	46.94	18	37	0.0063	R	FKLDWLGNCSGLNDESYGYK	E		Deamidated_N (N)	0.00000004000000000000.0	10	100101RatKid_NS_deglyco_24.5065.5065.3.dta
2					34224	1	1	789.693	2366.06	3	2366.05	0.0051	151	170	1	79.2	25	37	3.7e-06	R	FKLDWLGNCSGLNDESYGYK	E		Deamidated_N (N)	0.00000004000000000000.0	12	100101RatKid_NS_deglyco_22.4298.4298.3.dta
2					34225	1	1	789.693	2366.06	3	2366.05	0.0051	151	170	1	75.58	22	37	8.6e-06	R	FKLDWLGNCSGLNDESYGYK	E		Deamidated_N (N)	0.00000004000000000000.0	12	100101RatKid_NS_deglyco_24.5830.5830.3.dta
2					34226	1	1	789.693	2366.06	3	2366.05	0.0051	151	170	1	33.44	19	37	0.14	R	FKLDWLGNCSGLNDESYGYK	E		Deamidated_N (N)	0.00000004000000000000.0	20	100101RatKid_NS_deglyco_21.5355.5355.3.dta
2					34227	1	1	1184.04	2366.06	2	2366.05	0.0051	151	170	1	103.47	26	37	1.4e-08	R	FKLDWLGNCSGLNDESYGYK	E		Deamidated_N (N)	0.00000004000000000000.0	14	100101RatKid_NS_deglyco_26.4093.4093.2.dta
2					34228	1	1	789.693	2366.06	3	2366.05	0.0052	151	170	1	61.61	20	37	0.00021	R	FKLDWLGNCSGLNDESYGYK	E		Deamidated_N (N)	0.00000004000000000000.0	11	100101RatKid_NS_deglyco_08.4415.4415.3.dta
2					34229	1	1	789.693	2366.06	3	2366.05	0.0052	151	170	1	76.51	21	37	6.9e-06	R	FKLDWLGNCSGLNDESYGYK	E		Deamidated_N (N)	0.00000004000000000000.0	13	100101RatKid_NS_deglyco_24.4841.4841.3.dta
2					34230	1	1	789.693	2366.06	3	2366.05	0.0052	151	170	1	47.9	17	37	0.005	R	FKLDWLGNCSGLNDESYGYK	E		Deamidated_N (N)	0.00000004000000000000.0	19	100101RatKid_NS_deglyco_21.4587.4587.3.dta
2					34231	1	1	789.693	2366.06	3	2366.05	0.0052	151	170	1	43.78	16	37	0.013	R	FKLDWLGNCSGLNDESYGYK	E		Deamidated_N (N)	0.00000004000000000000.0	11	100101RatKid_NS_deglyco_20.4669.4669.3.dta
2					34232	1	1	789.693	2366.06	3	2366.05	0.0052	151	170	1	61.05	20	37	0.00024	R	FKLDWLGNCSGLNDESYGYK	E		Deamidated_N (N)	0.00000004000000000000.0	23	100101RatKid_NS_deglyco_24.4641.4641.3.dta
2					34233	1	1	789.693	2366.06	3	2366.05	0.0052	151	170	1	64.83	20	37	0.0001	R	FKLDWLGNCSGLNDESYGYK	E		Deamidated_N (N)	0.00000004000000000000.0	20	100101RatKid_NS_deglyco_24.5442.5442.3.dta
2					34234	1	1	789.693	2366.06	3	2366.05	0.0053	151	170	1	37.2	20	37	0.059	R	FKLDWLGNCSGLNDESYGYK	E		Deamidated_N (N)	0.00000004000000000000.0	22	100101RatKid_NS_deglyco_24.7127.7127.3.dta
2					34235	1	1	789.693	2366.06	3	2366.05	0.0053	151	170	1	54.28	17	37	0.0012	R	FKLDWLGNCSGLNDESYGYK	E		Deamidated_N (N)	0.00000004000000000000.0	9	100101RatKid_NS_deglyco_21.5659.5659.3.dta
2					34236	1	1	789.693	2366.06	3	2366.05	0.0053	151	170	1	36.3	17	37	0.073	R	FKLDWLGNCSGLNDESYGYK	E		Deamidated_N (N)	0.00000004000000000000.0	7	100101RatKid_NS_deglyco_20.6771.6771.3.dta
2					34237	1	1	789.693	2366.06	3	2366.05	0.0053	151	170	1	51.84	21	37	0.002	R	FKLDWLGNCSGLNDESYGYK	E		Deamidated_N (N)	0.00000004000000000000.0	8	100101RatKid_NS_deglyco_25.4179.4179.3.dta
2					34238	1	1	789.693	2366.06	3	2366.05	0.0053	151	170	1	39.3	20	37	0.036	R	FKLDWLGNCSGLNDESYGYK	E		Deamidated_N (N)	0.00000004000000000000.0	7	100101RatKid_NS_deglyco_21.6465.6465.3.dta
2					34239	1	1	789.693	2366.06	3	2366.05	0.0053	151	170	1	65.98	23	37	7.8e-05	R	FKLDWLGNCSGLNDESYGYK	E		Deamidated_N (N)	0.00000004000000000000.0	9	100101RatKid_NS_deglyco_16.4590.4590.3.dta
2					34240	1	1	789.693	2366.06	3	2366.05	0.0054	151	170	1	40.01	17	37	0.031	R	FKLDWLGNCSGLNDESYGYK	E		Deamidated_N (N)	0.00000004000000000000.0	9	100101RatKid_NS_deglyco_26.4392.4392.3.dta
2					34241	1	1	789.693	2366.06	3	2366.05	0.0054	151	170	1	45.84	22	37	0.0081	R	FKLDWLGNCSGLNDESYGYK	E		Deamidated_N (N)	0.00000004000000000000.0	8	100101RatKid_NS_deglyco_20.5085.5085.3.dta
2					34242	1	1	789.693	2366.06	3	2366.05	0.0054	151	170	1	46.77	20	37	0.0065	R	FKLDWLGNCSGLNDESYGYK	E		Deamidated_N (N)	0.00000004000000000000.0	10	100101RatKid_NS_deglyco_21.5740.5740.3.dta
2					34243	1	1	789.693	2366.06	3	2366.05	0.0054	151	170	1	34.51	23	37	0.11	R	FKLDWLGNCSGLNDESYGYK	E		Deamidated_N (N)	0.00000004000000000000.0	23	100101RatKid_NS_deglyco_20.6918.6918.3.dta
2					34244	1	1	789.693	2366.06	3	2366.05	0.0055	151	170	1	37.99	16	37	0.048	R	FKLDWLGNCSGLNDESYGYK	E		Deamidated_N (N)	0.00000004000000000000.0	21	100101RatKid_NS_deglyco_19.4896.4896.3.dta
2					34245	1	1	789.693	2366.06	3	2366.05	0.0056	151	170	1	58.54	22	37	0.00042	R	FKLDWLGNCSGLNDESYGYK	E		Deamidated_N (N)	0.00000004000000000000.0	12	100101RatKid_NS_deglyco_23.4331.4331.3.dta
2					34246	1	1	789.693	2366.06	3	2366.05	0.0056	151	170	1	69.16	21	37	3.7e-05	R	FKLDWLGNCSGLNDESYGYK	E		Deamidated_N (N)	0.00000004000000000000.0	24	100101RatKid_NS_deglyco_18.4476.4476.3.dta
2					34247	1	1	789.693	2366.06	3	2366.05	0.0056	151	170	1	36.8	23	37	0.063	R	FKLDWLGNCSGLNDESYGYK	E		Deamidated_N (N)	0.00000004000000000000.0	13	100101RatKid_NS_deglyco_08.4497.4497.3.dta
2					34248	1	1	789.693	2366.06	3	2366.05	0.0057	151	170	1	73.4	24	37	1.4e-05	R	FKLDWLGNCSGLNDESYGYK	E		Deamidated_N (N)	0.00000004000000000000.0	10	100101RatKid_NS_deglyco_22.4232.4232.3.dta
2					34249	1	1	789.693	2366.06	3	2366.05	0.0057	151	170	1	55.21	18	37	0.00091	R	FKLDWLGNCSGLNDESYGYK	E		Deamidated_N (N)	0.00000004000000000000.0	10	100101RatKid_NS_deglyco_21.4968.4968.3.dta
2					34250	1	1	789.693	2366.06	3	2366.05	0.0057	151	170	1	22.75	17	37	1.6	R	FKLDWLGNCSGLNDESYGYK	E		Deamidated_N (N)	0.00000004000000000000.0	8	100101RatKid_NS_deglyco_26.4601.4601.3.dta
2					34251	1	1	789.693	2366.06	3	2366.05	0.0057	151	170	1	69.73	24	37	3.2e-05	R	FKLDWLGNCSGLNDESYGYK	E		Deamidated_N (N)	0.00000004000000000000.0	11	100101RatKid_NS_deglyco_24.7055.7055.3.dta
2					34252	1	1	789.693	2366.06	3	2366.05	0.0057	151	170	1	41.35	19	37	0.022	R	FKLDWLGNCSGLNDESYGYK	E		Deamidated_N (N)	0.00000004000000000000.0	7	100101RatKid_NS_deglyco_20.6574.6574.3.dta
2					34253	1	1	789.693	2366.06	3	2366.05	0.0059	151	170	1	54.78	19	37	0.001	R	FKLDWLGNCSGLNDESYGYK	E		Deamidated_N (N)	0.00000004000000000000.0	19	100101RatKid_NS_deglyco_24.5922.5922.3.dta
2					34254	1	1	789.693	2366.06	3	2366.05	0.0059	151	170	1	31.69	19	37	0.21	R	FKLDWLGNCSGLNDESYGYK	E		Deamidated_N (N)	0.00000004000000000000.0	8	100101RatKid_NS_deglyco_23.4805.4805.3.dta
2					34255	1	1	789.693	2366.06	3	2366.05	0.0059	151	170	1	32.29	19	37	0.18	R	FKLDWLGNCSGLNDESYGYK	E		Deamidated_N (N)	0.00000004000000000000.0	16	100101RatKid_NS_deglyco_21.5287.5287.3.dta
2					34256	1	1	789.693	2366.06	3	2366.05	0.0059	151	170	1	33.62	18	37	0.13	R	FKLDWLGNCSGLNDESYGYK	E		Deamidated_N (N)	0.00000004000000000000.0	8	100101RatKid_NS_deglyco_25.4591.4591.3.dta
2					34257	1	1	789.693	2366.06	3	2366.05	0.0059	151	170	1	28.94	18	37	0.39	R	FKLDWLGNCSGLNDESYGYK	E		Deamidated_N (N)	0.00000004000000000000.0	14	100101RatKid_NS_deglyco_25.5832.5832.3.dta
2					34258	1	1	789.693	2366.06	3	2366.05	0.006	151	170	1	66.19	21	37	7.3e-05	R	FKLDWLGNCSGLNDESYGYK	E		Deamidated_N (N)	0.00000004000000000000.0	9	100101RatKid_NS_deglyco_24.4507.4507.3.dta
2					34259	1	1	1184.04	2366.06	2	2366.05	0.0061	151	170	1	104.44	25	37	1.1e-08	R	FKLDWLGNCSGLNDESYGYK	E		Deamidated_N (N)	0.00000004000000000000.0	14	100101RatKid_NS_deglyco_24.4262.4262.2.dta
2					34260	1	1	789.693	2366.06	3	2366.05	0.0061	151	170	1	55.98	20	37	0.00077	R	FKLDWLGNCSGLNDESYGYK	E		Deamidated_N (N)	0.00000004000000000000.0	23	100101RatKid_NS_deglyco_24.6154.6154.3.dta
2					34261	1	1	789.693	2366.06	3	2366.05	0.0061	151	170	1	27.49	14	37	0.54	R	FKLDWLGNCSGLNDESYGYK	E		Deamidated_N (N)	0.00000004000000000000.0	18	100101RatKid_NS_deglyco_19.4799.4799.3.dta
2					34262	1	1	789.693	2366.06	3	2366.05	0.0062	151	170	1	47.21		37	0.0058	R	FKLDWLGNCSGLNDESYGYK	E		Deamidated_N (N)	0.00000004000000000000.0	10	100101RatKid_NS_deglyco_21.5857.5857.3.dta
2					34263	1	1	789.693	2366.06	3	2366.05	0.0062	151	170	1	33.76	17	37	0.13	R	FKLDWLGNCSGLNDESYGYK	E		Deamidated_N (N)	0.00000000000040000000.0	9	100101RatKid_NS_deglyco_20.4342.4342.3.dta
2					34264	1	1	789.693	2366.06	3	2366.05	0.0062	151	170	1	48.79	20	37	0.004	R	FKLDWLGNCSGLNDESYGYK	E		Deamidated_N (N)	0.00000004000000000000.0	8	100101RatKid_NS_deglyco_24.5969.5969.3.dta
2					34265	1	1	789.693	2366.06	3	2366.05	0.0063	151	170	1	46.3	22	37	0.0071	R	FKLDWLGNCSGLNDESYGYK	E		Deamidated_N (N)	0.00000004000000000000.0	21	100101RatKid_NS_deglyco_20.4735.4735.3.dta
2					34266	1	1	789.693	2366.06	3	2366.05	0.0063	151	170	1	57.51	18	37	0.00054	R	FKLDWLGNCSGLNDESYGYK	E		Deamidated_N (N)	0.00000004000000000000.0	12	100101RatKid_NS_deglyco_24.5410.5410.3.dta
2					34267	1	1	789.694	2366.06	3	2366.05	0.0064	151	170	1	58.06	21	37	0.00047	R	FKLDWLGNCSGLNDESYGYK	E		Deamidated_N (N)	0.00000004000000000000.0	9	100101RatKid_NS_deglyco_24.6909.6909.3.dta
2					34268	1	1	789.694	2366.06	3	2366.05	0.0065	151	170	1	55	16	37	0.00096	R	FKLDWLGNCSGLNDESYGYK	E		Deamidated_N (N)	0.00000004000000000000.0	11	100101RatKid_NS_deglyco_20.4408.4408.3.dta
2					34269	1	1	789.694	2366.06	3	2366.05	0.0065	151	170	1	20.09	17	37	3	R	FKLDWLGNCSGLNDESYGYK	E		Deamidated_N (N)	0.00000000000040000000.0	16	100101RatKid_NS_deglyco_26.5827.5827.3.dta
2					34270	1	1	789.694	2366.06	3	2366.05	0.0065	151	170	1	40.55	23	37	0.027	R	FKLDWLGNCSGLNDESYGYK	E		Deamidated_N (N)	0.00000004000000000000.0	19	100101RatKid_NS_deglyco_21.6814.6814.3.dta
2					34271	1	1	789.694	2366.06	3	2366.05	0.0067	151	170	1	44.42	19	37	0.011	R	FKLDWLGNCSGLNDESYGYK	E		Deamidated_N (N)	0.00000004000000000000.0	11	100101RatKid_NS_deglyco_21.5182.5182.3.dta
2					34272	1	1	789.694	2366.06	3	2366.05	0.0067	151	170	1	48.64	18	37	0.0042	R	FKLDWLGNCSGLNDESYGYK	E		Deamidated_N (N)	0.00000000000040000000.0	20	100101RatKid_NS_deglyco_20.6667.6667.3.dta
2					34273	1	1	789.694	2366.06	3	2366.05	0.0067	151	170	1	63.88	21	37	0.00012	R	FKLDWLGNCSGLNDESYGYK	E		Deamidated_N (N)	0.00000004000000000000.0	11	100101RatKid_NS_deglyco_24.4774.4774.3.dta
2					34274	1	1	789.694	2366.06	3	2366.05	0.0067	151	170	1	38.21	15	37	0.046	R	FKLDWLGNCSGLNDESYGYK	E		Deamidated_N (N)	0.00000004000000000000.0	20	100101RatKid_NS_deglyco_20.6643.6643.3.dta
2					34275	1	1	789.694	2366.06	3	2366.05	0.0067	151	170	1	30	16	37	0.3	R	FKLDWLGNCSGLNDESYGYK	E		Deamidated_N (N)	0.00000004000000000000.0	14	100101RatKid_NS_deglyco_26.5359.5359.3.dta
2					34276	1	1	789.694	2366.06	3	2366.05	0.0068	151	170	1	55.62	22	37	0.00084	R	FKLDWLGNCSGLNDESYGYK	E		Deamidated_N (N)	0.00000004000000000000.0	19	100101RatKid_NS_deglyco_16.4667.4667.3.dta
2					34277	1	1	789.694	2366.06	3	2366.05	0.0068	151	170	1	39		37	0.038	R	FKLDWLGNCSGLNDESYGYK	E		Deamidated_N (N)	0.00000004000000000000.0	11	100101RatKid_NS_deglyco_21.6780.6780.3.dta
2					34278	1	1	1184.04	2366.06	2	2366.05	0.0068	151	170	1	104.43	26	37	1.1e-08	R	FKLDWLGNCSGLNDESYGYK	E		Deamidated_N (N)	0.00000004000000000000.0	14	100101RatKid_NS_deglyco_08.4427.4427.2.dta
2					34279	1	1	789.694	2366.06	3	2366.05	0.0069	151	170	1	41.47		37	0.022	R	FKLDWLGNCSGLNDESYGYK	E		Deamidated_N (N)	0.00000004000000000000.0	7	100101RatKid_NS_deglyco_21.7018.7018.3.dta
2					34280	1	1	789.694	2366.06	3	2366.05	0.0069	151	170	1	47.5	19	37	0.0054	R	FKLDWLGNCSGLNDESYGYK	E		Deamidated_N (N)	0.00000004000000000000.0	21	100101RatKid_NS_deglyco_24.5764.5764.3.dta
2					34281	1	1	789.694	2366.06	3	2366.05	0.007	151	170	1	63.98	21	37	0.00012	R	FKLDWLGNCSGLNDESYGYK	E		Deamidated_N (N)	0.00000004000000000000.0	19	100101RatKid_NS_deglyco_24.5178.5178.3.dta
2					34282	1	1	789.694	2366.06	3	2366.05	0.007	151	170	1	66.17	23	37	7.3e-05	R	FKLDWLGNCSGLNDESYGYK	E		Deamidated_N (N)	0.00000004000000000000.0	13	100101RatKid_NS_deglyco_19.4275.4275.3.dta
2					34283	1	1	789.694	2366.06	3	2366.05	0.007	151	170	1	46.57	18	37	0.0067	R	FKLDWLGNCSGLNDESYGYK	E		Deamidated_N (N)	0.00000004000000000000.0	21	100101RatKid_NS_deglyco_24.4915.4915.3.dta
2					34284	1	1	789.694	2366.06	3	2366.05	0.0071	151	170	1	39.47	18	37	0.034	R	FKLDWLGNCSGLNDESYGYK	E		Deamidated_N (N)	0.00000004000000000000.0	14	100101RatKid_NS_deglyco_23.5389.5389.3.dta
2					34285	1	1	789.694	2366.06	3	2366.05	0.0071	151	170	1	37.16	18	37	0.058	R	FKLDWLGNCSGLNDESYGYK	E		Deamidated_N (N)	0.00000004000000000000.0	11	100101RatKid_NS_deglyco_22.7037.7037.3.dta
2					34286	1	1	789.694	2366.06	3	2366.05	0.0072	151	170	1	50.37	20	37	0.0028	R	FKLDWLGNCSGLNDESYGYK	E		Deamidated_N (N)	0.00000004000000000000.0	10	100101RatKid_NS_deglyco_15.4731.4731.3.dta
2					34287	1	1	1184.04	2366.06	2	2366.05	0.0073	151	170	1	99.94	28	37	3.1e-08	R	FKLDWLGNCSGLNDESYGYK	E		Deamidated_N (N)	0.00000004000000000000.0	15	100101RatKid_NS_deglyco_25.4081.4081.2.dta
2					34288	1	1	789.694	2366.06	3	2366.05	0.0073	151	170	1	59.14	20	37	0.00037	R	FKLDWLGNCSGLNDESYGYK	E		Deamidated_N (N)	0.00000004000000000000.0	9	100101RatKid_NS_deglyco_24.5344.5344.3.dta
2					34289	1	1	789.694	2366.06	3	2366.05	0.0073	151	170	1	35.77	20	37	0.08	R	FKLDWLGNCSGLNDESYGYK	E		Deamidated_N (N)	0.00000004000000000000.0	11	100101RatKid_NS_deglyco_20.6837.6837.3.dta
2					34290	1	1	789.694	2366.06	3	2366.05	0.0073	151	170	1	48.68		37	0.0041	R	FKLDWLGNCSGLNDESYGYK	E		Deamidated_N (N)	0.00000004000000000000.0	8	100101RatKid_NS_deglyco_21.7116.7116.3.dta
2					34291	1	1	789.694	2366.06	3	2366.05	0.0074	151	170	1	55.83		37	0.0008	R	FKLDWLGNCSGLNDESYGYK	E		Deamidated_N (N)	0.00000004000000000000.0	23	100101RatKid_NS_deglyco_21.4521.4521.3.dta
2					34292	1	1	789.694	2366.06	3	2366.05	0.0075	151	170	1	51.43		37	0.0022	R	FKLDWLGNCSGLNDESYGYK	E		Deamidated_N (N)	0.00000004000000000000.0	8	100101RatKid_NS_deglyco_21.5345.5345.3.dta
2					34293	1	1	789.694	2366.06	3	2366.05	0.0075	151	170	1	44.72	28	37	0.01	R	FKLDWLGNCSGLNDESYGYK	E		Deamidated_N (N)	0.00000004000000000000.0	9	100101RatKid_NS_deglyco_25.4611.4611.3.dta
2					34295	1	1	789.694	2366.06	3	2366.05	0.0077	151	170	1	82.62		37	1.7e-06	R	FKLDWLGNCSGLNDESYGYK	E		Deamidated_N (N)	0.00000004000000000000.0	12	100101RatKid_NS_deglyco_18.4553.4553.3.dta
2					34296	1	1	789.694	2366.06	3	2366.05	0.0079	151	170	1	46.3		37	0.0071	R	FKLDWLGNCSGLNDESYGYK	E		Deamidated_N (N)	0.00000004000000000000.0	22	100101RatKid_NS_deglyco_24.6715.6715.3.dta
2					34297	1	1	789.694	2366.06	3	2366.05	0.0079	151	170	1	39.65		37	0.033	R	FKLDWLGNCSGLNDESYGYK	E		Deamidated_N (N)	0.00000004000000000000.0	19	100101RatKid_NS_deglyco_26.4312.4312.3.dta
2					34298	1	1	789.694	2366.06	3	2366.05	0.008	151	170	1	47.27	36	37	0.0057	R	FKLDWLGNCSGLNDESYGYK	E		Deamidated_N (N)	0.00000004000000000000.0	19	100101RatKid_NS_deglyco_21.5593.5593.3.dta
2					34299	1	1	1184.04	2366.06	2	2366.05	0.008	151	170	1	128.97		37	3.8e-11	R	FKLDWLGNCSGLNDESYGYK	E		Deamidated_N (N)	0.00000004000000000000.0	13	100101RatKid_NS_deglyco_20.4287.4287.2.dta
2					34300	1	1	789.694	2366.06	3	2366.05	0.008	151	170	1	48.14		37	0.0046	R	FKLDWLGNCSGLNDESYGYK	E		Deamidated_N (N)	0.00000004000000000000.0	8	100101RatKid_NS_deglyco_27.3906.3906.3.dta
2					34301	1	1	1184.04	2366.06	2	2366.05	0.0082	151	170	1	92.76		37	1.6e-07	R	FKLDWLGNCSGLNDESYGYK	E		Deamidated_N (N)	0.00000004000000000000.0	13	100101RatKid_NS_deglyco_19.4291.4291.2.dta
2					34302	1	1	1184.04	2366.06	2	2366.05	0.0083	151	170	1	104.26		37	1.1e-08	R	FKLDWLGNCSGLNDESYGYK	E		Deamidated_N (N)	0.00000004000000000000.0	14	100101RatKid_NS_deglyco_26.4027.4027.2.dta
2					34303	1	1	789.694	2366.06	3	2366.05	0.0083	151	170	1	51.89		37	0.002	R	FKLDWLGNCSGLNDESYGYK	E		Deamidated_N (N)	0.00000000000040000000.0	13	100101RatKid_NS_deglyco_24.7272.7272.3.dta
2					34304	1	1	789.694	2366.06	3	2366.05	0.0085	151	170	1	45.08		37	0.0094	R	FKLDWLGNCSGLNDESYGYK	E		Deamidated_N (N)	0.00000004000000000000.0	20	100101RatKid_NS_deglyco_21.4819.4819.3.dta
2					34305	1	1	789.694	2366.06	3	2366.05	0.0085	151	170	1	52.2		37	0.0018	R	FKLDWLGNCSGLNDESYGYK	E		Deamidated_N (N)	0.00000004000000000000.0	25	100101RatKid_NS_deglyco_21.5486.5486.3.dta
2					34306	1	1	789.694	2366.06	3	2366.05	0.0085	151	170	1	49.54		37	0.0034	R	FKLDWLGNCSGLNDESYGYK	E		Deamidated_N (N)	0.00000004000000000000.0	19	100101RatKid_NS_deglyco_24.6584.6584.3.dta
2					34307	1	1	789.694	2366.06	3	2366.05	0.0088	151	170	1	40.42		37	0.028	R	FKLDWLGNCSGLNDESYGYK	E		Deamidated_N (N)	0.00000004000000000000.0	20	100101RatKid_NS_deglyco_20.4631.4631.3.dta
2					34308	1	1	789.694	2366.06	3	2366.05	0.0089	151	170	1	53.36		37	0.0014	R	FKLDWLGNCSGLNDESYGYK	E		Deamidated_N (N)	0.00000004000000000000.0	20	100101RatKid_NS_deglyco_24.4160.4160.3.dta
2					34309	1	1	1184.04	2366.06	2	2366.05	0.0089	151	170	1	119.27		37	3.6e-10	R	FKLDWLGNCSGLNDESYGYK	E		Deamidated_N (N)	0.00000004000000000000.0	15	100101RatKid_NS_deglyco_24.4312.4312.2.dta
2					34310	1	1	1184.04	2366.06	2	2366.05	0.0091	151	170	1	70.51		37	2.7e-05	R	FKLDWLGNCSGLNDESYGYK	E		Deamidated_N (N)	0.00000004000000000000.0	12	100101RatKid_NS_deglyco_26.4105.4105.2.dta
2					34311	1	1	789.694	2366.06	3	2366.05	0.0092	151	170	1	43.34		37	0.014	R	FKLDWLGNCSGLNDESYGYK	E		Deamidated_N (N)	0.00000004000000000000.0	19	100101RatKid_NS_deglyco_21.4698.4698.3.dta
2					34312	1	1	789.695	2366.06	3	2366.05	0.0093	151	170	1	44.57		37	0.011	R	FKLDWLGNCSGLNDESYGYK	E		Deamidated_N (N)	0.00000004000000000000.0	21	100101RatKid_NS_deglyco_23.4735.4735.3.dta
2					34313	1	1	789.695	2366.06	3	2366.05	0.0096	151	170	1	49.37		37	0.0035	R	FKLDWLGNCSGLNDESYGYK	E		Deamidated_N (N)	0.00000004000000000000.0	20	100101RatKid_NS_deglyco_20.4955.4955.3.dta
2					34314	1	1	1184.04	2366.06	2	2366.05	0.0097	151	170	1	116.17		37	7.3e-10	R	FKLDWLGNCSGLNDESYGYK	E		Deamidated_N (N)	0.00000004000000000000.0	15	100101RatKid_NS_deglyco_24.4206.4206.2.dta
2					34315	1	1	1184.04	2366.06	2	2366.05	0.0097	151	170	1	106.87		37	6.2e-09	R	FKLDWLGNCSGLNDESYGYK	E		Deamidated_N (N)	0.00000004000000000000.0	14	100101RatKid_NS_deglyco_16.4662.4662.2.dta
2					34317	1	1	789.695	2366.06	3	2366.05	0.0099	151	170	1	71.84		37	2e-05	R	FKLDWLGNCSGLNDESYGYK	E		Deamidated_N (N)	0.00000004000000000000.0	21	100101RatKid_NS_deglyco_13.4660.4660.3.dta
2					34318	1	1	789.695	2366.06	3	2366.05	0.0101	151	170	1	40.78		37	0.026	R	FKLDWLGNCSGLNDESYGYK	E		Deamidated_N (N)	0.00000004000000000000.0	10	100101RatKid_NS_deglyco_21.7137.7137.3.dta
2					34319	1	1	1184.04	2366.06	2	2366.05	0.0101	151	170	1	96.08		37	7.5e-08	R	FKLDWLGNCSGLNDESYGYK	E		Deamidated_N (N)	0.00000004000000000000.0	27	100101RatKid_NS_deglyco_23.4376.4376.2.dta
2					34320	1	1	789.695	2366.06	3	2366.05	0.0105	151	170	1	69.02		37	3.9e-05	R	FKLDWLGNCSGLNDESYGYK	E		Deamidated_N (N)	0.00000004000000000000.0	23	100101RatKid_NS_deglyco_14.4531.4531.3.dta
2					34321	1	1	1184.04	2366.06	2	2366.05	0.0107	151	170	1	129.19		37	3.8e-11	R	FKLDWLGNCSGLNDESYGYK	E		Deamidated_N (N)	0.00000004000000000000.0	13	100101RatKid_NS_deglyco_14.4549.4549.2.dta
2					34323	1	1	789.695	2366.06	3	2366.05	0.0107	151	170	1	74.45		38	1.1e-05	R	FKLDWLGNCSGLNDESYGYK	E		Deamidated_N (N)	0.00000004000000000000.0	12	100101RatKid_NS_deglyco_18.4704.4704.3.dta
2					34324	1	1	1184.04	2366.06	2	2366.05	0.0109	151	170	1	103.72		38	1.3e-08	R	FKLDWLGNCSGLNDESYGYK	E		Deamidated_N (N)	0.00000004000000000000.0	11	100101RatKid_NS_deglyco_20.4209.4209.2.dta
2					34325	1	1	1184.04	2366.06	2	2366.05	0.0109	151	170	1	102.52		37	1.8e-08	R	FKLDWLGNCSGLNDESYGYK	E		Deamidated_N (N)	0.00000004000000000000.0	15	100101RatKid_NS_deglyco_21.4291.4291.2.dta
2					34326	1	1	789.695	2366.06	3	2366.05	0.0112	151	170	1	63.06		37	0.00015	R	FKLDWLGNCSGLNDESYGYK	E		Deamidated_N (N)	0.00000004000000000000.0	11	100101RatKid_NS_deglyco_12.4770.4770.3.dta
2					34327	1	1	1184.04	2366.06	2	2366.05	0.0117	151	170	1	99.23		38	3.8e-08	R	FKLDWLGNCSGLNDESYGYK	E		Deamidated_N (N)	0.00000004000000000000.0	23	100101RatKid_NS_deglyco_21.4215.4215.2.dta
2					34328	1	1	1184.04	2366.06	2	2366.05	0.0117	151	170	1	104.41		38	1.1e-08	R	FKLDWLGNCSGLNDESYGYK	E		Deamidated_N (N)	0.00000004000000000000.0	14	100101RatKid_NS_deglyco_19.4192.4192.2.dta
2					34329	1	1	1184.04	2366.06	2	2366.05	0.0121	151	170	1	115.88		38	8.2e-10	R	FKLDWLGNCSGLNDESYGYK	E		Deamidated_N (N)	0.00000004000000000000.0	12	100101RatKid_NS_deglyco_13.4676.4676.2.dta
2					34365	1	1	1184.53	2367.05	2	2366.05	0.9966	151	170	1	64.8	20	37	0.0001	R	FKLDWLGNCSGLNDESYGYK	E		Deamidated_N (N)	0.00000004000000000000.0	12	100101RatKid_NS_deglyco_20.4383.4383.2.dta
2					34366	1	1	790.025	2367.05	3	2366.05	1.0011	151	170	1	57.3	17	37	0.00058	R	FKLDWLGNCSGLNDESYGYK	E		Deamidated_N (N)	0.00000004000000000000.0	12	100101RatKid_NS_deglyco_18.4687.4687.3.dta
2					34367	1	1	790.025	2367.05	3	2366.05	1.0013	151	170	1	32.63	17	37	0.17	R	FKLDWLGNCSGLNDESYGYK	E		Deamidated_N (N)	0.00000004000000000000.0	7	100101RatKid_NS_deglyco_23.6995.6995.3.dta
2					34368	1	1	790.026	2367.06	3	2366.05	1.0028	151	170	1	30.63	20	38	0.27	R	FKLDWLGNCSGLNDESYGYK	E		Deamidated_N (N)	0.00000004000000000000.0	16	100101RatKid_NS_deglyco_21.6446.6446.3.dta
2					34369	1	1	790.026	2367.06	3	2366.05	1.0033	151	170	1	43.23	28	37	0.015	R	FKLDWLGNCSGLNDESYGYK	E		Deamidated_N (N)	0.00000004000000000000.0	21	100101RatKid_NS_deglyco_21.5636.5636.3.dta
2					34370	1	1	790.026	2367.06	3	2366.05	1.004	151	170	1	21.51	15	37	2.2	R	FKLDWLGNCSGLNDESYGYK	E		Deamidated_N (N)	0.00000004000000000000.0	8	100101RatKid_NS_deglyco_25.5094.5094.3.dta
2					34371	1	1	790.026	2367.06	3	2366.05	1.004	151	170	1	26.74	15	37	0.66	R	FKLDWLGNCSGLNDESYGYK	E		Deamidated_N (N)	0.00000004000000000000.0	8	100101RatKid_NS_deglyco_26.5614.5614.3.dta
2					34372	1	1	790.026	2367.06	3	2366.05	1.0046	151	170	1	46.87	18	38	0.0065	R	FKLDWLGNCSGLNDESYGYK	E		Deamidated_N (N)	0.00000004000000000000.0	12	100101RatKid_NS_deglyco_21.4960.4960.3.dta
2					34373	1	1	790.026	2367.06	3	2366.05	1.0047	151	170	1	21.58	16	37	2.2	R	FKLDWLGNCSGLNDESYGYK	E		Deamidated_N (N)	0.00000004000000000000.0	8	100101RatKid_NS_deglyco_23.7059.7059.3.dta
2					34374	1	1	790.026	2367.06	3	2366.05	1.0048	151	170	1	50.4	23	37	0.0029	R	FKLDWLGNCSGLNDESYGYK	E		Deamidated_N (N)	0.00000004000000000000.0	24	100101RatKid_NS_deglyco_20.4904.4904.3.dta
2					34376	1	1	790.026	2367.06	3	2366.05	1.0049	151	170	1	36.27	17	38	0.075	R	FKLDWLGNCSGLNDESYGYK	E		Deamidated_N (N)	0.00000004000000000000.0	10	100101RatKid_NS_deglyco_25.4584.4584.3.dta
2					34377	1	1	790.027	2367.06	3	2366.05	1.0052	151	170	1	30.32	20	37	0.29	R	FKLDWLGNCSGLNDESYGYK	E		Deamidated_N (N)	0.00000004000000000000.0	21	100101RatKid_NS_deglyco_26.6683.6683.3.dta
2					34378	1	1	790.027	2367.06	3	2366.05	1.0053	151	170	1	27.54	15	37	0.56	R	FKLDWLGNCSGLNDESYGYK	E		Deamidated_N (N)	0.00000004000000000000.0	16	100101RatKid_NS_deglyco_26.5624.5624.3.dta
2					34379	1	1	790.027	2367.06	3	2366.05	1.0056	151	170	1	27.88	19	37	0.51	R	FKLDWLGNCSGLNDESYGYK	E		Deamidated_N (N)	0.00000004000000000000.0	9	100101RatKid_NS_deglyco_20.6490.6490.3.dta
2					34380	1	1	1184.54	2367.06	2	2366.05	1.0057	151	170	1	81.46	26	38	2.3e-06	R	FKLDWLGNCSGLNDESYGYK	E		Deamidated_N (N)	0.00000004000000000000.0	13	100101RatKid_NS_deglyco_21.4386.4386.2.dta
2					34381	1	1	790.027	2367.06	3	2366.05	1.0057	151	170	1	59.4	26	38	0.00036	R	FKLDWLGNCSGLNDESYGYK	E		Deamidated_N (N)	0.00000000000040000000.0	11	100101RatKid_NS_deglyco_23.7169.7169.3.dta
2					34382	1	1	790.027	2367.06	3	2366.05	1.0061	151	170	1	60.31	21	38	0.0003	R	FKLDWLGNCSGLNDESYGYK	E		Deamidated_N (N)	0.00000000000040000000.0	11	100101RatKid_NS_deglyco_08.4555.4555.3.dta
2					34383	1	1	790.027	2367.06	3	2366.05	1.0061	151	170	1	27.25	21	38	0.6	R	FKLDWLGNCSGLNDESYGYK	E		Deamidated_N (N)	0.00000004000000000000.0	10	100101RatKid_NS_deglyco_26.4634.4634.3.dta
2					34384	1	1	790.027	2367.06	3	2366.05	1.0062	151	170	1	22.67	15	38	1.7	R	FKLDWLGNCSGLNDESYGYK	E		Deamidated_N (N)	0.00000004000000000000.0	18	100101RatKid_NS_deglyco_20.7018.7018.3.dta
2					34385	1	1	790.027	2367.06	3	2366.05	1.0069	151	170	1	32.36	23	38	0.18	R	FKLDWLGNCSGLNDESYGYK	E		Deamidated_N (N)	0.00000004000000000000.0	26	100101RatKid_NS_deglyco_22.4526.4526.3.dta
2					34386	1	1	790.027	2367.06	3	2366.05	1.007	151	170	1	60.86	22	37	0.00026	R	FKLDWLGNCSGLNDESYGYK	E		Deamidated_N (N)	0.00000004000000000000.0	11	100101RatKid_NS_deglyco_18.4767.4767.3.dta
2					34387	1	1	790.027	2367.06	3	2366.05	1.007	151	170	1	20.98	19	37	2.5	R	FKLDWLGNCSGLNDESYGYK	E		Deamidated_N (N)	0.00000004000000000000.0	19	100101RatKid_NS_deglyco_23.6638.6638.3.dta
2					34388	1	1	790.027	2367.06	3	2366.05	1.0071	151	170	1	22.97	16	38	1.6	R	FKLDWLGNCSGLNDESYGYK	E		Deamidated_N (N)	0.00000004000000000000.0	8	100101RatKid_NS_deglyco_26.4773.4773.3.dta
2					34389	1	1	790.027	2367.06	3	2366.05	1.0074	151	170	1	39.69	26	38	0.034	R	FKLDWLGNCSGLNDESYGYK	E		Deamidated_N (N)	0.00000004000000000000.0	16	100101RatKid_NS_deglyco_21.5940.5940.3.dta
2					34390	1	1	790.027	2367.06	3	2366.05	1.0078	151	170	1	33.31	20	38	0.15	R	FKLDWLGNCSGLNDESYGYK	E		Deamidated_N (N)	0.00000004000000000000.0	23	100101RatKid_NS_deglyco_20.5442.5442.3.dta
2					34391	1	1	790.027	2367.06	3	2366.05	1.008	151	170	1	54.49	19	38	0.0011	R	FKLDWLGNCSGLNDESYGYK	E		Deamidated_N (N)	0.00000004000000000000.0	10	100101RatKid_NS_deglyco_23.6914.6914.3.dta
2					34392	1	1	790.028	2367.06	3	2366.05	1.008	151	170	1	33.74	19	38	0.13	R	FKLDWLGNCSGLNDESYGYK	E		Deamidated_N (N)	0.00000004000000000000.0	8	100101RatKid_NS_deglyco_20.5684.5684.3.dta
2					34393	1	1	790.028	2367.06	3	2366.05	1.0081	151	170	1	22.01	16	37	2	R	FKLDWLGNCSGLNDESYGYK	E		Deamidated_N (N)	0.00000004000000000000.0	12	100101RatKid_NS_deglyco_22.6860.6860.3.dta
2					34394	1	1	790.028	2367.06	3	2366.05	1.0081	151	170	1	25.93	16	37	0.8	R	FKLDWLGNCSGLNDESYGYK	E		Deamidated_N (N)	0.00000004000000000000.0	10	100101RatKid_NS_deglyco_26.5182.5182.3.dta
2					34395	1	1	790.028	2367.06	3	2366.05	1.0081	151	170	1	40.29	19	37	0.029	R	FKLDWLGNCSGLNDESYGYK	E		Deamidated_N (N)	0.00000004000000000000.0	17	100101RatKid_NS_deglyco_22.4550.4550.3.dta
2					34396	1	1	790.028	2367.06	3	2366.05	1.0082	151	170	1	30.71	17	37	0.27	R	FKLDWLGNCSGLNDESYGYK	E		Deamidated_N (N)	0.00000000000040000000.0	22	100101RatKid_NS_deglyco_21.6718.6718.3.dta
2					34397	1	1	1184.54	2367.06	2	2366.05	1.0082	151	170	1	92.22	27	37	1.9e-07	R	FKLDWLGNCSGLNDESYGYK	E		Deamidated_N (N)	0.00000004000000000000.0	13	100101RatKid_NS_deglyco_19.4302.4302.2.dta
2					34398	1	1	790.028	2367.06	3	2366.05	1.0084	151	170	1	58.09	23	38	0.00049	R	FKLDWLGNCSGLNDESYGYK	E		Deamidated_N (N)	0.00000004000000000000.0	9	100101RatKid_NS_deglyco_21.5193.5193.3.dta
2					34399	1	1	790.028	2367.06	3	2366.05	1.0087	151	170	1	27.14	16	38	0.61	R	FKLDWLGNCSGLNDESYGYK	E		Deamidated_N (N)	0.00000004000000000000.0	16	100101RatKid_NS_deglyco_20.6585.6585.3.dta
2					34400	1	1	790.028	2367.06	3	2366.05	1.0087	151	170	1	28.02	15	38	0.5	R	FKLDWLGNCSGLNDESYGYK	E		Deamidated_N (N)	0.00000004000000000000.0	15	100101RatKid_NS_deglyco_25.5759.5759.3.dta
2					34401	1	1	790.028	2367.06	3	2366.05	1.0087	151	170	1	20.97	18	38	2.5	R	FKLDWLGNCSGLNDESYGYK	E		Deamidated_N (N)	0.00000004000000000000.0	13	100101RatKid_NS_deglyco_25.5198.5198.3.dta
2					34402	1	1	790.028	2367.06	3	2366.05	1.0088	151	170	1	39.47	15	38	0.036	R	FKLDWLGNCSGLNDESYGYK	E		Deamidated_N (N)	0.00000004000000000000.0	18	100101RatKid_NS_deglyco_21.5869.5869.3.dta
2					34403	1	1	790.028	2367.06	3	2366.05	1.0089	151	170	1	23.9	16	37	1.3	R	FKLDWLGNCSGLNDESYGYK	E		Deamidated_N (N)	0.00000004000000000000.0	13	100101RatKid_NS_deglyco_25.5964.5964.3.dta
2					34404	1	1	790.028	2367.06	3	2366.05	1.0094	151	170	1	40.66	19	37	0.027	R	FKLDWLGNCSGLNDESYGYK	E		Deamidated_N (N)	0.00000004000000000000.0	9	100101RatKid_NS_deglyco_21.7181.7181.3.dta
2					34405	1	1	1184.54	2367.06	2	2366.05	1.0098	151	170	1	89.98	30	37	3.1e-07	R	FKLDWLGNCSGLNDESYGYK	E		Deamidated_N (N)	0.00000004000000000000.0	13	100101RatKid_NS_deglyco_18.4561.4561.2.dta
2					34406	1	1	790.028	2367.06	3	2366.05	1.0098	151	170	1	33.56	22	37	0.14	R	FKLDWLGNCSGLNDESYGYK	E		Deamidated_N (N)	0.00000004000000000000.0	16	100101RatKid_NS_deglyco_20.5971.5971.3.dta
2					34408	1	1	790.028	2367.06	3	2366.05	1.0101	151	170	1	53.98	19	38	0.0013	R	FKLDWLGNCSGLNDESYGYK	E		Deamidated_N (N)	0.00000004000000000000.0	21	100101RatKid_NS_deglyco_21.6564.6564.3.dta
2					34409	1	1	790.028	2367.06	3	2366.05	1.0101	151	170	1	24.77	21	38	1.1	R	FKLDWLGNCSGLNDESYGYK	E		Deamidated_N (N)	0.00000004000000000000.0	9	100101RatKid_NS_deglyco_19.7338.7338.3.dta
2					34410	1	1	790.028	2367.06	3	2366.05	1.0102	151	170	1	23.21	23	38	1.5	R	FKLDWLGNCSGLNDESYGYK	E		Deamidated_N (N)	0.00000000000040000000.0	15	100101RatKid_NS_deglyco_25.5619.5619.3.dta
2					34411	1	1	790.028	2367.06	3	2366.05	1.0103	151	170	1	30.34	17	38	0.29	R	FKLDWLGNCSGLNDESYGYK	E		Deamidated_N (N)	0.00000000000040000000.0	15	100101RatKid_NS_deglyco_22.7067.7067.3.dta
2					34414	1	1	1184.54	2367.06	2	2366.05	1.0116	151	170	1	116.25		37	7.3e-10	R	FKLDWLGNCSGLNDESYGYK	E		Deamidated_N (N)	0.00000004000000000000.0	15	100101RatKid_NS_deglyco_25.4074.4074.2.dta
2					34415	1	1	790.029	2367.06	3	2366.05	1.0117	151	170	1	51.34		37	0.0023	R	FKLDWLGNCSGLNDESYGYK	E		Deamidated_N (N)	0.00000004000000000000.0	8	100101RatKid_NS_deglyco_20.5020.5020.3.dta
2					34416	1	1	790.029	2367.06	3	2366.05	1.012	151	170	1	48.81		37	0.0041	R	FKLDWLGNCSGLNDESYGYK	E		Deamidated_N (N)	0.00000004000000000000.0	15	100101RatKid_NS_deglyco_23.4906.4906.3.dta
2					34417	1	1	790.029	2367.06	3	2366.05	1.0121	151	170	1	26.2	23	37	0.74	R	FKLDWLGNCSGLNDESYGYK	E		Deamidated_N (N)	0.00000004000000000000.0	21	100101RatKid_NS_deglyco_23.5235.5235.3.dta
2					34418	1	1	790.029	2367.07	3	2366.05	1.0125	151	170	1	83.46		37	1.4e-06	R	FKLDWLGNCSGLNDESYGYK	E		Deamidated_N (N)	0.00000004000000000000.0	10	100101RatKid_NS_deglyco_23.6543.6543.3.dta
2					34419	1	1	1184.54	2367.07	2	2366.05	1.0127	151	170	1	47.26	31	37	0.0058	R	FKLDWLGNCSGLNDESYGYK	E		Deamidated_N (N)	0.00000004000000000000.0	11	100101RatKid_NS_deglyco_26.4136.4136.2.dta
2					34420	1	1	1184.54	2367.07	2	2366.05	1.0128	151	170	1	115.41		37	8.9e-10	R	FKLDWLGNCSGLNDESYGYK	E		Deamidated_N (N)	0.00000004000000000000.0	12	100101RatKid_NS_deglyco_13.4689.4689.2.dta
2					34421	1	1	790.029	2367.07	3	2366.05	1.0129	151	170	1	40.01	36	37	0.031	R	FKLDWLGNCSGLNDESYGYK	E		Deamidated_N (N)	0.00000000000040000000.0	9	100101RatKid_NS_deglyco_21.5769.5769.3.dta
2					34422	1	1	1184.54	2367.07	2	2366.05	1.0136	151	170	1	103.84		37	1.3e-08	R	FKLDWLGNCSGLNDESYGYK	E		Deamidated_N (N)	0.00000004000000000000.0	14	100101RatKid_NS_deglyco_24.4446.4446.2.dta
2					34423	1	1	790.029	2367.07	3	2366.05	1.0138	151	170	1	39.1		37	0.039	R	FKLDWLGNCSGLNDESYGYK	E		Deamidated_N (N)	0.00000004000000000000.0	20	100101RatKid_NS_deglyco_23.5202.5202.3.dta
2					34424	1	1	790.029	2367.07	3	2366.05	1.014	151	170	1	23.55	21	38	1.4	R	FKLDWLGNCSGLNDESYGYK	E		Deamidated_N (N)	0.00000004000000000000.0	18	100101RatKid_NS_deglyco_25.4635.4635.3.dta
2					34425	1	1	790.029	2367.07	3	2366.05	1.0141	151	170	1	44.41		38	0.012	R	FKLDWLGNCSGLNDESYGYK	E		Deamidated_N (N)	0.00000004000000000000.0	13	100101RatKid_NS_deglyco_25.4416.4416.3.dta
2					34432	1	1	790.357	2368.05	3	2366.05	1.9963	151	170	1	43.21	16	37	0.014	R	FKLDWLGNCSGLNDESYGYK	E		Deamidated_N (N)	0.00000004000000000000.0	8	100101RatKid_NS_deglyco_23.6960.6960.3.dta
2					34433	1	1	790.36	2368.06	3	2366.05	2.0066	151	170	1	29.76	17	38	0.33	R	FKLDWLGNCSGLNDESYGYK	E		Deamidated_N (N)	0.00000004000000000000.0	19	100101RatKid_NS_deglyco_25.4565.4565.3.dta
2					34434	1	1	790.362	2368.06	3	2366.05	2.0108	151	170	1	61.05	23	38	0.00025	R	FKLDWLGNCSGLNDESYGYK	E		Deamidated_N (N)	0.00000004000000000000.0	19	100101RatKid_NS_deglyco_20.5143.5143.3.dta
2					34435	1	1	790.362	2368.06	3	2366.05	2.0114	151	170	1	43.77	23	38	0.013	R	FKLDWLGNCSGLNDESYGYK	E		Deamidated_N (N)	0.00000004000000000000.0	12	100101RatKid_NS_deglyco_23.4827.4827.3.dta
2					34436	1	1	790.362	2368.06	3	2366.05	2.0119	151	170	1	38.17	19	38	0.048	R	FKLDWLGNCSGLNDESYGYK	E		Deamidated_N (N)	0.00000004000000000000.0	17	100101RatKid_NS_deglyco_25.5084.5084.3.dta
2					34437	1	1	790.362	2368.06	3	2366.05	2.0121	151	170	1	32.27	16	38	0.19	R	FKLDWLGNCSGLNDESYGYK	E		Deamidated_N (N)	0.00000004000000000000.0	19	100101RatKid_NS_deglyco_20.7167.7167.3.dta
2					34438	1	1	790.362	2368.07	3	2366.05	2.0126	151	170	1	31.05	17	38	0.25	R	FKLDWLGNCSGLNDESYGYK	E		Deamidated_N (N)	0.00000000000040000000.0	9	100101RatKid_NS_deglyco_25.5856.5856.3.dta
2					34439	1	1	1185.04	2368.07	2	2366.05	2.015	151	170	1	67.25	25	38	6e-05	R	FKLDWLGNCSGLNDESYGYK	E		Deamidated_N (N)	0.00000004000000000000.0	15	100101RatKid_NS_deglyco_24.4503.4503.2.dta
2					34294	1	1	789.694	2366.06	3	2365.07	0.9916	151	170	1	35.4	21	37	0.087	R	FKLDWLGNCSGLNDESYGYK	E				7	100101RatKid_NS_deglyco_20.6558.6558.3.dta
2					34316	1	1	789.695	2366.06	3	2365.07	0.9939	151	170	1	33.09	17	37	0.15	R	FKLDWLGNCSGLNDESYGYK	E				7	100101RatKid_NS_deglyco_21.6705.6705.3.dta
2					34322	1	1	789.695	2366.06	3	2365.07	0.9947	151	170	1	38.35	21	37	0.046	R	FKLDWLGNCSGLNDESYGYK	E				7	100101RatKid_NS_deglyco_23.7180.7180.3.dta
2					34330	1	1	1184.04	2366.06	2	2365.07	0.9961	151	170	1	34.8	28	38	0.1	R	FKLDWLGNCSGLNDESYGYK	E				10	100101RatKid_NS_deglyco_21.4328.4328.2.dta
2					34331	1	1	789.696	2366.06	3	2365.07	0.9964	151	170	1	50.45	17	38	0.0029	R	FKLDWLGNCSGLNDESYGYK	E				12	100101RatKid_NS_deglyco_19.4208.4208.3.dta
2					34332	1	1	789.696	2366.06	3	2365.07	0.9964	151	170	1	30.12	20	38	0.31	R	FKLDWLGNCSGLNDESYGYK	E				7	100101RatKid_NS_deglyco_21.5934.5934.3.dta
2					34333	1	1	789.696	2366.06	3	2365.07	0.9965	151	170	1	28.72	15	38	0.42	R	FKLDWLGNCSGLNDESYGYK	E				9	100101RatKid_NS_deglyco_21.5032.5032.3.dta
2					34334	1	1	789.696	2366.06	3	2365.07	0.9965	151	170	1	20.84	17	38	2.6	R	FKLDWLGNCSGLNDESYGYK	E				6	100101RatKid_NS_deglyco_20.6502.6502.3.dta
2					34335	1	1	1184.04	2366.06	2	2365.07	0.9965	151	170	1	24.67	18	38	1.1	R	FKLDWLGNCSGLNDESYGYK	E				14	100101RatKid_NS_deglyco_24.4332.4332.2.dta
2					34336	1	1	789.696	2366.07	3	2365.07	0.9969	151	170	1	23.52	14	37	1.4	R	FKLDWLGNCSGLNDESYGYK	E				11	100101RatKid_NS_deglyco_19.4438.4438.3.dta
2					34337	1	1	1184.04	2366.07	2	2365.07	0.997	151	170	1	49.02	26	38	0.004	R	FKLDWLGNCSGLNDESYGYK	E				16	100101RatKid_NS_deglyco_22.4250.4250.2.dta
2					34338	1	1	1184.04	2366.07	2	2365.07	0.9972	151	170	1	41.03	23	38	0.025	R	FKLDWLGNCSGLNDESYGYK	E				16	100101RatKid_NS_deglyco_24.4389.4389.2.dta
2					34339	1	1	1184.04	2366.07	2	2365.07	0.9972	151	170	1	42.54	26	38	0.018	R	FKLDWLGNCSGLNDESYGYK	E				13	100101RatKid_NS_deglyco_22.4266.4266.2.dta
2					34340	1	1	789.696	2366.07	3	2365.07	0.9981	151	170	1	31.25	15	38	0.24	R	FKLDWLGNCSGLNDESYGYK	E				7	100101RatKid_NS_deglyco_21.6880.6880.3.dta
2					34341	1	1	1184.04	2366.07	2	2365.07	0.9984	151	170	1	36.07	27	38	0.078	R	FKLDWLGNCSGLNDESYGYK	E				16	100101RatKid_NS_deglyco_19.4255.4255.2.dta
2					34342	1	1	789.696	2366.07	3	2365.07	0.9985	151	170	1	24.04	20	38	1.3	R	FKLDWLGNCSGLNDESYGYK	E				14	100101RatKid_NS_deglyco_22.4567.4567.3.dta
2					34343	1	1	1184.04	2366.07	2	2365.07	0.9986	151	170	1	39.4	25	38	0.037	R	FKLDWLGNCSGLNDESYGYK	E				10	100101RatKid_NS_deglyco_24.4413.4413.2.dta
2					34344	1	1	789.697	2366.07	3	2365.07	1.0008	151	170	1	49.85	20	37	0.0033	R	FKLDWLGNCSGLNDESYGYK	E				11	100101RatKid_NS_deglyco_19.4144.4144.3.dta
2					34345	1	1	1184.04	2366.07	2	2365.07	1.001	151	170	1	36.04	24	37	0.078	R	FKLDWLGNCSGLNDESYGYK	E				15	100101RatKid_NS_deglyco_16.4605.4605.2.dta
2					34412	1	1	790.029	2367.06	3	2365.07	1.9952	151	170	1	35.42	16	37	0.089	R	FKLDWLGNCSGLNDESYGYK	E				7	100101RatKid_NS_deglyco_23.6907.6907.3.dta
2					34413	1	1	790.029	2367.06	3	2365.07	1.9954	151	170	1	48.65	24	37	0.0042	R	FKLDWLGNCSGLNDESYGYK	E				8	100101RatKid_NS_deglyco_19.4493.4493.3.dta
2					34426	1	1	1184.54	2367.07	2	2365.07	1.9995	151	170	1	27.7	21	38	0.54	R	FKLDWLGNCSGLNDESYGYK	E				11	100101RatKid_NS_deglyco_24.4377.4377.2.dta
2					34428	1	1	1184.54	2367.07	2	2365.07	2.0048	151	170	1	39.53	26	37	0.035	R	FKLDWLGNCSGLNDESYGYK	E				13	100101RatKid_NS_deglyco_20.4316.4316.2.dta
2					34429	1	1	1184.55	2367.08	2	2365.07	2.0082	151	170	1	28.77	27	37	0.42	R	FKLDWLGNCSGLNDESYGYK	E				13	100101RatKid_NS_deglyco_20.4337.4337.2.dta
3	IPI:IPI00206254.4	Tax_Id=10116 Gene_Symbol=Ggt1 Gamma-glutamyltranspeptidase 1 precursor	12372	61913	52035	1	1	973.215	3888.83	4	3888.82	0.0123	411	446	0	40.6	20	39	0.035	R	VSGILFNDEMDDFSSPNFTNQFGVAPSPANFIKPGK	Q		2 Deamidated_N (N)	0.000000000000000040000000000004000000.0	24	100101RatKid_NS_deglyco_22.5460.5460.4.dta
3					52057	1	1	1297.62	3889.84	3	3888.82	1.0213	411	446	0	67.59		38	6.9e-05	R	VSGILFNDEMDDFSSPNFTNQFGVAPSPANFIKPGK	Q		2 Deamidated_N (N)	0.000000000000000040000000000004000000.0	19	100101RatKid_NS_deglyco_19.5791.5791.3.dta
3					52017	1	1	972.966	3887.83	4	3887.84	-0.0014	411	446	0	38.84	20	38	0.051	R	VSGILFNDEMDDFSSPNFTNQFGVAPSPANFIKPGK	Q		Deamidated_N (N)	0.000000000000000040000000000000000000.0	26	100101RatKid_NS_deglyco_23.5592.5592.4.dta
3					52018	1	1	1296.96	3887.85	3	3887.84	0.0143	411	446	0	89.65	34	38	4.2e-07	R	VSGILFNDEMDDFSSPNFTNQFGVAPSPANFIKPGK	Q		Deamidated_N (N)	0.000000000000000000040000000000000000.0	19	100101RatKid_NS_deglyco_20.5499.5499.3.dta
3					52019	1	1	1296.96	3887.85	3	3887.84	0.0175	411	446	0	135.64		38	1e-11	R	VSGILFNDEMDDFSSPNFTNQFGVAPSPANFIKPGK	Q		Deamidated_N (N)	0.000000000000000040000000000000000000.0	21	100101RatKid_NS_deglyco_14.6003.6003.3.dta
3					52020	1	1	1296.96	3887.85	3	3887.84	0.0177	411	446	0	121.87		38	2.5e-10	R	VSGILFNDEMDDFSSPNFTNQFGVAPSPANFIKPGK	Q		Deamidated_N (N)	0.000000000000000040000000000000000000.0	21	100101RatKid_NS_deglyco_21.5549.5549.3.dta
3					52021	1	1	972.971	3887.85	4	3887.84	0.0178	411	446	0	38.53	34	38	0.054	R	VSGILFNDEMDDFSSPNFTNQFGVAPSPANFIKPGK	Q		Deamidated_N (N)	0.000000000000000040000000000000000000.0	16	100101RatKid_NS_deglyco_23.5582.5582.4.dta
3					52022	1	1	1296.96	3887.85	3	3887.84	0.0188	411	446	0	131.65		38	2.6e-11	R	VSGILFNDEMDDFSSPNFTNQFGVAPSPANFIKPGK	Q		Deamidated_N (N)	0.000000000000000000040000000000000000.0	20	100101RatKid_NS_deglyco_23.5614.5614.3.dta
3					52036	1	1	973.217	3888.84	4	3887.84	1.0054	411	446	0	37.29	32	39	0.074	R	VSGILFNDEMDDFSSPNFTNQFGVAPSPANFIKPGK	Q		Deamidated_N (N)	0.000000000000000040000000000000000000.0	34	100101RatKid_NS_deglyco_19.5649.5649.4.dta
3					52037	1	1	1297.29	3888.84	3	3887.84	1.0059	411	446	0	38.85	24	39	0.052	R	VSGILFNDEMDDFSSPNFTNQFGVAPSPANFIKPGK	Q		Deamidated_N (N)	0.000000000000000040000000000000000000.0	18	100101RatKid_NS_deglyco_18.5861.5861.3.dta
3					52038	1	1	1297.29	3888.84	3	3887.84	1.0066	411	446	0	135.55		39	1.1e-11	R	VSGILFNDEMDDFSSPNFTNQFGVAPSPANFIKPGK	Q		Deamidated_N (N)	0.000000000000000040000000000000000000.0	22	100101RatKid_NS_deglyco_23.5575.5575.3.dta
3					52039	1	1	1297.29	3888.84	3	3887.84	1.0092	411	446	0	99.48		39	4.6e-08	R	VSGILFNDEMDDFSSPNFTNQFGVAPSPANFIKPGK	Q		Deamidated_N (N)	0.000000000000000040000000000000000000.0	16	100101RatKid_NS_deglyco_14.6028.6028.3.dta
3					52040	1	1	973.218	3888.84	4	3887.84	1.0093	411	446	0	33.89	33	39	0.17	R	VSGILFNDEMDDFSSPNFTNQFGVAPSPANFIKPGK	Q		Deamidated_N (N)	0.000000000000000000040000000000000000.0	10	100101RatKid_NS_deglyco_20.5491.5491.4.dta
3					52041	1	1	973.218	3888.84	4	3887.84	1.0096	411	446	0	36.01	34	39	0.1	R	VSGILFNDEMDDFSSPNFTNQFGVAPSPANFIKPGK	Q		Deamidated_N (N)	0.000000000000000000040000000000000000.0	16	100101RatKid_NS_deglyco_20.5481.5481.4.dta
3					52042	1	1	1297.29	3888.85	3	3887.84	1.0106	411	446	0	114.66		39	1.4e-09	R	VSGILFNDEMDDFSSPNFTNQFGVAPSPANFIKPGK	Q		Deamidated_N (N)	0.000000000000000000000000000004000000.0	22	100101RatKid_NS_deglyco_18.5737.5737.3.dta
3					52043	1	1	1297.29	3888.85	3	3887.84	1.0107	411	446	0	99.03		39	5.1e-08	R	VSGILFNDEMDDFSSPNFTNQFGVAPSPANFIKPGK	Q		Deamidated_N (N)	0.000000000000000000000000000004000000.0	22	100101RatKid_NS_deglyco_13.6244.6244.3.dta
3					52044	1	1	1297.29	3888.85	3	3887.84	1.0112	411	446	0	140.07		39	4e-12	R	VSGILFNDEMDDFSSPNFTNQFGVAPSPANFIKPGK	Q		Deamidated_N (N)	0.000000000000000000000000000004000000.0	22	100101RatKid_NS_deglyco_19.5640.5640.3.dta
3					52045	1	1	973.22	3888.85	4	3887.84	1.0145	411	446	0	30.69	25	39	0.34	R	VSGILFNDEMDDFSSPNFTNQFGVAPSPANFIKPGK	Q		Deamidated_N (N)	0.000000000000000040000000000000000000.0	16	100101RatKid_NS_deglyco_21.5536.5536.4.dta
3					52046	1	1	1297.29	3888.85	3	3887.84	1.0165	411	446	0	114.67		39	1.4e-09	R	VSGILFNDEMDDFSSPNFTNQFGVAPSPANFIKPGK	Q		Deamidated_N (N)	0.000000000000000040000000000000000000.0	21	100101RatKid_NS_deglyco_18.5790.5790.3.dta
3					52047	1	1	1297.29	3888.85	3	3887.84	1.0183	411	446	0	87.74		39	6.8e-07	R	VSGILFNDEMDDFSSPNFTNQFGVAPSPANFIKPGK	Q		Deamidated_N (N)	0.000000000000000000000000000004000000.0	19	100101RatKid_NS_deglyco_18.5823.5823.3.dta
3					52048	1	1	1297.29	3888.85	3	3887.84	1.0194	411	446	0	92.17		39	2.5e-07	R	VSGILFNDEMDDFSSPNFTNQFGVAPSPANFIKPGK	Q		Deamidated_N (N)	0.000000000000000040000000000000000000.0	18	100101RatKid_NS_deglyco_12.6223.6223.3.dta
3					52049	1	1	1297.29	3888.85	3	3887.84	1.0195	411	446	0	80.66	32	39	3.5e-06	R	VSGILFNDEMDDFSSPNFTNQFGVAPSPANFIKPGK	Q		Deamidated_N (N)	0.000000000000000000040000000000000000.0	20	100101RatKid_NS_deglyco_23.5638.5638.3.dta
3					52050	1	1	1297.29	3888.86	3	3887.84	1.0224	411	446	0	72.25		39	2.4e-05	R	VSGILFNDEMDDFSSPNFTNQFGVAPSPANFIKPGK	Q		Deamidated_N (N)	0.000000000000000040000000000000000000.0	18	100101RatKid_NS_deglyco_20.5523.5523.3.dta
3					52058	1	1	973.468	3889.84	4	3887.84	2.0096	411	446	0	33.76	19	39	0.17	R	VSGILFNDEMDDFSSPNFTNQFGVAPSPANFIKPGK	Q		Deamidated_N (N)	0.000000000000000000040000000000000000.0	20	100101RatKid_NS_deglyco_08.5776.5776.4.dta
3					52059	1	1	1297.63	3889.86	3	3887.84	2.0198	411	446	0	116.82	22	39	8.3e-10	R	VSGILFNDEMDDFSSPNFTNQFGVAPSPANFIKPGK	Q		Deamidated_N (N)	0.000000000000000040000000000000000000.0	20	100101RatKid_NS_deglyco_21.5520.5520.3.dta
3					52060	1	1	1297.63	3889.86	3	3887.84	2.0246	411	446	0	37.66	20	39	0.068	R	VSGILFNDEMDDFSSPNFTNQFGVAPSPANFIKPGK	Q		Deamidated_N (N)	0.000000000000000000040000000000000000.0	19	100101RatKid_NS_deglyco_15.6194.6194.3.dta
3					52061	1	1	1297.63	3889.86	3	3887.84	2.0258	411	446	0	126.43	26	39	9.1e-11	R	VSGILFNDEMDDFSSPNFTNQFGVAPSPANFIKPGK	Q		Deamidated_N (N)	0.000000000000000040000000000000000000.0	22	100101RatKid_NS_deglyco_12.6232.6232.3.dta
3					52106	1	1	1302.63	3904.86	3	3902.85	2.0144	411	446	0	29.61	29	38	0.4	R	VSGILFNDEMDDFSSPNFTNQFGVAPSPANFIKPGK	Q		Oxidation (M)	0.000000000100000000000000000000000000.0	19	100101RatKid_NS_deglyco_20.5175.5175.3.dta
3					52108	1	1	1302.95	3905.84	3	3904.81	1.0231	411	446	0	84.48	21	39	1.5e-06	R	VSGILFNDEMDDFSSPNFTNQFGVAPSPANFIKPGK	Q		Oxidation (M); 2 Deamidated_N (N)	0.000000000100000040000000000004000000.0	19	100101RatKid_NS_deglyco_21.5215.5215.3.dta
3					52095	1	1	1302.28	3903.83	3	3903.83	-0.0038	411	446	0	89.08	25	39	5.4e-07	R	VSGILFNDEMDDFSSPNFTNQFGVAPSPANFIKPGK	Q		Oxidation (M); Deamidated_N (N)	0.000000000100000040000000000000000000.0	20	100101RatKid_NS_deglyco_19.5285.5285.3.dta
3					52096	1	1	1302.29	3903.84	3	3903.83	0.0088	411	446	0	112.36	38	39	2.4e-09	R	VSGILFNDEMDDFSSPNFTNQFGVAPSPANFIKPGK	Q		Oxidation (M); Deamidated_N (N)	0.000000000100000000000000000004000000.0	17	100101RatKid_NS_deglyco_23.5229.5229.3.dta
3					52097	1	1	1302.29	3903.84	3	3903.83	0.0139	411	446	0	83.13	38	39	2e-06	R	VSGILFNDEMDDFSSPNFTNQFGVAPSPANFIKPGK	Q		Oxidation (M); Deamidated_N (N)	0.000000000100000040000000000000000000.0	17	100101RatKid_NS_deglyco_20.5158.5158.3.dta
3					52102	1	1	1302.62	3904.84	3	3903.83	1.0115	411	446	0	77.16		39	7.9e-06	R	VSGILFNDEMDDFSSPNFTNQFGVAPSPANFIKPGK	Q		Oxidation (M); Deamidated_N (N)	0.000000000100000040000000000000000000.0	19	100101RatKid_NS_deglyco_19.5308.5308.3.dta
3					52103	1	1	1302.62	3904.84	3	3903.83	1.0118	411	446	0	70.07		39	4.1e-05	R	VSGILFNDEMDDFSSPNFTNQFGVAPSPANFIKPGK	Q		Oxidation (M); Deamidated_N (N)	0.000000000100000040000000000000000000.0	18	100101RatKid_NS_deglyco_21.5225.5225.3.dta
3					52104	1	1	1302.62	3904.85	3	3903.83	1.0223	411	446	0	61.22	27	39	0.0003	R	VSGILFNDEMDDFSSPNFTNQFGVAPSPANFIKPGK	Q		Oxidation (M); Deamidated_N (N)	0.000000000100000040000000000000000000.0	16	100101RatKid_NS_deglyco_23.5269.5269.3.dta
3					52105	1	1	1302.63	3904.85	3	3903.83	1.0232	411	446	0	56.72	20	39	0.00085	R	VSGILFNDEMDDFSSPNFTNQFGVAPSPANFIKPGK	Q		Oxidation (M); Deamidated_N (N)	0.000000000100000040000000000000000000.0	18	100101RatKid_NS_deglyco_18.5428.5428.3.dta
3					52109	1	1	1302.96	3905.85	3	3903.83	2.022	411	446	0	35.25	19	38	0.12	R	VSGILFNDEMDDFSSPNFTNQFGVAPSPANFIKPGK	Q		Oxidation (M); Deamidated_N (N)	0.000000000100000000000000000004000000.0	13	100101RatKid_NS_deglyco_19.5322.5322.3.dta	emPAI	4.23
3					52023	1	1	972.971	3887.86	4	3886.85	1.0047	411	446	0	22.81	21	38	2	R	VSGILFNDEMDDFSSPNFTNQFGVAPSPANFIKPGK	Q				12	100101RatKid_NS_deglyco_22.5448.5448.4.dta
3					52024	1	1	1296.96	3887.86	3	3886.85	1.0109	411	446	0	33.23	18	38	0.18	R	VSGILFNDEMDDFSSPNFTNQFGVAPSPANFIKPGK	Q				28	100101RatKid_NS_deglyco_15.6142.6142.3.dta
3					52025	1	1	1296.96	3887.86	3	3886.85	1.0134	411	446	0	28.71	17	38	0.49	R	VSGILFNDEMDDFSSPNFTNQFGVAPSPANFIKPGK	Q				20	100101RatKid_NS_deglyco_19.5648.5648.3.dta
3					52026	1	1	1296.96	3887.87	3	3886.85	1.014	411	446	0	31.23	29	38	0.28	R	VSGILFNDEMDDFSSPNFTNQFGVAPSPANFIKPGK	Q				10	100101RatKid_NS_deglyco_08.5735.5735.3.dta
3					52027	1	1	1296.96	3887.87	3	3886.85	1.0141	411	446	0	35.33	16	38	0.11	R	VSGILFNDEMDDFSSPNFTNQFGVAPSPANFIKPGK	Q				28	100101RatKid_NS_deglyco_18.5800.5800.3.dta
3					52051	1	1	1297.29	3888.86	3	3886.85	2.0082	411	446	0	28.6	25	38	0.55	R	VSGILFNDEMDDFSSPNFTNQFGVAPSPANFIKPGK	Q				13	100101RatKid_NS_deglyco_15.6179.6179.3.dta
3					52052	1	1	1297.29	3888.86	3	3886.85	2.0101	411	446	0	43.66	21	38	0.017	R	VSGILFNDEMDDFSSPNFTNQFGVAPSPANFIKPGK	Q				33	100101RatKid_NS_deglyco_20.5473.5473.3.dta
3					52053	1	1	1297.3	3888.87	3	3886.85	2.0138	411	446	0	33.9	27	38	0.15	R	VSGILFNDEMDDFSSPNFTNQFGVAPSPANFIKPGK	Q				13	100101RatKid_NS_deglyco_22.5427.5427.3.dta
4	IPI:IPI00209113.3	Tax_Id=10116 Gene_Symbol=Myh9 Myosin-9	8345	227566	22339	1	1	973.998	1945.98	2	1945.98	-0.0027	1278	1295	0	90.73	32	35	1.6e-07	K	LQVELDSVTGLLNQSDSK	S		Deamidated_N (N)	0.000000000000400000.0	14	100101RatKid_NS_deglyco_14.4576.4576.2.dta
4					22316	1	1	649.341	1945	3	1945	0.001	1278	1295	0	70.92	21	34	1.1e-05	K	LQVELDSVTGLLNQSDSK	S				12	100101RatKid_NS_deglyco_10.4723.4723.3.dta
4					22319	1	1	649.342	1945	3	1945	0.0045	1278	1295	0	77.73	21	34	2.2e-06	K	LQVELDSVTGLLNQSDSK	S				16	100101RatKid_NS_deglyco_09.4963.4963.3.dta
4					22320	1	1	973.51	1945.01	2	1945	0.0046	1278	1295	0	101.08	26	34	1e-08	K	LQVELDSVTGLLNQSDSK	S				16	100101RatKid_NS_deglyco_17.5165.5165.2.dta
4					22321	1	1	973.51	1945.01	2	1945	0.0048	1278	1295	0	108.42	27	34	1.9e-09	K	LQVELDSVTGLLNQSDSK	S				16	100101RatKid_NS_deglyco_09.4966.4966.2.dta
4					22325	1	1	973.51	1945.01	2	1945	0.0055	1278	1295	0	111.93	30	34	8.7e-10	K	LQVELDSVTGLLNQSDSK	S				25	100101RatKid_NS_deglyco_09.5054.5054.2.dta
4					22326	1	1	973.511	1945.01	2	1945	0.0081	1278	1295	0	102.71	30	34	7.4e-09	K	LQVELDSVTGLLNQSDSK	S				10	100101RatKid_NS_deglyco_10.4788.4788.2.dta
4					22328	1	1	973.512	1945.01	2	1945	0.0092	1278	1295	0	86.17	21	34	3.3e-07	K	LQVELDSVTGLLNQSDSK	S				10	100101RatKid_NS_deglyco_10.4901.4901.2.dta
4					22329	1	1	973.512	1945.01	2	1945	0.0097	1278	1295	0	107.94	30	34	2.2e-09	K	LQVELDSVTGLLNQSDSK	S				16	100101RatKid_NS_deglyco_10.4703.4703.2.dta
4					25788	1	1	697.328	2088.96	3	2088.96	0.0051	1699	1717	1	43.15	17	36	0.012	R	QAQQERDELADEIANSSGK	G		Deamidated_N (N)	0.0000000000000040000.0	10	100101RatKid_NS_deglyco_15.1707.1707.3.dta
4					25744	1	1	697	2087.98	3	2087.97	0.0061	1699	1717	1	45.05	16	37	0.0082	R	QAQQERDELADEIANSSGK	G				12	100101RatKid_NS_deglyco_11.2057.2057.3.dta
5	IPI:IPI00782664.1	Tax_Id=10116 Gene_Symbol=Serpina3k serine protease inhibitor 2b	5365	45789	29007	1	1	731.329	2190.97	3	2190.96	0.0017	205	222	0	35.47	20	37	0.081	K	VPFNPNDTFESEFYLDEK	R		Deamidated_N (N)	0.000004000000000000.0	10	100101RatKid_NS_deglyco_25.4294.4294.3.dta
5					29008	1	1	1096.49	2190.97	2	2190.96	0.0046	205	222	0	86.94	28	37	5.7e-07	K	VPFNPNDTFESEFYLDEK	R		Deamidated_N (N)	0.000004000000000000.0	12	100101RatKid_NS_deglyco_25.4291.4291.2.dta
5					29009	1	1	1096.49	2190.97	2	2190.96	0.005	205	222	0	51.58		37	0.002	K	VPFNPNDTFESEFYLDEK	R		Deamidated_N (N)	0.000004000000000000.0	10	100101RatKid_NS_deglyco_28.3926.3926.2.dta
5					29010	1	1	731.33	2190.97	3	2190.96	0.0058	205	222	0	53.25	34	37	0.0014	K	VPFNPNDTFESEFYLDEK	R		Deamidated_N (N)	0.000004000000000000.0	7	100101RatKid_NS_deglyco_24.4488.4488.3.dta
5					29011	1	1	1096.49	2190.97	2	2190.96	0.0066	205	222	0	86.81	25	37	6.1e-07	K	VPFNPNDTFESEFYLDEK	R		Deamidated_N (N)	0.000004000000000000.0	13	100101RatKid_NS_deglyco_25.4369.4369.2.dta
5					29012	1	1	1096.49	2190.97	2	2190.96	0.0073	205	222	0	28.85	18	37	0.38	K	VPFNPNDTFESEFYLDEK	R		Deamidated_N (N)	0.000004000000000000.0	12	100101RatKid_NS_deglyco_27.4194.4194.2.dta
5					29013	1	1	1096.49	2190.97	2	2190.96	0.0075	205	222	0	75.31	30	37	8.7e-06	K	VPFNPNDTFESEFYLDEK	R		Deamidated_N (N)	0.000004000000000000.0	14	100101RatKid_NS_deglyco_25.4302.4302.2.dta
5					29014	1	1	1096.49	2190.97	2	2190.96	0.0076	205	222	0	87.32	26	37	5.5e-07	K	VPFNPNDTFESEFYLDEK	R		Deamidated_N (N)	0.000004000000000000.0	12	100101RatKid_NS_deglyco_24.4474.4474.2.dta
5					29015	1	1	1096.49	2190.97	2	2190.96	0.0079	205	222	0	37.63	18	37	0.05	K	VPFNPNDTFESEFYLDEK	R		Deamidated_N (N)	0.000004000000000000.0	14	100101RatKid_NS_deglyco_28.3912.3912.2.dta
5					29016	1	1	1096.49	2190.97	2	2190.96	0.0091	205	222	0	52.03		37	0.0018	K	VPFNPNDTFESEFYLDEK	R		Deamidated_N (N)	0.000004000000000000.0	14	100101RatKid_NS_deglyco_26.4249.4249.2.dta
5					29017	1	1	1096.49	2190.97	2	2190.96	0.0104	205	222	0	79.44		37	3.2e-06	K	VPFNPNDTFESEFYLDEK	R		Deamidated_N (N)	0.000004000000000000.0	12	100101RatKid_NS_deglyco_23.4581.4581.2.dta
5					29111	1	1	1096.99	2191.97	2	2190.96	1.0071	205	222	0	51.41	18	37	0.0021	K	VPFNPNDTFESEFYLDEK	R		Deamidated_N (N)	0.000004000000000000.0	10	100101RatKid_NS_deglyco_26.4268.4268.2.dta
5					29112	1	1	731.665	2191.97	3	2190.96	1.0088	205	222	0	36.65	24	37	0.066	K	VPFNPNDTFESEFYLDEK	R		Deamidated_N (N)	0.000004000000000000.0	17	100101RatKid_NS_deglyco_24.4483.4483.3.dta
5					29113	1	1	1096.99	2191.97	2	2190.96	1.0091	205	222	0	42.12	18	37	0.019	K	VPFNPNDTFESEFYLDEK	R		Deamidated_N (N)	0.000004000000000000.0	9	100101RatKid_NS_deglyco_27.4230.4230.2.dta
5					29114	1	1	1096.99	2191.97	2	2190.96	1.0092	205	222	0	69.72	22	37	3.3e-05	K	VPFNPNDTFESEFYLDEK	R		Deamidated_N (N)	0.000004000000000000.0	11	100101RatKid_NS_deglyco_21.4518.4518.2.dta
5					29115	1	1	1096.99	2191.97	2	2190.96	1.0094	205	222	0	95.64	29	37	8.4e-08	K	VPFNPNDTFESEFYLDEK	R		Deamidated_N (N)	0.000004000000000000.0	13	100101RatKid_NS_deglyco_24.4547.4547.2.dta
5					29116	1	1	1096.99	2191.97	2	2190.96	1.0102	205	222	0	36.12	20	38	0.077	K	VPFNPNDTFESEFYLDEK	R		Deamidated_N (N)	0.000004000000000000.0	13	100101RatKid_NS_deglyco_28.3901.3901.2.dta
5					29018	1	1	1096.49	2190.97	2	2189.98	0.9956	205	222	0	46.17	23	37	0.007	K	VPFNPNDTFESEFYLDEK	R				10	100101RatKid_NS_deglyco_24.4539.4539.2.dta
5					29019	1	1	1096.5	2190.98	2	2189.98	0.9964	205	222	0	32.61	26	37	0.16	K	VPFNPNDTFESEFYLDEK	R				9	100101RatKid_NS_deglyco_24.4464.4464.2.dta
5					33202	1	1	783.688	2348.04	3	2348.05	-0.0066	205	223	1	29.48	20	38	0.38	K	VPFNPNDTFESEFYLDEKR	S		2 Deamidated_N (N)	0.0004040000000000000.0	13	100101RatKid_NS_deglyco_24.4369.4369.3.dta
5					33076	1	1	783.362	2347.07	3	2347.06	0.0012	205	223	1	51.55	18	39	0.0028	K	VPFNPNDTFESEFYLDEKR	S		Deamidated_N (N)	0.0000040000000000000.0	25	100101RatKid_NS_deglyco_25.3861.3861.3.dta
5					33077	1	1	783.363	2347.07	3	2347.06	0.0017	205	223	1	56.89	25	39	0.00082	K	VPFNPNDTFESEFYLDEKR	S		Deamidated_N (N)	0.0000040000000000000.0	21	100101RatKid_NS_deglyco_24.3962.3962.3.dta
5					33078	1	1	783.363	2347.07	3	2347.06	0.0025	205	223	1	48.83	25	38	0.0052	K	VPFNPNDTFESEFYLDEKR	S		Deamidated_N (N)	0.0000040000000000000.0	16	100101RatKid_NS_deglyco_24.4118.4118.3.dta
5					33079	1	1	783.363	2347.07	3	2347.06	0.003	205	223	1	51.8	24	38	0.0025	K	VPFNPNDTFESEFYLDEKR	S		Deamidated_N (N)	0.0000040000000000000.0	23	100101RatKid_NS_deglyco_23.4121.4121.3.dta
5					33080	1	1	783.363	2347.07	3	2347.06	0.0031	205	223	1	43.67	20	38	0.016	K	VPFNPNDTFESEFYLDEKR	S		Deamidated_N (N)	0.0000040000000000000.0	16	100101RatKid_NS_deglyco_26.3899.3899.3.dta
5					33081	1	1	783.363	2347.07	3	2347.06	0.0035	205	223	1	51.56	18	38	0.0026	K	VPFNPNDTFESEFYLDEKR	S		Deamidated_N (N)	0.0000040000000000000.0	21	100101RatKid_NS_deglyco_18.4268.4268.3.dta
5					33082	1	1	1174.54	2347.07	2	2347.06	0.0038	205	223	1	59.03	25	38	0.00047	K	VPFNPNDTFESEFYLDEKR	S		Deamidated_N (N)	0.0000040000000000000.0	10	100101RatKid_NS_deglyco_23.4156.4156.2.dta
5					33083	1	1	783.364	2347.07	3	2347.06	0.0044	205	223	1	27.5	16	38	0.67	K	VPFNPNDTFESEFYLDEKR	S		Deamidated_N (N)	0.0000040000000000000.0	17	100101RatKid_NS_deglyco_25.4003.4003.3.dta
5					33084	1	1	783.364	2347.07	3	2347.06	0.005	205	223	1	46.69	20	38	0.0081	K	VPFNPNDTFESEFYLDEKR	S		Deamidated_N (N)	0.0000040000000000000.0	21	100101RatKid_NS_deglyco_23.4187.4187.3.dta
5					33085	1	1	783.364	2347.07	3	2347.06	0.0052	205	223	1	57.49	19	38	0.00068	K	VPFNPNDTFESEFYLDEKR	S		Deamidated_N (N)	0.0000040000000000000.0	22	100101RatKid_NS_deglyco_25.3926.3926.3.dta
5					33086	1	1	783.364	2347.07	3	2347.06	0.0058	205	223	1	45.54	21	38	0.01	K	VPFNPNDTFESEFYLDEKR	S		Deamidated_N (N)	0.0000040000000000000.0	16	100101RatKid_NS_deglyco_19.4024.4024.3.dta
5					33087	1	1	783.364	2347.07	3	2347.06	0.0059	205	223	1	38.31	19	38	0.056	K	VPFNPNDTFESEFYLDEKR	S		Deamidated_N (N)	0.0000040000000000000.0	17	100101RatKid_NS_deglyco_19.4067.4067.3.dta
5					33088	1	1	783.364	2347.07	3	2347.06	0.0064	205	223	1	25.33	21	38	1.1	K	VPFNPNDTFESEFYLDEKR	S		Deamidated_N (N)	0.0000040000000000000.0	15	100101RatKid_NS_deglyco_24.4348.4348.3.dta
5					33089	1	1	783.364	2347.07	3	2347.06	0.0065	205	223	1	44.89	26	38	0.012	K	VPFNPNDTFESEFYLDEKR	S		Deamidated_N (N)	0.0000040000000000000.0	21	100101RatKid_NS_deglyco_08.4222.4222.3.dta
5					33090	1	1	783.364	2347.07	3	2347.06	0.0065	205	223	1	43.37	24	38	0.017	K	VPFNPNDTFESEFYLDEKR	S		Deamidated_N (N)	0.0000040000000000000.0	22	100101RatKid_NS_deglyco_21.4081.4081.3.dta
5					33091	1	1	783.364	2347.07	3	2347.06	0.0066	205	223	1	67	26	38	7.5e-05	K	VPFNPNDTFESEFYLDEKR	S		Deamidated_N (N)	0.0000040000000000000.0	20	100101RatKid_NS_deglyco_23.4269.4269.3.dta
5					33092	1	1	783.364	2347.07	3	2347.06	0.0067	205	223	1	50.8	21	38	0.0031	K	VPFNPNDTFESEFYLDEKR	S		Deamidated_N (N)	0.0000040000000000000.0	21	100101RatKid_NS_deglyco_21.4004.4004.3.dta
5					33093	1	1	783.364	2347.07	3	2347.06	0.0067	205	223	1	30.14	20	38	0.36	K	VPFNPNDTFESEFYLDEKR	S		Deamidated_N (N)	0.0000040000000000000.0	16	100101RatKid_NS_deglyco_27.3700.3700.3.dta
5					33094	1	1	783.364	2347.07	3	2347.06	0.0068	205	223	1	56.79	19	38	0.00079	K	VPFNPNDTFESEFYLDEKR	S		Deamidated_N (N)	0.0000040000000000000.0	17	100101RatKid_NS_deglyco_22.4029.4029.3.dta
5					33095	1	1	783.364	2347.07	3	2347.06	0.0068	205	223	1	50.25	20	38	0.0036	K	VPFNPNDTFESEFYLDEKR	S		Deamidated_N (N)	0.0000040000000000000.0	20	100101RatKid_NS_deglyco_24.4198.4198.3.dta
5					33096	1	1	783.364	2347.07	3	2347.06	0.0068	205	223	1	52.77	20	38	0.002	K	VPFNPNDTFESEFYLDEKR	S		Deamidated_N (N)	0.0000040000000000000.0	17	100101RatKid_NS_deglyco_23.4450.4450.3.dta
5					33097	1	1	783.365	2347.07	3	2347.06	0.0071	205	223	1	24.17	18	38	1.4	K	VPFNPNDTFESEFYLDEKR	S		Deamidated_N (N)	0.0000040000000000000.0	10	100101RatKid_NS_deglyco_27.3690.3690.3.dta
5					33098	1	1	783.365	2347.07	3	2347.06	0.0071	205	223	1	54.64	20	38	0.0013	K	VPFNPNDTFESEFYLDEKR	S		Deamidated_N (N)	0.0000040000000000000.0	17	100101RatKid_NS_deglyco_18.4359.4359.3.dta
5					33099	1	1	783.365	2347.07	3	2347.06	0.0075	205	223	1	33.33	32	38	0.17	K	VPFNPNDTFESEFYLDEKR	S		Deamidated_N (N)	0.0000040000000000000.0	16	100101RatKid_NS_deglyco_24.4325.4325.3.dta
5					33100	1	1	783.365	2347.07	3	2347.06	0.0079	205	223	1	39.26	28	38	0.044	K	VPFNPNDTFESEFYLDEKR	S		Deamidated_N (N)	0.0000040000000000000.0	18	100101RatKid_NS_deglyco_20.4018.4018.3.dta
5					33101	1	1	783.365	2347.07	3	2347.06	0.0089	205	223	1	51.07	26	38	0.0029	K	VPFNPNDTFESEFYLDEKR	S		Deamidated_N (N)	0.0000040000000000000.0	16	100101RatKid_NS_deglyco_20.3981.3981.3.dta
5					33102	1	1	783.365	2347.07	3	2347.06	0.01	205	223	1	55.96	33	38	0.00096	K	VPFNPNDTFESEFYLDEKR	S		Deamidated_N (N)	0.0000040000000000000.0	19	100101RatKid_NS_deglyco_26.3827.3827.3.dta
5					33103	1	1	783.365	2347.07	3	2347.06	0.0101	205	223	1	54.98	32	38	0.0012	K	VPFNPNDTFESEFYLDEKR	S		Deamidated_N (N)	0.0000040000000000000.0	21	100101RatKid_NS_deglyco_24.4040.4040.3.dta
5					33104	1	1	1174.55	2347.08	2	2347.06	0.0111	205	223	1	56.61		38	0.00083	K	VPFNPNDTFESEFYLDEKR	S		Deamidated_N (N)	0.0000040000000000000.0	10	100101RatKid_NS_deglyco_23.4143.4143.2.dta
5					33105	1	1	783.366	2347.08	3	2347.06	0.0117	205	223	1	54.32	30	38	0.0014	K	VPFNPNDTFESEFYLDEKR	S		Deamidated_N (N)	0.0000040000000000000.0	21	100101RatKid_NS_deglyco_16.4398.4398.3.dta
5					33203	1	1	783.698	2348.07	3	2347.06	1.008	205	223	1	42.81	20	38	0.02	K	VPFNPNDTFESEFYLDEKR	S		Deamidated_N (N)	0.0000040000000000000.0	13	100101RatKid_NS_deglyco_25.3995.3995.3.dta
5					33204	1	1	783.698	2348.07	3	2347.06	1.009	205	223	1	20.74	17	38	3.2	K	VPFNPNDTFESEFYLDEKR	S		Deamidated_N (N)	0.0000040000000000000.0	11	100101RatKid_NS_deglyco_26.3958.3958.3.dta
5					33205	1	1	783.699	2348.08	3	2347.06	1.0109	205	223	1	21.84	16	38	2.5	K	VPFNPNDTFESEFYLDEKR	S		Deamidated_N (N)	0.0000040000000000000.0	10	100101RatKid_NS_deglyco_27.3737.3737.3.dta
5					33206	1	1	783.699	2348.08	3	2347.06	1.012	205	223	1	49.73	29	38	0.004	K	VPFNPNDTFESEFYLDEKR	S		Deamidated_N (N)	0.0000040000000000000.0	20	100101RatKid_NS_deglyco_23.4431.4431.3.dta
6	IPI:IPI00200998.4	Tax_Id=10116 Gene_Symbol=Pdzk1 PDZ domain-containing protein 1	5350	57164	45226	1	1	755.363	3017.42	4	3017.41	0.0116	172	199	0	40.97		38	0.029	K	AGVLADDHLIEVNGENVENASHEEVVEK	V		2 Deamidated_N (N)	0.0000000000004000004000000000.0	15	100101RatKid_NS_deglyco_14.3101.3101.4.dta
6					45165	1	1	755.114	3016.43	4	3016.43	0.0022	172	199	0	22.69	19	38	1.9	K	AGVLADDHLIEVNGENVENASHEEVVEK	V		Deamidated_N (N)	0.0000000000000000004000000000.0	14	100101RatKid_NS_deglyco_12.3663.3663.4.dta
6					45169	1	1	1006.48	3016.43	3	3016.43	0.0051	172	199	0	71.77		38	2.2e-05	K	AGVLADDHLIEVNGENVENASHEEVVEK	V		Deamidated_N (N)	0.0000000000004000000000000000.0	30	100101RatKid_NS_deglyco_09.3350.3350.3.dta
6					45170	1	1	755.116	3016.43	4	3016.43	0.0075	172	199	0	25.41	22	38	0.95	K	AGVLADDHLIEVNGENVENASHEEVVEK	V		Deamidated_N (N)	0.0000000000004000000000000000.0	14	100101RatKid_NS_deglyco_12.3215.3215.4.dta
6					45174	1	1	755.116	3016.44	4	3016.43	0.0097	172	199	0	23.64	18	38	1.4	K	AGVLADDHLIEVNGENVENASHEEVVEK	V		Deamidated_N (N)	0.0000000000000000004000000000.0	14	100101RatKid_NS_deglyco_12.3051.3051.4.dta
6					45175	1	1	1006.49	3016.44	3	3016.43	0.0098	172	199	0	57.45		38	0.00059	K	AGVLADDHLIEVNGENVENASHEEVVEK	V		Deamidated_N (N)	0.0000000000004000000000000000.0	29	100101RatKid_NS_deglyco_11.3331.3331.3.dta
6					45176	1	1	1006.49	3016.44	3	3016.43	0.0104	172	199	0	73.05		38	1.6e-05	K	AGVLADDHLIEVNGENVENASHEEVVEK	V		Deamidated_N (N)	0.0000000000000004000000000000.0	28	100101RatKid_NS_deglyco_10.3286.3286.3.dta
6					45177	1	1	1006.49	3016.44	3	3016.43	0.011	172	199	0	66.7		38	6.8e-05	K	AGVLADDHLIEVNGENVENASHEEVVEK	V		Deamidated_N (N)	0.0000000000004000000000000000.0	27	100101RatKid_NS_deglyco_12.3250.3250.3.dta
6					45178	1	1	755.117	3016.44	4	3016.43	0.0113	172	199	0	53.48	37	38	0.0014	K	AGVLADDHLIEVNGENVENASHEEVVEK	V		Deamidated_N (N)	0.0000000000004000000000000000.0	16	100101RatKid_NS_deglyco_12.3304.3304.4.dta
6					45179	1	1	1006.49	3016.44	3	3016.43	0.0122	172	199	0	64.11		38	0.00012	K	AGVLADDHLIEVNGENVENASHEEVVEK	V		Deamidated_N (N)	0.0000000000000000004000000000.0	27	100101RatKid_NS_deglyco_12.3427.3427.3.dta
6					45180	1	1	1006.49	3016.44	3	3016.43	0.015	172	199	0	43.24	33	37	0.015	K	AGVLADDHLIEVNGENVENASHEEVVEK	V		Deamidated_N (N)	0.0000000000004000000000000000.0	21	100101RatKid_NS_deglyco_12.3306.3306.3.dta
6					45181	1	1	1006.49	3016.44	3	3016.43	0.0151	172	199	0	70.02		37	3.1e-05	K	AGVLADDHLIEVNGENVENASHEEVVEK	V		Deamidated_N (N)	0.0000000000004000000000000000.0	27	100101RatKid_NS_deglyco_12.3340.3340.3.dta
6					45228	1	1	755.365	3017.43	4	3016.43	1.0051	172	199	0	26.73	20	38	0.71	K	AGVLADDHLIEVNGENVENASHEEVVEK	V		Deamidated_N (N)	0.0000000000004000000000000000.0	12	100101RatKid_NS_deglyco_11.4242.4242.4.dta
6					45230	1	1	755.366	3017.44	4	3016.43	1.0093	172	199	0	27.38	26	38	0.59	K	AGVLADDHLIEVNGENVENASHEEVVEK	V		Deamidated_N (N)	0.0000000000004000000000000000.0	14	100101RatKid_NS_deglyco_12.4376.4376.4.dta
6					45231	1	1	1006.82	3017.44	3	3016.43	1.0096	172	199	0	59.6		38	0.00036	K	AGVLADDHLIEVNGENVENASHEEVVEK	V		Deamidated_N (N)	0.0000000000004000000000000000.0	27	100101RatKid_NS_deglyco_12.3454.3454.3.dta
6					45233	1	1	1006.82	3017.44	3	3016.43	1.0136	172	199	0	60.82		38	0.00026	K	AGVLADDHLIEVNGENVENASHEEVVEK	V		Deamidated_N (N)	0.0000000000004000000000000000.0	20	100101RatKid_NS_deglyco_12.3238.3238.3.dta
6					45147	1	1	754.87	3015.45	4	3015.44	0.0069	172	199	0	22.79	18	37	1.6	K	AGVLADDHLIEVNGENVENASHEEVVEK	V				20	100101RatKid_NS_deglyco_10.3065.3065.4.dta
6					45150	1	1	754.87	3015.45	4	3015.44	0.0096	172	199	0	58.34	31	37	0.00044	K	AGVLADDHLIEVNGENVENASHEEVVEK	V				16	100101RatKid_NS_deglyco_09.3140.3140.4.dta
6					45151	1	1	1006.16	3015.45	3	3015.44	0.0098	172	199	0	87.87	23	37	4.8e-07	K	AGVLADDHLIEVNGENVENASHEEVVEK	V				29	100101RatKid_NS_deglyco_10.3070.3070.3.dta
6					45152	1	1	754.87	3015.45	4	3015.44	0.0103	172	199	0	25.73	19	37	0.78	K	AGVLADDHLIEVNGENVENASHEEVVEK	V				21	100101RatKid_NS_deglyco_17.3522.3522.4.dta
6					45153	1	1	1006.16	3015.45	3	3015.44	0.0109	172	199	0	61.87	17	37	0.00019	K	AGVLADDHLIEVNGENVENASHEEVVEK	V				29	100101RatKid_NS_deglyco_09.3266.3266.3.dta
6					45154	1	1	1006.16	3015.45	3	3015.44	0.0125	172	199	0	71.91	18	37	1.9e-05	K	AGVLADDHLIEVNGENVENASHEEVVEK	V				20	100101RatKid_NS_deglyco_09.3074.3074.3.dta
6					45183	1	1	1006.49	3016.44	3	3015.44	1.0016	172	199	0	59.88	20	37	0.00031	K	AGVLADDHLIEVNGENVENASHEEVVEK	V				26	100101RatKid_NS_deglyco_09.3586.3586.3.dta
6					45184	1	1	1006.49	3016.44	3	3015.44	1.0018	172	199	0	28.82	17	37	0.39	K	AGVLADDHLIEVNGENVENASHEEVVEK	V				28	100101RatKid_NS_deglyco_11.3301.3301.3.dta
6					45185	1	1	1006.49	3016.45	3	3015.44	1.005	172	199	0	53.49	19	37	0.0013	K	AGVLADDHLIEVNGENVENASHEEVVEK	V				28	100101RatKid_NS_deglyco_09.3361.3361.3.dta
6					45186	1	1	1006.49	3016.45	3	3015.44	1.0059	172	199	0	29.14	19	37	0.35	K	AGVLADDHLIEVNGENVENASHEEVVEK	V				19	100101RatKid_NS_deglyco_17.3511.3511.3.dta
6					45188	1	1	1006.49	3016.45	3	3015.44	1.0077	172	199	0	38.41	17	37	0.041	K	AGVLADDHLIEVNGENVENASHEEVVEK	V				23	100101RatKid_NS_deglyco_10.3251.3251.3.dta
6					45189	1	1	1006.49	3016.45	3	3015.44	1.01	172	199	0	35.44	18	37	0.081	K	AGVLADDHLIEVNGENVENASHEEVVEK	V				15	100101RatKid_NS_deglyco_11.3434.3434.3.dta
6					45190	1	1	1006.49	3016.46	3	3015.44	1.0163	172	199	0	39.45	19	37	0.031	K	AGVLADDHLIEVNGENVENASHEEVVEK	V				24	100101RatKid_NS_deglyco_10.3133.3133.3.dta
6					45191	1	1	1006.49	3016.46	3	3015.44	1.0178	172	199	0	56.27	21	37	0.00065	K	AGVLADDHLIEVNGENVENASHEEVVEK	V				30	100101RatKid_NS_deglyco_09.3275.3275.3.dta
7	IPI:IPI00200591.1	Tax_Id=10116 Gene_Symbol=LOC299282 Serine protease inhibitor A3L precursor	5206	46419	2126	1	1	580.796	1159.58	2	1159.58	0.0021	312	321	0	38.58	28	33	0.015	K	FSISTDYSLK	E				7	100101RatKid_NS_deglyco_02.2882.2882.2.dta
7					29007	1	0	731.329	2190.97	3	2190.96	0.0017	215	232	0	35.47	20	37	0.081	K	VPFNPNDTFESEFYLDEK	R		Deamidated_N (N)	0.000004000000000000.0	10	100101RatKid_NS_deglyco_25.4294.4294.3.dta
7					29008	1	0	1096.49	2190.97	2	2190.96	0.0046	215	232	0	86.94	28	37	5.7e-07	K	VPFNPNDTFESEFYLDEK	R		Deamidated_N (N)	0.000004000000000000.0	12	100101RatKid_NS_deglyco_25.4291.4291.2.dta
7					29009	1	0	1096.49	2190.97	2	2190.96	0.005	215	232	0	51.58		37	0.002	K	VPFNPNDTFESEFYLDEK	R		Deamidated_N (N)	0.000004000000000000.0	10	100101RatKid_NS_deglyco_28.3926.3926.2.dta
7					29010	1	0	731.33	2190.97	3	2190.96	0.0058	215	232	0	53.25	34	37	0.0014	K	VPFNPNDTFESEFYLDEK	R		Deamidated_N (N)	0.000004000000000000.0	7	100101RatKid_NS_deglyco_24.4488.4488.3.dta
7					29011	1	0	1096.49	2190.97	2	2190.96	0.0066	215	232	0	86.81	25	37	6.1e-07	K	VPFNPNDTFESEFYLDEK	R		Deamidated_N (N)	0.000004000000000000.0	13	100101RatKid_NS_deglyco_25.4369.4369.2.dta
7					29012	1	0	1096.49	2190.97	2	2190.96	0.0073	215	232	0	28.85	18	37	0.38	K	VPFNPNDTFESEFYLDEK	R		Deamidated_N (N)	0.000004000000000000.0	12	100101RatKid_NS_deglyco_27.4194.4194.2.dta
7					29013	1	0	1096.49	2190.97	2	2190.96	0.0075	215	232	0	75.31	30	37	8.7e-06	K	VPFNPNDTFESEFYLDEK	R		Deamidated_N (N)	0.000004000000000000.0	14	100101RatKid_NS_deglyco_25.4302.4302.2.dta
7					29014	1	0	1096.49	2190.97	2	2190.96	0.0076	215	232	0	87.32	26	37	5.5e-07	K	VPFNPNDTFESEFYLDEK	R		Deamidated_N (N)	0.000004000000000000.0	12	100101RatKid_NS_deglyco_24.4474.4474.2.dta
7					29015	1	0	1096.49	2190.97	2	2190.96	0.0079	215	232	0	37.63	18	37	0.05	K	VPFNPNDTFESEFYLDEK	R		Deamidated_N (N)	0.000004000000000000.0	14	100101RatKid_NS_deglyco_28.3912.3912.2.dta
7					29016	1	0	1096.49	2190.97	2	2190.96	0.0091	215	232	0	52.03		37	0.0018	K	VPFNPNDTFESEFYLDEK	R		Deamidated_N (N)	0.000004000000000000.0	14	100101RatKid_NS_deglyco_26.4249.4249.2.dta
7					29017	1	0	1096.49	2190.97	2	2190.96	0.0104	215	232	0	79.44		37	3.2e-06	K	VPFNPNDTFESEFYLDEK	R		Deamidated_N (N)	0.000004000000000000.0	12	100101RatKid_NS_deglyco_23.4581.4581.2.dta
7					29111	1	0	1096.99	2191.97	2	2190.96	1.0071	215	232	0	51.41	18	37	0.0021	K	VPFNPNDTFESEFYLDEK	R		Deamidated_N (N)	0.000004000000000000.0	10	100101RatKid_NS_deglyco_26.4268.4268.2.dta
7					29112	1	0	731.665	2191.97	3	2190.96	1.0088	215	232	0	36.65	24	37	0.066	K	VPFNPNDTFESEFYLDEK	R		Deamidated_N (N)	0.000004000000000000.0	17	100101RatKid_NS_deglyco_24.4483.4483.3.dta
7					29113	1	0	1096.99	2191.97	2	2190.96	1.0091	215	232	0	42.12	18	37	0.019	K	VPFNPNDTFESEFYLDEK	R		Deamidated_N (N)	0.000004000000000000.0	9	100101RatKid_NS_deglyco_27.4230.4230.2.dta
7					29114	1	0	1096.99	2191.97	2	2190.96	1.0092	215	232	0	69.72	22	37	3.3e-05	K	VPFNPNDTFESEFYLDEK	R		Deamidated_N (N)	0.000004000000000000.0	11	100101RatKid_NS_deglyco_21.4518.4518.2.dta
7					29115	1	0	1096.99	2191.97	2	2190.96	1.0094	215	232	0	95.64	29	37	8.4e-08	K	VPFNPNDTFESEFYLDEK	R		Deamidated_N (N)	0.000004000000000000.0	13	100101RatKid_NS_deglyco_24.4547.4547.2.dta
7					29116	1	0	1096.99	2191.97	2	2190.96	1.0102	215	232	0	36.12	20	38	0.077	K	VPFNPNDTFESEFYLDEK	R		Deamidated_N (N)	0.000004000000000000.0	13	100101RatKid_NS_deglyco_28.3901.3901.2.dta
7					29018	1	0	1096.49	2190.97	2	2189.98	0.9956	215	232	0	46.17	23	37	0.007	K	VPFNPNDTFESEFYLDEK	R				10	100101RatKid_NS_deglyco_24.4539.4539.2.dta
7					29019	1	0	1096.5	2190.98	2	2189.98	0.9964	215	232	0	32.61	26	37	0.16	K	VPFNPNDTFESEFYLDEK	R				9	100101RatKid_NS_deglyco_24.4464.4464.2.dta
7					33202	1	0	783.688	2348.04	3	2348.05	-0.0066	215	233	1	29.48	20	38	0.38	K	VPFNPNDTFESEFYLDEKR	S		2 Deamidated_N (N)	0.0004040000000000000.0	13	100101RatKid_NS_deglyco_24.4369.4369.3.dta
7					33076	1	0	783.362	2347.07	3	2347.06	0.0012	215	233	1	51.55	18	39	0.0028	K	VPFNPNDTFESEFYLDEKR	S		Deamidated_N (N)	0.0000040000000000000.0	25	100101RatKid_NS_deglyco_25.3861.3861.3.dta
7					33077	1	0	783.363	2347.07	3	2347.06	0.0017	215	233	1	56.89	25	39	0.00082	K	VPFNPNDTFESEFYLDEKR	S		Deamidated_N (N)	0.0000040000000000000.0	21	100101RatKid_NS_deglyco_24.3962.3962.3.dta
7					33078	1	0	783.363	2347.07	3	2347.06	0.0025	215	233	1	48.83	25	38	0.0052	K	VPFNPNDTFESEFYLDEKR	S		Deamidated_N (N)	0.0000040000000000000.0	16	100101RatKid_NS_deglyco_24.4118.4118.3.dta
7					33079	1	0	783.363	2347.07	3	2347.06	0.003	215	233	1	51.8	24	38	0.0025	K	VPFNPNDTFESEFYLDEKR	S		Deamidated_N (N)	0.0000040000000000000.0	23	100101RatKid_NS_deglyco_23.4121.4121.3.dta
7					33080	1	0	783.363	2347.07	3	2347.06	0.0031	215	233	1	43.67	20	38	0.016	K	VPFNPNDTFESEFYLDEKR	S		Deamidated_N (N)	0.0000040000000000000.0	16	100101RatKid_NS_deglyco_26.3899.3899.3.dta
7					33081	1	0	783.363	2347.07	3	2347.06	0.0035	215	233	1	51.56	18	38	0.0026	K	VPFNPNDTFESEFYLDEKR	S		Deamidated_N (N)	0.0000040000000000000.0	21	100101RatKid_NS_deglyco_18.4268.4268.3.dta
7					33082	1	0	1174.54	2347.07	2	2347.06	0.0038	215	233	1	59.03	25	38	0.00047	K	VPFNPNDTFESEFYLDEKR	S		Deamidated_N (N)	0.0000040000000000000.0	10	100101RatKid_NS_deglyco_23.4156.4156.2.dta
7					33083	1	0	783.364	2347.07	3	2347.06	0.0044	215	233	1	27.5	16	38	0.67	K	VPFNPNDTFESEFYLDEKR	S		Deamidated_N (N)	0.0000040000000000000.0	17	100101RatKid_NS_deglyco_25.4003.4003.3.dta
7					33084	1	0	783.364	2347.07	3	2347.06	0.005	215	233	1	46.69	20	38	0.0081	K	VPFNPNDTFESEFYLDEKR	S		Deamidated_N (N)	0.0000040000000000000.0	21	100101RatKid_NS_deglyco_23.4187.4187.3.dta
7					33085	1	0	783.364	2347.07	3	2347.06	0.0052	215	233	1	57.49	19	38	0.00068	K	VPFNPNDTFESEFYLDEKR	S		Deamidated_N (N)	0.0000040000000000000.0	22	100101RatKid_NS_deglyco_25.3926.3926.3.dta
7					33086	1	0	783.364	2347.07	3	2347.06	0.0058	215	233	1	45.54	21	38	0.01	K	VPFNPNDTFESEFYLDEKR	S		Deamidated_N (N)	0.0000040000000000000.0	16	100101RatKid_NS_deglyco_19.4024.4024.3.dta
7					33087	1	0	783.364	2347.07	3	2347.06	0.0059	215	233	1	38.31	19	38	0.056	K	VPFNPNDTFESEFYLDEKR	S		Deamidated_N (N)	0.0000040000000000000.0	17	100101RatKid_NS_deglyco_19.4067.4067.3.dta
7					33088	1	0	783.364	2347.07	3	2347.06	0.0064	215	233	1	25.33	21	38	1.1	K	VPFNPNDTFESEFYLDEKR	S		Deamidated_N (N)	0.0000040000000000000.0	15	100101RatKid_NS_deglyco_24.4348.4348.3.dta
7					33089	1	0	783.364	2347.07	3	2347.06	0.0065	215	233	1	44.89	26	38	0.012	K	VPFNPNDTFESEFYLDEKR	S		Deamidated_N (N)	0.0000040000000000000.0	21	100101RatKid_NS_deglyco_08.4222.4222.3.dta
7					33090	1	0	783.364	2347.07	3	2347.06	0.0065	215	233	1	43.37	24	38	0.017	K	VPFNPNDTFESEFYLDEKR	S		Deamidated_N (N)	0.0000040000000000000.0	22	100101RatKid_NS_deglyco_21.4081.4081.3.dta
7					33091	1	0	783.364	2347.07	3	2347.06	0.0066	215	233	1	67	26	38	7.5e-05	K	VPFNPNDTFESEFYLDEKR	S		Deamidated_N (N)	0.0000040000000000000.0	20	100101RatKid_NS_deglyco_23.4269.4269.3.dta
7					33092	1	0	783.364	2347.07	3	2347.06	0.0067	215	233	1	50.8	21	38	0.0031	K	VPFNPNDTFESEFYLDEKR	S		Deamidated_N (N)	0.0000040000000000000.0	21	100101RatKid_NS_deglyco_21.4004.4004.3.dta
7					33093	1	0	783.364	2347.07	3	2347.06	0.0067	215	233	1	30.14	20	38	0.36	K	VPFNPNDTFESEFYLDEKR	S		Deamidated_N (N)	0.0000040000000000000.0	16	100101RatKid_NS_deglyco_27.3700.3700.3.dta
7					33094	1	0	783.364	2347.07	3	2347.06	0.0068	215	233	1	56.79	19	38	0.00079	K	VPFNPNDTFESEFYLDEKR	S		Deamidated_N (N)	0.0000040000000000000.0	17	100101RatKid_NS_deglyco_22.4029.4029.3.dta
7					33095	1	0	783.364	2347.07	3	2347.06	0.0068	215	233	1	50.25	20	38	0.0036	K	VPFNPNDTFESEFYLDEKR	S		Deamidated_N (N)	0.0000040000000000000.0	20	100101RatKid_NS_deglyco_24.4198.4198.3.dta
7					33096	1	0	783.364	2347.07	3	2347.06	0.0068	215	233	1	52.77	20	38	0.002	K	VPFNPNDTFESEFYLDEKR	S		Deamidated_N (N)	0.0000040000000000000.0	17	100101RatKid_NS_deglyco_23.4450.4450.3.dta
7					33097	1	0	783.365	2347.07	3	2347.06	0.0071	215	233	1	24.17	18	38	1.4	K	VPFNPNDTFESEFYLDEKR	S		Deamidated_N (N)	0.0000040000000000000.0	10	100101RatKid_NS_deglyco_27.3690.3690.3.dta
7					33098	1	0	783.365	2347.07	3	2347.06	0.0071	215	233	1	54.64	20	38	0.0013	K	VPFNPNDTFESEFYLDEKR	S		Deamidated_N (N)	0.0000040000000000000.0	17	100101RatKid_NS_deglyco_18.4359.4359.3.dta
7					33099	1	0	783.365	2347.07	3	2347.06	0.0075	215	233	1	33.33	32	38	0.17	K	VPFNPNDTFESEFYLDEKR	S		Deamidated_N (N)	0.0000040000000000000.0	16	100101RatKid_NS_deglyco_24.4325.4325.3.dta
7					33100	1	0	783.365	2347.07	3	2347.06	0.0079	215	233	1	39.26	28	38	0.044	K	VPFNPNDTFESEFYLDEKR	S		Deamidated_N (N)	0.0000040000000000000.0	18	100101RatKid_NS_deglyco_20.4018.4018.3.dta
7					33101	1	0	783.365	2347.07	3	2347.06	0.0089	215	233	1	51.07	26	38	0.0029	K	VPFNPNDTFESEFYLDEKR	S		Deamidated_N (N)	0.0000040000000000000.0	16	100101RatKid_NS_deglyco_20.3981.3981.3.dta
7					33102	1	0	783.365	2347.07	3	2347.06	0.01	215	233	1	55.96	33	38	0.00096	K	VPFNPNDTFESEFYLDEKR	S		Deamidated_N (N)	0.0000040000000000000.0	19	100101RatKid_NS_deglyco_26.3827.3827.3.dta
7					33103	1	0	783.365	2347.07	3	2347.06	0.0101	215	233	1	54.98	32	38	0.0012	K	VPFNPNDTFESEFYLDEKR	S		Deamidated_N (N)	0.0000040000000000000.0	21	100101RatKid_NS_deglyco_24.4040.4040.3.dta
7					33104	1	0	1174.55	2347.08	2	2347.06	0.0111	215	233	1	56.61		38	0.00083	K	VPFNPNDTFESEFYLDEKR	S		Deamidated_N (N)	0.0000040000000000000.0	10	100101RatKid_NS_deglyco_23.4143.4143.2.dta
7					33105	1	0	783.366	2347.08	3	2347.06	0.0117	215	233	1	54.32	30	38	0.0014	K	VPFNPNDTFESEFYLDEKR	S		Deamidated_N (N)	0.0000040000000000000.0	21	100101RatKid_NS_deglyco_16.4398.4398.3.dta
7					33203	1	0	783.698	2348.07	3	2347.06	1.008	215	233	1	42.81	20	38	0.02	K	VPFNPNDTFESEFYLDEKR	S		Deamidated_N (N)	0.0000040000000000000.0	13	100101RatKid_NS_deglyco_25.3995.3995.3.dta
7					33204	1	0	783.698	2348.07	3	2347.06	1.009	215	233	1	20.74	17	38	3.2	K	VPFNPNDTFESEFYLDEKR	S		Deamidated_N (N)	0.0000040000000000000.0	11	100101RatKid_NS_deglyco_26.3958.3958.3.dta
7					33205	1	0	783.699	2348.08	3	2347.06	1.0109	215	233	1	21.84	16	38	2.5	K	VPFNPNDTFESEFYLDEKR	S		Deamidated_N (N)	0.0000040000000000000.0	10	100101RatKid_NS_deglyco_27.3737.3737.3.dta
7					33206	1	0	783.699	2348.08	3	2347.06	1.012	215	233	1	49.73	29	38	0.004	K	VPFNPNDTFESEFYLDEKR	S		Deamidated_N (N)	0.0000040000000000000.0	20	100101RatKid_NS_deglyco_23.4431.4431.3.dta
8	IPI:IPI00765413.2	Tax_Id=10116 Gene_Symbol=- 58 kDa protein	5105	58350	30445	1	1	747.657	2239.95	3	2238.95	0.9979	90	108	0	28.47	24	37	0.36	R	YGYENDTEIANLYDEMVAK	R		2 Deamidated_N (N)	0.0000400000400000000.0	8	100101RatKid_NS_deglyco_26.3452.3452.3.dta
8					30446	1	1	1120.99	2239.96	2	2238.95	1.0043	90	108	0	25.02	15	37	0.84	R	YGYENDTEIANLYDEMVAK	R		2 Deamidated_N (N)	0.0000400000400000000.0	11	100101RatKid_NS_deglyco_25.3475.3475.2.dta
8					30447	1	1	1120.99	2239.96	2	2238.95	1.0051	90	108	0	20.75	19	37	2.3	R	YGYENDTEIANLYDEMVAK	R		2 Deamidated_N (N)	0.0000400000400000000.0	12	100101RatKid_NS_deglyco_26.3439.3439.2.dta
8					30472	1	1	1121.48	2240.96	2	2238.95	2.004	90	108	0	22.34	18	37	1.5	R	YGYENDTEIANLYDEMVAK	R		2 Deamidated_N (N)	0.0000400000400000000.0	10	100101RatKid_NS_deglyco_26.3434.3434.2.dta
8					30478	1	1	1121.49	2240.97	2	2238.95	2.0144	90	108	0	32.44	18	37	0.16	R	YGYENDTEIANLYDEMVAK	R		2 Deamidated_N (N)	0.0000400000400000000.0	12	100101RatKid_NS_deglyco_23.3724.3724.2.dta
8					30389	1	1	746.996	2237.97	3	2237.97	0.0001	90	108	0	34	29	37	0.11	R	YGYENDTEIANLYDEMVAK	R		Deamidated_N (N)	0.0000400000000000000.0	15	100101RatKid_NS_deglyco_25.4909.4909.3.dta
8					30390	1	1	746.997	2237.97	3	2237.97	0.0009	90	108	0	48.76	28	37	0.0038	R	YGYENDTEIANLYDEMVAK	R		Deamidated_N (N)	0.0000400000000000000.0	17	100101RatKid_NS_deglyco_24.5085.5085.3.dta
8					30391	1	1	1119.99	2237.97	2	2237.97	0.0016	90	108	0	106.04	23	37	7.1e-09	R	YGYENDTEIANLYDEMVAK	R		Deamidated_N (N)	0.0000400000000000000.0	12	100101RatKid_NS_deglyco_15.5713.5713.2.dta
8					30392	1	1	746.997	2237.97	3	2237.97	0.0017	90	108	0	55.58	31	37	0.00079	R	YGYENDTEIANLYDEMVAK	R		Deamidated_N (N)	0.0000400000000000000.0	14	100101RatKid_NS_deglyco_25.4845.4845.3.dta
8					30393	1	1	1119.99	2237.97	2	2237.97	0.0018	90	108	0	77.6	22	37	4.9e-06	R	YGYENDTEIANLYDEMVAK	R		Deamidated_N (N)	0.0000400000000000000.0	12	100101RatKid_NS_deglyco_08.5354.5354.2.dta
8					30395	1	1	1119.99	2237.97	2	2237.97	0.0036	90	108	0	96.53	25	37	6.4e-08	R	YGYENDTEIANLYDEMVAK	R		Deamidated_N (N)	0.0000400000000000000.0	12	100101RatKid_NS_deglyco_15.5705.5705.2.dta
8					30396	1	1	1119.99	2237.97	2	2237.97	0.0036	90	108	0	97.36	28	37	5.3e-08	R	YGYENDTEIANLYDEMVAK	R		Deamidated_N (N)	0.0000400000000000000.0	12	100101RatKid_NS_deglyco_23.5161.5161.2.dta
8					30398	1	1	746.998	2237.97	3	2237.97	0.0045	90	108	0	44.89	23	37	0.0093	R	YGYENDTEIANLYDEMVAK	R		Deamidated_N (N)	0.0000400000000000000.0	18	100101RatKid_NS_deglyco_23.5106.5106.3.dta
8					30399	1	1	746.998	2237.97	3	2237.97	0.0053	90	108	0	29.79	21	37	0.3	R	YGYENDTEIANLYDEMVAK	R		Deamidated_N (N)	0.0000400000000000000.0	15	100101RatKid_NS_deglyco_22.5070.5070.3.dta
8					30400	1	1	1119.99	2237.97	2	2237.97	0.0059	90	108	0	91.84	22	37	1.8e-07	R	YGYENDTEIANLYDEMVAK	R		Deamidated_N (N)	0.0000400000000000000.0	10	100101RatKid_NS_deglyco_25.4907.4907.2.dta
8					30401	1	1	746.999	2237.97	3	2237.97	0.0061	90	108	0	48.4	26	37	0.0041	R	YGYENDTEIANLYDEMVAK	R		Deamidated_N (N)	0.0000400000000000000.0	9	100101RatKid_NS_deglyco_23.5173.5173.3.dta
8					30402	1	1	1119.99	2237.97	2	2237.97	0.0065	90	108	0	53.5	22	37	0.0012	R	YGYENDTEIANLYDEMVAK	R		Deamidated_N (N)	0.0000400000000000000.0	17	100101RatKid_NS_deglyco_26.4834.4834.2.dta
8					30403	1	1	1119.99	2237.97	2	2237.97	0.0067	90	108	0	57.66	19	37	0.00048	R	YGYENDTEIANLYDEMVAK	R		Deamidated_N (N)	0.0000400000000000000.0	9	100101RatKid_NS_deglyco_19.5154.5154.2.dta
8					30404	1	1	746.999	2237.97	3	2237.97	0.0071	90	108	0	33.04	26	37	0.14	R	YGYENDTEIANLYDEMVAK	R		Deamidated_N (N)	0.0000400000000000000.0	15	100101RatKid_NS_deglyco_24.5104.5104.3.dta
8					30405	1	1	1119.99	2237.97	2	2237.97	0.0071	90	108	0	106.16	27	37	6.9e-09	R	YGYENDTEIANLYDEMVAK	R		Deamidated_N (N)	0.0000400000000000000.0	12	100101RatKid_NS_deglyco_16.5480.5480.2.dta
8					30406	1	1	1119.99	2237.98	2	2237.97	0.0079	90	108	0	91.48	28	37	2e-07	R	YGYENDTEIANLYDEMVAK	R		Deamidated_N (N)	0.0000400000000000000.0	13	100101RatKid_NS_deglyco_22.5045.5045.2.dta
8					30407	1	1	1119.99	2237.98	2	2237.97	0.0079	90	108	0	97.08	26	37	5.5e-08	R	YGYENDTEIANLYDEMVAK	R		Deamidated_N (N)	0.0000400000000000000.0	12	100101RatKid_NS_deglyco_25.4840.4840.2.dta
8					30408	1	1	1120	2237.98	2	2237.97	0.0084	90	108	0	90.17		37	2.7e-07	R	YGYENDTEIANLYDEMVAK	R		Deamidated_N (N)	0.0000400000000000000.0	13	100101RatKid_NS_deglyco_23.5206.5206.2.dta
8					30409	1	1	1120	2237.98	2	2237.97	0.0094	90	108	0	117.23		37	5.4e-10	R	YGYENDTEIANLYDEMVAK	R		Deamidated_N (N)	0.0000400000000000000.0	12	100101RatKid_NS_deglyco_16.5485.5485.2.dta
8					30410	1	1	1120	2237.98	2	2237.97	0.0094	90	108	0	88.54		37	4e-07	R	YGYENDTEIANLYDEMVAK	R		Deamidated_N (N)	0.0000400000000000000.0	13	100101RatKid_NS_deglyco_26.4853.4853.2.dta
8					30411	1	1	1120	2237.98	2	2237.97	0.0105	90	108	0	65.65		37	7.7e-05	R	YGYENDTEIANLYDEMVAK	R		Deamidated_N (N)	0.0000400000000000000.0	10	100101RatKid_NS_deglyco_27.4787.4787.2.dta
8					30412	1	1	1120	2237.98	2	2237.97	0.0111	90	108	0	97.6		37	4.9e-08	R	YGYENDTEIANLYDEMVAK	R		Deamidated_N (N)	0.0000400000000000000.0	11	100101RatKid_NS_deglyco_20.5098.5098.2.dta
8					30436	1	1	1120.49	2238.97	2	2237.97	1.0043	90	108	0	66.13	20	37	6.8e-05	R	YGYENDTEIANLYDEMVAK	R		Deamidated_N (N)	0.0000400000000000000.0	11	100101RatKid_NS_deglyco_23.5280.5280.2.dta
8					30437	1	1	1120.5	2238.98	2	2237.97	1.0091	90	108	0	67.24	30	37	5.2e-05	R	YGYENDTEIANLYDEMVAK	R		Deamidated_N (N)	0.0000400000000000000.0	12	100101RatKid_NS_deglyco_19.5140.5140.2.dta
8					30438	1	1	1120.5	2238.98	2	2237.97	1.0095	90	108	0	110.97	29	37	2.2e-09	R	YGYENDTEIANLYDEMVAK	R		Deamidated_N (N)	0.0000400000000000000.0	12	100101RatKid_NS_deglyco_21.5093.5093.2.dta
8					30439	1	1	1120.5	2238.98	2	2237.97	1.0096	90	108	0	86.24	21	37	6.6e-07	R	YGYENDTEIANLYDEMVAK	R		Deamidated_N (N)	0.0000400000000000000.0	10	100101RatKid_NS_deglyco_08.5346.5346.2.dta
8					30440	1	1	1120.5	2238.98	2	2237.97	1.012	90	108	0	70.49		37	2.5e-05	R	YGYENDTEIANLYDEMVAK	R		Deamidated_N (N)	0.0000400000000000000.0	10	100101RatKid_NS_deglyco_22.5087.5087.2.dta
8					30792	1	1	1128.5	2254.99	2	2252.98	2.0069	90	108	0	51.71	18	37	0.0019	R	YGYENDTEIANLYDEMVAK	R		Oxidation (M)	0.0000000000000001000.0	9	100101RatKid_NS_deglyco_27.3286.3286.2.dta
8					30753	1	1	1127.99	2253.97	2	2253.96	0.0028	90	108	0	81.94	21	37	1.8e-06	R	YGYENDTEIANLYDEMVAK	R		Oxidation (M); Deamidated_N (N)	0.0000400000000001000.0	10	100101RatKid_NS_deglyco_22.3710.3710.2.dta
8					30754	1	1	1127.99	2253.97	2	2253.96	0.0048	90	108	0	51.29	18	37	0.0021	R	YGYENDTEIANLYDEMVAK	R		Oxidation (M); Deamidated_N (N)	0.0000400000000001000.0	9	100101RatKid_NS_deglyco_28.3292.3292.2.dta
8					30755	1	1	1127.99	2253.97	2	2253.96	0.0051	90	108	0	93.65	23	37	1.2e-07	R	YGYENDTEIANLYDEMVAK	R		Oxidation (M); Deamidated_N (N)	0.0000400000000001000.0	11	100101RatKid_NS_deglyco_23.3875.3875.2.dta
8					30756	1	1	752.33	2253.97	3	2253.96	0.0057	90	108	0	26.64	18	37	0.59	R	YGYENDTEIANLYDEMVAK	R		Oxidation (M); Deamidated_N (N)	0.0000400000000001000.0	25	100101RatKid_NS_deglyco_25.3540.3540.3.dta
8					30757	1	1	1127.99	2253.97	2	2253.96	0.0064	90	108	0	70.16	21	37	2.6e-05	R	YGYENDTEIANLYDEMVAK	R		Oxidation (M); Deamidated_N (N)	0.0000400000000001000.0	9	100101RatKid_NS_deglyco_26.3520.3520.2.dta
8					30758	1	1	1127.99	2253.97	2	2253.96	0.0069	90	108	0	56.26	16	37	0.00065	R	YGYENDTEIANLYDEMVAK	R		Oxidation (M); Deamidated_N (N)	0.0000400000000001000.0	10	100101RatKid_NS_deglyco_28.3224.3224.2.dta
8					30759	1	1	1127.99	2253.97	2	2253.96	0.0072	90	108	0	117	25	37	5.4e-10	R	YGYENDTEIANLYDEMVAK	R		Oxidation (M); Deamidated_N (N)	0.0000400000000001000.0	12	100101RatKid_NS_deglyco_25.3594.3594.2.dta
8					30760	1	1	752.331	2253.97	3	2253.96	0.0076	90	108	0	31.51	22	37	0.19	R	YGYENDTEIANLYDEMVAK	R		Oxidation (M); Deamidated_N (N)	0.0000400000000001000.0	16	100101RatKid_NS_deglyco_23.3823.3823.3.dta
8					30761	1	1	1127.99	2253.97	2	2253.96	0.0076	90	108	0	91.43	25	37	2e-07	R	YGYENDTEIANLYDEMVAK	R		Oxidation (M); Deamidated_N (N)	0.0000400000000001000.0	13	100101RatKid_NS_deglyco_22.3719.3719.2.dta
8					30762	1	1	1127.99	2253.97	2	2253.96	0.0078	90	108	0	85.85	22	37	7.1e-07	R	YGYENDTEIANLYDEMVAK	R		Oxidation (M); Deamidated_N (N)	0.0000400000000001000.0	10	100101RatKid_NS_deglyco_27.3298.3298.2.dta
8					30763	1	1	1127.99	2253.97	2	2253.96	0.0082	90	108	0	62.36		37	0.00016	R	YGYENDTEIANLYDEMVAK	R		Oxidation (M); Deamidated_N (N)	0.0000400000000001000.0	11	100101RatKid_NS_deglyco_27.3305.3305.2.dta
8					30764	1	1	1127.99	2253.97	2	2253.96	0.009	90	108	0	83.46		37	1.2e-06	R	YGYENDTEIANLYDEMVAK	R		Oxidation (M); Deamidated_N (N)	0.0000400000000001000.0	12	100101RatKid_NS_deglyco_23.3808.3808.2.dta
8					30765	1	1	1127.99	2253.97	2	2253.96	0.0092	90	108	0	91.88		37	1.8e-07	R	YGYENDTEIANLYDEMVAK	R		Oxidation (M); Deamidated_N (N)	0.0000400000000001000.0	10	100101RatKid_NS_deglyco_23.3796.3796.2.dta
8					30766	1	1	1127.99	2253.97	2	2253.96	0.0092	90	108	0	116.9		37	5.6e-10	R	YGYENDTEIANLYDEMVAK	R		Oxidation (M); Deamidated_N (N)	0.0000400000000001000.0	12	100101RatKid_NS_deglyco_25.3526.3526.2.dta
8					30790	1	1	1128.49	2254.97	2	2253.96	1.0048	90	108	0	93.82	23	37	1.2e-07	R	YGYENDTEIANLYDEMVAK	R		Oxidation (M); Deamidated_N (N)	0.0000400000000001000.0	11	100101RatKid_NS_deglyco_25.3521.3521.2.dta
8					30791	1	1	1128.49	2254.97	2	2253.96	1.0127	90	108	0	77.82		37	4.7e-06	R	YGYENDTEIANLYDEMVAK	R		Oxidation (M); Deamidated_N (N)	0.0000400000000001000.0	10	100101RatKid_NS_deglyco_24.3637.3637.2.dta
8					30413	1	1	1120	2237.98	2	2236.98	0.9956	90	108	0	73.74	21	37	1.2e-05	R	YGYENDTEIANLYDEMVAK	R				10	100101RatKid_NS_deglyco_21.5099.5099.2.dta
8					30414	1	1	1120	2237.98	2	2236.98	0.9957	90	108	0	36.25	17	37	0.067	R	YGYENDTEIANLYDEMVAK	R				8	100101RatKid_NS_deglyco_16.5539.5539.2.dta
8					30415	1	1	1120	2237.98	2	2236.98	0.996	90	108	0	66.36	29	37	6.5e-05	R	YGYENDTEIANLYDEMVAK	R				10	100101RatKid_NS_deglyco_23.5095.5095.2.dta
8					30416	1	1	1120	2237.98	2	2236.98	0.9964	90	108	0	51.51	23	37	0.002	R	YGYENDTEIANLYDEMVAK	R				9	100101RatKid_NS_deglyco_08.5387.5387.2.dta
8					30417	1	1	1120	2237.98	2	2236.98	0.9985	90	108	0	67.92	21	37	4.5e-05	R	YGYENDTEIANLYDEMVAK	R				12	100101RatKid_NS_deglyco_24.5063.5063.2.dta
9	IPI:IPI00191437.4	Tax_Id=10116 Gene_Symbol=- 64 kDa protein	4882	64012	30445	1	0	747.657	2239.95	3	2238.95	0.9979	134	152	0	28.47	24	37	0.36	R	YGYENDTEIANLYDEMVAK	Q		2 Deamidated_N (N)	0.0000400000400000000.0	8	100101RatKid_NS_deglyco_26.3452.3452.3.dta
9					30446	1	0	1120.99	2239.96	2	2238.95	1.0043	134	152	0	25.02	15	37	0.84	R	YGYENDTEIANLYDEMVAK	Q		2 Deamidated_N (N)	0.0000400000400000000.0	11	100101RatKid_NS_deglyco_25.3475.3475.2.dta
9					30447	1	0	1120.99	2239.96	2	2238.95	1.0051	134	152	0	20.75	19	37	2.3	R	YGYENDTEIANLYDEMVAK	Q		2 Deamidated_N (N)	0.0000400000400000000.0	12	100101RatKid_NS_deglyco_26.3439.3439.2.dta
9					30472	1	0	1121.48	2240.96	2	2238.95	2.004	134	152	0	22.34	18	37	1.5	R	YGYENDTEIANLYDEMVAK	Q		2 Deamidated_N (N)	0.0000400000400000000.0	10	100101RatKid_NS_deglyco_26.3434.3434.2.dta
9					30478	1	0	1121.49	2240.97	2	2238.95	2.0144	134	152	0	32.44	18	37	0.16	R	YGYENDTEIANLYDEMVAK	Q		2 Deamidated_N (N)	0.0000400000400000000.0	12	100101RatKid_NS_deglyco_23.3724.3724.2.dta
9					30389	1	0	746.996	2237.97	3	2237.97	0.0001	134	152	0	34	29	37	0.11	R	YGYENDTEIANLYDEMVAK	Q		Deamidated_N (N)	0.0000400000000000000.0	15	100101RatKid_NS_deglyco_25.4909.4909.3.dta
9					30390	1	0	746.997	2237.97	3	2237.97	0.0009	134	152	0	48.76	28	37	0.0038	R	YGYENDTEIANLYDEMVAK	Q		Deamidated_N (N)	0.0000400000000000000.0	17	100101RatKid_NS_deglyco_24.5085.5085.3.dta
9					30391	1	0	1119.99	2237.97	2	2237.97	0.0016	134	152	0	106.04	23	37	7.1e-09	R	YGYENDTEIANLYDEMVAK	Q		Deamidated_N (N)	0.0000400000000000000.0	12	100101RatKid_NS_deglyco_15.5713.5713.2.dta
9					30392	1	0	746.997	2237.97	3	2237.97	0.0017	134	152	0	55.58	31	37	0.00079	R	YGYENDTEIANLYDEMVAK	Q		Deamidated_N (N)	0.0000400000000000000.0	14	100101RatKid_NS_deglyco_25.4845.4845.3.dta
9					30393	1	0	1119.99	2237.97	2	2237.97	0.0018	134	152	0	77.6	22	37	4.9e-06	R	YGYENDTEIANLYDEMVAK	Q		Deamidated_N (N)	0.0000400000000000000.0	12	100101RatKid_NS_deglyco_08.5354.5354.2.dta
9					30395	1	0	1119.99	2237.97	2	2237.97	0.0036	134	152	0	96.53	25	37	6.4e-08	R	YGYENDTEIANLYDEMVAK	Q		Deamidated_N (N)	0.0000400000000000000.0	12	100101RatKid_NS_deglyco_15.5705.5705.2.dta
9					30396	1	0	1119.99	2237.97	2	2237.97	0.0036	134	152	0	97.36	28	37	5.3e-08	R	YGYENDTEIANLYDEMVAK	Q		Deamidated_N (N)	0.0000400000000000000.0	12	100101RatKid_NS_deglyco_23.5161.5161.2.dta
9					30398	1	0	746.998	2237.97	3	2237.97	0.0045	134	152	0	44.89	23	37	0.0093	R	YGYENDTEIANLYDEMVAK	Q		Deamidated_N (N)	0.0000400000000000000.0	18	100101RatKid_NS_deglyco_23.5106.5106.3.dta
9					30399	1	0	746.998	2237.97	3	2237.97	0.0053	134	152	0	29.79	21	37	0.3	R	YGYENDTEIANLYDEMVAK	Q		Deamidated_N (N)	0.0000400000000000000.0	15	100101RatKid_NS_deglyco_22.5070.5070.3.dta
9					30400	1	0	1119.99	2237.97	2	2237.97	0.0059	134	152	0	91.84	22	37	1.8e-07	R	YGYENDTEIANLYDEMVAK	Q		Deamidated_N (N)	0.0000400000000000000.0	10	100101RatKid_NS_deglyco_25.4907.4907.2.dta
9					30401	1	0	746.999	2237.97	3	2237.97	0.0061	134	152	0	48.4	26	37	0.0041	R	YGYENDTEIANLYDEMVAK	Q		Deamidated_N (N)	0.0000400000000000000.0	9	100101RatKid_NS_deglyco_23.5173.5173.3.dta
9					30402	1	0	1119.99	2237.97	2	2237.97	0.0065	134	152	0	53.5	22	37	0.0012	R	YGYENDTEIANLYDEMVAK	Q		Deamidated_N (N)	0.0000400000000000000.0	17	100101RatKid_NS_deglyco_26.4834.4834.2.dta
9					30403	1	0	1119.99	2237.97	2	2237.97	0.0067	134	152	0	57.66	19	37	0.00048	R	YGYENDTEIANLYDEMVAK	Q		Deamidated_N (N)	0.0000400000000000000.0	9	100101RatKid_NS_deglyco_19.5154.5154.2.dta
9					30404	1	0	746.999	2237.97	3	2237.97	0.0071	134	152	0	33.04	26	37	0.14	R	YGYENDTEIANLYDEMVAK	Q		Deamidated_N (N)	0.0000400000000000000.0	15	100101RatKid_NS_deglyco_24.5104.5104.3.dta
9					30405	1	0	1119.99	2237.97	2	2237.97	0.0071	134	152	0	106.16	27	37	6.9e-09	R	YGYENDTEIANLYDEMVAK	Q		Deamidated_N (N)	0.0000400000000000000.0	12	100101RatKid_NS_deglyco_16.5480.5480.2.dta
9					30406	1	0	1119.99	2237.98	2	2237.97	0.0079	134	152	0	91.48	28	37	2e-07	R	YGYENDTEIANLYDEMVAK	Q		Deamidated_N (N)	0.0000400000000000000.0	13	100101RatKid_NS_deglyco_22.5045.5045.2.dta
9					30407	1	0	1119.99	2237.98	2	2237.97	0.0079	134	152	0	97.08	26	37	5.5e-08	R	YGYENDTEIANLYDEMVAK	Q		Deamidated_N (N)	0.0000400000000000000.0	12	100101RatKid_NS_deglyco_25.4840.4840.2.dta
9					30408	1	0	1120	2237.98	2	2237.97	0.0084	134	152	0	90.17		37	2.7e-07	R	YGYENDTEIANLYDEMVAK	Q		Deamidated_N (N)	0.0000400000000000000.0	13	100101RatKid_NS_deglyco_23.5206.5206.2.dta
9					30409	1	0	1120	2237.98	2	2237.97	0.0094	134	152	0	117.23		37	5.4e-10	R	YGYENDTEIANLYDEMVAK	Q		Deamidated_N (N)	0.0000400000000000000.0	12	100101RatKid_NS_deglyco_16.5485.5485.2.dta
9					30410	1	0	1120	2237.98	2	2237.97	0.0094	134	152	0	88.54		37	4e-07	R	YGYENDTEIANLYDEMVAK	Q		Deamidated_N (N)	0.0000400000000000000.0	13	100101RatKid_NS_deglyco_26.4853.4853.2.dta
9					30411	1	0	1120	2237.98	2	2237.97	0.0105	134	152	0	65.65		37	7.7e-05	R	YGYENDTEIANLYDEMVAK	Q		Deamidated_N (N)	0.0000400000000000000.0	10	100101RatKid_NS_deglyco_27.4787.4787.2.dta
9					30412	1	0	1120	2237.98	2	2237.97	0.0111	134	152	0	97.6		37	4.9e-08	R	YGYENDTEIANLYDEMVAK	Q		Deamidated_N (N)	0.0000400000000000000.0	11	100101RatKid_NS_deglyco_20.5098.5098.2.dta
9					30436	1	0	1120.49	2238.97	2	2237.97	1.0043	134	152	0	66.13	20	37	6.8e-05	R	YGYENDTEIANLYDEMVAK	Q		Deamidated_N (N)	0.0000400000000000000.0	11	100101RatKid_NS_deglyco_23.5280.5280.2.dta
9					30437	1	0	1120.5	2238.98	2	2237.97	1.0091	134	152	0	67.24	30	37	5.2e-05	R	YGYENDTEIANLYDEMVAK	Q		Deamidated_N (N)	0.0000400000000000000.0	12	100101RatKid_NS_deglyco_19.5140.5140.2.dta
9					30438	1	0	1120.5	2238.98	2	2237.97	1.0095	134	152	0	110.97	29	37	2.2e-09	R	YGYENDTEIANLYDEMVAK	Q		Deamidated_N (N)	0.0000400000000000000.0	12	100101RatKid_NS_deglyco_21.5093.5093.2.dta
9					30439	1	0	1120.5	2238.98	2	2237.97	1.0096	134	152	0	86.24	21	37	6.6e-07	R	YGYENDTEIANLYDEMVAK	Q		Deamidated_N (N)	0.0000400000000000000.0	10	100101RatKid_NS_deglyco_08.5346.5346.2.dta
9					30440	1	0	1120.5	2238.98	2	2237.97	1.012	134	152	0	70.49		37	2.5e-05	R	YGYENDTEIANLYDEMVAK	Q		Deamidated_N (N)	0.0000400000000000000.0	10	100101RatKid_NS_deglyco_22.5087.5087.2.dta
9					30792	1	0	1128.5	2254.99	2	2252.98	2.0069	134	152	0	51.71	18	37	0.0019	R	YGYENDTEIANLYDEMVAK	Q		Oxidation (M)	0.0000000000000001000.0	9	100101RatKid_NS_deglyco_27.3286.3286.2.dta
9					30753	1	0	1127.99	2253.97	2	2253.96	0.0028	134	152	0	81.94	21	37	1.8e-06	R	YGYENDTEIANLYDEMVAK	Q		Oxidation (M); Deamidated_N (N)	0.0000400000000001000.0	10	100101RatKid_NS_deglyco_22.3710.3710.2.dta
9					30754	1	0	1127.99	2253.97	2	2253.96	0.0048	134	152	0	51.29	18	37	0.0021	R	YGYENDTEIANLYDEMVAK	Q		Oxidation (M); Deamidated_N (N)	0.0000400000000001000.0	9	100101RatKid_NS_deglyco_28.3292.3292.2.dta
9					30755	1	0	1127.99	2253.97	2	2253.96	0.0051	134	152	0	93.65	23	37	1.2e-07	R	YGYENDTEIANLYDEMVAK	Q		Oxidation (M); Deamidated_N (N)	0.0000400000000001000.0	11	100101RatKid_NS_deglyco_23.3875.3875.2.dta
9					30756	1	0	752.33	2253.97	3	2253.96	0.0057	134	152	0	26.64	18	37	0.59	R	YGYENDTEIANLYDEMVAK	Q		Oxidation (M); Deamidated_N (N)	0.0000400000000001000.0	25	100101RatKid_NS_deglyco_25.3540.3540.3.dta
9					30757	1	0	1127.99	2253.97	2	2253.96	0.0064	134	152	0	70.16	21	37	2.6e-05	R	YGYENDTEIANLYDEMVAK	Q		Oxidation (M); Deamidated_N (N)	0.0000400000000001000.0	9	100101RatKid_NS_deglyco_26.3520.3520.2.dta
9					30758	1	0	1127.99	2253.97	2	2253.96	0.0069	134	152	0	56.26	16	37	0.00065	R	YGYENDTEIANLYDEMVAK	Q		Oxidation (M); Deamidated_N (N)	0.0000400000000001000.0	10	100101RatKid_NS_deglyco_28.3224.3224.2.dta
9					30759	1	0	1127.99	2253.97	2	2253.96	0.0072	134	152	0	117	25	37	5.4e-10	R	YGYENDTEIANLYDEMVAK	Q		Oxidation (M); Deamidated_N (N)	0.0000400000000001000.0	12	100101RatKid_NS_deglyco_25.3594.3594.2.dta
9					30760	1	0	752.331	2253.97	3	2253.96	0.0076	134	152	0	31.51	22	37	0.19	R	YGYENDTEIANLYDEMVAK	Q		Oxidation (M); Deamidated_N (N)	0.0000400000000001000.0	16	100101RatKid_NS_deglyco_23.3823.3823.3.dta
9					30761	1	0	1127.99	2253.97	2	2253.96	0.0076	134	152	0	91.43	25	37	2e-07	R	YGYENDTEIANLYDEMVAK	Q		Oxidation (M); Deamidated_N (N)	0.0000400000000001000.0	13	100101RatKid_NS_deglyco_22.3719.3719.2.dta
9					30762	1	0	1127.99	2253.97	2	2253.96	0.0078	134	152	0	85.85	22	37	7.1e-07	R	YGYENDTEIANLYDEMVAK	Q		Oxidation (M); Deamidated_N (N)	0.0000400000000001000.0	10	100101RatKid_NS_deglyco_27.3298.3298.2.dta
9					30763	1	0	1127.99	2253.97	2	2253.96	0.0082	134	152	0	62.36		37	0.00016	R	YGYENDTEIANLYDEMVAK	Q		Oxidation (M); Deamidated_N (N)	0.0000400000000001000.0	11	100101RatKid_NS_deglyco_27.3305.3305.2.dta
9					30764	1	0	1127.99	2253.97	2	2253.96	0.009	134	152	0	83.46		37	1.2e-06	R	YGYENDTEIANLYDEMVAK	Q		Oxidation (M); Deamidated_N (N)	0.0000400000000001000.0	12	100101RatKid_NS_deglyco_23.3808.3808.2.dta
9					30765	1	0	1127.99	2253.97	2	2253.96	0.0092	134	152	0	91.88		37	1.8e-07	R	YGYENDTEIANLYDEMVAK	Q		Oxidation (M); Deamidated_N (N)	0.0000400000000001000.0	10	100101RatKid_NS_deglyco_23.3796.3796.2.dta
9					30766	1	0	1127.99	2253.97	2	2253.96	0.0092	134	152	0	116.9		37	5.6e-10	R	YGYENDTEIANLYDEMVAK	Q		Oxidation (M); Deamidated_N (N)	0.0000400000000001000.0	12	100101RatKid_NS_deglyco_25.3526.3526.2.dta
9					30790	1	0	1128.49	2254.97	2	2253.96	1.0048	134	152	0	93.82	23	37	1.2e-07	R	YGYENDTEIANLYDEMVAK	Q		Oxidation (M); Deamidated_N (N)	0.0000400000000001000.0	11	100101RatKid_NS_deglyco_25.3521.3521.2.dta
9					30791	1	0	1128.49	2254.97	2	2253.96	1.0127	134	152	0	77.82		37	4.7e-06	R	YGYENDTEIANLYDEMVAK	Q		Oxidation (M); Deamidated_N (N)	0.0000400000000001000.0	10	100101RatKid_NS_deglyco_24.3637.3637.2.dta
9					30413	1	0	1120	2237.98	2	2236.98	0.9956	134	152	0	73.74	21	37	1.2e-05	R	YGYENDTEIANLYDEMVAK	Q				10	100101RatKid_NS_deglyco_21.5099.5099.2.dta
9					30414	1	0	1120	2237.98	2	2236.98	0.9957	134	152	0	36.25	17	37	0.067	R	YGYENDTEIANLYDEMVAK	Q				8	100101RatKid_NS_deglyco_16.5539.5539.2.dta
9					30415	1	0	1120	2237.98	2	2236.98	0.996	134	152	0	66.36	29	37	6.5e-05	R	YGYENDTEIANLYDEMVAK	Q				10	100101RatKid_NS_deglyco_23.5095.5095.2.dta
9					30416	1	0	1120	2237.98	2	2236.98	0.9964	134	152	0	51.51	23	37	0.002	R	YGYENDTEIANLYDEMVAK	Q				9	100101RatKid_NS_deglyco_08.5387.5387.2.dta
9					30417	1	0	1120	2237.98	2	2236.98	0.9985	134	152	0	67.92	21	37	4.5e-05	R	YGYENDTEIANLYDEMVAK	Q				12	100101RatKid_NS_deglyco_24.5063.5063.2.dta
10	IPI:IPI00392753.3	Tax_Id=10116 Gene_Symbol=LOC259246;LOC298116;LOC259245;LOC298109 Alpha2u globulin	4558	20924	358	1	1	468.71	935.406	2	935.402	0.0043	51	58	0	38.43		32	0.012	K	IEENGSMR	V		Deamidated_N (N)	0.00040000.0	5	100101RatKid_NS_deglyco_10.395.395.2.dta
10					350	1	1	468.216	934.418	2	934.418	0	51	58	0	49.6		32	0.00091	K	IEENGSMR	V				7	100101RatKid_NS_deglyco_06.448.448.2.dta
10					351	1	1	468.217	934.419	2	934.418	0.0015	51	58	0	42.25		31	0.0045	K	IEENGSMR	V				7	100101RatKid_NS_deglyco_06.282.282.2.dta
10					352	1	1	468.218	934.421	2	934.418	0.0032	51	58	0	40.63		32	0.0072	K	IEENGSMR	V				6	100101RatKid_NS_deglyco_05.343.343.2.dta
11	IPI:IPI00191711.1	Tax_Id=10116 Gene_Symbol=LOC259246;LOC298116;LOC259245 Major urinary protein precursor	4374	21009	358	1	0	468.71	935.406	2	935.402	0.0043	51	58	0	38.43		32	0.012	K	IEENGSMR	V		Deamidated_N (N)	0.00040000.0	5	100101RatKid_NS_deglyco_10.395.395.2.dta
11					350	1	0	468.216	934.418	2	934.418	0	51	58	0	49.6		32	0.00091	K	IEENGSMR	V				7	100101RatKid_NS_deglyco_06.448.448.2.dta
11					351	1	0	468.217	934.419	2	934.418	0.0015	51	58	0	42.25		31	0.0045	K	IEENGSMR	V				7	100101RatKid_NS_deglyco_06.282.282.2.dta
11					352	1	0	468.218	934.421	2	934.418	0.0032	51	58	0	40.63		32	0.0072	K	IEENGSMR	V				6	100101RatKid_NS_deglyco_05.343.343.2.dta
12	IPI:IPI00471577.1	Tax_Id=10116 Gene_Symbol=Uqcrc1 Cytochrome b-c1 complex subunit 1, mitochondrial precursor	4185	53500	39433	1	1	661.103	2640.38	4	2640.39	-0.0024	143	165	1	45	23	33	0.0034	K	VVELLADIVQNISLEDSQIEKER	D		Deamidated_N (N)	0.00000000004000000000000.0	22	100101RatKid_NS_deglyco_04.7279.7279.4.dta
12					39434	1	1	881.139	2640.39	3	2640.39	0.008	143	165	1	45.78	18	32	0.0024	K	VVELLADIVQNISLEDSQIEKER	D		Deamidated_N (N)	0.00000000004000000000000.0	11	100101RatKid_NS_deglyco_05.8541.8541.3.dta
12					39393	1	1	660.857	2639.4	4	2639.4	-0.0006	143	165	1	32.39	22	31	0.045	K	VVELLADIVQNISLEDSQIEKER	D				20	100101RatKid_NS_deglyco_04.7315.7315.4.dta
12					39394	1	1	660.858	2639.4	4	2639.4	0	143	165	1	40.34	20	31	0.0072	K	VVELLADIVQNISLEDSQIEKER	D				14	100101RatKid_NS_deglyco_04.7294.7294.4.dta
12					39395	1	1	880.809	2639.4	3	2639.4	0.003	143	165	1	38.5	16	31	0.011	K	VVELLADIVQNISLEDSQIEKER	D				13	100101RatKid_NS_deglyco_04.7296.7296.3.dta
12					39396	1	1	660.859	2639.4	4	2639.4	0.0031	143	165	1	47.12	20	31	0.0015	K	VVELLADIVQNISLEDSQIEKER	D				22	100101RatKid_NS_deglyco_05.7552.7552.4.dta
12					39397	1	1	880.809	2639.4	3	2639.4	0.0032	143	165	1	23.83	18	31	0.32	K	VVELLADIVQNISLEDSQIEKER	D				22	100101RatKid_NS_deglyco_27.5805.5805.3.dta
12					39398	1	1	880.809	2639.41	3	2639.4	0.0036	143	165	1	38.94		31	0.0096	K	VVELLADIVQNISLEDSQIEKER	D				14	100101RatKid_NS_deglyco_29.5532.5532.3.dta
12					39399	1	1	880.809	2639.41	3	2639.4	0.0041	143	165	1	46.67	16	31	0.0016	K	VVELLADIVQNISLEDSQIEKER	D				16	100101RatKid_NS_deglyco_05.7807.7807.3.dta
12					39400	1	1	880.809	2639.41	3	2639.4	0.0044	143	165	1	31.56	18	31	0.052	K	VVELLADIVQNISLEDSQIEKER	D				14	100101RatKid_NS_deglyco_05.9098.9098.3.dta
12					39401	1	1	880.809	2639.41	3	2639.4	0.0044	143	165	1	47.86	17	31	0.0012	K	VVELLADIVQNISLEDSQIEKER	D				13	100101RatKid_NS_deglyco_05.8823.8823.3.dta
12					39402	1	1	880.809	2639.41	3	2639.4	0.0047	143	165	1	33.08	15	31	0.037	K	VVELLADIVQNISLEDSQIEKER	D				25	100101RatKid_NS_deglyco_05.7517.7517.3.dta
12					39403	1	1	880.809	2639.41	3	2639.4	0.005	143	165	1	41.94	18	31	0.0048	K	VVELLADIVQNISLEDSQIEKER	D				15	100101RatKid_NS_deglyco_02.7415.7415.3.dta
12					39404	1	1	880.81	2639.41	3	2639.4	0.0052	143	165	1	51.49	17	31	0.00052	K	VVELLADIVQNISLEDSQIEKER	D				20	100101RatKid_NS_deglyco_05.7710.7710.3.dta
12					39405	1	1	880.81	2639.41	3	2639.4	0.0057	143	165	1	30.8	17	31	0.062	K	VVELLADIVQNISLEDSQIEKER	D				8	100101RatKid_NS_deglyco_27.5854.5854.3.dta
12					39406	1	1	880.81	2639.41	3	2639.4	0.0061	143	165	1	52.25		31	0.00044	K	VVELLADIVQNISLEDSQIEKER	D				15	100101RatKid_NS_deglyco_06.7392.7392.3.dta
12					39407	1	1	880.81	2639.41	3	2639.4	0.0064	143	165	1	37.72		31	0.012	K	VVELLADIVQNISLEDSQIEKER	D				12	100101RatKid_NS_deglyco_05.7495.7495.3.dta
12					39408	1	1	880.81	2639.41	3	2639.4	0.0072	143	165	1	30.5	17	31	0.066	K	VVELLADIVQNISLEDSQIEKER	D				15	100101RatKid_NS_deglyco_28.5477.5477.3.dta
12					39409	1	1	880.81	2639.41	3	2639.4	0.0072	143	165	1	35.63		31	0.02	K	VVELLADIVQNISLEDSQIEKER	D				17	100101RatKid_NS_deglyco_29.5501.5501.3.dta
12					39410	1	1	880.811	2639.41	3	2639.4	0.0085	143	165	1	62.76	20	31	3.9e-05	K	VVELLADIVQNISLEDSQIEKER	D				13	100101RatKid_NS_deglyco_05.8834.8834.3.dta
12					39411	1	1	880.811	2639.41	3	2639.4	0.0089	143	165	1	37.01		31	0.014	K	VVELLADIVQNISLEDSQIEKER	D				15	100101RatKid_NS_deglyco_04.7263.7263.3.dta
12					39412	1	1	880.811	2639.41	3	2639.4	0.0091	143	165	1	51.28		31	0.00053	K	VVELLADIVQNISLEDSQIEKER	D				16	100101RatKid_NS_deglyco_05.7605.7605.3.dta
12					39413	1	1	880.811	2639.41	3	2639.4	0.0094	143	165	1	56.58	18	31	0.00015	K	VVELLADIVQNISLEDSQIEKER	D				14	100101RatKid_NS_deglyco_06.7336.7336.3.dta
12					39414	1	1	660.861	2639.41	4	2639.4	0.011	143	165	1	52.53	19	31	0.00037	K	VVELLADIVQNISLEDSQIEKER	D				21	100101RatKid_NS_deglyco_05.7532.7532.4.dta
12					39415	1	1	880.812	2639.41	3	2639.4	0.0124	143	165	1	40.04	17	31	0.0065	K	VVELLADIVQNISLEDSQIEKER	D				19	100101RatKid_NS_deglyco_05.8256.8256.3.dta
12					39416	1	1	880.812	2639.41	3	2639.4	0.013	143	165	1	38.03	15	31	0.01	K	VVELLADIVQNISLEDSQIEKER	D				14	100101RatKid_NS_deglyco_03.7442.7442.3.dta
12					39435	1	1	881.14	2640.4	3	2639.4	0.9975	143	165	1	21.58	14	32	0.57	K	VVELLADIVQNISLEDSQIEKER	D				11	100101RatKid_NS_deglyco_04.133.133.3.dta
12					39436	1	1	881.143	2640.41	3	2639.4	1.0052	143	165	1	20.71	18	31	0.66	K	VVELLADIVQNISLEDSQIEKER	D				11	100101RatKid_NS_deglyco_25.5886.5886.3.dta
12					39437	1	1	881.143	2640.41	3	2639.4	1.0057	143	165	1	23.04	15	31	0.38	K	VVELLADIVQNISLEDSQIEKER	D				14	100101RatKid_NS_deglyco_04.7242.7242.3.dta
12					39438	1	1	881.144	2640.41	3	2639.4	1.0074	143	165	1	33.7	23	31	0.032	K	VVELLADIVQNISLEDSQIEKER	D				13	100101RatKid_NS_deglyco_26.5812.5812.3.dta
12					39439	1	1	881.144	2640.41	3	2639.4	1.0087	143	165	1	30.25	16	31	0.071	K	VVELLADIVQNISLEDSQIEKER	D				10	100101RatKid_NS_deglyco_05.9551.9551.3.dta
12					39440	1	1	881.144	2640.41	3	2639.4	1.0089	143	165	1	47.71	16	31	0.0013	K	VVELLADIVQNISLEDSQIEKER	D				13	100101RatKid_NS_deglyco_05.8925.8925.3.dta
12					39441	1	1	881.144	2640.41	3	2639.4	1.0089	143	165	1	29.57	18	31	0.082	K	VVELLADIVQNISLEDSQIEKER	D				12	100101RatKid_NS_deglyco_03.7431.7431.3.dta
12					39442	1	1	881.145	2640.41	3	2639.4	1.0102	143	165	1	21.74	14	31	0.51	K	VVELLADIVQNISLEDSQIEKER	D				9	100101RatKid_NS_deglyco_04.83.83.3.dta
12					39443	1	1	881.145	2640.41	3	2639.4	1.0105	143	165	1	36.49	16	31	0.017	K	VVELLADIVQNISLEDSQIEKER	D				12	100101RatKid_NS_deglyco_05.9053.9053.3.dta
12					39444	1	1	881.145	2640.41	3	2639.4	1.0108	143	165	1	36.18	18	31	0.018	K	VVELLADIVQNISLEDSQIEKER	D				13	100101RatKid_NS_deglyco_05.9218.9218.3.dta
12					39445	1	1	881.145	2640.41	3	2639.4	1.0113	143	165	1	54.4		31	0.00027	K	VVELLADIVQNISLEDSQIEKER	D				16	100101RatKid_NS_deglyco_05.9021.9021.3.dta
12					39446	1	1	881.145	2640.41	3	2639.4	1.0127	143	165	1	35.16	18	31	0.022	K	VVELLADIVQNISLEDSQIEKER	D				14	100101RatKid_NS_deglyco_27.5840.5840.3.dta
12					39447	1	1	881.146	2640.42	3	2639.4	1.014	143	165	1	37.46	18	31	0.013	K	VVELLADIVQNISLEDSQIEKER	D				21	100101RatKid_NS_deglyco_05.8261.8261.3.dta
13	IPI:IPI00196620.1	Tax_Id=10116 Gene_Symbol=Cubn Cubilin precursor	4070	407570	48063	1	1	1073.12	3216.34	3	3216.34	0.0024	3149	3178	0	34.92	29	39	0.14	R	ETIGPQQGCGGYLTEDNQSFVSPDSDSNGR	Y		2 Deamidated_N (N)	0.000000000000000040000000000400.0	22	100101RatKid_NS_deglyco_21.3057.3057.3.dta
13					48064	1	1	1073.12	3216.35	3	3216.34	0.0039	3149	3178	0	34.46	30	39	0.15	R	ETIGPQQGCGGYLTEDNQSFVSPDSDSNGR	Y		2 Deamidated_N (N)	0.000000000000000040000000000400.0	23	100101RatKid_NS_deglyco_23.3220.3220.3.dta
13					48046	1	1	1072.79	3215.36	3	3215.36	0.0028	3149	3178	0	53.96	21	39	0.0018	R	ETIGPQQGCGGYLTEDNQSFVSPDSDSNGR	Y		Deamidated_N (N)	0.000000000000000000000000000400.0	19	100101RatKid_NS_deglyco_19.3146.3146.3.dta
13					48048	1	1	1072.8	3215.37	3	3215.36	0.0077	3149	3178	0	55.45		39	0.0012	R	ETIGPQQGCGGYLTEDNQSFVSPDSDSNGR	Y		Deamidated_N (N)	0.000000000000000040000000000000.0	22	100101RatKid_NS_deglyco_21.2999.2999.3.dta
13					48049	1	1	1072.8	3215.37	3	3215.36	0.008	3149	3178	0	59.49		39	0.00049	R	ETIGPQQGCGGYLTEDNQSFVSPDSDSNGR	Y		Deamidated_N (N)	0.000000000000000000000000000400.0	18	100101RatKid_NS_deglyco_21.2899.2899.3.dta
13					48050	1	1	1072.8	3215.37	3	3215.36	0.0112	3149	3178	0	71.01		39	3.5e-05	R	ETIGPQQGCGGYLTEDNQSFVSPDSDSNGR	Y		Deamidated_N (N)	0.000000000000000000000000000400.0	25	100101RatKid_NS_deglyco_08.3198.3198.3.dta
13					48051	1	1	1072.8	3215.37	3	3215.36	0.0116	3149	3178	0	56.04	33	39	0.0011	R	ETIGPQQGCGGYLTEDNQSFVSPDSDSNGR	Y		Deamidated_N (N)	0.000000000000000000000000000400.0	25	100101RatKid_NS_deglyco_21.2920.2920.3.dta
13					48052	1	1	1072.8	3215.37	3	3215.36	0.0117	3149	3178	0	72.04	35	39	2.7e-05	R	ETIGPQQGCGGYLTEDNQSFVSPDSDSNGR	Y		Deamidated_N (N)	0.000000000000000000000000000400.0	27	100101RatKid_NS_deglyco_08.3176.3176.3.dta
13					48053	1	1	1072.8	3215.37	3	3215.36	0.0148	3149	3178	0	63.72		39	0.00019	R	ETIGPQQGCGGYLTEDNQSFVSPDSDSNGR	Y		Deamidated_N (N)	0.000000000000000040000000000000.0	21	100101RatKid_NS_deglyco_20.3067.3067.3.dta
13					48054	1	1	1072.8	3215.37	3	3215.36	0.0153	3149	3178	0	20.07	17	39	4.3	R	ETIGPQQGCGGYLTEDNQSFVSPDSDSNGR	Y		Deamidated_N (N)	0.000000000000000000000000000400.0	19	100101RatKid_NS_deglyco_19.3199.3199.3.dta
13					48066	1	1	1073.13	3216.36	3	3215.36	1.0064	3149	3178	0	42.24	27	39	0.027	R	ETIGPQQGCGGYLTEDNQSFVSPDSDSNGR	Y		Deamidated_N (N)	0.000000000000000000000000000400.0	15	100101RatKid_NS_deglyco_21.2893.2893.3.dta
13					48081	1	1	1073.46	3217.37	3	3215.36	2.0138	3149	3178	0	23.91	19	39	1.8	R	ETIGPQQGCGGYLTEDNQSFVSPDSDSNGR	Y		Deamidated_N (N)	0.000000000000000000000000000400.0	25	100101RatKid_NS_deglyco_16.3287.3287.3.dta
13					48034	1	1	1072.47	3214.37	3	3214.37	-0.0012	3149	3178	0	36.4	17	39	0.097	R	ETIGPQQGCGGYLTEDNQSFVSPDSDSNGR	Y				16	100101RatKid_NS_deglyco_08.3212.3212.3.dta
13					48035	1	1	1072.47	3214.38	3	3214.37	0.0052	3149	3178	0	55.46	22	39	0.0012	R	ETIGPQQGCGGYLTEDNQSFVSPDSDSNGR	Y				22	100101RatKid_NS_deglyco_08.3110.3110.3.dta
13					25159	1	1	1030.96	2059.91	2	2059.9	0.0054	2410	2429	0	78.63	20	37	3.7e-06	R	YCGNSTPSSVDTSSNVASVK	F		Deamidated_N (N)	0.00040000000000000000.0	17	100101RatKid_NS_deglyco_24.1264.1264.2.dta
13					25160	1	1	1030.96	2059.91	2	2059.9	0.0079	2410	2429	0	79.62	20	37	2.9e-06	R	YCGNSTPSSVDTSSNVASVK	F		Deamidated_N (N)	0.00040000000000000000.0	10	100101RatKid_NS_deglyco_23.1294.1294.2.dta
13					25144	1	1	1030.46	2058.92	2	2058.92	-0.0009	2410	2429	0	79.59	21	37	2.8e-06	R	YCGNSTPSSVDTSSNVASVK	F				14	100101RatKid_NS_deglyco_07.1331.1331.2.dta
13					25145	1	1	1030.47	2058.92	2	2058.92	0.0041	2410	2429	0	108.16	23	37	3.9e-09	R	YCGNSTPSSVDTSSNVASVK	F				12	100101RatKid_NS_deglyco_09.1310.1310.2.dta
13					25146	1	1	1030.47	2058.92	2	2058.92	0.0046	2410	2429	0	107.14	26	36	4.7e-09	R	YCGNSTPSSVDTSSNVASVK	F				15	100101RatKid_NS_deglyco_17.1404.1404.2.dta
14	IPI:IPI00212666.2	Tax_Id=10116 Gene_Symbol=Mug1 Isoform 1 of Murinoglobulin-1 precursor	4064	166590	50332	1	1	1159.57	3475.67	3	3475.69	-0.0147	877	909	1	23.34	18	38	1.5	K	SLGNVNFSVSVEAQQSPELCGSQVATVPETGRK	D		Deamidated_N (N)	0.000004000000000000000000000000000.0	20	100101RatKid_NS_deglyco_23.6133.6133.3.dta
14					50333	1	1	1159.57	3475.69	3	3475.69	-0.0006	877	909	1	28.64	15	38	0.43	K	SLGNVNFSVSVEAQQSPELCGSQVATVPETGRK	D		Deamidated_N (N)	0.000004000000000000000000000000000.0	10	100101RatKid_NS_deglyco_23.6728.6728.3.dta
14					50334	1	1	1159.57	3475.69	3	3475.69	0.0012	877	909	1	50.29	17	37	0.0029	K	SLGNVNFSVSVEAQQSPELCGSQVATVPETGRK	D		Deamidated_N (N)	0.000004000000000000000000000000000.0	18	100101RatKid_NS_deglyco_23.4978.4978.3.dta
14					50335	1	1	1159.57	3475.69	3	3475.69	0.0021	877	909	1	49.12		37	0.0038	K	SLGNVNFSVSVEAQQSPELCGSQVATVPETGRK	D		Deamidated_N (N)	0.000004000000000000000000000000000.0	27	100101RatKid_NS_deglyco_23.5818.5818.3.dta
14					50336	1	1	1159.57	3475.7	3	3475.69	0.0064	877	909	1	64.19		37	0.00011	K	SLGNVNFSVSVEAQQSPELCGSQVATVPETGRK	D		Deamidated_N (N)	0.000004000000000000000000000000000.0	19	100101RatKid_NS_deglyco_23.3971.3971.3.dta
14					50337	1	1	1159.57	3475.7	3	3475.69	0.0079	877	909	1	34.03	23	37	0.12	K	SLGNVNFSVSVEAQQSPELCGSQVATVPETGRK	D		Deamidated_N (N)	0.000004000000000000000000000000000.0	16	100101RatKid_NS_deglyco_23.6978.6978.3.dta
14					50338	1	1	1159.57	3475.7	3	3475.69	0.0091	877	909	1	65.6		37	8.2e-05	K	SLGNVNFSVSVEAQQSPELCGSQVATVPETGRK	D		Deamidated_N (N)	0.000004000000000000000000000000000.0	20	100101RatKid_NS_deglyco_23.7175.7175.3.dta
14					50339	1	1	1159.57	3475.7	3	3475.69	0.0094	877	909	1	32.29	30	37	0.18	K	SLGNVNFSVSVEAQQSPELCGSQVATVPETGRK	D		Deamidated_N (N)	0.000004000000000000000000000000000.0	16	100101RatKid_NS_deglyco_23.6626.6626.3.dta
14					50340	1	1	1159.57	3475.7	3	3475.69	0.01	877	909	1	56.03		37	0.00074	K	SLGNVNFSVSVEAQQSPELCGSQVATVPETGRK	D		Deamidated_N (N)	0.000004000000000000000000000000000.0	17	100101RatKid_NS_deglyco_23.4220.4220.3.dta
14					50341	1	1	1159.57	3475.7	3	3475.69	0.0118	877	909	1	58.02		37	0.00045	K	SLGNVNFSVSVEAQQSPELCGSQVATVPETGRK	D		Deamidated_N (N)	0.000004000000000000000000000000000.0	20	100101RatKid_NS_deglyco_23.4448.4448.3.dta
14					50342	1	1	1159.57	3475.7	3	3475.69	0.0125	877	909	1	56.49		37	0.00064	K	SLGNVNFSVSVEAQQSPELCGSQVATVPETGRK	D		Deamidated_N (N)	0.000004000000000000000000000000000.0	18	100101RatKid_NS_deglyco_23.4764.4764.3.dta
14					50343	1	1	1159.57	3475.7	3	3475.69	0.0131	877	909	1	44.93		37	0.0093	K	SLGNVNFSVSVEAQQSPELCGSQVATVPETGRK	D		Deamidated_N (N)	0.000004000000000000000000000000000.0	22	100101RatKid_NS_deglyco_23.6933.6933.3.dta
14					50344	1	1	1159.58	3475.7	3	3475.69	0.0151	877	909	1	32.78	28	37	0.15	K	SLGNVNFSVSVEAQQSPELCGSQVATVPETGRK	D		Deamidated_N (N)	0.000004000000000000000000000000000.0	13	100101RatKid_NS_deglyco_23.6269.6269.3.dta
14					50347	1	1	1159.9	3476.68	3	3475.69	0.9943	877	909	1	50.51	22	38	0.0029	K	SLGNVNFSVSVEAQQSPELCGSQVATVPETGRK	D		Deamidated_N (N)	0.000004000000000000000000000000000.0	24	100101RatKid_NS_deglyco_23.5334.5334.3.dta
14					50348	1	1	1159.9	3476.68	3	3475.69	0.996	877	909	1	47.06	25	38	0.0062	K	SLGNVNFSVSVEAQQSPELCGSQVATVPETGRK	D		Deamidated_N (N)	0.000004000000000000000000000000000.0	23	100101RatKid_NS_deglyco_23.6452.6452.3.dta
14					50349	1	1	1159.9	3476.69	3	3475.69	1.001	877	909	1	42.99	19	37	0.016	K	SLGNVNFSVSVEAQQSPELCGSQVATVPETGRK	D		Deamidated_N (N)	0.000004000000000000000000000000000.0	14	100101RatKid_NS_deglyco_23.5347.5347.3.dta
14					50351	1	1	1159.9	3476.69	3	3475.69	1.0018	877	909	1	22.15	15	37	1.9	K	SLGNVNFSVSVEAQQSPELCGSQVATVPETGRK	D		Deamidated_N (N)	0.000004000000000000000000000000000.0	14	100101RatKid_NS_deglyco_23.6801.6801.3.dta
14					50352	1	1	1159.9	3476.69	3	3475.69	1.0036	877	909	1	53.45	19	37	0.0014	K	SLGNVNFSVSVEAQQSPELCGSQVATVPETGRK	D		Deamidated_N (N)	0.000004000000000000000000000000000.0	17	100101RatKid_NS_deglyco_23.4442.4442.3.dta
14					50353	1	1	1159.9	3476.69	3	3475.69	1.0042	877	909	1	23.03	18	37	1.5	K	SLGNVNFSVSVEAQQSPELCGSQVATVPETGRK	D		Deamidated_N (N)	0.000004000000000000000000000000000.0	10	100101RatKid_NS_deglyco_23.7046.7046.3.dta
14					50354	1	1	1159.91	3476.69	3	3475.69	1.005	877	909	1	22.7	16	37	1.6	K	SLGNVNFSVSVEAQQSPELCGSQVATVPETGRK	D		Deamidated_N (N)	0.000004000000000000000000000000000.0	22	100101RatKid_NS_deglyco_23.7000.7000.3.dta
14					50355	1	1	1159.91	3476.69	3	3475.69	1.0053	877	909	1	42.45	36	37	0.017	K	SLGNVNFSVSVEAQQSPELCGSQVATVPETGRK	D		Deamidated_N (N)	0.000004000000000000000000000000000.0	17	100101RatKid_NS_deglyco_23.6243.6243.3.dta
14					50356	1	1	1159.91	3476.69	3	3475.69	1.0057	877	909	1	33.97	23	37	0.12	K	SLGNVNFSVSVEAQQSPELCGSQVATVPETGRK	D		Deamidated_N (N)	0.000004000000000000000000000000000.0	16	100101RatKid_NS_deglyco_23.7089.7089.3.dta
14					50357	1	1	1159.91	3476.7	3	3475.69	1.0061	877	909	1	65.25		37	8.9e-05	K	SLGNVNFSVSVEAQQSPELCGSQVATVPETGRK	D		Deamidated_N (N)	0.000004000000000000000000000000000.0	19	100101RatKid_NS_deglyco_23.5577.5577.3.dta
14					50358	1	1	1159.91	3476.7	3	3475.69	1.0062	877	909	1	36.67	35	37	0.064	K	SLGNVNFSVSVEAQQSPELCGSQVATVPETGRK	D		Deamidated_N (N)	0.000004000000000000000000000000000.0	16	100101RatKid_NS_deglyco_23.4916.4916.3.dta
14					50359	1	1	1159.91	3476.7	3	3475.69	1.0062	877	909	1	43.57	36	37	0.013	K	SLGNVNFSVSVEAQQSPELCGSQVATVPETGRK	D		Deamidated_N (N)	0.000004000000000000000000000000000.0	18	100101RatKid_NS_deglyco_23.7198.7198.3.dta
14					50360	1	1	1159.91	3476.7	3	3475.69	1.0068	877	909	1	42.59		37	0.016	K	SLGNVNFSVSVEAQQSPELCGSQVATVPETGRK	D		Deamidated_N (N)	0.000004000000000000000000000000000.0	15	100101RatKid_NS_deglyco_23.6519.6519.3.dta
14					50361	1	1	1159.91	3476.7	3	3475.69	1.0077	877	909	1	28.95	26	37	0.37	K	SLGNVNFSVSVEAQQSPELCGSQVATVPETGRK	D		Deamidated_N (N)	0.000004000000000000000000000000000.0	19	100101RatKid_NS_deglyco_23.5526.5526.3.dta
14					50362	1	1	1159.91	3476.7	3	3475.69	1.008	877	909	1	46.73		37	0.0063	K	SLGNVNFSVSVEAQQSPELCGSQVATVPETGRK	D		Deamidated_N (N)	0.000004000000000000000000000000000.0	16	100101RatKid_NS_deglyco_23.6176.6176.3.dta
14					50363	1	1	1159.91	3476.7	3	3475.69	1.0081	877	909	1	44.21	32	37	0.011	K	SLGNVNFSVSVEAQQSPELCGSQVATVPETGRK	D		Deamidated_N (N)	0.000004000000000000000000000000000.0	15	100101RatKid_NS_deglyco_23.6103.6103.3.dta
14					50364	1	1	1159.91	3476.7	3	3475.69	1.0089	877	909	1	35.78	24	37	0.078	K	SLGNVNFSVSVEAQQSPELCGSQVATVPETGRK	D		Deamidated_N (N)	0.000004000000000000000000000000000.0	14	100101RatKid_NS_deglyco_23.5641.5641.3.dta
14					50365	1	1	1159.91	3476.7	3	3475.69	1.0096	877	909	1	38.55	35	37	0.041	K	SLGNVNFSVSVEAQQSPELCGSQVATVPETGRK	D		Deamidated_N (N)	0.000004000000000000000000000000000.0	17	100101RatKid_NS_deglyco_23.5508.5508.3.dta
14					50366	1	1	1159.91	3476.7	3	3475.69	1.0097	877	909	1	49.8		37	0.0031	K	SLGNVNFSVSVEAQQSPELCGSQVATVPETGRK	D		Deamidated_N (N)	0.000004000000000000000000000000000.0	19	100101RatKid_NS_deglyco_23.6324.6324.3.dta
14					50367	1	1	1159.91	3476.7	3	3475.69	1.0099	877	909	1	27.04	25	37	0.58	K	SLGNVNFSVSVEAQQSPELCGSQVATVPETGRK	D		Deamidated_N (N)	0.000004000000000000000000000000000.0	10	100101RatKid_NS_deglyco_23.5213.5213.3.dta
14					50368	1	1	1159.91	3476.7	3	3475.69	1.0106	877	909	1	58.75		37	0.00039	K	SLGNVNFSVSVEAQQSPELCGSQVATVPETGRK	D		Deamidated_N (N)	0.000004000000000000000000000000000.0	17	100101RatKid_NS_deglyco_23.4310.4310.3.dta
14					50369	1	1	1159.91	3476.7	3	3475.69	1.0111	877	909	1	69.63		37	3.1e-05	K	SLGNVNFSVSVEAQQSPELCGSQVATVPETGRK	D		Deamidated_N (N)	0.000004000000000000000000000000000.0	18	100101RatKid_NS_deglyco_23.5002.5002.3.dta
14					50370	1	1	1159.91	3476.7	3	3475.69	1.0117	877	909	1	76.86		37	5.9e-06	K	SLGNVNFSVSVEAQQSPELCGSQVATVPETGRK	D		Deamidated_N (N)	0.000004000000000000000000000000000.0	17	100101RatKid_NS_deglyco_23.4529.4529.3.dta
14					50371	1	1	1159.91	3476.7	3	3475.69	1.0123	877	909	1	35.24	27	37	0.086	K	SLGNVNFSVSVEAQQSPELCGSQVATVPETGRK	D		Deamidated_N (N)	0.000004000000000000000000000000000.0	16	100101RatKid_NS_deglyco_23.6536.6536.3.dta
14					50372	1	1	1159.91	3476.7	3	3475.69	1.0131	877	909	1	66.6		37	6.3e-05	K	SLGNVNFSVSVEAQQSPELCGSQVATVPETGRK	D		Deamidated_N (N)	0.000004000000000000000000000000000.0	15	100101RatKid_NS_deglyco_23.4519.4519.3.dta
14					50373	1	1	1159.91	3476.7	3	3475.69	1.0139	877	909	1	33.05	31	37	0.14	K	SLGNVNFSVSVEAQQSPELCGSQVATVPETGRK	D		Deamidated_N (N)	0.000004000000000000000000000000000.0	15	100101RatKid_NS_deglyco_23.5155.5155.3.dta
14					50374	1	1	1159.91	3476.7	3	3475.69	1.014	877	909	1	69.95		37	2.9e-05	K	SLGNVNFSVSVEAQQSPELCGSQVATVPETGRK	D		Deamidated_N (N)	0.000004000000000000000000000000000.0	20	100101RatKid_NS_deglyco_23.4058.4058.3.dta
14					50375	1	1	1159.91	3476.7	3	3475.69	1.0141	877	909	1	72.83		37	1.5e-05	K	SLGNVNFSVSVEAQQSPELCGSQVATVPETGRK	D		Deamidated_N (N)	0.000004000000000000000000000000000.0	15	100101RatKid_NS_deglyco_23.4213.4213.3.dta
14					50376	1	1	1159.91	3476.7	3	3475.69	1.0149	877	909	1	41.51	36	37	0.02	K	SLGNVNFSVSVEAQQSPELCGSQVATVPETGRK	D		Deamidated_N (N)	0.000004000000000000000000000000000.0	24	100101RatKid_NS_deglyco_23.6089.6089.3.dta
14					50377	1	1	1159.91	3476.7	3	3475.69	1.0155	877	909	1	54.53		37	0.00099	K	SLGNVNFSVSVEAQQSPELCGSQVATVPETGRK	D		Deamidated_N (N)	0.000004000000000000000000000000000.0	15	100101RatKid_NS_deglyco_23.4834.4834.3.dta
14					50378	1	1	1159.91	3476.7	3	3475.69	1.0156	877	909	1	57.12		37	0.00054	K	SLGNVNFSVSVEAQQSPELCGSQVATVPETGRK	D		Deamidated_N (N)	0.000004000000000000000000000000000.0	15	100101RatKid_NS_deglyco_23.5146.5146.3.dta
14					50379	1	1	1159.91	3476.7	3	3475.69	1.0159	877	909	1	33.4	27	37	0.13	K	SLGNVNFSVSVEAQQSPELCGSQVATVPETGRK	D		Deamidated_N (N)	0.000004000000000000000000000000000.0	16	100101RatKid_NS_deglyco_23.6605.6605.3.dta
14					50380	1	1	1159.91	3476.71	3	3475.69	1.0167	877	909	1	67.33		37	5.2e-05	K	SLGNVNFSVSVEAQQSPELCGSQVATVPETGRK	D		Deamidated_N (N)	0.000004000000000000000000000000000.0	16	100101RatKid_NS_deglyco_23.4899.4899.3.dta
14					50381	1	1	1159.91	3476.71	3	3475.69	1.0169	877	909	1	39.04		37	0.035	K	SLGNVNFSVSVEAQQSPELCGSQVATVPETGRK	D		Deamidated_N (N)	0.000004000000000000000000000000000.0	16	100101RatKid_NS_deglyco_23.7064.7064.3.dta
14					50382	1	1	1159.91	3476.71	3	3475.69	1.0175	877	909	1	34.75	31	37	0.095	K	SLGNVNFSVSVEAQQSPELCGSQVATVPETGRK	D		Deamidated_N (N)	0.000004000000000000000000000000000.0	13	100101RatKid_NS_deglyco_23.6386.6386.3.dta
14					50383	1	1	1159.91	3476.71	3	3475.69	1.0186	877	909	1	34.04	31	37	0.11	K	SLGNVNFSVSVEAQQSPELCGSQVATVPETGRK	D		Deamidated_N (N)	0.000004000000000000000000000000000.0	23	100101RatKid_NS_deglyco_23.4717.4717.3.dta
14					50384	1	1	1159.91	3476.71	3	3475.69	1.0201	877	909	1	41.93	34	37	0.018	K	SLGNVNFSVSVEAQQSPELCGSQVATVPETGRK	D		Deamidated_N (N)	0.000004000000000000000000000000000.0	17	100101RatKid_NS_deglyco_23.5767.5767.3.dta
14					50391	1	1	1160.24	3477.7	3	3475.69	2.0085	877	909	1	52.67	19	37	0.0016	K	SLGNVNFSVSVEAQQSPELCGSQVATVPETGRK	D		Deamidated_N (N)	0.000004000000000000000000000000000.0	18	100101RatKid_NS_deglyco_23.6154.6154.3.dta
14					50392	1	1	1160.24	3477.7	3	3475.69	2.0106	877	909	1	39.67	20	37	0.032	K	SLGNVNFSVSVEAQQSPELCGSQVATVPETGRK	D		Deamidated_N (N)	0.000004000000000000000000000000000.0	14	100101RatKid_NS_deglyco_23.7020.7020.3.dta
14					50393	1	1	1160.24	3477.7	3	3475.69	2.0106	877	909	1	41.37	19	37	0.022	K	SLGNVNFSVSVEAQQSPELCGSQVATVPETGRK	D		Deamidated_N (N)	0.000004000000000000000000000000000.0	23	100101RatKid_NS_deglyco_23.5379.5379.3.dta
14					50394	1	1	1160.24	3477.7	3	3475.69	2.011	877	909	1	34.37	19	37	0.11	K	SLGNVNFSVSVEAQQSPELCGSQVATVPETGRK	D		Deamidated_N (N)	0.000004000000000000000000000000000.0	23	100101RatKid_NS_deglyco_23.6432.6432.3.dta
14					50395	1	1	1160.24	3477.7	3	3475.69	2.0136	877	909	1	27.94	19	37	0.47	K	SLGNVNFSVSVEAQQSPELCGSQVATVPETGRK	D		Deamidated_N (N)	0.000004000000000000000000000000000.0	16	100101RatKid_NS_deglyco_21.7121.7121.3.dta
14					50396	1	1	1160.24	3477.7	3	3475.69	2.0147	877	909	1	28.61	28	37	0.4	K	SLGNVNFSVSVEAQQSPELCGSQVATVPETGRK	D		Deamidated_N (N)	0.000004000000000000000000000000000.0	19	100101RatKid_NS_deglyco_23.4595.4595.3.dta
14					50397	1	1	1160.24	3477.7	3	3475.69	2.0154	877	909	1	55.24	21	37	0.00086	K	SLGNVNFSVSVEAQQSPELCGSQVATVPETGRK	D		Deamidated_N (N)	0.000004000000000000000000000000000.0	18	100101RatKid_NS_deglyco_23.5135.5135.3.dta
14					50398	1	1	1160.24	3477.7	3	3475.69	2.016	877	909	1	54.91	22	37	0.00092	K	SLGNVNFSVSVEAQQSPELCGSQVATVPETGRK	D		Deamidated_N (N)	0.000004000000000000000000000000000.0	26	100101RatKid_NS_deglyco_23.6461.6461.3.dta
14					50399	1	1	1160.24	3477.7	3	3475.69	2.016	877	909	1	38.01	21	37	0.045	K	SLGNVNFSVSVEAQQSPELCGSQVATVPETGRK	D		Deamidated_N (N)	0.000004000000000000000000000000000.0	11	100101RatKid_NS_deglyco_23.6345.6345.3.dta
14					50400	1	1	1160.24	3477.71	3	3475.69	2.0166	877	909	1	25.12	19	37	0.88	K	SLGNVNFSVSVEAQQSPELCGSQVATVPETGRK	D		Deamidated_N (N)	0.000004000000000000000000000000000.0	15	100101RatKid_NS_deglyco_23.5787.5787.3.dta
14					50401	1	1	1160.24	3477.71	3	3475.69	2.0178	877	909	1	34.93	20	37	0.092	K	SLGNVNFSVSVEAQQSPELCGSQVATVPETGRK	D		Deamidated_N (N)	0.000004000000000000000000000000000.0	16	100101RatKid_NS_deglyco_23.7056.7056.3.dta
14					50402	1	1	1160.24	3477.71	3	3475.69	2.0179	877	909	1	32.64	15	37	0.16	K	SLGNVNFSVSVEAQQSPELCGSQVATVPETGRK	D		Deamidated_N (N)	0.000004000000000000000000000000000.0	16	100101RatKid_NS_deglyco_23.6923.6923.3.dta
14					50403	1	1	1160.24	3477.71	3	3475.69	2.0183	877	909	1	27.4	23	37	0.52	K	SLGNVNFSVSVEAQQSPELCGSQVATVPETGRK	D		Deamidated_N (N)	0.000004000000000000000000000000000.0	7	100101RatKid_NS_deglyco_23.7323.7323.3.dta
14					50404	1	1	1160.24	3477.71	3	3475.69	2.02	877	909	1	29.12	19	37	0.35	K	SLGNVNFSVSVEAQQSPELCGSQVATVPETGRK	D		Deamidated_N (N)	0.000004000000000000000000000000000.0	21	100101RatKid_NS_deglyco_23.4813.4813.3.dta
14					50405	1	1	1160.24	3477.71	3	3475.69	2.0233	877	909	1	46.62	20	37	0.0062	K	SLGNVNFSVSVEAQQSPELCGSQVATVPETGRK	D		Deamidated_N (N)	0.000004000000000000000000000000000.0	18	100101RatKid_NS_deglyco_23.4482.4482.3.dta
14					50345	1	1	1159.58	3475.71	3	3474.7	1.0055	877	909	1	23.24	16	37	1.3	K	SLGNVNFSVSVEAQQSPELCGSQVATVPETGRK	D				22	100101RatKid_NS_deglyco_23.6548.6548.3.dta
14					50346	1	1	1159.58	3475.71	3	3474.7	1.0057	877	909	1	40.63	19	37	0.024	K	SLGNVNFSVSVEAQQSPELCGSQVATVPETGRK	D				19	100101RatKid_NS_deglyco_23.4743.4743.3.dta
14					50385	1	1	1159.91	3476.71	3	3474.7	2.006	877	909	1	29.39	17	37	0.32	K	SLGNVNFSVSVEAQQSPELCGSQVATVPETGRK	D				20	100101RatKid_NS_deglyco_23.6681.6681.3.dta
14					50386	1	1	1159.91	3476.71	3	3474.7	2.0076	877	909	1	23.01	20	37	1.4	K	SLGNVNFSVSVEAQQSPELCGSQVATVPETGRK	D				17	100101RatKid_NS_deglyco_23.4669.4669.3.dta
14					50387	1	1	1159.91	3476.72	3	3474.7	2.0107	877	909	1	22.96	17	37	1.3	K	SLGNVNFSVSVEAQQSPELCGSQVATVPETGRK	D				17	100101RatKid_NS_deglyco_23.6858.6858.3.dta
14					50388	1	1	1159.92	3476.73	3	3474.7	2.0216	877	909	1	43.21	17	36	0.012	K	SLGNVNFSVSVEAQQSPELCGSQVATVPETGRK	D				14	100101RatKid_NS_deglyco_23.4418.4418.3.dta
15	IPI:IPI00213463.2	Tax_Id=10116 Gene_Symbol=Actn4 Alpha-actinin-4	3803	105306	21998	1	1	643.66	1927.96	3	1927.96	0.0031	675	691	0	35.99	21	35	0.046	R	ISIEMNGTLEDQLSHLK	Q		Deamidated_N (N)	0.00000400000000000.0	19	100101RatKid_NS_deglyco_07.4926.4926.3.dta
15					21999	1	1	643.661	1927.96	3	1927.96	0.0042	675	691	0	30.45	22	35	0.16	R	ISIEMNGTLEDQLSHLK	Q		Deamidated_N (N)	0.00000400000000000.0	7	100101RatKid_NS_deglyco_05.4929.4929.3.dta
15					22001	1	1	643.663	1927.97	3	1927.96	0.0096	675	691	0	23.72	23	35	0.81	R	ISIEMNGTLEDQLSHLK	Q		Deamidated_N (N)	0.00000400000000000.0	14	100101RatKid_NS_deglyco_06.4832.4832.3.dta
15					21989	1	1	964.494	1926.97	2	1926.97	0.0015	675	691	0	54.98		35	0.00052	R	ISIEMNGTLEDQLSHLK	Q				9	100101RatKid_NS_deglyco_02.4391.4391.2.dta
16	IPI:IPI00193894.4	Tax_Id=10116 Gene_Symbol=Mgam_predicted 198 kDa protein	3506	199188	39094	1	1	873.781	2618.32	3	2618.32	-0.0005	426	449	0	28.78	16	35	0.25	K	LVIILDPAISNNSLSSNPYGPYDR	G		Deamidated_N (N)	0.000000000040000000000000.0	17	100101RatKid_NS_deglyco_21.4909.4909.3.dta
16					39095	1	1	873.782	2618.33	3	2618.32	0.0027	426	449	0	59.33		35	0.00022	K	LVIILDPAISNNSLSSNPYGPYDR	G		Deamidated_N (N)	0.000000000004000000000000.0	20	100101RatKid_NS_deglyco_20.4865.4865.3.dta
16					39096	1	1	873.784	2618.33	3	2618.32	0.0081	426	449	0	52.47		35	0.00098	K	LVIILDPAISNNSLSSNPYGPYDR	G		Deamidated_N (N)	0.000000000004000000000000.0	24	100101RatKid_NS_deglyco_20.4799.4799.3.dta
16					39097	1	1	1310.17	2618.33	2	2618.32	0.0087	426	449	0	105.55		35	4.8e-09	K	LVIILDPAISNNSLSSNPYGPYDR	G		Deamidated_N (N)	0.000000000040000000000000.0	15	100101RatKid_NS_deglyco_21.4862.4862.2.dta
16					39098	1	1	873.785	2618.33	3	2618.32	0.0092	426	449	0	40.45	32	35	0.015	K	LVIILDPAISNNSLSSNPYGPYDR	G		Deamidated_N (N)	0.000000000004000000000000.0	15	100101RatKid_NS_deglyco_21.4841.4841.3.dta
16					39106	1	1	874.117	2619.33	3	2618.32	1.0078	426	449	0	39.38	17	35	0.02	K	LVIILDPAISNNSLSSNPYGPYDR	G		Deamidated_N (N)	0.000000000040000000000000.0	11	100101RatKid_NS_deglyco_25.4616.4616.3.dta
16					39107	1	1	874.117	2619.33	3	2618.32	1.0079	426	449	0	47.73	18	35	0.0029	K	LVIILDPAISNNSLSSNPYGPYDR	G		Deamidated_N (N)	0.000000000004000000000000.0	16	100101RatKid_NS_deglyco_20.4884.4884.3.dta
16					39108	1	1	1310.67	2619.33	2	2618.32	1.0117	426	449	0	83.74		35	7e-07	K	LVIILDPAISNNSLSSNPYGPYDR	G		Deamidated_N (N)	0.000000000040000000000000.0	16	100101RatKid_NS_deglyco_21.4852.4852.2.dta
16					39110	1	1	874.12	2619.34	3	2618.32	1.0162	426	449	0	28.79	23	34	0.21	K	LVIILDPAISNNSLSSNPYGPYDR	G		Deamidated_N (N)	0.000000000040000000000000.0	17	100101RatKid_NS_deglyco_15.5464.5464.3.dta	emPAI	0.41
16					39099	1	1	1310.18	2618.34	2	2617.34	1.0016	426	449	0	38.81	17	35	0.021	K	LVIILDPAISNNSLSSNPYGPYDR	G				9	100101RatKid_NS_deglyco_20.4822.4822.2.dta
16					39100	1	1	1310.18	2618.34	2	2617.34	1.0062	426	449	0	35.19	22	34	0.045	K	LVIILDPAISNNSLSSNPYGPYDR	G				7	100101RatKid_NS_deglyco_20.4812.4812.2.dta
17	IPI:IPI00365542.3	Tax_Id=10116 Gene_Symbol=Lamb1_predicted laminin, beta 1	3344	209796	50493	1	1	1164.91	3491.72	3	3491.72	0.0061	1326	1358	1	42.56		37	0.014	R	SNSTAGELDALQAEAGSLDKTVNELAEQLEFIK	N		Deamidated_N (N)	0.040000000000000000000000000000000.0	20	100101RatKid_NS_deglyco_18.6918.6918.3.dta
17					50494	1	1	1164.92	3491.73	3	3491.72	0.0108	1326	1358	1	60.66		36	0.00021	R	SNSTAGELDALQAEAGSLDKTVNELAEQLEFIK	N		Deamidated_N (N)	0.040000000000000000000000000000000.0	25	100101RatKid_NS_deglyco_12.7582.7582.3.dta
17					50502	1	1	1165.25	3492.73	3	3491.72	1.0152	1326	1358	1	56.73		36	0.00053	R	SNSTAGELDALQAEAGSLDKTVNELAEQLEFIK	N		Deamidated_N (N)	0.000000000000000000000040000000000.0	20	100101RatKid_NS_deglyco_18.6908.6908.3.dta
17					50503	1	1	1165.25	3492.73	3	3491.72	1.0169	1326	1358	1	69.94		36	2.4e-05	R	SNSTAGELDALQAEAGSLDKTVNELAEQLEFIK	N		Deamidated_N (N)	0.040000000000000000000000000000000.0	26	100101RatKid_NS_deglyco_12.7567.7567.3.dta
17					50495	1	1	1164.92	3491.75	3	3490.73	1.0185	1326	1358	1	51.49	18	36	0.0015	R	SNSTAGELDALQAEAGSLDKTVNELAEQLEFIK	N				25	100101RatKid_NS_deglyco_13.7626.7626.3.dta
18	IPI:IPI00464785.1	Tax_Id=10116 Gene_Symbol=Ppgb Protective protein for beta-galactosidase	3207	51867	34966	1	1	1198.06	2394.12	2	2394.12	-0.001	322	342	0	46.46	25	37	0.007	R	LDPPCTNTTAPSTYLNNPYVR	K		Deamidated_N (N)	0.000000400000000000000.0	14	100101RatKid_NS_deglyco_20.3314.3314.2.dta
18					34968	1	1	1198.07	2394.12	2	2394.12	0.0011	322	342	0	55.72	24	37	0.0008	R	LDPPCTNTTAPSTYLNNPYVR	K		Deamidated_N (N)	0.000000400000000000000.0	11	100101RatKid_NS_deglyco_21.3224.3224.2.dta
18					34969	1	1	799.047	2394.12	3	2394.12	0.0026	322	342	0	23.22	18	37	1.4	R	LDPPCTNTTAPSTYLNNPYVR	K		Deamidated_N (N)	0.000000400000000000000.0	17	100101RatKid_NS_deglyco_23.3438.3438.3.dta
18					34970	1	1	799.047	2394.12	3	2394.12	0.0031	322	342	0	45.3	22	37	0.0089	R	LDPPCTNTTAPSTYLNNPYVR	K		Deamidated_N (N)	0.000000400000000000000.0	22	100101RatKid_NS_deglyco_21.3222.3222.3.dta
18					34971	1	1	1198.07	2394.12	2	2394.12	0.0036	322	342	0	38.43	26	37	0.043	R	LDPPCTNTTAPSTYLNNPYVR	K		Deamidated_N (N)	0.000000400000000000000.0	10	100101RatKid_NS_deglyco_15.3765.3765.2.dta
18					34972	1	1	799.047	2394.12	3	2394.12	0.0038	322	342	0	29.88	16	37	0.31	R	LDPPCTNTTAPSTYLNNPYVR	K		Deamidated_N (N)	0.000000400000000000000.0	10	100101RatKid_NS_deglyco_14.3506.3506.3.dta
18					34973	1	1	1198.07	2394.12	2	2394.12	0.0049	322	342	0	65.7	25	37	8e-05	R	LDPPCTNTTAPSTYLNNPYVR	K		Deamidated_N (N)	0.000000400000000000000.0	12	100101RatKid_NS_deglyco_15.3741.3741.2.dta
18					34974	1	1	1198.07	2394.12	2	2394.12	0.0051	322	342	0	62.24	22	37	0.00018	R	LDPPCTNTTAPSTYLNNPYVR	K		Deamidated_N (N)	0.000000400000000000000.0	9	100101RatKid_NS_deglyco_11.3686.3686.2.dta
18					34975	1	1	799.048	2394.12	3	2394.12	0.0053	322	342	0	27	17	37	0.59	R	LDPPCTNTTAPSTYLNNPYVR	K		Deamidated_N (N)	0.000000400000000000000.0	16	100101RatKid_NS_deglyco_20.3256.3256.3.dta
18					34976	1	1	1198.07	2394.12	2	2394.12	0.0056	322	342	0	76.3	22	37	7e-06	R	LDPPCTNTTAPSTYLNNPYVR	K		Deamidated_N (N)	0.000000400000000000000.0	12	100101RatKid_NS_deglyco_22.3362.3362.2.dta
18					34977	1	1	799.048	2394.12	3	2394.12	0.006	322	342	0	23.26	20	37	1.4	R	LDPPCTNTTAPSTYLNNPYVR	K		Deamidated_N (N)	0.000000400000000000000.0	24	100101RatKid_NS_deglyco_15.3712.3712.3.dta
18					34978	1	1	1198.07	2394.12	2	2394.12	0.0064	322	342	0	55.12	24	37	0.0009	R	LDPPCTNTTAPSTYLNNPYVR	K		Deamidated_N (N)	0.000000400000000000000.0	9	100101RatKid_NS_deglyco_20.3257.3257.2.dta
18					34979	1	1	799.048	2394.12	3	2394.12	0.0065	322	342	0	29.92	22	37	0.3	R	LDPPCTNTTAPSTYLNNPYVR	K		Deamidated_N (N)	0.000000400000000000000.0	19	100101RatKid_NS_deglyco_22.3349.3349.3.dta
18					34980	1	1	799.048	2394.12	3	2394.12	0.0067	322	342	0	30.95	19	37	0.24	R	LDPPCTNTTAPSTYLNNPYVR	K		Deamidated_N (N)	0.000000400000000000000.0	18	100101RatKid_NS_deglyco_23.3444.3444.3.dta
18					34981	1	1	799.048	2394.12	3	2394.12	0.0067	322	342	0	29.73	19	37	0.31	R	LDPPCTNTTAPSTYLNNPYVR	K		Deamidated_N (N)	0.000000400000000000000.0	10	100101RatKid_NS_deglyco_21.3297.3297.3.dta
18					34982	1	1	1198.07	2394.12	2	2394.12	0.0074	322	342	0	64.38		37	0.00011	R	LDPPCTNTTAPSTYLNNPYVR	K		Deamidated_N (N)	0.000000400000000000000.0	11	100101RatKid_NS_deglyco_23.3465.3465.2.dta
18					34983	1	1	799.048	2394.12	3	2394.12	0.0075	322	342	0	45.75	33	37	0.0079	R	LDPPCTNTTAPSTYLNNPYVR	K		Deamidated_N (N)	0.000000400000000000000.0	9	100101RatKid_NS_deglyco_12.3650.3650.3.dta
18					34984	1	1	1198.07	2394.12	2	2394.12	0.0089	322	342	0	74.16		37	1.2e-05	R	LDPPCTNTTAPSTYLNNPYVR	K		Deamidated_N (N)	0.000000400000000000000.0	11	100101RatKid_NS_deglyco_12.3647.3647.2.dta
18					34985	1	1	1198.07	2394.13	2	2394.12	0.0111	322	342	0	50.04	32	37	0.0029	R	LDPPCTNTTAPSTYLNNPYVR	K		Deamidated_N (N)	0.000000400000000000000.0	23	100101RatKid_NS_deglyco_21.3298.3298.2.dta
18					34986	1	1	1198.07	2394.13	2	2394.12	0.0117	322	342	0	48.64		37	0.004	R	LDPPCTNTTAPSTYLNNPYVR	K		Deamidated_N (N)	0.000000400000000000000.0	8	100101RatKid_NS_deglyco_12.3670.3670.2.dta
18					34987	1	1	1198.07	2394.13	2	2393.13	0.9965	322	342	0	38.55	23	37	0.04	R	LDPPCTNTTAPSTYLNNPYVR	K				8	100101RatKid_NS_deglyco_14.3514.3514.2.dta
18					34988	1	1	1198.07	2394.13	2	2393.13	0.9979	322	342	0	24.42	21	37	1	R	LDPPCTNTTAPSTYLNNPYVR	K				7	100101RatKid_NS_deglyco_23.3437.3437.2.dta
18					34989	1	1	1198.07	2394.13	2	2393.13	0.9984	322	342	0	25.63	22	37	0.79	R	LDPPCTNTTAPSTYLNNPYVR	K				7	100101RatKid_NS_deglyco_14.3545.3545.2.dta
18					34991	1	1	1198.08	2394.14	2	2393.13	1.0049	322	342	0	35.75	21	37	0.075	R	LDPPCTNTTAPSTYLNNPYVR	K				8	100101RatKid_NS_deglyco_11.3708.3708.2.dta
18					34992	1	1	1198.08	2394.15	2	2393.13	1.0154	322	342	0	33.49	18	37	0.12	R	LDPPCTNTTAPSTYLNNPYVR	K				9	100101RatKid_NS_deglyco_22.3350.3350.2.dta
18					35008	1	1	1198.57	2395.13	2	2393.13	2.0006	322	342	0	25.17	20	37	0.85	R	LDPPCTNTTAPSTYLNNPYVR	K				7	100101RatKid_NS_deglyco_22.3374.3374.2.dta
18					26157	1	1	1052.97	2103.93	2	2103.93	-0.0014	136	153	0	58.11	27	37	0.0004	K	MYVTNDTEVAENNYQALK	D		2 Deamidated_N (N)	0.000040000004000000.0	22	100101RatKid_NS_deglyco_08.2736.2736.2.dta
18					26158	1	1	702.319	2103.93	3	2103.93	0.0043	136	153	0	57.2	30	36	0.00047	K	MYVTNDTEVAENNYQALK	D		2 Deamidated_N (N)	0.000040000004000000.0	9	100101RatKid_NS_deglyco_18.2860.2860.3.dta
18					26159	1	1	1052.98	2103.94	2	2103.93	0.0074	136	153	0	84.96	26	36	8e-07	K	MYVTNDTEVAENNYQALK	D		2 Deamidated_N (N)	0.000040000004000000.0	10	100101RatKid_NS_deglyco_18.2846.2846.2.dta
18					26160	1	1	1052.98	2103.94	2	2103.93	0.0075	136	153	0	62.86	19	37	0.00013	K	MYVTNDTEVAENNYQALK	D		2 Deamidated_N (N)	0.000040000004000000.0	11	100101RatKid_NS_deglyco_19.2693.2693.2.dta
18					26161	1	1	1052.98	2103.94	2	2103.93	0.0078	136	153	0	79.54	32	37	2.9e-06	K	MYVTNDTEVAENNYQALK	D		2 Deamidated_N (N)	0.000040000004000000.0	10	100101RatKid_NS_deglyco_14.2682.2682.2.dta
18					26162	1	1	1052.98	2103.94	2	2103.93	0.008	136	153	0	70.63	23	37	2.2e-05	K	MYVTNDTEVAENNYQALK	D		2 Deamidated_N (N)	0.000040000004000000.0	21	100101RatKid_NS_deglyco_16.3152.3152.2.dta
18					26163	1	1	1052.98	2103.94	2	2103.93	0.0081	136	153	0	97.76	27	37	4.2e-08	K	MYVTNDTEVAENNYQALK	D		2 Deamidated_N (N)	0.000040000000400000.0	24	100101RatKid_NS_deglyco_18.3084.3084.2.dta
18					26164	1	1	1052.98	2103.94	2	2103.93	0.0083	136	153	0	52.61	17	37	0.0014	K	MYVTNDTEVAENNYQALK	D		2 Deamidated_N (N)	0.000040000004000000.0	24	100101RatKid_NS_deglyco_08.2762.2762.2.dta
18					26165	1	1	1052.98	2103.94	2	2103.93	0.0084	136	153	0	69.23	23	37	3e-05	K	MYVTNDTEVAENNYQALK	D		2 Deamidated_N (N)	0.000040000004000000.0	12	100101RatKid_NS_deglyco_18.2938.2938.2.dta
18					26075	1	1	1052.48	2102.94	2	2102.95	-0.0088	136	153	0	51.41	22	37	0.0019	K	MYVTNDTEVAENNYQALK	D		Deamidated_N (N)	0.000000000000400000.0	12	100101RatKid_NS_deglyco_15.3293.3293.2.dta
18					26076	1	1	701.99	2102.95	3	2102.95	0.0031	136	153	0	42.39	25	37	0.014	K	MYVTNDTEVAENNYQALK	D		Deamidated_N (N)	0.000040000000000000.0	8	100101RatKid_NS_deglyco_14.3096.3096.3.dta
18					26077	1	1	1052.48	2102.95	2	2102.95	0.0033	136	153	0	67.22	21	36	4.7e-05	K	MYVTNDTEVAENNYQALK	D		Deamidated_N (N)	0.000040000000000000.0	9	100101RatKid_NS_deglyco_14.3748.3748.2.dta
18					26078	1	1	701.991	2102.95	3	2102.95	0.0035	136	153	0	55.6	23	36	0.00069	K	MYVTNDTEVAENNYQALK	D		Deamidated_N (N)	0.000040000000000000.0	11	100101RatKid_NS_deglyco_14.2971.2971.3.dta
18					26079	1	1	701.991	2102.95	3	2102.95	0.0038	136	153	0	55.49	25	37	0.00071	K	MYVTNDTEVAENNYQALK	D		Deamidated_N (N)	0.000040000000000000.0	11	100101RatKid_NS_deglyco_15.3092.3092.3.dta
18					26080	1	1	1052.48	2102.95	2	2102.95	0.0043	136	153	0	88.55	29	36	3.4e-07	K	MYVTNDTEVAENNYQALK	D		Deamidated_N (N)	0.000040000000000000.0	10	100101RatKid_NS_deglyco_14.2872.2872.2.dta
18					26081	1	1	1052.48	2102.95	2	2102.95	0.0044	136	153	0	76.29	23	36	5.8e-06	K	MYVTNDTEVAENNYQALK	D		Deamidated_N (N)	0.000040000000000000.0	23	100101RatKid_NS_deglyco_15.3122.3122.2.dta
18					26082	1	1	1052.48	2102.95	2	2102.95	0.0045	136	153	0	89.32	26	37	3e-07	K	MYVTNDTEVAENNYQALK	D		Deamidated_N (N)	0.000040000000000000.0	14	100101RatKid_NS_deglyco_14.2923.2923.2.dta
18					26083	1	1	1052.48	2102.95	2	2102.95	0.0045	136	153	0	76.79	24	37	5.3e-06	K	MYVTNDTEVAENNYQALK	D		Deamidated_N (N)	0.000040000000000000.0	19	100101RatKid_NS_deglyco_23.2906.2906.2.dta
18					26084	1	1	1052.48	2102.95	2	2102.95	0.0047	136	153	0	64.67	20	37	8.6e-05	K	MYVTNDTEVAENNYQALK	D		Deamidated_N (N)	0.000040000000000000.0	11	100101RatKid_NS_deglyco_15.3213.3213.2.dta
18					26085	1	1	701.991	2102.95	3	2102.95	0.0056	136	153	0	58.63	26	36	0.00034	K	MYVTNDTEVAENNYQALK	D		Deamidated_N (N)	0.000040000000000000.0	11	100101RatKid_NS_deglyco_23.2845.2845.3.dta
18					26086	1	1	701.991	2102.95	3	2102.95	0.0059	136	153	0	27.6	27	37	0.45	K	MYVTNDTEVAENNYQALK	D		Deamidated_N (N)	0.000040000000000000.0	18	100101RatKid_NS_deglyco_14.3275.3275.3.dta
18					26087	1	1	1052.48	2102.95	2	2102.95	0.0061	136	153	0	57.22	29	37	0.00049	K	MYVTNDTEVAENNYQALK	D		Deamidated_N (N)	0.000040000000000000.0	10	100101RatKid_NS_deglyco_14.4085.4085.2.dta
18					26088	1	1	1052.48	2102.95	2	2102.95	0.0063	136	153	0	77.54	22	37	4.6e-06	K	MYVTNDTEVAENNYQALK	D		Deamidated_N (N)	0.000040000000000000.0	23	100101RatKid_NS_deglyco_14.3193.3193.2.dta
18					26089	1	1	1052.48	2102.95	2	2102.95	0.0065	136	153	0	93.62	26	37	1.1e-07	K	MYVTNDTEVAENNYQALK	D		Deamidated_N (N)	0.000040000000000000.0	10	100101RatKid_NS_deglyco_12.2968.2968.2.dta
18					26090	1	1	1052.48	2102.95	2	2102.95	0.0066	136	153	0	73.32	22	37	1.2e-05	K	MYVTNDTEVAENNYQALK	D		Deamidated_N (N)	0.000040000000000000.0	22	100101RatKid_NS_deglyco_13.3007.3007.2.dta
18					26091	1	1	1052.48	2102.95	2	2102.95	0.0066	136	153	0	83	29	37	1.3e-06	K	MYVTNDTEVAENNYQALK	D		Deamidated_N (N)	0.000040000000000000.0	12	100101RatKid_NS_deglyco_15.3090.3090.2.dta
18					26092	1	1	1052.48	2102.95	2	2102.95	0.007	136	153	0	83.97	24	37	1e-06	K	MYVTNDTEVAENNYQALK	D		Deamidated_N (N)	0.000040000000000000.0	24	100101RatKid_NS_deglyco_13.3001.3001.2.dta
18					26093	1	1	1052.48	2102.95	2	2102.95	0.007	136	153	0	43.86	24	37	0.011	K	MYVTNDTEVAENNYQALK	D		Deamidated_N (N)	0.000040000000000000.0	23	100101RatKid_NS_deglyco_15.3299.3299.2.dta
18					26094	1	1	1052.48	2102.95	2	2102.95	0.007	136	153	0	63.38	23	37	0.00012	K	MYVTNDTEVAENNYQALK	D		Deamidated_N (N)	0.000040000000000000.0	17	100101RatKid_NS_deglyco_14.3468.3468.2.dta
18					26095	1	1	1052.48	2102.95	2	2102.95	0.0072	136	153	0	67.37	22	37	4.7e-05	K	MYVTNDTEVAENNYQALK	D		Deamidated_N (N)	0.000040000000000000.0	10	100101RatKid_NS_deglyco_14.4101.4101.2.dta
18					26096	1	1	1052.48	2102.95	2	2102.95	0.0073	136	153	0	91.83	28	37	1.7e-07	K	MYVTNDTEVAENNYQALK	D		Deamidated_N (N)	0.000040000000000000.0	13	100101RatKid_NS_deglyco_14.3011.3011.2.dta
18					26097	1	1	1052.48	2102.95	2	2102.95	0.0074	136	153	0	83.61	25	37	1.1e-06	K	MYVTNDTEVAENNYQALK	D		Deamidated_N (N)	0.000040000000000000.0	12	100101RatKid_NS_deglyco_14.3497.3497.2.dta
18					26098	1	1	701.992	2102.95	3	2102.95	0.0074	136	153	0	62.15	29	37	0.00015	K	MYVTNDTEVAENNYQALK	D		Deamidated_N (N)	0.000040000000000000.0	10	100101RatKid_NS_deglyco_14.2879.2879.3.dta
18					26099	1	1	1052.48	2102.95	2	2102.95	0.0077	136	153	0	34.21	19	37	0.099	K	MYVTNDTEVAENNYQALK	D		Deamidated_N (N)	0.000040000000000000.0	10	100101RatKid_NS_deglyco_14.3691.3691.2.dta
18					26100	1	1	701.992	2102.95	3	2102.95	0.0081	136	153	0	40.44	27	37	0.023	K	MYVTNDTEVAENNYQALK	D		Deamidated_N (N)	0.000040000000000000.0	12	100101RatKid_NS_deglyco_13.3022.3022.3.dta
18					26101	1	1	1052.48	2102.96	2	2102.95	0.0087	136	153	0	54.18	33	37	0.00098	K	MYVTNDTEVAENNYQALK	D		Deamidated_N (N)	0.000040000000000000.0	11	100101RatKid_NS_deglyco_15.3439.3439.2.dta
18					26102	1	1	1052.48	2102.96	2	2102.95	0.0089	136	153	0	101.4		37	1.8e-08	K	MYVTNDTEVAENNYQALK	D		Deamidated_N (N)	0.000040000000000000.0	22	100101RatKid_NS_deglyco_23.2834.2834.2.dta
18					26103	1	1	1052.49	2102.96	2	2102.95	0.0092	136	153	0	94.35		37	9.4e-08	K	MYVTNDTEVAENNYQALK	D		Deamidated_N (N)	0.000040000000000000.0	12	100101RatKid_NS_deglyco_16.2992.2992.2.dta
18					26104	1	1	1052.49	2102.96	2	2102.95	0.0094	136	153	0	64.32		37	9.5e-05	K	MYVTNDTEVAENNYQALK	D		Deamidated_N (N)	0.000040000000000000.0	12	100101RatKid_NS_deglyco_14.3279.3279.2.dta
18					26105	1	1	1052.49	2102.96	2	2102.95	0.0096	136	153	0	54.48	16	37	0.00092	K	MYVTNDTEVAENNYQALK	D		Deamidated_N (N)	0.000040000000000000.0	10	100101RatKid_NS_deglyco_14.3315.3315.2.dta
18					26106	1	1	1052.49	2102.96	2	2102.95	0.01	136	153	0	75.36		37	7.5e-06	K	MYVTNDTEVAENNYQALK	D		Deamidated_N (N)	0.000040000000000000.0	13	100101RatKid_NS_deglyco_14.3099.3099.2.dta
18					26166	1	1	1052.98	2103.94	2	2102.95	0.9959	136	153	0	41.28	22	37	0.019	K	MYVTNDTEVAENNYQALK	D		Deamidated_N (N)	0.000000000004000000.0	8	100101RatKid_NS_deglyco_14.2718.2718.2.dta
18					26168	1	1	1052.98	2103.95	2	2102.95	1.0057	136	153	0	70.33	26	37	2.4e-05	K	MYVTNDTEVAENNYQALK	D		Deamidated_N (N)	0.000040000000000000.0	10	100101RatKid_NS_deglyco_14.4055.4055.2.dta
18					26169	1	1	1052.98	2103.95	2	2102.95	1.0061	136	153	0	47.2	23	36	0.0048	K	MYVTNDTEVAENNYQALK	D		Deamidated_N (N)	0.000040000000000000.0	12	100101RatKid_NS_deglyco_14.3670.3670.2.dta
18					26685	1	1	1060.48	2118.95	2	2117.96	0.997	136	153	0	53.02	20	37	0.0015	K	MYVTNDTEVAENNYQALK	D		Oxidation (M)	0.100000000000000000.0	9	100101RatKid_NS_deglyco_23.2466.2466.2.dta
18					26720	1	1	1060.97	2119.93	2	2119.93	0.0064	136	153	0	90.87	23	37	2.2e-07	K	MYVTNDTEVAENNYQALK	D		Oxidation (M); 2 Deamidated_N (N)	0.100040000004000000.0	25	100101RatKid_NS_deglyco_18.2528.2528.2.dta
18					26678	1	1	1060.48	2118.94	2	2118.94	0.0016	136	153	0	99.13	25	37	3.2e-08	K	MYVTNDTEVAENNYQALK	D		Oxidation (M); Deamidated_N (N)	0.100040000000000000.0	13	100101RatKid_NS_deglyco_15.2745.2745.2.dta
18					26680	1	1	1060.48	2118.95	2	2118.94	0.0038	136	153	0	82.22	23	37	1.6e-06	K	MYVTNDTEVAENNYQALK	D		Oxidation (M); Deamidated_N (N)	0.100040000000000000.0	10	100101RatKid_NS_deglyco_16.2630.2630.2.dta
18					26681	1	1	707.323	2118.95	3	2118.94	0.0046	136	153	0	26.05	18	37	0.68	K	MYVTNDTEVAENNYQALK	D		Oxidation (M); Deamidated_N (N)	0.100040000000000000.0	18	100101RatKid_NS_deglyco_15.2756.2756.3.dta
18					26682	1	1	1060.48	2118.95	2	2118.94	0.007	136	153	0	106.53	22	37	5.9e-09	K	MYVTNDTEVAENNYQALK	D		Oxidation (M); Deamidated_N (N)	0.100040000000000000.0	27	100101RatKid_NS_deglyco_27.2055.2055.2.dta
18					26683	1	1	1060.48	2118.95	2	2118.94	0.0075	136	153	0	100.83	23	37	2.2e-08	K	MYVTNDTEVAENNYQALK	D		Oxidation (M); Deamidated_N (N)	0.100040000000000000.0	21	100101RatKid_NS_deglyco_14.2554.2554.2.dta
18					26684	1	1	1060.48	2118.95	2	2118.94	0.0081	136	153	0	78.33	22	37	3.9e-06	K	MYVTNDTEVAENNYQALK	D		Oxidation (M); Deamidated_N (N)	0.100040000000000000.0	14	100101RatKid_NS_deglyco_23.2488.2488.2.dta
18					26724	1	1	1060.98	2119.94	2	2118.94	0.9994	136	153	0	37.57		37	0.046	K	MYVTNDTEVAENNYQALK	D		Oxidation (M); Deamidated_N (N)	0.100000000004000000.0	11	100101RatKid_NS_deglyco_18.2539.2539.2.dta
18					26107	1	1	1052.49	2102.96	2	2101.96	0.9975	136	153	0	39.22	23	37	0.031	K	MYVTNDTEVAENNYQALK	D				8	100101RatKid_NS_deglyco_15.3234.3234.2.dta
19	IPI:IPI00363849.2	Tax_Id=10116 Gene_Symbol=Lamc1 similar to Laminin gamma-1 chain precursor	3123	182975	21194	1	1	951.477	1900.94	2	1900.94	0.0014	1216	1232	0	86.19	29	36	4.8e-07	R	TLAGENQTALEIEELNR	K		Deamidated_N (N)	0.00000400000000000.0	12	100101RatKid_NS_deglyco_15.3655.3655.2.dta
19					21195	1	1	634.654	1900.94	3	1900.94	0.0023	1216	1232	0	30.76	24	35	0.17	R	TLAGENQTALEIEELNR	K		Deamidated_N (N)	0.00000400000000000.0	14	100101RatKid_NS_deglyco_25.3201.3201.3.dta
19					21196	1	1	634.655	1900.94	3	1900.94	0.0043	1216	1232	0	54.39	27	35	0.00069	R	TLAGENQTALEIEELNR	K		Deamidated_N (N)	0.00000400000000000.0	16	100101RatKid_NS_deglyco_14.3507.3507.3.dta
19					21197	1	1	951.478	1900.94	2	1900.94	0.0044	1216	1232	0	108.95	29	35	2.4e-09	R	TLAGENQTALEIEELNR	K		Deamidated_N (N)	0.00000400000000000.0	11	100101RatKid_NS_deglyco_15.3647.3647.2.dta
19					21198	1	1	951.479	1900.94	2	1900.94	0.0048	1216	1232	0	96.6	25	36	4.5e-08	R	TLAGENQTALEIEELNR	K		Deamidated_N (N)	0.00000400000000000.0	12	100101RatKid_NS_deglyco_15.3736.3736.2.dta
19					21199	1	1	951.479	1900.94	2	1900.94	0.0059	1216	1232	0	73.6	27	36	8.9e-06	R	TLAGENQTALEIEELNR	K		Deamidated_N (N)	0.00000400000000000.0	13	100101RatKid_NS_deglyco_14.3502.3502.2.dta
19					21200	1	1	951.479	1900.94	2	1900.94	0.0059	1216	1232	0	103.78	29	36	8.5e-09	R	TLAGENQTALEIEELNR	K		Deamidated_N (N)	0.00000400000000000.0	11	100101RatKid_NS_deglyco_23.3419.3419.2.dta
19					21201	1	1	634.655	1900.94	3	1900.94	0.0059	1216	1232	0	52.01	27	36	0.0013	R	TLAGENQTALEIEELNR	K		Deamidated_N (N)	0.00000400000000000.0	8	100101RatKid_NS_deglyco_16.3642.3642.3.dta
19					21202	1	1	951.479	1900.94	2	1900.94	0.0065	1216	1232	0	129.82	30	36	2.1e-11	R	TLAGENQTALEIEELNR	K		Deamidated_N (N)	0.00000400000000000.0	12	100101RatKid_NS_deglyco_25.3189.3189.2.dta
19					21203	1	1	951.48	1900.94	2	1900.94	0.0072	1216	1232	0	94.62	27	36	7.1e-08	R	TLAGENQTALEIEELNR	K		Deamidated_N (N)	0.00000400000000000.0	12	100101RatKid_NS_deglyco_08.3492.3492.2.dta
19					21204	1	1	634.656	1900.95	3	1900.94	0.0078	1216	1232	0	47.86	28	36	0.0033	R	TLAGENQTALEIEELNR	K		Deamidated_N (N)	0.00000400000000000.0	15	100101RatKid_NS_deglyco_23.3423.3423.3.dta
19					21205	1	1	951.481	1900.95	2	1900.94	0.0087	1216	1232	0	78.2	21	36	3e-06	R	TLAGENQTALEIEELNR	K		Deamidated_N (N)	0.00000400000000000.0	13	100101RatKid_NS_deglyco_16.3624.3624.2.dta
19					21206	1	1	951.481	1900.95	2	1899.95	0.9937	1216	1232	0	40.11	16	35	0.019	R	TLAGENQTALEIEELNR	K				8	100101RatKid_NS_deglyco_25.3255.3255.2.dta
20	IPI:IPI00212014.2	Tax_Id=10116 Gene_Symbol=Vcp Transitional endoplasmic reticulum ATPase	2630	90162	51220	1	1	1225.6	3673.78	3	3672.77	1.0073	390	424	0	41.27		38	0.025	K	LADDVDLEQVANETHGHVGADLAALCSEAALQAIR	K		Deamidated_N (N)	0.00000000000400000000000000000000000.0	13	100101RatKid_NS_deglyco_17.6043.6043.3.dta	emPAI	2.13
20					51203	1	1	918.957	3671.8	4	3671.78	0.0119	390	424	0	24.39	19	37	1	K	LADDVDLEQVANETHGHVGADLAALCSEAALQAIR	K				10	100101RatKid_NS_deglyco_07.5994.5994.4.dta
20					51204	1	1	918.958	3671.8	4	3671.78	0.0167	390	424	0	21.72	21	37	1.8	K	LADDVDLEQVANETHGHVGADLAALCSEAALQAIR	K				14	100101RatKid_NS_deglyco_17.5977.5977.4.dta
20					51207	1	1	1225.28	3672.81	3	3671.78	1.0218	390	424	0	66.26	25	37	6e-05	K	LADDVDLEQVANETHGHVGADLAALCSEAALQAIR	K				26	100101RatKid_NS_deglyco_06.5966.5966.3.dta
21	IPI:IPI00365985.4	Tax_Id=10116 Gene_Symbol=Tra1_predicted 93 kDa protein	2121	92759	18732	1	1	893.947	1785.88	2	1785.87	0.0055	52	67	0	79.53	20	35	2.1e-06	R	EEEAIQLDGLNASQIR	E		Deamidated_N (N)	0.0000000000400000.0	12	100101RatKid_NS_deglyco_16.3592.3592.2.dta
21					18699	1	1	893.456	1784.9	2	1784.89	0.0062	52	67	0	76.35	24	35	3.8e-06	R	EEEAIQLDGLNASQIR	E				13	100101RatKid_NS_deglyco_11.3478.3478.2.dta
21					10197	1	1	743.875	1485.73	2	1485.73	0.0036	435	448	0	71.42	32	34	1.1e-05	K	GVVDSDDLPLNVSR	E		Deamidated_N (N)	0.00000000004000.0	8	100101RatKid_NS_deglyco_19.3030.3030.2.dta
21					10181	1	1	743.382	1484.75	2	1484.75	0.0029	435	448	0	72.01	30	34	8.4e-06	K	GVVDSDDLPLNVSR	E				8	100101RatKid_NS_deglyco_10.2791.2791.2.dta
21					10182	1	1	743.384	1484.75	2	1484.75	0.0056	435	448	0	71.48	27	34	9.9e-06	K	GVVDSDDLPLNVSR	E				10	100101RatKid_NS_deglyco_11.3002.3002.2.dta
22	IPI:IPI00197684.1	Tax_Id=10116 Gene_Symbol=Xpnpep2 Membrane-bound aminopeptidase P	1982	76545	47492	1	1	1052.51	3154.5	3	3154.48	0.015	406	435	1	53.96		38	0.0013	R	RNENFSSGPSFETISASGLNAALAHYSPTK	E		2 Deamidated_N (N)	0.000400000000000000040000000000.0	26	100101RatKid_NS_deglyco_16.4728.4728.3.dta
22					47460	1	1	789.383	3153.5	4	3153.5	0.0031	406	435	1	36.47	18	38	0.077	R	RNENFSSGPSFETISASGLNAALAHYSPTK	E		Deamidated_N (N)	0.040000000000000000000000000000.0	14	100101RatKid_NS_deglyco_14.4686.4686.4.dta
22					47461	1	1	1052.18	3153.51	3	3153.5	0.0058	406	435	1	76.09		38	8.2e-06	R	RNENFSSGPSFETISASGLNAALAHYSPTK	E		Deamidated_N (N)	0.000400000000000000000000000000.0	25	100101RatKid_NS_deglyco_13.4707.4707.3.dta
22					47462	1	1	1052.18	3153.51	3	3153.5	0.0087	406	435	1	74.12		38	1.3e-05	R	RNENFSSGPSFETISASGLNAALAHYSPTK	E		Deamidated_N (N)	0.000400000000000000000000000000.0	16	100101RatKid_NS_deglyco_15.4950.4950.3.dta
22					47463	1	1	1052.18	3153.51	3	3153.5	0.0114	406	435	1	85.21		38	9.9e-07	R	RNENFSSGPSFETISASGLNAALAHYSPTK	E		Deamidated_N (N)	0.000400000000000000000000000000.0	23	100101RatKid_NS_deglyco_13.4729.4729.3.dta
22					47464	1	1	789.386	3153.52	4	3153.5	0.0153	406	435	1	64.74		38	0.00011	R	RNENFSSGPSFETISASGLNAALAHYSPTK	E		Deamidated_N (N)	0.000400000000000000000000000000.0	22	100101RatKid_NS_deglyco_13.4719.4719.4.dta
22					47493	1	1	789.635	3154.51	4	3153.5	1.0091	406	435	1	32.46	28	37	0.18	R	RNENFSSGPSFETISASGLNAALAHYSPTK	E		Deamidated_N (N)	0.000400000000000000000000000000.0	13	100101RatKid_NS_deglyco_14.4707.4707.4.dta
22					47494	1	1	1052.51	3154.51	3	3153.5	1.0127	406	435	1	69.94		37	3.2e-05	R	RNENFSSGPSFETISASGLNAALAHYSPTK	E		Deamidated_N (N)	0.040000000000000000000000000000.0	25	100101RatKid_NS_deglyco_20.4350.4350.3.dta
22					47507	1	1	789.885	3155.51	4	3153.5	2.011	406	435	1	59.69	21	37	0.00034	R	RNENFSSGPSFETISASGLNAALAHYSPTK	E		Deamidated_N (N)	0.040000000000000000000000000000.0	15	100101RatKid_NS_deglyco_13.4756.4756.4.dta
22					47465	1	1	1052.18	3153.52	3	3152.52	1.0015	406	435	1	50.54	18	38	0.0028	R	RNENFSSGPSFETISASGLNAALAHYSPTK	E				14	100101RatKid_NS_deglyco_20.4354.4354.3.dta
22					47466	1	1	1052.18	3153.52	3	3152.52	1.0033	406	435	1	30.01	17	38	0.32	R	RNENFSSGPSFETISASGLNAALAHYSPTK	E				13	100101RatKid_NS_deglyco_19.4390.4390.3.dta
22					47495	1	1	1052.52	3154.53	3	3152.52	2.0103	406	435	1	40.9	17	37	0.024	R	RNENFSSGPSFETISASGLNAALAHYSPTK	E				15	100101RatKid_NS_deglyco_19.4374.4374.3.dta
23	IPI:IPI00884593.1	Tax_Id=10116 Gene_Symbol=LOC259246;LOC298116;LOC259245 Rat alpha-2u-globulin	1948	20992	358	1	0	468.71	935.406	2	935.402	0.0043	51	58	0	38.43		32	0.012	K	IEENGSMR	V		Deamidated_N (N)	0.00040000.0	5	100101RatKid_NS_deglyco_10.395.395.2.dta
23					350	1	0	468.216	934.418	2	934.418	0	51	58	0	49.6		32	0.00091	K	IEENGSMR	V				7	100101RatKid_NS_deglyco_06.448.448.2.dta
23					351	1	0	468.217	934.419	2	934.418	0.0015	51	58	0	42.25		31	0.0045	K	IEENGSMR	V				7	100101RatKid_NS_deglyco_06.282.282.2.dta
23					352	1	0	468.218	934.421	2	934.418	0.0032	51	58	0	40.63		32	0.0072	K	IEENGSMR	V				6	100101RatKid_NS_deglyco_05.343.343.2.dta
24	IPI:IPI00470260.6	Tax_Id=10116 Gene_Symbol=Gm2a GM2 ganglioside activator protein	1847	21935	47287	1	1	1044.83	3131.46	3	3131.46	-0.0005	148	175	0	42.26	22	39	0.025	K	EGTYSLPSSNFTVPDLELPSWLSTGNYR	I		2 Deamidated_N (N)	0.0000000004000000000000000400.0	15	100101RatKid_NS_deglyco_15.6926.6926.3.dta
24					47288	1	1	1566.74	3131.46	2	3131.46	-0.0004	148	175	0	47.76	17	39	0.0069	K	EGTYSLPSSNFTVPDLELPSWLSTGNYR	I		2 Deamidated_N (N)	0.0000000004000000000000000400.0	10	100101RatKid_NS_deglyco_15.6905.6905.2.dta
24					47290	1	1	1566.74	3131.47	2	3131.46	0.0077	148	175	0	45.45	17	38	0.011	K	EGTYSLPSSNFTVPDLELPSWLSTGNYR	I		2 Deamidated_N (N)	0.0000000004000000000000000400.0	13	100101RatKid_NS_deglyco_13.7020.7020.2.dta
24					47291	1	1	1044.83	3131.47	3	3131.46	0.0085	148	175	0	29.32	29	38	0.45	K	EGTYSLPSSNFTVPDLELPSWLSTGNYR	I		2 Deamidated_N (N)	0.0000000004000000000000000400.0	9	100101RatKid_NS_deglyco_13.7014.7014.3.dta
24					47292	1	1	1566.74	3131.47	2	3131.46	0.0086	148	175	0	47.58		38	0.0067	K	EGTYSLPSSNFTVPDLELPSWLSTGNYR	I		2 Deamidated_N (N)	0.0000000004000000000000000400.0	11	100101RatKid_NS_deglyco_14.6795.6795.2.dta
24					47130	1	1	1044.49	3130.46	3	3130.48	-0.0153	148	175	0	23.27	18	39	1.9	K	EGTYSLPSSNFTVPDLELPSWLSTGNYR	I		Deamidated_N (N)	0.0000000004000000000000000000.0	12	100101RatKid_NS_deglyco_11.8997.8997.3.dta
24					47131	1	1	1044.5	3130.49	3	3130.48	0.0086	148	175	0	46.04	36	38	0.0087	K	EGTYSLPSSNFTVPDLELPSWLSTGNYR	I		Deamidated_N (N)	0.0000000004000000000000000000.0	18	100101RatKid_NS_deglyco_12.6939.6939.3.dta
24					47132	1	1	1044.5	3130.49	3	3130.48	0.0087	148	175	0	46.82		38	0.0072	K	EGTYSLPSSNFTVPDLELPSWLSTGNYR	I		Deamidated_N (N)	0.0000000004000000000000000000.0	20	100101RatKid_NS_deglyco_13.6926.6926.3.dta
24					47133	1	1	1044.5	3130.49	3	3130.48	0.0091	148	175	0	27.1	26	38	0.68	K	EGTYSLPSSNFTVPDLELPSWLSTGNYR	I		Deamidated_N (N)	0.0000000004000000000000000000.0	18	100101RatKid_NS_deglyco_19.6218.6218.3.dta
24					47134	1	1	1566.25	3130.49	2	3130.48	0.0092	148	175	0	43.2	23	38	0.017	K	EGTYSLPSSNFTVPDLELPSWLSTGNYR	I		Deamidated_N (N)	0.0000000004000000000000000000.0	13	100101RatKid_NS_deglyco_12.6864.6864.2.dta
24					47135	1	1	1044.5	3130.49	3	3130.48	0.0104	148	175	0	58.96		38	0.00044	K	EGTYSLPSSNFTVPDLELPSWLSTGNYR	I		Deamidated_N (N)	0.0000000004000000000000000000.0	21	100101RatKid_NS_deglyco_11.7032.7032.3.dta
24					47136	1	1	1566.25	3130.49	2	3130.48	0.0106	148	175	0	43.45	21	38	0.016	K	EGTYSLPSSNFTVPDLELPSWLSTGNYR	I		Deamidated_N (N)	0.0000000004000000000000000000.0	11	100101RatKid_NS_deglyco_11.7065.7065.2.dta
24					47137	1	1	1044.5	3130.49	3	3130.48	0.0109	148	175	0	43.72		38	0.015	K	EGTYSLPSSNFTVPDLELPSWLSTGNYR	I		Deamidated_N (N)	0.0000000004000000000000000000.0	20	100101RatKid_NS_deglyco_12.6862.6862.3.dta
24					47138	1	1	1044.5	3130.49	3	3130.48	0.0126	148	175	0	62.08		38	0.00022	K	EGTYSLPSSNFTVPDLELPSWLSTGNYR	I		Deamidated_N (N)	0.0000000004000000000000000000.0	20	100101RatKid_NS_deglyco_10.6892.6892.3.dta
24					47139	1	1	1044.5	3130.49	3	3130.48	0.014	148	175	0	33.27	30	38	0.16	K	EGTYSLPSSNFTVPDLELPSWLSTGNYR	I		Deamidated_N (N)	0.0000000004000000000000000000.0	17	100101RatKid_NS_deglyco_11.7109.7109.3.dta
24					47140	1	1	1044.5	3130.49	3	3130.48	0.0142	148	175	0	33.82	27	38	0.14	K	EGTYSLPSSNFTVPDLELPSWLSTGNYR	I		Deamidated_N (N)	0.0000000004000000000000000000.0	18	100101RatKid_NS_deglyco_11.6956.6956.3.dta
24					47141	1	1	1044.5	3130.49	3	3130.48	0.0153	148	175	0	49		38	0.0043	K	EGTYSLPSSNFTVPDLELPSWLSTGNYR	I		Deamidated_N (N)	0.0000000004000000000000000000.0	12	100101RatKid_NS_deglyco_09.7292.7292.3.dta
24					47293	1	1	1566.75	3131.48	2	3130.48	1.0023	148	175	0	23.1	17	38	1.8	K	EGTYSLPSSNFTVPDLELPSWLSTGNYR	I		Deamidated_N (N)	0.0000000000000000000000000400.0	8	100101RatKid_NS_deglyco_15.6899.6899.2.dta
24					47294	1	1	1566.75	3131.48	2	3130.48	1.0074	148	175	0	42.04	20	38	0.022	K	EGTYSLPSSNFTVPDLELPSWLSTGNYR	I		Deamidated_N (N)	0.0000000004000000000000000000.0	8	100101RatKid_NS_deglyco_08.6366.6366.2.dta
24					47295	1	1	1044.84	3131.49	3	3130.48	1.0113	148	175	0	32.34	31	38	0.2	K	EGTYSLPSSNFTVPDLELPSWLSTGNYR	I		Deamidated_N (N)	0.0000000004000000000000000000.0	10	100101RatKid_NS_deglyco_21.6080.6080.3.dta
24					47296	1	1	1566.75	3131.49	2	3130.48	1.0152	148	175	0	50.67		38	0.0029	K	EGTYSLPSSNFTVPDLELPSWLSTGNYR	I		Deamidated_N (N)	0.0000000004000000000000000000.0	13	100101RatKid_NS_deglyco_17.7477.7477.2.dta
24					47297	1	1	1566.75	3131.49	2	3130.48	1.0167	148	175	0	33.3	20	38	0.16	K	EGTYSLPSSNFTVPDLELPSWLSTGNYR	I		Deamidated_N (N)	0.0000000000000000000000000400.0	11	100101RatKid_NS_deglyco_11.7201.7201.2.dta
24					47298	1	1	1044.84	3131.49	3	3130.48	1.017	148	175	0	50.62		38	0.0029	K	EGTYSLPSSNFTVPDLELPSWLSTGNYR	I		Deamidated_N (N)	0.0000000004000000000000000000.0	18	100101RatKid_NS_deglyco_12.6859.6859.3.dta
24					47142	1	1	1566.25	3130.49	2	3129.49	1.0002	148	175	0	37.67	29	38	0.058	K	EGTYSLPSSNFTVPDLELPSWLSTGNYR	I				10	100101RatKid_NS_deglyco_09.7301.7301.2.dta
24					47143	1	1	1566.26	3130.5	2	3129.49	1.0023	148	175	0	28.85	26	38	0.44	K	EGTYSLPSSNFTVPDLELPSWLSTGNYR	I				9	100101RatKid_NS_deglyco_10.6868.6868.2.dta
24					47144	1	1	1566.26	3130.5	2	3129.49	1.0025	148	175	0	40.9	20	38	0.027	K	EGTYSLPSSNFTVPDLELPSWLSTGNYR	I				8	100101RatKid_NS_deglyco_17.7502.7502.2.dta
24					47145	1	1	1566.26	3130.5	2	3129.49	1.0027	148	175	0	42.32	19	38	0.02	K	EGTYSLPSSNFTVPDLELPSWLSTGNYR	I				11	100101RatKid_NS_deglyco_11.7033.7033.2.dta
24					47146	1	1	1566.26	3130.5	2	3129.49	1.0037	148	175	0	31.13	21	38	0.26	K	EGTYSLPSSNFTVPDLELPSWLSTGNYR	I				7	100101RatKid_NS_deglyco_10.6873.6873.2.dta
24					47147	1	1	1566.26	3130.5	2	3129.49	1.004	148	175	0	37.46	26	38	0.06	K	EGTYSLPSSNFTVPDLELPSWLSTGNYR	I				10	100101RatKid_NS_deglyco_09.7307.7307.2.dta
24					47148	1	1	1566.26	3130.5	2	3129.49	1.0047	148	175	0	52.72	20	38	0.0018	K	EGTYSLPSSNFTVPDLELPSWLSTGNYR	I				9	100101RatKid_NS_deglyco_11.6960.6960.2.dta
24					47149	1	1	1566.26	3130.5	2	3129.49	1.005	148	175	0	40.56	26	38	0.029	K	EGTYSLPSSNFTVPDLELPSWLSTGNYR	I				8	100101RatKid_NS_deglyco_10.6881.6881.2.dta
24					47150	1	1	1566.26	3130.5	2	3129.49	1.0073	148	175	0	31.01	26	38	0.26	K	EGTYSLPSSNFTVPDLELPSWLSTGNYR	I				7	100101RatKid_NS_deglyco_11.7111.7111.2.dta
24					47151	1	1	1566.26	3130.5	2	3129.49	1.009	148	175	0	52.67	22	38	0.0018	K	EGTYSLPSSNFTVPDLELPSWLSTGNYR	I				9	100101RatKid_NS_deglyco_12.6895.6895.2.dta
24					47152	1	1	1566.26	3130.5	2	3129.49	1.0114	148	175	0	29.82	21	38	0.35	K	EGTYSLPSSNFTVPDLELPSWLSTGNYR	I				11	100101RatKid_NS_deglyco_17.7469.7469.2.dta
24					47299	1	1	1566.76	3131.5	2	3129.49	2.0045	148	175	0	27.29	16	38	0.64	K	EGTYSLPSSNFTVPDLELPSWLSTGNYR	I				9	100101RatKid_NS_deglyco_14.6684.6684.2.dta
24					47300	1	1	1566.76	3131.5	2	3129.49	2.0094	148	175	0	53.18	20	38	0.0016	K	EGTYSLPSSNFTVPDLELPSWLSTGNYR	I				9	100101RatKid_NS_deglyco_17.7490.7490.2.dta
24					47301	1	1	1566.76	3131.5	2	3129.49	2.0102	148	175	0	29.97	20	38	0.33	K	EGTYSLPSSNFTVPDLELPSWLSTGNYR	I				7	100101RatKid_NS_deglyco_11.7192.7192.2.dta	emPAI	3.77
25	IPI:IPI00567122.2	Tax_Id=10116 Gene_Symbol=- 17 kDa protein	1667	17297	358	1	0	468.71	935.406	2	935.402	0.0043	29	36	0	38.43		32	0.012	K	IEENGSMR	V		Deamidated_N (N)	0.00040000.0	5	100101RatKid_NS_deglyco_10.395.395.2.dta
25					350	1	0	468.216	934.418	2	934.418	0	29	36	0	49.6		32	0.00091	K	IEENGSMR	V				7	100101RatKid_NS_deglyco_06.448.448.2.dta
25					351	1	0	468.217	934.419	2	934.418	0.0015	29	36	0	42.25		31	0.0045	K	IEENGSMR	V				7	100101RatKid_NS_deglyco_06.282.282.2.dta
25					352	1	0	468.218	934.421	2	934.418	0.0032	29	36	0	40.63		32	0.0072	K	IEENGSMR	V				6	100101RatKid_NS_deglyco_05.343.343.2.dta
26	IPI:IPI00326140.3	Tax_Id=10116 Gene_Symbol=Pzp Alpha-1-macroglobulin precursor	1641	168388	35922	1	1	813.057	2436.15	3	2436.15	0.0024	878	900	0	66.48	21	37	6.4e-05	K	SLGEVNFTATAEALQSPELCGNK	V		Deamidated_N (N)	0.00000400000000000000000.0	15	100101RatKid_NS_deglyco_21.4346.4346.3.dta
26					35923	1	1	1219.08	2436.15	2	2436.15	0.007	878	900	0	93.93		37	1.1e-07	K	SLGEVNFTATAEALQSPELCGNK	V		Deamidated_N (N)	0.00000400000000000000000.0	14	100101RatKid_NS_deglyco_21.4277.4277.2.dta
26					35924	1	1	813.059	2436.16	3	2436.15	0.0083	878	900	0	59.18		37	0.00032	K	SLGEVNFTATAEALQSPELCGNK	V		Deamidated_N (N)	0.00000400000000000000000.0	22	100101RatKid_NS_deglyco_21.4272.4272.3.dta
26					35925	1	1	813.059	2436.16	3	2436.15	0.0086	878	900	0	61.97		37	0.00017	K	SLGEVNFTATAEALQSPELCGNK	V		Deamidated_N (N)	0.00000400000000000000000.0	15	100101RatKid_NS_deglyco_14.4624.4624.3.dta
26					35926	1	1	1219.09	2436.16	2	2436.15	0.0088	878	900	0	108.72		37	3.6e-09	K	SLGEVNFTATAEALQSPELCGNK	V		Deamidated_N (N)	0.00000400000000000000000.0	11	100101RatKid_NS_deglyco_21.4347.4347.2.dta
26					35927	1	1	1219.09	2436.16	2	2436.15	0.009	878	900	0	55.52		37	0.00075	K	SLGEVNFTATAEALQSPELCGNK	V		Deamidated_N (N)	0.00000400000000000000000.0	12	100101RatKid_NS_deglyco_21.4364.4364.2.dta
26					35928	1	1	1219.09	2436.16	2	2436.15	0.0124	878	900	0	77.4		37	4.9e-06	K	SLGEVNFTATAEALQSPELCGNK	V		Deamidated_N (N)	0.00000400000000000000000.0	13	100101RatKid_NS_deglyco_14.4609.4609.2.dta
26					35994	1	1	1219.58	2437.15	2	2436.15	1.0051	878	900	0	35.8	18	37	0.074	K	SLGEVNFTATAEALQSPELCGNK	V		Deamidated_N (N)	0.00000400000000000000000.0	13	100101RatKid_NS_deglyco_13.4734.4734.2.dta
26					35929	1	1	1219.09	2436.16	2	2435.16	0.9966	878	900	0	50.78	24	37	0.0023	K	SLGEVNFTATAEALQSPELCGNK	V				9	100101RatKid_NS_deglyco_14.4613.4613.2.dta
26					35930	1	1	1219.09	2436.16	2	2435.16	0.9994	878	900	0	54.17	25	37	0.001	K	SLGEVNFTATAEALQSPELCGNK	V				9	100101RatKid_NS_deglyco_21.4283.4283.2.dta
27	IPI:IPI00198641.4	Tax_Id=10116 Gene_Symbol=LOC246263 Acyl-coenzyme A synthetase ACSM2, mitochondrial precursor	1605	64617	3909	1	1	621.288	1240.56	2	1240.56	0.004	462	472	0	47.81	25	33	0.002	R	TDDIINSSGYR	I		Deamidated_N (N)	0.00000400000.0	9	100101RatKid_NS_deglyco_14.1536.1536.2.dta
27					3897	1	1	620.795	1239.58	2	1239.57	0.0024	462	472	0	40.25	23	33	0.012	R	TDDIINSSGYR	I				8	100101RatKid_NS_deglyco_17.1733.1733.2.dta
28	IPI:IPI00327697.4	Tax_Id=10116 Gene_Symbol=Dpep1 Dipeptidase 1 precursor	1500	45949	21933	1	1	482.005	1923.99	4	1923.99	0.0021	53	70	1	29.53	20	34	0.16	R	KSEANLSALAETHTNIPK	L		Deamidated_N (N)	0.000040000000000000.0	12	100101RatKid_NS_deglyco_15.2221.2221.4.dta
28					21935	1	1	642.338	1923.99	3	1923.99	0.0026	53	70	1	64.5	17	34	5.1e-05	R	KSEANLSALAETHTNIPK	L		Deamidated_N (N)	0.000040000000000000.0	13	100101RatKid_NS_deglyco_21.2023.2023.3.dta
28					21936	1	1	963.004	1923.99	2	1923.99	0.0028	53	70	1	65.14	19	34	4.3e-05	R	KSEANLSALAETHTNIPK	L		Deamidated_N (N)	0.000040000000000000.0	13	100101RatKid_NS_deglyco_15.2226.2226.2.dta
28					21937	1	1	642.338	1923.99	3	1923.99	0.003	53	70	1	58.14	18	34	0.00022	R	KSEANLSALAETHTNIPK	L		Deamidated_N (N)	0.000040000000000000.0	13	100101RatKid_NS_deglyco_13.2161.2161.3.dta
28					21938	1	1	482.006	1923.99	4	1923.99	0.0033	53	70	1	23.06	21	34	0.7	R	KSEANLSALAETHTNIPK	L		Deamidated_N (N)	0.000040000000000000.0	13	100101RatKid_NS_deglyco_14.2126.2126.4.dta
28					21939	1	1	642.338	1923.99	3	1923.99	0.0035	53	70	1	53.15	21	34	0.00068	R	KSEANLSALAETHTNIPK	L		Deamidated_N (N)	0.000040000000000000.0	11	100101RatKid_NS_deglyco_09.2095.2095.3.dta
28					21940	1	1	642.339	1923.99	3	1923.99	0.0037	53	70	1	47.24	16	34	0.0027	R	KSEANLSALAETHTNIPK	L		Deamidated_N (N)	0.000040000000000000.0	12	100101RatKid_NS_deglyco_20.2440.2440.3.dta
28					21941	1	1	642.339	1923.99	3	1923.99	0.0038	53	70	1	61.18	21	34	0.00011	R	KSEANLSALAETHTNIPK	L		Deamidated_N (N)	0.000040000000000000.0	11	100101RatKid_NS_deglyco_20.2238.2238.3.dta
28					21942	1	1	642.339	1923.99	3	1923.99	0.0039	53	70	1	70.15	27	34	1.4e-05	R	KSEANLSALAETHTNIPK	L		Deamidated_N (N)	0.000040000000000000.0	13	100101RatKid_NS_deglyco_20.2084.2084.3.dta
28					21943	1	1	642.339	1923.99	3	1923.99	0.004	53	70	1	53.73	21	34	0.00059	R	KSEANLSALAETHTNIPK	L		Deamidated_N (N)	0.000040000000000000.0	21	100101RatKid_NS_deglyco_10.1958.1958.3.dta
28					21944	1	1	642.339	1923.99	3	1923.99	0.0041	53	70	1	63.7	23	34	5.9e-05	R	KSEANLSALAETHTNIPK	L		Deamidated_N (N)	0.000040000000000000.0	19	100101RatKid_NS_deglyco_20.2160.2160.3.dta
28					21945	1	1	642.339	1923.99	3	1923.99	0.0042	53	70	1	49.67	17	34	0.0015	R	KSEANLSALAETHTNIPK	L		Deamidated_N (N)	0.000040000000000000.0	17	100101RatKid_NS_deglyco_14.2098.2098.3.dta
28					21946	1	1	642.339	1923.99	3	1923.99	0.0046	53	70	1	57.46	27	34	0.00025	R	KSEANLSALAETHTNIPK	L		Deamidated_N (N)	0.000040000000000000.0	18	100101RatKid_NS_deglyco_15.2210.2210.3.dta
28					21947	1	1	642.339	1923.99	3	1923.99	0.0047	53	70	1	43.79	19	34	0.0058	R	KSEANLSALAETHTNIPK	L		Deamidated_N (N)	0.000040000000000000.0	20	100101RatKid_NS_deglyco_16.2162.2162.3.dta
28					21948	1	1	642.34	1924	3	1923.99	0.0064	53	70	1	49.39	17	34	0.0016	R	KSEANLSALAETHTNIPK	L		Deamidated_N (N)	0.000040000000000000.0	21	100101RatKid_NS_deglyco_08.2208.2208.3.dta
28					21949	1	1	642.34	1924	3	1923.99	0.0066	53	70	1	39.98	18	34	0.014	R	KSEANLSALAETHTNIPK	L		Deamidated_N (N)	0.000040000000000000.0	16	100101RatKid_NS_deglyco_21.2096.2096.3.dta
28					21950	1	1	642.34	1924	3	1923.99	0.0073	53	70	1	52.65	23	34	0.00075	R	KSEANLSALAETHTNIPK	L		Deamidated_N (N)	0.000040000000000000.0	20	100101RatKid_NS_deglyco_11.2209.2209.3.dta
28					21951	1	1	642.34	1924	3	1923.99	0.0084	53	70	1	56.33	24	34	0.00031	R	KSEANLSALAETHTNIPK	L		Deamidated_N (N)	0.000040000000000000.0	9	100101RatKid_NS_deglyco_15.2298.2298.3.dta
28					21952	1	1	642.342	1924	3	1923.01	0.9969	53	70	1	37.82	17	34	0.022	R	KSEANLSALAETHTNIPK	L				9	100101RatKid_NS_deglyco_14.2179.2179.3.dta
29	IPI:IPI00230941.5	Tax_Id=10116 Gene_Symbol=Vim Vimentin	1476	53757	19815	1	1	919.398	1836.78	2	1836.78	0.0056	451	466	0	38.7	22	36	0.032	R	DGQVINETSQHHDDLE	-		Deamidated_N (N)	0.0000040000000000.0	11	100101RatKid_NS_deglyco_16.1364.1364.2.dta
29					19784	1	1	918.905	1835.8	2	1835.79	0.0028	451	466	0	36.1	19	36	0.051	R	DGQVINETSQHHDDLE	-				6	100101RatKid_NS_deglyco_14.1208.1208.2.dta
29					19785	1	1	918.905	1835.8	2	1835.79	0.004	451	466	0	25.49	16	36	0.6	R	DGQVINETSQHHDDLE	-				14	100101RatKid_NS_deglyco_14.1379.1379.2.dta
29					19786	1	1	612.94	1835.8	3	1835.79	0.0064	451	466	0	24.47	19	36	0.76	R	DGQVINETSQHHDDLE	-				14	100101RatKid_NS_deglyco_14.1861.1861.3.dta
29					19787	1	1	918.907	1835.8	2	1835.79	0.0071	451	466	0	48.84	24	36	0.0028	R	DGQVINETSQHHDDLE	-				7	100101RatKid_NS_deglyco_14.1278.1278.2.dta
29					19788	1	1	918.907	1835.8	2	1835.79	0.0081	451	466	0	45.97	23	36	0.0057	R	DGQVINETSQHHDDLE	-				7	100101RatKid_NS_deglyco_14.1140.1140.2.dta
30	IPI:IPI00327182.13	Tax_Id=10116 Gene_Symbol=Kng1 T-kininogen 1 precursor	1462	49003	27170	1	1	1066.44	2130.87	2	2130.86	0.0052	80	97	0	34.64	15	36	0.069	K	EGNCSVQSGLTWQDCDFK	D		Deamidated_N (N)	0.004000000000000000.0	11	100101RatKid_NS_deglyco_26.2916.2916.2.dta
30					27171	1	1	1066.44	2130.87	2	2130.86	0.0053	80	97	0	56.34	18	36	0.00046	K	EGNCSVQSGLTWQDCDFK	D		Deamidated_N (N)	0.004000000000000000.0	10	100101RatKid_NS_deglyco_23.3160.3160.2.dta
30					27172	1	1	1066.44	2130.87	2	2130.86	0.006	80	97	0	66.71	26	36	4.4e-05	K	EGNCSVQSGLTWQDCDFK	D		Deamidated_N (N)	0.004000000000000000.0	9	100101RatKid_NS_deglyco_26.2897.2897.2.dta
30					27173	1	1	1066.44	2130.87	2	2130.86	0.0067	80	97	0	22.58	22	36	1.1	K	EGNCSVQSGLTWQDCDFK	D		Deamidated_N (N)	0.004000000000000000.0	17	100101RatKid_NS_deglyco_24.3027.3027.2.dta
30					27174	1	1	1066.44	2130.87	2	2130.86	0.0073	80	97	0	76.08	23	36	5.1e-06	K	EGNCSVQSGLTWQDCDFK	D		Deamidated_N (N)	0.004000000000000000.0	9	100101RatKid_NS_deglyco_25.2944.2944.2.dta
30					27175	1	1	1066.44	2130.87	2	2130.86	0.0102	80	97	0	67.93		36	3.4e-05	K	EGNCSVQSGLTWQDCDFK	D		Deamidated_N (N)	0.004000000000000000.0	9	100101RatKid_NS_deglyco_25.2937.2937.2.dta
30					27176	1	1	1066.44	2130.88	2	2129.88	0.9968	80	97	0	57.05	22	36	0.00041	K	EGNCSVQSGLTWQDCDFK	D				9	100101RatKid_NS_deglyco_23.3135.3135.2.dta
30					51597	1	1	1256.2	3765.58	3	3765.57	0.0103	80	113	1	74.03		40	2.1e-05	K	EGNCSVQSGLTWQDCDFKDAEEAATGECTTTLGK	K		Deamidated_N (N)	0.0040000000000000000000000000000000.0	23	100101RatKid_NS_deglyco_26.3785.3785.3.dta
30					51598	1	1	1256.2	3765.58	3	3765.57	0.0117	80	113	1	110.27		40	4.9e-09	K	EGNCSVQSGLTWQDCDFKDAEEAATGECTTTLGK	K		Deamidated_N (N)	0.0040000000000000000000000000000000.0	29	100101RatKid_NS_deglyco_24.4023.4023.3.dta
30					51599	1	1	1256.2	3765.59	3	3765.57	0.016	80	113	1	85.01		40	1.7e-06	K	EGNCSVQSGLTWQDCDFKDAEEAATGECTTTLGK	K		Deamidated_N (N)	0.0040000000000000000000000000000000.0	30	100101RatKid_NS_deglyco_24.3928.3928.3.dta
30					51602	1	1	1256.53	3766.58	3	3765.57	1.0079	80	113	1	83.06		40	2.5e-06	K	EGNCSVQSGLTWQDCDFKDAEEAATGECTTTLGK	K		Deamidated_N (N)	0.0040000000000000000000000000000000.0	23	100101RatKid_NS_deglyco_24.4030.4030.3.dta
30					51603	1	1	1256.54	3766.59	3	3765.57	1.014	80	113	1	55.47		40	0.0015	K	EGNCSVQSGLTWQDCDFKDAEEAATGECTTTLGK	K		Deamidated_N (N)	0.0040000000000000000000000000000000.0	27	100101RatKid_NS_deglyco_21.3967.3967.3.dta
30					51604	1	1	1256.54	3766.59	3	3765.57	1.0177	80	113	1	62.21	21	40	0.00032	K	EGNCSVQSGLTWQDCDFKDAEEAATGECTTTLGK	K		Deamidated_N (N)	0.0040000000000000000000000000000000.0	22	100101RatKid_NS_deglyco_21.3974.3974.3.dta
30					51605	1	1	1256.54	3766.59	3	3765.57	1.0183	80	113	1	59.93		40	0.00053	K	EGNCSVQSGLTWQDCDFKDAEEAATGECTTTLGK	K		Deamidated_N (N)	0.0040000000000000000000000000000000.0	26	100101RatKid_NS_deglyco_21.3987.3987.3.dta
30					51606	1	1	1256.54	3766.59	3	3765.57	1.0224	80	113	1	61.46		40	0.00038	K	EGNCSVQSGLTWQDCDFKDAEEAATGECTTTLGK	K		Deamidated_N (N)	0.0040000000000000000000000000000000.0	24	100101RatKid_NS_deglyco_24.3922.3922.3.dta
30					51600	1	1	1256.21	3765.59	3	3764.59	1.0068	80	113	1	37.34	21	40	0.098	K	EGNCSVQSGLTWQDCDFKDAEEAATGECTTTLGK	K				19	100101RatKid_NS_deglyco_24.4043.4043.3.dta
30					51601	1	1	1256.21	3765.6	3	3764.59	1.0148	80	113	1	45.14	18	40	0.017	K	EGNCSVQSGLTWQDCDFKDAEEAATGECTTTLGK	K				22	100101RatKid_NS_deglyco_26.3819.3819.3.dta
30					51607	1	1	1256.54	3766.6	3	3764.59	2.0094	80	113	1	55.46	22	40	0.0015	K	EGNCSVQSGLTWQDCDFKDAEEAATGECTTTLGK	K				24	100101RatKid_NS_deglyco_26.3806.3806.3.dta
30					51608	1	1	1256.54	3766.6	3	3764.59	2.0132	80	113	1	58.06	20	40	0.00085	K	EGNCSVQSGLTWQDCDFKDAEEAATGECTTTLGK	K				20	100101RatKid_NS_deglyco_23.4090.4090.3.dta
30					51609	1	1	1256.54	3766.61	3	3764.59	2.0193	80	113	1	62.32	25	40	0.00031	K	EGNCSVQSGLTWQDCDFKDAEEAATGECTTTLGK	K				28	100101RatKid_NS_deglyco_25.3838.3838.3.dta
30					51610	1	1	1256.54	3766.61	3	3764.59	2.0221	80	113	1	36.98	19	40	0.11	K	EGNCSVQSGLTWQDCDFKDAEEAATGECTTTLGK	K				16	100101RatKid_NS_deglyco_26.3780.3780.3.dta	emPAI	1.19
31	IPI:IPI00558996.2	Tax_Id=10116 Gene_Symbol=MGC108747 48 kDa protein	1450	48981	27170	1	0	1066.44	2130.87	2	2130.86	0.0052	80	97	0	34.64	15	36	0.069	K	EGNCSVQSGLTWQDCDFK	D		Deamidated_N (N)	0.004000000000000000.0	11	100101RatKid_NS_deglyco_26.2916.2916.2.dta
31					27171	1	0	1066.44	2130.87	2	2130.86	0.0053	80	97	0	56.34	18	36	0.00046	K	EGNCSVQSGLTWQDCDFK	D		Deamidated_N (N)	0.004000000000000000.0	10	100101RatKid_NS_deglyco_23.3160.3160.2.dta
31					27172	1	0	1066.44	2130.87	2	2130.86	0.006	80	97	0	66.71	26	36	4.4e-05	K	EGNCSVQSGLTWQDCDFK	D		Deamidated_N (N)	0.004000000000000000.0	9	100101RatKid_NS_deglyco_26.2897.2897.2.dta
31					27173	1	0	1066.44	2130.87	2	2130.86	0.0067	80	97	0	22.58	22	36	1.1	K	EGNCSVQSGLTWQDCDFK	D		Deamidated_N (N)	0.004000000000000000.0	17	100101RatKid_NS_deglyco_24.3027.3027.2.dta
31					27174	1	0	1066.44	2130.87	2	2130.86	0.0073	80	97	0	76.08	23	36	5.1e-06	K	EGNCSVQSGLTWQDCDFK	D		Deamidated_N (N)	0.004000000000000000.0	9	100101RatKid_NS_deglyco_25.2944.2944.2.dta
31					27175	1	0	1066.44	2130.87	2	2130.86	0.0102	80	97	0	67.93		36	3.4e-05	K	EGNCSVQSGLTWQDCDFK	D		Deamidated_N (N)	0.004000000000000000.0	9	100101RatKid_NS_deglyco_25.2937.2937.2.dta
31					27176	1	0	1066.44	2130.88	2	2129.88	0.9968	80	97	0	57.05	22	36	0.00041	K	EGNCSVQSGLTWQDCDFK	D				9	100101RatKid_NS_deglyco_23.3135.3135.2.dta
31					51597	1	0	1256.2	3765.58	3	3765.57	0.0103	80	113	1	74.03		40	2.1e-05	K	EGNCSVQSGLTWQDCDFKDAEEAATGECTTTLGK	K		Deamidated_N (N)	0.0040000000000000000000000000000000.0	23	100101RatKid_NS_deglyco_26.3785.3785.3.dta
31					51598	1	0	1256.2	3765.58	3	3765.57	0.0117	80	113	1	110.27		40	4.9e-09	K	EGNCSVQSGLTWQDCDFKDAEEAATGECTTTLGK	K		Deamidated_N (N)	0.0040000000000000000000000000000000.0	29	100101RatKid_NS_deglyco_24.4023.4023.3.dta
31					51599	1	0	1256.2	3765.59	3	3765.57	0.016	80	113	1	85.01		40	1.7e-06	K	EGNCSVQSGLTWQDCDFKDAEEAATGECTTTLGK	K		Deamidated_N (N)	0.0040000000000000000000000000000000.0	30	100101RatKid_NS_deglyco_24.3928.3928.3.dta
31					51602	1	0	1256.53	3766.58	3	3765.57	1.0079	80	113	1	83.06		40	2.5e-06	K	EGNCSVQSGLTWQDCDFKDAEEAATGECTTTLGK	K		Deamidated_N (N)	0.0040000000000000000000000000000000.0	23	100101RatKid_NS_deglyco_24.4030.4030.3.dta
31					51603	1	0	1256.54	3766.59	3	3765.57	1.014	80	113	1	55.47		40	0.0015	K	EGNCSVQSGLTWQDCDFKDAEEAATGECTTTLGK	K		Deamidated_N (N)	0.0040000000000000000000000000000000.0	27	100101RatKid_NS_deglyco_21.3967.3967.3.dta
31					51604	1	0	1256.54	3766.59	3	3765.57	1.0177	80	113	1	62.21	21	40	0.00032	K	EGNCSVQSGLTWQDCDFKDAEEAATGECTTTLGK	K		Deamidated_N (N)	0.0040000000000000000000000000000000.0	22	100101RatKid_NS_deglyco_21.3974.3974.3.dta
31					51605	1	0	1256.54	3766.59	3	3765.57	1.0183	80	113	1	59.93		40	0.00053	K	EGNCSVQSGLTWQDCDFKDAEEAATGECTTTLGK	K		Deamidated_N (N)	0.0040000000000000000000000000000000.0	26	100101RatKid_NS_deglyco_21.3987.3987.3.dta
31					51606	1	0	1256.54	3766.59	3	3765.57	1.0224	80	113	1	61.46		40	0.00038	K	EGNCSVQSGLTWQDCDFKDAEEAATGECTTTLGK	K		Deamidated_N (N)	0.0040000000000000000000000000000000.0	24	100101RatKid_NS_deglyco_24.3922.3922.3.dta
31					51600	1	0	1256.21	3765.59	3	3764.59	1.0068	80	113	1	37.34	21	40	0.098	K	EGNCSVQSGLTWQDCDFKDAEEAATGECTTTLGK	K				19	100101RatKid_NS_deglyco_24.4043.4043.3.dta
31					51601	1	0	1256.21	3765.6	3	3764.59	1.0148	80	113	1	45.14	18	40	0.017	K	EGNCSVQSGLTWQDCDFKDAEEAATGECTTTLGK	K				22	100101RatKid_NS_deglyco_26.3819.3819.3.dta
31					51607	1	0	1256.54	3766.6	3	3764.59	2.0094	80	113	1	55.46	22	40	0.0015	K	EGNCSVQSGLTWQDCDFKDAEEAATGECTTTLGK	K				24	100101RatKid_NS_deglyco_26.3806.3806.3.dta
31					51608	1	0	1256.54	3766.6	3	3764.59	2.0132	80	113	1	58.06	20	40	0.00085	K	EGNCSVQSGLTWQDCDFKDAEEAATGECTTTLGK	K				20	100101RatKid_NS_deglyco_23.4090.4090.3.dta
31					51609	1	0	1256.54	3766.61	3	3764.59	2.0193	80	113	1	62.32	25	40	0.00031	K	EGNCSVQSGLTWQDCDFKDAEEAATGECTTTLGK	K				28	100101RatKid_NS_deglyco_25.3838.3838.3.dta
31					51610	1	0	1256.54	3766.61	3	3764.59	2.0221	80	113	1	36.98	19	40	0.11	K	EGNCSVQSGLTWQDCDFKDAEEAATGECTTTLGK	K				16	100101RatKid_NS_deglyco_26.3780.3780.3.dta	emPAI	1.19
32	IPI:IPI00372372.2	Tax_Id=10116 Gene_Symbol=Serpinc1 Serine (Or cysteine) peptidase inhibitor, clade C (Antithrombin), member 1	1436	52714	27709	1	1	1076.01	2150	2	2150.01	-0.0038	184	202	0	37.26	20	37	0.051	K	SLTFNESYQDVSEIVYGAK	L		Deamidated_N (N)	0.0000400000000000000.0	10	100101RatKid_NS_deglyco_26.4827.4827.2.dta
32					27710	1	1	1076.01	2150.01	2	2150.01	0.0013	184	202	0	60.6	19	37	0.00024	K	SLTFNESYQDVSEIVYGAK	L		Deamidated_N (N)	0.0000400000000000000.0	10	100101RatKid_NS_deglyco_25.4899.4899.2.dta
32					27711	1	1	1076.01	2150.01	2	2150.01	0.0043	184	202	0	70.82		37	2.3e-05	K	SLTFNESYQDVSEIVYGAK	L		Deamidated_N (N)	0.0000400000000000000.0	9	100101RatKid_NS_deglyco_21.5086.5086.2.dta
32					27712	1	1	1076.01	2150.01	2	2150.01	0.0044	184	202	0	52.95		37	0.0014	K	SLTFNESYQDVSEIVYGAK	L		Deamidated_N (N)	0.0000400000000000000.0	9	100101RatKid_NS_deglyco_25.4912.4912.2.dta
32					27713	1	1	1076.01	2150.01	2	2150.01	0.0053	184	202	0	60.34	23	37	0.00025	K	SLTFNESYQDVSEIVYGAK	L		Deamidated_N (N)	0.0000400000000000000.0	11	100101RatKid_NS_deglyco_25.4830.4830.2.dta
32					27714	1	1	1076.01	2150.01	2	2150.01	0.0065	184	202	0	70.46	21	37	2.3e-05	K	SLTFNESYQDVSEIVYGAK	L		Deamidated_N (N)	0.0000400000000000000.0	11	100101RatKid_NS_deglyco_24.5130.5130.2.dta
32					27715	1	1	1076.01	2150.01	2	2150.01	0.007	184	202	0	75.23		37	7.8e-06	K	SLTFNESYQDVSEIVYGAK	L		Deamidated_N (N)	0.0000400000000000000.0	9	100101RatKid_NS_deglyco_24.5051.5051.2.dta
32					27746	1	1	1076.51	2151.01	2	2150.01	1.0017	184	202	0	66.5	20	37	6.1e-05	K	SLTFNESYQDVSEIVYGAK	L		Deamidated_N (N)	0.0000400000000000000.0	9	100101RatKid_NS_deglyco_24.5162.5162.2.dta
32					27747	1	1	1076.51	2151.01	2	2150.01	1.0047	184	202	0	45.06	17	37	0.0087	K	SLTFNESYQDVSEIVYGAK	L		Deamidated_N (N)	0.0000400000000000000.0	9	100101RatKid_NS_deglyco_25.4933.4933.2.dta
32					27748	1	1	1076.51	2151.01	2	2150.01	1.009	184	202	0	57.92	17	37	0.00043	K	SLTFNESYQDVSEIVYGAK	L		Deamidated_N (N)	0.0000400000000000000.0	16	100101RatKid_NS_deglyco_23.5113.5113.2.dta
32					27749	1	1	1076.51	2151.02	2	2150.01	1.0098	184	202	0	54.99	20	37	0.00083	K	SLTFNESYQDVSEIVYGAK	L		Deamidated_N (N)	0.0000400000000000000.0	8	100101RatKid_NS_deglyco_26.4838.4838.2.dta
32					27784	1	1	1077.01	2152.01	2	2150.01	2.0069	184	202	0	35.71	16	37	0.072	K	SLTFNESYQDVSEIVYGAK	L		Deamidated_N (N)	0.0000400000000000000.0	8	100101RatKid_NS_deglyco_25.5038.5038.2.dta	emPAI	0.73
32					27716	1	1	1076.02	2150.02	2	2149.02	0.9958	184	202	0	56.03	17	37	0.00065	K	SLTFNESYQDVSEIVYGAK	L				9	100101RatKid_NS_deglyco_21.5053.5053.2.dta
32					27717	1	1	1076.02	2150.02	2	2149.02	0.9963	184	202	0	67.1	21	37	5.1e-05	K	SLTFNESYQDVSEIVYGAK	L				9	100101RatKid_NS_deglyco_24.5115.5115.2.dta
33	IPI:IPI00206823.1	Tax_Id=10116 Gene_Symbol=Obp3 Alpha-2u globulin	1371	20834	358	1	0	468.71	935.406	2	935.402	0.0043	51	58	0	38.43		32	0.012	K	IEENGSMR	V		Deamidated_N (N)	0.00040000.0	5	100101RatKid_NS_deglyco_10.395.395.2.dta
33					350	1	0	468.216	934.418	2	934.418	0	51	58	0	49.6		32	0.00091	K	IEENGSMR	V				7	100101RatKid_NS_deglyco_06.448.448.2.dta
33					351	1	0	468.217	934.419	2	934.418	0.0015	51	58	0	42.25		31	0.0045	K	IEENGSMR	V				7	100101RatKid_NS_deglyco_06.282.282.2.dta
33					352	1	0	468.218	934.421	2	934.418	0.0032	51	58	0	40.63		32	0.0072	K	IEENGSMR	V				6	100101RatKid_NS_deglyco_05.343.343.2.dta
34	IPI:IPI00195160.1	Tax_Id=10116 Gene_Symbol=Psap Sulfated glycoprotein 1 precursor	1308	62908	29685	1	1	552.507	2206	4	2206	0.0017	213	231	1	31.87	21	37	0.18	R	TNSSFVQGLVDHVKEDCDR	L		Deamidated_N (N)	0.0400000000000000000.0	11	100101RatKid_NS_deglyco_11.3985.3985.4.dta
34					29686	1	1	552.507	2206	4	2206	0.0019	213	231	1	24.31	20	37	1	R	TNSSFVQGLVDHVKEDCDR	L		Deamidated_N (N)	0.0400000000000000000.0	15	100101RatKid_NS_deglyco_13.3946.3946.4.dta
34					29687	1	1	736.34	2206	3	2206	0.0028	213	231	1	26	15	37	0.72	R	TNSSFVQGLVDHVKEDCDR	L		Deamidated_N (N)	0.0400000000000000000.0	12	100101RatKid_NS_deglyco_14.3802.3802.3.dta
34					29688	1	1	552.507	2206	4	2206	0.0029	213	231	1	28.72	22	37	0.38	R	TNSSFVQGLVDHVKEDCDR	L		Deamidated_N (N)	0.0400000000000000000.0	10	100101RatKid_NS_deglyco_19.3688.3688.4.dta
34					29689	1	1	736.34	2206	3	2206	0.0031	213	231	1	33.83	21	37	0.12	R	TNSSFVQGLVDHVKEDCDR	L		Deamidated_N (N)	0.0400000000000000000.0	15	100101RatKid_NS_deglyco_12.3960.3960.3.dta
34					29690	1	1	736.34	2206	3	2206	0.0032	213	231	1	42.66	21	37	0.015	R	TNSSFVQGLVDHVKEDCDR	L		Deamidated_N (N)	0.0400000000000000000.0	12	100101RatKid_NS_deglyco_10.3848.3848.3.dta
34					29693	1	1	736.341	2206	3	2206	0.0048	213	231	1	41.7	21	37	0.019	R	TNSSFVQGLVDHVKEDCDR	L		Deamidated_N (N)	0.0400000000000000000.0	12	100101RatKid_NS_deglyco_10.3839.3839.3.dta
34					29694	1	1	552.508	2206	4	2206	0.0049	213	231	1	24.57	21	37	0.98	R	TNSSFVQGLVDHVKEDCDR	L		Deamidated_N (N)	0.0400000000000000000.0	20	100101RatKid_NS_deglyco_18.3886.3886.4.dta
34					29695	1	1	552.508	2206	4	2206	0.0051	213	231	1	20.22	18	37	2.7	R	TNSSFVQGLVDHVKEDCDR	L		Deamidated_N (N)	0.0400000000000000000.0	20	100101RatKid_NS_deglyco_23.3741.3741.4.dta
34					29696	1	1	736.341	2206	3	2206	0.0052	213	231	1	63.86	28	37	0.00012	R	TNSSFVQGLVDHVKEDCDR	L		Deamidated_N (N)	0.0400000000000000000.0	13	100101RatKid_NS_deglyco_13.3951.3951.3.dta
34					29697	1	1	552.508	2206	4	2206	0.0053	213	231	1	23.67	18	37	1.2	R	TNSSFVQGLVDHVKEDCDR	L		Deamidated_N (N)	0.0400000000000000000.0	24	100101RatKid_NS_deglyco_12.3959.3959.4.dta
34					29698	1	1	552.508	2206	4	2206	0.0055	213	231	1	22.58	22	37	1.5	R	TNSSFVQGLVDHVKEDCDR	L		Deamidated_N (N)	0.0400000000000000000.0	20	100101RatKid_NS_deglyco_08.3834.3834.4.dta
34					29699	1	1	736.341	2206	3	2206	0.006	213	231	1	33.07	28	37	0.14	R	TNSSFVQGLVDHVKEDCDR	L		Deamidated_N (N)	0.0400000000000000000.0	12	100101RatKid_NS_deglyco_18.3882.3882.3.dta
34					29700	1	1	552.508	2206	4	2206	0.006	213	231	1	27.53	26	37	0.5	R	TNSSFVQGLVDHVKEDCDR	L		Deamidated_N (N)	0.0400000000000000000.0	16	100101RatKid_NS_deglyco_10.3850.3850.4.dta
34					29701	1	1	552.508	2206	4	2206	0.0068	213	231	1	37.06	23	37	0.056	R	TNSSFVQGLVDHVKEDCDR	L		Deamidated_N (N)	0.0400000000000000000.0	18	100101RatKid_NS_deglyco_14.3793.3793.4.dta
34					29702	1	1	736.342	2206	3	2206	0.007	213	231	1	41.8	21	37	0.019	R	TNSSFVQGLVDHVKEDCDR	L		Deamidated_N (N)	0.0400000000000000000.0	12	100101RatKid_NS_deglyco_23.3743.3743.3.dta
34					29703	1	1	736.342	2206	3	2206	0.0073	213	231	1	36.58	25	37	0.062	R	TNSSFVQGLVDHVKEDCDR	L		Deamidated_N (N)	0.0400000000000000000.0	12	100101RatKid_NS_deglyco_19.3690.3690.3.dta
34					29704	1	1	736.342	2206.01	3	2206	0.0094	213	231	1	60.48		37	0.00025	R	TNSSFVQGLVDHVKEDCDR	L		Deamidated_N (N)	0.0400000000000000000.0	13	100101RatKid_NS_deglyco_08.3836.3836.3.dta
34					29705	1	1	736.343	2206.01	3	2206	0.0098	213	231	1	44.6		37	0.0099	R	TNSSFVQGLVDHVKEDCDR	L		Deamidated_N (N)	0.0400000000000000000.0	13	100101RatKid_NS_deglyco_11.4028.4028.3.dta
34					29707	1	1	1104.02	2206.03	2	2205.01	1.0133	213	231	1	70.41	20	37	2.6e-05	R	TNSSFVQGLVDHVKEDCDR	L				10	100101RatKid_NS_deglyco_10.3866.3866.2.dta
35	IPI:IPI00201617.1	Tax_Id=10116 Gene_Symbol=LOC259244;Obp3 Alpha-2u globulin	1210	20923	358	1	0	468.71	935.406	2	935.402	0.0043	51	58	0	38.43		32	0.012	K	IEENGSMR	V		Deamidated_N (N)	0.00040000.0	5	100101RatKid_NS_deglyco_10.395.395.2.dta
35					350	1	0	468.216	934.418	2	934.418	0	51	58	0	49.6		32	0.00091	K	IEENGSMR	V				7	100101RatKid_NS_deglyco_06.448.448.2.dta
35					351	1	0	468.217	934.419	2	934.418	0.0015	51	58	0	42.25		31	0.0045	K	IEENGSMR	V				7	100101RatKid_NS_deglyco_06.282.282.2.dta
35					352	1	0	468.218	934.421	2	934.418	0.0032	51	58	0	40.63		32	0.0072	K	IEENGSMR	V				6	100101RatKid_NS_deglyco_05.343.343.2.dta
36	IPI:IPI00195173.1	Tax_Id=10116 Gene_Symbol=Cd59 CD59 glycoprotein precursor	1057	14465	23463	1	1	997.962	1993.91	2	1993.91	0.0001	37	55	0	69.02	18	36	3.1e-05	K	TNSTCSPNLDACLVAVSGK	Q		Deamidated_N (N)	0.0400000000000000000.0	13	100101RatKid_NS_deglyco_24.2977.2977.2.dta
36					23464	1	1	997.962	1993.91	2	1993.91	0.0005	37	55	0	80.77	21	36	2.1e-06	K	TNSTCSPNLDACLVAVSGK	Q		Deamidated_N (N)	0.0400000000000000000.0	13	100101RatKid_NS_deglyco_21.2982.2982.2.dta
36					23465	1	1	997.963	1993.91	2	1993.91	0.0023	37	55	0	75.58	22	36	6.8e-06	K	TNSTCSPNLDACLVAVSGK	Q		Deamidated_N (N)	0.0000000400000000000.0	11	100101RatKid_NS_deglyco_24.2986.2986.2.dta
36					23466	1	1	997.963	1993.91	2	1993.91	0.0034	37	55	0	72.97	26	37	1.3e-05	K	TNSTCSPNLDACLVAVSGK	Q		Deamidated_N (N)	0.0400000000000000000.0	11	100101RatKid_NS_deglyco_25.2913.2913.2.dta
36					23467	1	1	997.963	1993.91	2	1993.91	0.0038	37	55	0	82.67	22	36	1.4e-06	K	TNSTCSPNLDACLVAVSGK	Q		Deamidated_N (N)	0.0400000000000000000.0	13	100101RatKid_NS_deglyco_16.3304.3304.2.dta
36					23468	1	1	665.645	1993.91	3	1993.91	0.0043	37	55	0	41.83	21	36	0.016	K	TNSTCSPNLDACLVAVSGK	Q		Deamidated_N (N)	0.0400000000000000000.0	13	100101RatKid_NS_deglyco_25.2936.2936.3.dta
36					23469	1	1	997.964	1993.91	2	1993.91	0.0043	37	55	0	78.51	23	36	3.5e-06	K	TNSTCSPNLDACLVAVSGK	Q		Deamidated_N (N)	0.0400000000000000000.0	12	100101RatKid_NS_deglyco_23.3175.3175.2.dta
36					23470	1	1	997.964	1993.91	2	1993.91	0.0049	37	55	0	37.78		36	0.042	K	TNSTCSPNLDACLVAVSGK	Q		Deamidated_N (N)	0.0000000400000000000.0	8	100101RatKid_NS_deglyco_28.2689.2689.2.dta
36					23471	1	1	997.964	1993.91	2	1993.91	0.005	37	55	0	104.01		36	9.9e-09	K	TNSTCSPNLDACLVAVSGK	Q		Deamidated_N (N)	0.0400000000000000000.0	13	100101RatKid_NS_deglyco_25.2956.2956.2.dta
36					23472	1	1	997.964	1993.91	2	1993.91	0.0051	37	55	0	68.34		36	3.6e-05	K	TNSTCSPNLDACLVAVSGK	Q		Deamidated_N (N)	0.0400000000000000000.0	13	100101RatKid_NS_deglyco_25.3026.3026.2.dta
36					23473	1	1	997.964	1993.91	2	1993.91	0.0052	37	55	0	65.71	20	36	6.7e-05	K	TNSTCSPNLDACLVAVSGK	Q		Deamidated_N (N)	0.0400000000000000000.0	11	100101RatKid_NS_deglyco_24.3022.3022.2.dta
36					23474	1	1	997.964	1993.91	2	1993.91	0.0052	37	55	0	47.08	24	36	0.0049	K	TNSTCSPNLDACLVAVSGK	Q		Deamidated_N (N)	0.0400000000000000000.0	13	100101RatKid_NS_deglyco_23.3243.3243.2.dta
36					23475	1	1	997.964	1993.91	2	1993.91	0.0054	37	55	0	79.25		36	2.9e-06	K	TNSTCSPNLDACLVAVSGK	Q		Deamidated_N (N)	0.0400000000000000000.0	24	100101RatKid_NS_deglyco_23.3098.3098.2.dta
36					23476	1	1	997.964	1993.91	2	1993.91	0.0055	37	55	0	65.77	19	36	6.6e-05	K	TNSTCSPNLDACLVAVSGK	Q		Deamidated_N (N)	0.0400000000000000000.0	12	100101RatKid_NS_deglyco_26.2874.2874.2.dta
36					23477	1	1	997.964	1993.91	2	1993.91	0.0055	37	55	0	56.33	19	36	0.00058	K	TNSTCSPNLDACLVAVSGK	Q		Deamidated_N (N)	0.0000000400000000000.0	12	100101RatKid_NS_deglyco_15.3387.3387.2.dta
36					23478	1	1	997.965	1993.91	2	1993.91	0.0066	37	55	0	69.66	19	36	2.7e-05	K	TNSTCSPNLDACLVAVSGK	Q		Deamidated_N (N)	0.0400000000000000000.0	9	100101RatKid_NS_deglyco_27.2672.2672.2.dta
36					23479	1	1	997.965	1993.92	2	1993.91	0.0068	37	55	0	71.22	20	36	1.8e-05	K	TNSTCSPNLDACLVAVSGK	Q		Deamidated_N (N)	0.0400000000000000000.0	11	100101RatKid_NS_deglyco_08.3234.3234.2.dta
36					23480	1	1	997.965	1993.92	2	1993.91	0.0077	37	55	0	38.08	16	37	0.039	K	TNSTCSPNLDACLVAVSGK	Q		Deamidated_N (N)	0.0400000000000000000.0	19	100101RatKid_NS_deglyco_19.3227.3227.2.dta
36					23481	1	1	997.966	1993.92	2	1993.91	0.0086	37	55	0	62.64		36	0.00013	K	TNSTCSPNLDACLVAVSGK	Q		Deamidated_N (N)	0.0400000000000000000.0	21	100101RatKid_NS_deglyco_18.3330.3330.2.dta
36					23482	1	1	997.966	1993.92	2	1993.91	0.0093	37	55	0	69.39		36	2.8e-05	K	TNSTCSPNLDACLVAVSGK	Q		Deamidated_N (N)	0.0400000000000000000.0	9	100101RatKid_NS_deglyco_16.3361.3361.2.dta
36					23488	1	1	998.465	1994.92	2	1993.91	1.0068	37	55	0	56.7	22	37	0.0006	K	TNSTCSPNLDACLVAVSGK	Q		Deamidated_N (N)	0.0400000000000000000.0	12	100101RatKid_NS_deglyco_22.3127.3127.2.dta
36					23489	1	1	998.465	1994.92	2	1993.91	1.0078	37	55	0	72.6	22	37	1.5e-05	K	TNSTCSPNLDACLVAVSGK	Q		Deamidated_N (N)	0.0400000000000000000.0	9	100101RatKid_NS_deglyco_16.3289.3289.2.dta
36					23490	1	1	998.466	1994.92	2	1993.91	1.0096	37	55	0	56.8		37	0.00058	K	TNSTCSPNLDACLVAVSGK	Q		Deamidated_N (N)	0.0400000000000000000.0	9	100101RatKid_NS_deglyco_23.3327.3327.2.dta
36					23483	1	1	997.967	1993.92	2	1992.92	0.9954	37	55	0	48.01		36	0.0039	K	TNSTCSPNLDACLVAVSGK	Q				11	100101RatKid_NS_deglyco_08.3216.3216.2.dta
37	IPI:IPI00568085.3	Tax_Id=10116 Gene_Symbol=LOC298111 19 kDa protein	965	19303	358	1	0	468.71	935.406	2	935.402	0.0043	46	53	0	38.43		32	0.012	K	IEENGSMR	V		Deamidated_N (N)	0.00040000.0	5	100101RatKid_NS_deglyco_10.395.395.2.dta
37					350	1	0	468.216	934.418	2	934.418	0	46	53	0	49.6		32	0.00091	K	IEENGSMR	V				7	100101RatKid_NS_deglyco_06.448.448.2.dta
37					351	1	0	468.217	934.419	2	934.418	0.0015	46	53	0	42.25		31	0.0045	K	IEENGSMR	V				7	100101RatKid_NS_deglyco_06.282.282.2.dta
37					352	1	0	468.218	934.421	2	934.418	0.0032	46	53	0	40.63		32	0.0072	K	IEENGSMR	V				6	100101RatKid_NS_deglyco_05.343.343.2.dta
38	IPI:IPI00214859.5	Tax_Id=10116 Gene_Symbol=Col18a1 similar to Collagen alpha-1(XVIII) chain precursor	938	185965	39886	1	1	890.761	2669.26	3	2669.26	0.0057	587	611	0	59.21	23	37	0.00036	R	DGQQNISLLYTEPGASQTQTGASFR	L		Deamidated_N (N)	0.0000400000000000000000000.0	22	100101RatKid_NS_deglyco_26.3427.3427.3.dta
38					39887	1	1	890.762	2669.26	3	2669.26	0.0068	587	611	0	68.98		37	3.8e-05	R	DGQQNISLLYTEPGASQTQTGASFR	L		Deamidated_N (N)	0.0000400000000000000000000.0	25	100101RatKid_NS_deglyco_08.3807.3807.3.dta
38					39888	1	1	890.762	2669.26	3	2669.26	0.0068	587	611	0	64.76		37	0.0001	R	DGQQNISLLYTEPGASQTQTGASFR	L		Deamidated_N (N)	0.0000400000000000000000000.0	19	100101RatKid_NS_deglyco_16.3943.3943.3.dta
38					39889	1	1	1335.64	2669.26	2	2669.26	0.0069	587	611	0	83.65		37	1.3e-06	R	DGQQNISLLYTEPGASQTQTGASFR	L		Deamidated_N (N)	0.0000400000000000000000000.0	13	100101RatKid_NS_deglyco_23.3709.3709.2.dta
38					39890	1	1	890.762	2669.26	3	2669.26	0.0071	587	611	0	65.65	35	37	8.1e-05	R	DGQQNISLLYTEPGASQTQTGASFR	L		Deamidated_N (N)	0.0000400000000000000000000.0	16	100101RatKid_NS_deglyco_18.3847.3847.3.dta
38					39891	1	1	890.762	2669.26	3	2669.26	0.0073	587	611	0	60.8		37	0.00025	R	DGQQNISLLYTEPGASQTQTGASFR	L		Deamidated_N (N)	0.0000400000000000000000000.0	19	100101RatKid_NS_deglyco_23.3696.3696.3.dta
38					39892	1	1	890.762	2669.26	3	2669.26	0.0073	587	611	0	56.22		37	0.00071	R	DGQQNISLLYTEPGASQTQTGASFR	L		Deamidated_N (N)	0.0000400000000000000000000.0	21	100101RatKid_NS_deglyco_24.3529.3529.3.dta
38					39893	1	1	890.762	2669.26	3	2669.26	0.0075	587	611	0	46.17		37	0.0073	R	DGQQNISLLYTEPGASQTQTGASFR	L		Deamidated_N (N)	0.0000400000000000000000000.0	20	100101RatKid_NS_deglyco_16.3939.3939.3.dta
38					39894	1	1	1335.64	2669.27	2	2669.26	0.0094	587	611	0	87.97		37	4.8e-07	R	DGQQNISLLYTEPGASQTQTGASFR	L		Deamidated_N (N)	0.0000400000000000000000000.0	14	100101RatKid_NS_deglyco_24.3509.3509.2.dta
38					39895	1	1	890.763	2669.27	3	2669.26	0.0102	587	611	0	40.97	33	37	0.024	R	DGQQNISLLYTEPGASQTQTGASFR	L		Deamidated_N (N)	0.0000400000000000000000000.0	20	100101RatKid_NS_deglyco_25.3438.3438.3.dta
38					39896	1	1	1335.64	2669.27	2	2669.26	0.0105	587	611	0	99.88		37	3e-08	R	DGQQNISLLYTEPGASQTQTGASFR	L		Deamidated_N (N)	0.0000400000000000000000000.0	13	100101RatKid_NS_deglyco_18.3864.3864.2.dta
38					39897	1	1	1335.64	2669.27	2	2669.26	0.0108	587	611	0	91.58		37	2.1e-07	R	DGQQNISLLYTEPGASQTQTGASFR	L		Deamidated_N (N)	0.0000400000000000000000000.0	13	100101RatKid_NS_deglyco_08.3835.3835.2.dta
38					39898	1	1	1335.64	2669.27	2	2669.26	0.012	587	611	0	82.85		37	1.5e-06	R	DGQQNISLLYTEPGASQTQTGASFR	L		Deamidated_N (N)	0.0000400000000000000000000.0	10	100101RatKid_NS_deglyco_24.3519.3519.2.dta
38					39899	1	1	1335.64	2669.27	2	2669.26	0.0121	587	611	0	95.03		37	9.3e-08	R	DGQQNISLLYTEPGASQTQTGASFR	L		Deamidated_N (N)	0.0000400000000000000000000.0	10	100101RatKid_NS_deglyco_25.3463.3463.2.dta
38					39900	1	1	890.764	2669.27	3	2669.26	0.0127	587	611	0	42.04	36	37	0.018	R	DGQQNISLLYTEPGASQTQTGASFR	L		Deamidated_N (N)	0.0000400000000000000000000.0	17	100101RatKid_NS_deglyco_19.3699.3699.3.dta
38					39901	1	1	1335.64	2669.27	2	2669.26	0.0132	587	611	0	73.82		37	1.2e-05	R	DGQQNISLLYTEPGASQTQTGASFR	L		Deamidated_N (N)	0.0000400000000000000000000.0	12	100101RatKid_NS_deglyco_26.3418.3418.2.dta
38					39914	1	1	891.096	2670.27	3	2669.26	1.0101	587	611	0	20.09	19	37	2.9	R	DGQQNISLLYTEPGASQTQTGASFR	L		Deamidated_N (N)	0.0000400000000000000000000.0	14	100101RatKid_NS_deglyco_23.3779.3779.3.dta
38					39915	1	1	1336.14	2670.27	2	2669.26	1.0167	587	611	0	69.75		37	3e-05	R	DGQQNISLLYTEPGASQTQTGASFR	L		Deamidated_N (N)	0.0000400000000000000000000.0	14	100101RatKid_NS_deglyco_23.3748.3748.2.dta	emPAI	0.13
38					39902	1	1	1335.64	2669.27	2	2668.27	1.0001	587	611	0	81.66	26	37	1.9e-06	R	DGQQNISLLYTEPGASQTQTGASFR	L				11	100101RatKid_NS_deglyco_08.3821.3821.2.dta
38					39903	1	1	1335.64	2669.27	2	2668.27	1.0009	587	611	0	57.98	26	37	0.00045	R	DGQQNISLLYTEPGASQTQTGASFR	L				13	100101RatKid_NS_deglyco_26.3430.3430.2.dta
38					39904	1	1	1335.65	2669.28	2	2668.27	1.0028	587	611	0	80.79	25	37	2.3e-06	R	DGQQNISLLYTEPGASQTQTGASFR	L				11	100101RatKid_NS_deglyco_25.3451.3451.2.dta
38					39905	1	1	1335.65	2669.28	2	2668.27	1.0095	587	611	0	80.32	25	37	2.5e-06	R	DGQQNISLLYTEPGASQTQTGASFR	L				11	100101RatKid_NS_deglyco_18.3893.3893.2.dta
39	IPI:IPI00230946.4	Tax_Id=10116 Gene_Symbol=Dpp7 Dipeptidyl-peptidase 2 precursor	842	55649	53123	1	1	1384.24	4149.7	3	4149.72	-0.0121	318	355	0	53.61	26	39	0.0021	R	ALAGLVYNSSGMEPCFDIYQMYQSCADPTGCGTGSNAR	A		2 Deamidated_N (N)	0.00000004000000000000000000000000000400.0	17	100101RatKid_NS_deglyco_15.5964.5964.3.dta
39					53117	1	1	1038.19	4148.75	4	4148.73	0.0149	318	355	0	53.92		39	0.002	R	ALAGLVYNSSGMEPCFDIYQMYQSCADPTGCGTGSNAR	A		Deamidated_N (N)	0.00000004000000000000000000000000000000.0	29	100101RatKid_NS_deglyco_16.5755.5755.4.dta
39					53118	1	1	1383.92	4148.75	3	4148.73	0.0166	318	355	0	56.16		39	0.0012	R	ALAGLVYNSSGMEPCFDIYQMYQSCADPTGCGTGSNAR	A		Deamidated_N (N)	0.00000004000000000000000000000000000000.0	19	100101RatKid_NS_deglyco_14.5846.5846.3.dta
39					53119	1	1	1038.19	4148.75	4	4148.73	0.0174	318	355	0	36.35	19	40	0.12	R	ALAGLVYNSSGMEPCFDIYQMYQSCADPTGCGTGSNAR	A		Deamidated_N (N)	0.00000004000000000000000000000000000000.0	21	100101RatKid_NS_deglyco_16.5800.5800.4.dta
39					53120	1	1	1383.92	4148.75	3	4148.73	0.019	318	355	0	73.99		39	2e-05	R	ALAGLVYNSSGMEPCFDIYQMYQSCADPTGCGTGSNAR	A		Deamidated_N (N)	0.00000004000000000000000000000000000000.0	27	100101RatKid_NS_deglyco_14.5864.5864.3.dta
39					53121	1	1	1038.19	4148.75	4	4148.73	0.0191	318	355	0	63.94		39	0.0002	R	ALAGLVYNSSGMEPCFDIYQMYQSCADPTGCGTGSNAR	A		Deamidated_N (N)	0.00000004000000000000000000000000000000.0	33	100101RatKid_NS_deglyco_15.5999.5999.4.dta
39					53124	1	1	1038.44	4149.73	4	4148.73	1.0009	318	355	0	42.78	22	39	0.025	R	ALAGLVYNSSGMEPCFDIYQMYQSCADPTGCGTGSNAR	A		Deamidated_N (N)	0.00000004000000000000000000000000000000.0	27	100101RatKid_NS_deglyco_16.5786.5786.4.dta
39					53125	1	1	1038.44	4149.74	4	4148.73	1.0113	318	355	0	53.67		39	0.0021	R	ALAGLVYNSSGMEPCFDIYQMYQSCADPTGCGTGSNAR	A		Deamidated_N (N)	0.00000004000000000000000000000000000000.0	33	100101RatKid_NS_deglyco_15.5962.5962.4.dta
39					53126	1	1	1384.26	4149.75	3	4148.73	1.0159	318	355	0	82.9		39	2.5e-06	R	ALAGLVYNSSGMEPCFDIYQMYQSCADPTGCGTGSNAR	A		Deamidated_N (N)	0.00000004000000000000000000000000000000.0	20	100101RatKid_NS_deglyco_16.5757.5757.3.dta
39					53127	1	1	1384.26	4149.75	3	4148.73	1.0167	318	355	0	70.3		39	4.6e-05	R	ALAGLVYNSSGMEPCFDIYQMYQSCADPTGCGTGSNAR	A		Deamidated_N (N)	0.00000004000000000000000000000000000000.0	26	100101RatKid_NS_deglyco_14.5870.5870.3.dta
39					53128	1	1	1384.26	4149.76	3	4148.73	1.0231	318	355	0	69.24		40	6e-05	R	ALAGLVYNSSGMEPCFDIYQMYQSCADPTGCGTGSNAR	A		Deamidated_N (N)	0.00000004000000000000000000000000000000.0	24	100101RatKid_NS_deglyco_16.5750.5750.3.dta
39					53151	1	1	1042.69	4166.74	4	4164.73	2.0117	318	355	0	39.42	23	39	0.056	R	ALAGLVYNSSGMEPCFDIYQMYQSCADPTGCGTGSNAR	A		Oxidation (M); Deamidated_N (N)	0.00000004000100000000000000000000000000.0	32	100101RatKid_NS_deglyco_15.5651.5651.4.dta	emPAI	0.88
39					53122	1	1	1383.93	4148.77	3	4147.75	1.0227	318	355	0	46.14	21	40	0.013	R	ALAGLVYNSSGMEPCFDIYQMYQSCADPTGCGTGSNAR	A				18	100101RatKid_NS_deglyco_15.5967.5967.3.dta
39					53129	1	1	1038.45	4149.76	4	4147.75	2.0136	318	355	0	31.41	22	40	0.37	R	ALAGLVYNSSGMEPCFDIYQMYQSCADPTGCGTGSNAR	A				17	100101RatKid_NS_deglyco_14.5830.5830.4.dta
40	IPI:IPI00371266.1	Tax_Id=10116 Gene_Symbol=Naca_predicted nascent-polypeptide-associated complex alpha polypeptide	791	23370	16196	1	1	840.386	1678.76	2	1678.75	0.0037	201	215	0	80.34	24	36	1.9e-06	K	NNSNDIVNAIMELTM	-		Deamidated_N (N)	0.000400000000000.0	11	100101RatKid_NS_deglyco_19.7007.7007.2.dta
40					16433	1	1	848.385	1694.75	2	1694.75	0.0053	201	215	0	69.65	26	36	2.2e-05	K	NNSNDIVNAIMELTM	-		Oxidation (M); Deamidated_N (N)	0.400000000000001.0	12	100101RatKid_NS_deglyco_19.6755.6755.2.dta
40					16182	1	1	839.895	1677.77	2	1677.77	0.0045	201	215	0	54.33	16	36	0.00078	K	NNSNDIVNAIMELTM	-				17	100101RatKid_NS_deglyco_09.7940.7940.2.dta
41	IPI:IPI00206403.1	Tax_Id=10116 Gene_Symbol=Lum Lumican precursor	773	38654	39014	1	1	872.105	2613.29	3	2613.3	-0.0044	85	106	0	22.5	16	37	1.4	K	AFENVTDLQWLILDHNLLENSK	I		2 Deamidated_N (N)	0.0004000000000000000400.0	10	100101RatKid_NS_deglyco_21.5942.5942.3.dta
41					38995	1	1	871.778	2612.31	3	2612.31	0.0002	85	106	0	25.44	16	36	0.59	K	AFENVTDLQWLILDHNLLENSK	I		Deamidated_N (N)	0.0004000000000000000000.0	10	100101RatKid_NS_deglyco_24.5901.5901.3.dta
41					38996	1	1	871.779	2612.31	3	2612.31	0.0014	85	106	0	29.49	17	36	0.23	K	AFENVTDLQWLILDHNLLENSK	I		Deamidated_N (N)	0.0004000000000000000000.0	11	100101RatKid_NS_deglyco_23.5948.5948.3.dta
41					38997	1	1	871.779	2612.31	3	2612.31	0.0025	85	106	0	28.12	16	36	0.31	K	AFENVTDLQWLILDHNLLENSK	I		Deamidated_N (N)	0.0004000000000000000000.0	11	100101RatKid_NS_deglyco_19.5927.5927.3.dta
41					38998	1	1	871.779	2612.32	3	2612.31	0.0039	85	106	0	48.53	24	36	0.0028	K	AFENVTDLQWLILDHNLLENSK	I		Deamidated_N (N)	0.0004000000000000000000.0	10	100101RatKid_NS_deglyco_23.5835.5835.3.dta
41					38999	1	1	871.779	2612.32	3	2612.31	0.004	85	106	0	32.25	19	36	0.12	K	AFENVTDLQWLILDHNLLENSK	I		Deamidated_N (N)	0.0004000000000000000000.0	10	100101RatKid_NS_deglyco_20.5723.5723.3.dta
41					39000	1	1	871.779	2612.32	3	2612.31	0.0041	85	106	0	39	24	36	0.025	K	AFENVTDLQWLILDHNLLENSK	I		Deamidated_N (N)	0.0004000000000000000000.0	12	100101RatKid_NS_deglyco_24.5721.5721.3.dta
41					39001	1	1	871.779	2612.32	3	2612.31	0.0042	85	106	0	33.77	19	36	0.084	K	AFENVTDLQWLILDHNLLENSK	I		Deamidated_N (N)	0.0004000000000000000000.0	11	100101RatKid_NS_deglyco_08.6046.6046.3.dta
41					39002	1	1	871.779	2612.32	3	2612.31	0.0045	85	106	0	31.51	15	35	0.14	K	AFENVTDLQWLILDHNLLENSK	I		Deamidated_N (N)	0.0004000000000000000000.0	12	100101RatKid_NS_deglyco_15.6465.6465.3.dta
41					39003	1	1	871.78	2612.32	3	2612.31	0.0052	85	106	0	46.71	19	35	0.0042	K	AFENVTDLQWLILDHNLLENSK	I		Deamidated_N (N)	0.0004000000000000000000.0	17	100101RatKid_NS_deglyco_18.6042.6042.3.dta
41					39004	1	1	871.78	2612.32	3	2612.31	0.006	85	106	0	49.89	19	35	0.002	K	AFENVTDLQWLILDHNLLENSK	I		Deamidated_N (N)	0.0004000000000000000000.0	13	100101RatKid_NS_deglyco_24.5786.5786.3.dta
41					39005	1	1	871.78	2612.32	3	2612.31	0.0071	85	106	0	43.33		35	0.009	K	AFENVTDLQWLILDHNLLENSK	I		Deamidated_N (N)	0.0004000000000000000000.0	12	100101RatKid_NS_deglyco_22.5716.5716.3.dta
41					39006	1	1	871.781	2612.32	3	2612.31	0.008	85	106	0	47.24	27	35	0.0036	K	AFENVTDLQWLILDHNLLENSK	I		Deamidated_N (N)	0.0000000000000004000000.0	11	100101RatKid_NS_deglyco_16.6163.6163.3.dta
41					39007	1	1	871.781	2612.32	3	2612.31	0.0081	85	106	0	51.13		35	0.0015	K	AFENVTDLQWLILDHNLLENSK	I		Deamidated_N (N)	0.0004000000000000000000.0	10	100101RatKid_NS_deglyco_13.6502.6502.3.dta
41					39008	1	1	871.781	2612.32	3	2612.31	0.0095	85	106	0	26.93	21	35	0.39	K	AFENVTDLQWLILDHNLLENSK	I		Deamidated_N (N)	0.0004000000000000000000.0	13	100101RatKid_NS_deglyco_18.6127.6127.3.dta
41					39016	1	1	872.111	2613.31	3	2612.31	0.9999	85	106	0	23.45	16	36	0.94	K	AFENVTDLQWLILDHNLLENSK	I		Deamidated_N (N)	0.0004000000000000000000.0	13	100101RatKid_NS_deglyco_23.5969.5969.3.dta
41					39017	1	1	872.115	2613.32	3	2612.31	1.0098	85	106	0	36.3	32	35	0.045	K	AFENVTDLQWLILDHNLLENSK	I		Deamidated_N (N)	0.0004000000000000000000.0	13	100101RatKid_NS_deglyco_08.6087.6087.3.dta
41					39018	1	1	872.115	2613.32	3	2612.31	1.0105	85	106	0	47.31		35	0.0035	K	AFENVTDLQWLILDHNLLENSK	I		Deamidated_N (N)	0.0004000000000000000000.0	13	100101RatKid_NS_deglyco_15.6508.6508.3.dta	emPAI	0.93
41					39009	1	1	871.781	2612.32	3	2611.33	0.9936	85	106	0	48.03	19	35	0.003	K	AFENVTDLQWLILDHNLLENSK	I				13	100101RatKid_NS_deglyco_21.5777.5777.3.dta
42	IPI:IPI00188881.1	Tax_Id=10116 Gene_Symbol=Slc22a2 Organic cation transporter OCT2	759	66893	39698	1	1	885.735	2654.18	3	2654.18	0.003	92	114	0	56.58	20	38	0.00079	R	YEVDWNQSTLDCVDPLSSLAADR	N		Deamidated_N (N)	0.00000400000000000000000.0	18	100101RatKid_NS_deglyco_26.4790.4790.3.dta
42					39699	1	1	885.736	2654.18	3	2654.18	0.0041	92	114	0	69.99	28	38	3.6e-05	R	YEVDWNQSTLDCVDPLSSLAADR	N		Deamidated_N (N)	0.00000400000000000000000.0	19	100101RatKid_NS_deglyco_25.4820.4820.3.dta
42					39700	1	1	885.736	2654.19	3	2654.18	0.0045	92	114	0	41.56		38	0.025	R	YEVDWNQSTLDCVDPLSSLAADR	N		Deamidated_N (N)	0.00000400000000000000000.0	22	100101RatKid_NS_deglyco_24.5067.5067.3.dta
42					39701	1	1	1328.1	2654.19	2	2654.18	0.0056	92	114	0	113.4	25	38	1.6e-09	R	YEVDWNQSTLDCVDPLSSLAADR	N		Deamidated_N (N)	0.00000400000000000000000.0	12	100101RatKid_NS_deglyco_25.4833.4833.2.dta
42					39702	1	1	885.736	2654.19	3	2654.18	0.0059	92	114	0	44.8	31	38	0.012	R	YEVDWNQSTLDCVDPLSSLAADR	N		Deamidated_N (N)	0.00000400000000000000000.0	20	100101RatKid_NS_deglyco_27.4754.4754.3.dta
42					39703	1	1	1328.1	2654.19	2	2654.18	0.0078	92	114	0	80.48		38	3.2e-06	R	YEVDWNQSTLDCVDPLSSLAADR	N		Deamidated_N (N)	0.00000400000000000000000.0	14	100101RatKid_NS_deglyco_19.5136.5136.2.dta
42					39704	1	1	885.737	2654.19	3	2654.18	0.0079	92	114	0	54.62		38	0.0012	R	YEVDWNQSTLDCVDPLSSLAADR	N		Deamidated_N (N)	0.00000400000000000000000.0	21	100101RatKid_NS_deglyco_24.5036.5036.3.dta
42					39705	1	1	885.737	2654.19	3	2654.18	0.0091	92	114	0	73.49		38	1.6e-05	R	YEVDWNQSTLDCVDPLSSLAADR	N		Deamidated_N (N)	0.00000400000000000000000.0	18	100101RatKid_NS_deglyco_19.5120.5120.3.dta
42					39706	1	1	885.738	2654.19	3	2654.18	0.0111	92	114	0	71.15		38	2.7e-05	R	YEVDWNQSTLDCVDPLSSLAADR	N		Deamidated_N (N)	0.00000400000000000000000.0	20	100101RatKid_NS_deglyco_18.5310.5310.3.dta
42					39707	1	1	1328.1	2654.19	2	2654.18	0.0121	92	114	0	101.34		38	2.6e-08	R	YEVDWNQSTLDCVDPLSSLAADR	N		Deamidated_N (N)	0.00000400000000000000000.0	11	100101RatKid_NS_deglyco_24.5048.5048.2.dta
42					39742	1	1	1328.6	2655.19	2	2654.18	1.0062	92	114	0	82.43	23	38	2.1e-06	R	YEVDWNQSTLDCVDPLSSLAADR	N		Deamidated_N (N)	0.00000400000000000000000.0	14	100101RatKid_NS_deglyco_25.4844.4844.2.dta
42					39743	1	1	1328.6	2655.19	2	2654.18	1.0062	92	114	0	82.03	20	38	2.3e-06	R	YEVDWNQSTLDCVDPLSSLAADR	N		Deamidated_N (N)	0.00000400000000000000000.0	13	100101RatKid_NS_deglyco_27.4761.4761.2.dta
42					39744	1	1	886.07	2655.19	3	2654.18	1.0081	92	114	0	51.38		38	0.0027	R	YEVDWNQSTLDCVDPLSSLAADR	N		Deamidated_N (N)	0.00000400000000000000000.0	22	100101RatKid_NS_deglyco_27.4776.4776.3.dta
42					39745	1	1	1328.6	2655.19	2	2654.18	1.0133	92	114	0	95.22		38	1.2e-07	R	YEVDWNQSTLDCVDPLSSLAADR	N		Deamidated_N (N)	0.00000400000000000000000.0	11	100101RatKid_NS_deglyco_26.4806.4806.2.dta
42					39746	1	1	886.072	2655.2	3	2654.18	1.0146	92	114	0	23.39	21	38	1.7	R	YEVDWNQSTLDCVDPLSSLAADR	N		Deamidated_N (N)	0.00000400000000000000000.0	15	100101RatKid_NS_deglyco_19.5187.5187.3.dta	emPAI	0.27
42					39708	1	1	1328.1	2654.19	2	2653.2	0.9976	92	114	0	62.1	21	38	0.00022	R	YEVDWNQSTLDCVDPLSSLAADR	N				11	100101RatKid_NS_deglyco_19.5125.5125.2.dta
42					39709	1	1	1328.1	2654.2	2	2653.2	0.9985	92	114	0	89.87	21	38	3.7e-07	R	YEVDWNQSTLDCVDPLSSLAADR	N				11	100101RatKid_NS_deglyco_26.4811.4811.2.dta
43	IPI:IPI00325860.4	Tax_Id=10116 Gene_Symbol=Podxl Podocalyxin precursor	744	52026	50978	1	1	1208.58	3622.72	3	3622.7	0.0182	454	485	1	62.83		38	0.0002	K	VVNLNGELGDSWIVPLDNLTKEDLDEEEDTHL	-		2 Deamidated_N (N)	0.00004000000000000400000000000000.0	15	100101RatKid_NS_deglyco_13.6844.6844.3.dta
43					50969	1	1	1208.25	3621.74	3	3621.72	0.016	454	485	1	54.17		38	0.0014	K	VVNLNGELGDSWIVPLDNLTKEDLDEEEDTHL	-		Deamidated_N (N)	0.00000000000000000400000000000000.0	16	100101RatKid_NS_deglyco_13.6876.6876.3.dta
43					50970	1	1	1208.26	3621.75	3	3620.74	1.0082	454	485	1	35.8	21	38	0.093	K	VVNLNGELGDSWIVPLDNLTKEDLDEEEDTHL	-				21	100101RatKid_NS_deglyco_14.6551.6551.3.dta
43					50971	1	1	1208.26	3621.75	3	3620.74	1.0113	454	485	1	45.98	20	38	0.009	K	VVNLNGELGDSWIVPLDNLTKEDLDEEEDTHL	-				26	100101RatKid_NS_deglyco_14.6512.6512.3.dta
43					50979	1	1	1208.59	3622.75	3	3620.74	2.0164	454	485	1	39.19	19	38	0.041	K	VVNLNGELGDSWIVPLDNLTKEDLDEEEDTHL	-				12	100101RatKid_NS_deglyco_12.6764.6764.3.dta
44	IPI:IPI00464518.2	Tax_Id=10116 Gene_Symbol=Hexb Beta-hexosaminidase beta chain precursor	742	61948	50948	1	1	1205.89	3614.64	3	3612.62	2.0174	47	77	0	34	20	39	0.18	R	LLYISPENFQIDNSPNSTAGPSCSLLLEAFR	R		2 Phospho (ST)	0.0000000000000000000002020000000.0	23	100101RatKid_NS_deglyco_15.6322.6322.3.dta	emPAI	0.59
44					50223	1	1	1152.24	3453.68	3	3453.68	0.0079	47	77	0	65.41		37	8.7e-05	R	LLYISPENFQIDNSPNSTAGPSCSLLLEAFR	R		Deamidated_N (N)	0.0000000000000004000000000000000.0	28	100101RatKid_NS_deglyco_12.6985.6985.3.dta
44					50224	1	1	1152.24	3453.68	3	3453.68	0.0083	47	77	0	69.81		37	3.2e-05	R	LLYISPENFQIDNSPNSTAGPSCSLLLEAFR	R		Deamidated_N (N)	0.0000000000000004000000000000000.0	24	100101RatKid_NS_deglyco_11.7176.7176.3.dta
44					50231	1	1	1152.58	3454.71	3	3452.69	2.0129	47	77	0	48.16	33	37	0.0038	R	LLYISPENFQIDNSPNSTAGPSCSLLLEAFR	R				21	100101RatKid_NS_deglyco_11.7157.7157.3.dta
45	IPI:IPI00366226.3	Tax_Id=10116 Gene_Symbol=Gns Glucosamine (N-acetyl)-6-sulfatase	508	61673	51633	1	1	1258.67	3773	3	3772.99	0.0145	359	393	1	61.45		31	4.6e-05	K	MLVSNIDLGPTILDLAGYDLNKTQMDGTSLLPILK	G		Deamidated_N (N)	0.00000000000000000000400000000000000.0	18	100101RatKid_NS_deglyco_15.7337.7337.3.dta
45					51634	1	1	944.258	3773	4	3772.99	0.0148	359	393	1	33.54		30	0.028	K	MLVSNIDLGPTILDLAGYDLNKTQMDGTSLLPILK	G		Deamidated_N (N)	0.00000000000000000000400000000000000.0	31	100101RatKid_NS_deglyco_17.8184.8184.4.dta
45					51637	1	1	1259.01	3773.99	3	3772.99	1.0057	359	393	1	30.16	22	31	0.072	K	MLVSNIDLGPTILDLAGYDLNKTQMDGTSLLPILK	G		Deamidated_N (N)	0.00000000000000000000400000000000000.0	11	100101RatKid_NS_deglyco_15.7362.7362.3.dta
45					51638	1	1	944.507	3774	4	3772.99	1.0095	359	393	1	21.12	17	31	0.54	K	MLVSNIDLGPTILDLAGYDLNKTQMDGTSLLPILK	G		Deamidated_N (N)	0.00000000000000000000400000000000000.0	15	100101RatKid_NS_deglyco_15.7350.7350.4.dta
45					51639	1	1	1259.01	3774	3	3772.99	1.0135	359	393	1	69.9	27	31	6.5e-06	K	MLVSNIDLGPTILDLAGYDLNKTQMDGTSLLPILK	G		Deamidated_N (N)	0.00000000000000000000400000000000000.0	17	100101RatKid_NS_deglyco_17.8179.8179.3.dta
45					51640	1	1	1259.01	3774.01	3	3772.99	1.0221	359	393	1	56.7		30	0.00013	K	MLVSNIDLGPTILDLAGYDLNKTQMDGTSLLPILK	G		Deamidated_N (N)	0.00000000000000000000400000000000000.0	17	100101RatKid_NS_deglyco_09.7942.7942.3.dta	emPAI	0.44
45					51635	1	1	1258.68	3773.01	3	3772	1.0047	359	393	1	34.04	16	30	0.024	K	MLVSNIDLGPTILDLAGYDLNKTQMDGTSLLPILK	G				14	100101RatKid_NS_deglyco_17.8189.8189.3.dta
46	IPI:IPI00190499.5	Tax_Id=10116 Gene_Symbol=Tpp1 Tripeptidyl-peptidase 1 precursor	485	61750	50840	1	1	892.889	3567.52	4	3567.53	-0.0059	215	245	0	31.52	17	39	0.33	R	DVGSGTTNNSQACAQFLEQYFHNSDLTEFMR	L		Deamidated_N (N)	0.0000000400000000000000000000000.0	28	100101RatKid_NS_deglyco_13.6357.6357.4.dta
46					50841	1	1	1190.18	3567.53	3	3567.53	-0.0008	215	245	0	50.28	17	39	0.0045	R	DVGSGTTNNSQACAQFLEQYFHNSDLTEFMR	L		Deamidated_N (N)	0.0000000000000000000000400000000.0	21	100101RatKid_NS_deglyco_15.6275.6275.3.dta
46					50842	1	1	892.89	3567.53	4	3567.53	-0.0004	215	245	0	42.37	19	39	0.028	R	DVGSGTTNNSQACAQFLEQYFHNSDLTEFMR	L		Deamidated_N (N)	0.0000000040000000000000000000000.0	23	100101RatKid_NS_deglyco_13.6327.6327.4.dta
46					50843	1	1	892.891	3567.53	4	3567.53	0.0033	215	245	0	46.58	30	40	0.011	R	DVGSGTTNNSQACAQFLEQYFHNSDLTEFMR	L		Deamidated_N (N)	0.0000000040000000000000000000000.0	26	100101RatKid_NS_deglyco_14.6133.6133.4.dta
46					50844	1	1	1190.19	3567.53	3	3567.53	0.0036	215	245	0	88.28		40	7.5e-07	R	DVGSGTTNNSQACAQFLEQYFHNSDLTEFMR	L		Deamidated_N (N)	0.0000000000000000000000400000000.0	22	100101RatKid_NS_deglyco_13.6321.6321.3.dta
46					50845	1	1	1190.19	3567.55	3	3567.53	0.0162	215	245	0	111.4		40	3.6e-09	R	DVGSGTTNNSQACAQFLEQYFHNSDLTEFMR	L		Deamidated_N (N)	0.0000000000000000000000400000000.0	19	100101RatKid_NS_deglyco_20.5554.5554.3.dta
46					50852	1	1	1190.52	3568.52	3	3567.53	0.9925	215	245	0	32.41	17	39	0.28	R	DVGSGTTNNSQACAQFLEQYFHNSDLTEFMR	L		Deamidated_N (N)	0.0000000000000000000000400000000.0	15	100101RatKid_NS_deglyco_14.6197.6197.3.dta
46					50853	1	1	1190.52	3568.54	3	3567.53	1.0111	215	245	0	50.05	37	40	0.0051	R	DVGSGTTNNSQACAQFLEQYFHNSDLTEFMR	L		Deamidated_N (N)	0.0000000040000000000000000000000.0	16	100101RatKid_NS_deglyco_19.5758.5758.3.dta
46					50854	1	1	1190.52	3568.54	3	3567.53	1.014	215	245	0	60.13		40	0.0005	R	DVGSGTTNNSQACAQFLEQYFHNSDLTEFMR	L		Deamidated_N (N)	0.0000000400000000000000000000000.0	22	100101RatKid_NS_deglyco_20.5590.5590.3.dta
46					50846	1	1	1190.19	3567.55	3	3566.55	1.0029	215	245	0	46.74	25	40	0.011	R	DVGSGTTNNSQACAQFLEQYFHNSDLTEFMR	L				22	100101RatKid_NS_deglyco_12.6344.6344.3.dta
46					50847	1	1	1190.19	3567.55	3	3566.55	1.0051	215	245	0	68.69	22	40	6.8e-05	R	DVGSGTTNNSQACAQFLEQYFHNSDLTEFMR	L				16	100101RatKid_NS_deglyco_13.6330.6330.3.dta
46					50848	1	1	1190.19	3567.55	3	3566.55	1.0076	215	245	0	35.66	22	40	0.14	R	DVGSGTTNNSQACAQFLEQYFHNSDLTEFMR	L				24	100101RatKid_NS_deglyco_14.6112.6112.3.dta
46					50849	1	1	1190.2	3567.56	3	3566.55	1.0168	215	245	0	42.41	19	40	0.029	R	DVGSGTTNNSQACAQFLEQYFHNSDLTEFMR	L				24	100101RatKid_NS_deglyco_12.6338.6338.3.dta
47	IPI:IPI00882480.1	Tax_Id=10116 Gene_Symbol=RGD1561319_predicted similar to Poly(rC)-binding protein 1	333	37987	25799	1	1	1045.99	2089.97	2	2089.96	0.0094	125	144	0	90.61		36	2.1e-07	R	ESTGAQVQVAGDMLPNSTER	A		Deamidated_N (N)	0.00000000000000040000.0	13	100101RatKid_NS_deglyco_15.2810.2810.2.dta
47					26207	1	1	1053.49	2104.97	2	2104.97	0.004	125	144	0	72.27	24	37	1.6e-05	R	ESTGAQVQVAGDMLPNSTER	A		Oxidation (M)	0.00000000000010000000.0	12	100101RatKid_NS_deglyco_11.1872.1872.2.dta
47					26212	1	1	1053.5	2104.98	2	2104.97	0.0067	125	144	0	58.22	24	37	0.00039	R	ESTGAQVQVAGDMLPNSTER	A		Oxidation (M)	0.00000000000010000000.0	11	100101RatKid_NS_deglyco_12.1716.1716.2.dta	emPAI	0.65
47					25789	1	1	1045.5	2088.98	2	2088.97	0.0039	125	144	0	64.76	23	37	8.6e-05	R	ESTGAQVQVAGDMLPNSTER	A				10	100101RatKid_NS_deglyco_10.2352.2352.2.dta
47					25790	1	1	697.334	2088.98	3	2088.97	0.0044	125	144	0	35.47	29	37	0.073	R	ESTGAQVQVAGDMLPNSTER	A				27	100101RatKid_NS_deglyco_11.2598.2598.3.dta
47					25791	1	1	1045.5	2088.98	2	2088.97	0.008	125	144	0	76.7	20	37	5.7e-06	R	ESTGAQVQVAGDMLPNSTER	A				9	100101RatKid_NS_deglyco_11.2583.2583.2.dta
48	IPI:IPI00208382.1	Tax_Id=10116 Gene_Symbol=Ppt1 Palmitoyl-protein thioesterase 1 precursor	244	34946	32814	1	1	1171.03	2340.04	2	2340.04	0.004	230	248	0	68.58	27	38	4.5e-05	K	FFNDSIVDPVDSEWFGFYR	S		Deamidated_N (N)	0.0040000000000000000.0	14	100101RatKid_NS_deglyco_12.6933.6933.2.dta
48					32815	1	1	1171.03	2340.04	2	2340.04	0.0053	230	248	0	91.34	27	38	2.4e-07	K	FFNDSIVDPVDSEWFGFYR	S		Deamidated_N (N)	0.0040000000000000000.0	10	100101RatKid_NS_deglyco_13.6987.6987.2.dta
48					32816	1	1	1171.03	2340.04	2	2340.04	0.0065	230	248	0	85.98	24	38	8.3e-07	K	FFNDSIVDPVDSEWFGFYR	S		Deamidated_N (N)	0.0040000000000000000.0	16	100101RatKid_NS_deglyco_14.6736.6736.2.dta
48					32817	1	1	1171.03	2340.05	2	2339.05	0.9974	230	248	0	38.68	20	38	0.043	K	FFNDSIVDPVDSEWFGFYR	S				10	100101RatKid_NS_deglyco_12.6956.6956.2.dta
48					32828	1	1	1171.54	2341.06	2	2339.05	2.0077	230	248	0	59.2	27	37	0.00038	K	FFNDSIVDPVDSEWFGFYR	S				9	100101RatKid_NS_deglyco_13.6980.6980.2.dta	emPAI	0.2
49	IPI:IPI00212730.5	Tax_Id=10116 Gene_Symbol=Lamp2 Lysosome-associated membrane glycoprotein 2 precursor	240	45591	43739	1	1	975.156	2922.45	3	2922.43	0.013	249	274	0	57.52		36	0.00043	K	VPFIFNINPATTNFTGSCQPQTAQLR	L		Deamidated_N (N)	0.00000000000040000000000000.0	18	100101RatKid_NS_deglyco_19.5172.5172.3.dta
49					43755	1	1	975.486	2923.43	3	2922.43	1.0011	249	274	0	60.1	23	37	0.00026	K	VPFIFNINPATTNFTGSCQPQTAQLR	L		Deamidated_N (N)	0.00000000000040000000000000.0	18	100101RatKid_NS_deglyco_21.5101.5101.3.dta	emPAI	0.42
49					43747	1	1	975.157	2922.45	3	2921.45	1.0003	249	274	0	28.55	23	36	0.32	K	VPFIFNINPATTNFTGSCQPQTAQLR	L				24	100101RatKid_NS_deglyco_21.5111.5111.3.dta
49					43748	1	1	975.157	2922.45	3	2921.45	1.0005	249	274	0	38.41	15	36	0.033	K	VPFIFNINPATTNFTGSCQPQTAQLR	L				21	100101RatKid_NS_deglyco_19.5160.5160.3.dta
49					43750	1	1	975.16	2922.46	3	2921.45	1.0102	249	274	0	40.74	23	36	0.018	K	VPFIFNINPATTNFTGSCQPQTAQLR	L				11	100101RatKid_NS_deglyco_20.5083.5083.3.dta
50	IPI:IPI00206188.1	Tax_Id=10116 Gene_Symbol=Alcam CD166 antigen precursor	188	65665	35839	1	1	811.073	2430.2	3	2430.19	0.0022	473	493	0	43.67		36	0.01	K	IIISPEENVTLTCTAENQLER	T		Deamidated_N (N)	0.000000040000000000000.0	20	100101RatKid_NS_deglyco_22.4104.4104.3.dta
50					35840	1	1	811.073	2430.2	3	2430.19	0.0037	473	493	0	35.63	18	36	0.065	K	IIISPEENVTLTCTAENQLER	T		Deamidated_N (N)	0.000000040000000000000.0	15	100101RatKid_NS_deglyco_25.3927.3927.3.dta
50					35841	1	1	1216.11	2430.21	2	2429.21	0.9984	473	493	0	53.96		36	0.00091	K	IIISPEENVTLTCTAENQLER	T				9	100101RatKid_NS_deglyco_21.4085.4085.2.dta
50					35867	1	1	1216.61	2431.21	2	2429.21	2.0023	473	493	0	37.87		36	0.035	K	IIISPEENVTLTCTAENQLER	T				8	100101RatKid_NS_deglyco_25.3950.3950.2.dta
51	IPI:IPI00372952.1	Tax_Id=10116 Gene_Symbol=Icam2 Intercellular adhesion molecule 2	173	31641	29681	1	1	736.337	2205.99	3	2205.99	0.0026	46	66	0	44.61	23	37	0.01	R	VNCSTSCAAPEIGGLETPTNK	L		Deamidated_N (N)	0.040000000000000000000.0	11	100101RatKid_NS_deglyco_25.2155.2155.3.dta
51					29682	1	1	1104	2205.99	2	2205.99	0.0035	46	66	0	69.03	25	37	3.6e-05	R	VNCSTSCAAPEIGGLETPTNK	L		Deamidated_N (N)	0.040000000000000000000.0	12	100101RatKid_NS_deglyco_25.2142.2142.2.dta
51					29683	1	1	736.339	2205.99	3	2205.99	0.0062	46	66	0	48.62	27	37	0.0038	R	VNCSTSCAAPEIGGLETPTNK	L		Deamidated_N (N)	0.040000000000000000000.0	18	100101RatKid_NS_deglyco_23.2221.2221.3.dta
51					29684	1	1	1104.01	2206	2	2205.99	0.0085	46	66	0	69.75		37	3e-05	R	VNCSTSCAAPEIGGLETPTNK	L		Deamidated_N (N)	0.040000000000000000000.0	15	100101RatKid_NS_deglyco_25.2138.2138.2.dta
51					29691	1	1	1104.01	2206	2	2205	0.9955	46	66	0	23.2	17	37	1.3	R	VNCSTSCAAPEIGGLETPTNK	L				11	100101RatKid_NS_deglyco_24.2159.2159.2.dta
51					29692	1	1	1104.01	2206	2	2205	0.9964	46	66	0	39.98	18	37	0.028	R	VNCSTSCAAPEIGGLETPTNK	L				8	100101RatKid_NS_deglyco_23.2208.2208.2.dta	emPAI	0.35
52	IPI:IPI00213182.3	Tax_Id=10116 Gene_Symbol=Cpd Isoform 1 of Carboxypeptidase D precursor	154	153546	31205	1	1	1139.58	2277.15	2	2277.15	-0.0004	170	189	0	63.75	23	35	8.2e-05	R	LLNTTDVYLLPSLNPDGFER	A		Deamidated_N (N)	0.00400000000000000000.0	9	100101RatKid_NS_deglyco_21.5248.5248.2.dta
52					31206	1	1	760.059	2277.16	3	2277.15	0.0026	170	189	0	45.08	24	35	0.0057	R	LLNTTDVYLLPSLNPDGFER	A		Deamidated_N (N)	0.00400000000000000000.0	9	100101RatKid_NS_deglyco_21.5252.5252.3.dta
52					31207	1	1	1139.59	2277.17	2	2276.17	0.9964	170	189	0	47.2	28	35	0.0031	R	LLNTTDVYLLPSLNPDGFER	A				8	100101RatKid_NS_deglyco_21.5295.5295.2.dta	emPAI	0.13
53	IPI:IPI00192279.1	Tax_Id=10116 Gene_Symbol=- 28 kDa protein			28673	1	1	1092.43	2182.85	2	2182.84	0.0029	235	255	1	71.51	18	35	1.3e-05	R	RSGPSDEGEEEMEDGTVTNGS	-		Deamidated_N (N)	0.000000000000000000400.0	12	100101RatKid_NS_deglyco_24.1138.1138.2.dta
53			121	28414	28662	1	1	1091.94	2181.86	2	2181.86	0.0022	235	255	1	44.67	16	36	0.0078	R	RSGPSDEGEEEMEDGTVTNGS	-				7	100101RatKid_NS_deglyco_21.1272.1272.2.dta
